# Supplementary material for: The metabolic domestication syndrome of budding yeast
Source: Proc Natl Acad Sci U S A. 2024 Mar 8;121(11):e2313354121. doi: 10.1073/pnas.2313354121 (PMC10945815; doi:10.1073/pnas.2313354121)
Supplement: Supplementary file 2 — Dataset S01 (XLSX) [file pnas.2313354121.sd01.xlsx]

## Sheet: Strain-level data
Unique strain id used in the study	Species name	Strain name	Strain id from Peter et al. 2018	Metabolite	OD	Growth rate	Measured intensity	Normalized intensity	domesticated	T0 OD	Stationer OD	Growth state
Ksau_CBS14374T	Kazachstania saulgeensis	CBS14374T	NA	Alanine	0.54775	0.359885	176.031	0.294158	0	0.06525	0.902	0.576636
Ksau_CBS14374T	Kazachstania saulgeensis	CBS14374T	NA	Arginine	0.54775	0.359885	83.1906	-1.35851	0	0.06525	0.902	0.576636
Ksau_CBS14374T	Kazachstania saulgeensis	CBS14374T	NA	Asparagine	0.54775	0.359885	13.8113	0.121281	0	0.06525	0.902	0.576636
Ksau_CBS14374T	Kazachstania saulgeensis	CBS14374T	NA	Aspartic acid	0.54775	0.359885	55.1835	0.296677	0	0.06525	0.902	0.576636
Ksau_CBS14374T	Kazachstania saulgeensis	CBS14374T	NA	Glutamic acid	0.54775	0.359885	256.398	-0.207662	0	0.06525	0.902	0.576636
Ksau_CBS14374T	Kazachstania saulgeensis	CBS14374T	NA	Glutamine	0.54775	0.359885	62.4989	-1.71476	0	0.06525	0.902	0.576636
Ksau_CBS14374T	Kazachstania saulgeensis	CBS14374T	NA	Glycine	0.54775	0.359885	15.2688	0.140261	0	0.06525	0.902	0.576636
Ksau_CBS14374T	Kazachstania saulgeensis	CBS14374T	NA	Histidine	0.54775	0.359885	4.78422	-1.36402	0	0.06525	0.902	0.576636
Ksau_CBS14374T	Kazachstania saulgeensis	CBS14374T	NA	Isoleucine	0.54775	0.359885	3.19009	0.201627	0	0.06525	0.902	0.576636
Ksau_CBS14374T	Kazachstania saulgeensis	CBS14374T	NA	Leucine	0.54775	0.359885	2.64536	-0.0814526	0	0.06525	0.902	0.576636
Ksau_CBS14374T	Kazachstania saulgeensis	CBS14374T	NA	Lysine	0.54775	0.359885	45.7289	1.23325	0	0.06525	0.902	0.576636
Ksau_CBS14374T	Kazachstania saulgeensis	CBS14374T	NA	Methionine	0.54775	0.359885	3.53004	0.798947	0	0.06525	0.902	0.576636
Ksau_CBS14374T	Kazachstania saulgeensis	CBS14374T	NA	Phenylalanine	0.54775	0.359885	0.791695	-0.587453	0	0.06525	0.902	0.576636
Ksau_CBS14374T	Kazachstania saulgeensis	CBS14374T	NA	Proline	0.54775	0.359885	13.7152	0.195565	0	0.06525	0.902	0.576636
Ksau_CBS14374T	Kazachstania saulgeensis	CBS14374T	NA	Serine	0.54775	0.359885	24.858	0.253882	0	0.06525	0.902	0.576636
Ksau_CBS14374T	Kazachstania saulgeensis	CBS14374T	NA	Threonine	0.54775	0.359885	23.2655	-0.0671252	0	0.06525	0.902	0.576636
Ksau_CBS14374T	Kazachstania saulgeensis	CBS14374T	NA	Tryptophan	0.54775	0.359885	0.325838	0.0529553	0	0.06525	0.902	0.576636
Ksau_CBS14374T	Kazachstania saulgeensis	CBS14374T	NA	Tyrosine	0.54775	0.359885	0.702102	-0.101599	0	0.06525	0.902	0.576636
Ksau_CBS14374T	Kazachstania saulgeensis	CBS14374T	NA	Valine	0.54775	0.359885	35.9304	0.485851	0	0.06525	0.902	0.576636
Sarb_CBS10644	Saccharomyces arboricola	CBS10644	NA	Alanine	0.204	0.301657	68.6091	-0.354091	0	0.06625	0.57725	0.269569
Sarb_CBS10644	Saccharomyces arboricola	CBS10644	NA	Arginine	0.204	0.301657	140.033	-0.875516	0	0.06625	0.57725	0.269569
Sarb_CBS10644	Saccharomyces arboricola	CBS10644	NA	Asparagine	0.204	0.301657	9.11942	0.0399514	0	0.06625	0.57725	0.269569
Sarb_CBS10644	Saccharomyces arboricola	CBS10644	NA	Aspartic acid	0.204	0.301657	55.7196	-0.00684929	0	0.06625	0.57725	0.269569
Sarb_CBS10644	Saccharomyces arboricola	CBS10644	NA	Glutamic acid	0.204	0.301657	224.029	-0.13854	0	0.06625	0.57725	0.269569
Sarb_CBS10644	Saccharomyces arboricola	CBS10644	NA	Glutamine	0.204	0.301657	380.224	0.33726	0	0.06625	0.57725	0.269569
Sarb_CBS10644	Saccharomyces arboricola	CBS10644	NA	Glycine	0.204	0.301657	19.1738	-0.0819631	0	0.06625	0.57725	0.269569
Sarb_CBS10644	Saccharomyces arboricola	CBS10644	NA	Histidine	0.204	0.301657	19.154	-0.25057	0	0.06625	0.57725	0.269569
Sarb_CBS10644	Saccharomyces arboricola	CBS10644	NA	Isoleucine	0.204	0.301657	3.26535	0.0874318	0	0.06625	0.57725	0.269569
Sarb_CBS10644	Saccharomyces arboricola	CBS10644	NA	Leucine	0.204	0.301657	3.08015	0.21035	0	0.06625	0.57725	0.269569
Sarb_CBS10644	Saccharomyces arboricola	CBS10644	NA	Lysine	0.204	0.301657	30.3215	0.69738	0	0.06625	0.57725	0.269569
Sarb_CBS10644	Saccharomyces arboricola	CBS10644	NA	Methionine	0.204	0.301657	1.21526	-0.374593	0	0.06625	0.57725	0.269569
Sarb_CBS10644	Saccharomyces arboricola	CBS10644	NA	Phenylalanine	0.204	0.301657	1.34113	-0.14327	0	0.06625	0.57725	0.269569
Sarb_CBS10644	Saccharomyces arboricola	CBS10644	NA	Proline	0.204	0.301657	9.82931	-0.0628204	0	0.06625	0.57725	0.269569
Sarb_CBS10644	Saccharomyces arboricola	CBS10644	NA	Serine	0.204	0.301657	26.7345	0.0893954	0	0.06625	0.57725	0.269569
Sarb_CBS10644	Saccharomyces arboricola	CBS10644	NA	Threonine	0.204	0.301657	32.3863	0.170553	0	0.06625	0.57725	0.269569
Sarb_CBS10644	Saccharomyces arboricola	CBS10644	NA	Tryptophan	0.204	0.301657	0.281332	0.108729	0	0.06625	0.57725	0.269569
Sarb_CBS10644	Saccharomyces arboricola	CBS10644	NA	Tyrosine	0.204	0.301657	0.640938	0.700113	0	0.06625	0.57725	0.269569
Sarb_CBS10644	Saccharomyces arboricola	CBS10644	NA	Valine	0.204	0.301657	11.9069	-0.211414	0	0.06625	0.57725	0.269569
Scas_CBS4309	Saccharomyces castelli	CBS4309	NA	Alanine	0.1685	0.218182	201.603	0.754144	0	0.059	0.76375	0.155374
Scas_CBS4309	Saccharomyces castelli	CBS4309	NA	Arginine	0.1685	0.218182	33.9399	-2.2967	0	0.059	0.76375	0.155374
Scas_CBS4309	Saccharomyces castelli	CBS4309	NA	Asparagine	0.1685	0.218182	12.6421	0.401044	0	0.059	0.76375	0.155374
Scas_CBS4309	Saccharomyces castelli	CBS4309	NA	Aspartic acid	0.1685	0.218182	86.5776	0.401515	0	0.059	0.76375	0.155374
Scas_CBS4309	Saccharomyces castelli	CBS4309	NA	Glutamic acid	0.1685	0.218182	127.109	-0.684193	0	0.059	0.76375	0.155374
Scas_CBS4309	Saccharomyces castelli	CBS4309	NA	Glutamine	0.1685	0.218182	144.757	-0.602999	0	0.059	0.76375	0.155374
Scas_CBS4309	Saccharomyces castelli	CBS4309	NA	Glycine	0.1685	0.218182	21.2686	-0.0247431	0	0.059	0.76375	0.155374
Scas_CBS4309	Saccharomyces castelli	CBS4309	NA	Histidine	0.1685	0.218182	3.17927	-2.0747	0	0.059	0.76375	0.155374
Scas_CBS4309	Saccharomyces castelli	CBS4309	NA	Isoleucine	0.1685	0.218182	3.51749	0.147612	0	0.059	0.76375	0.155374
Scas_CBS4309	Saccharomyces castelli	CBS4309	NA	Leucine	0.1685	0.218182	0.759354	-1.17549	0	0.059	0.76375	0.155374
Scas_CBS4309	Saccharomyces castelli	CBS4309	NA	Lysine	0.1685	0.218182	5.69693	-0.987457	0	0.059	0.76375	0.155374
Scas_CBS4309	Saccharomyces castelli	CBS4309	NA	Methionine	0.1685	0.218182	1.80296	0.00880723	0	0.059	0.76375	0.155374
Scas_CBS4309	Saccharomyces castelli	CBS4309	NA	Phenylalanine	0.1685	0.218182	2.53675	0.485539	0	0.059	0.76375	0.155374
Scas_CBS4309	Saccharomyces castelli	CBS4309	NA	Proline	0.1685	0.218182	2.62938	-1.37372	0	0.059	0.76375	0.155374
Scas_CBS4309	Saccharomyces castelli	CBS4309	NA	Serine	0.1685	0.218182	14.6276	-0.538153	0	0.059	0.76375	0.155374
Scas_CBS4309	Saccharomyces castelli	CBS4309	NA	Threonine	0.1685	0.218182	26.876	-0.0255623	0	0.059	0.76375	0.155374
Scas_CBS4309	Saccharomyces castelli	CBS4309	NA	Tryptophan	0.1685	0.218182	0.239843	-0.0298948	0	0.059	0.76375	0.155374
Scas_CBS4309	Saccharomyces castelli	CBS4309	NA	Tyrosine	0.1685	0.218182	1.65388	1.74027	0	0.059	0.76375	0.155374
Scas_CBS4309	Saccharomyces castelli	CBS4309	NA	Valine	0.1685	0.218182	44.9686	1.15948	0	0.059	0.76375	0.155374
Scer__03	Saccharomyces cerevisiae	#03	BCS	Alanine	0.4475	0.356222	192.122	0.467363	1	0.069	0.7965	0.520275
Scer__03	Saccharomyces cerevisiae	#03	BCS	Arginine	0.4475	0.356222	177.509	-0.611632	1	0.069	0.7965	0.520275
Scer__03	Saccharomyces cerevisiae	#03	BCS	Asparagine	0.4475	0.356222	13.0566	0.162424	1	0.069	0.7965	0.520275
Scer__03	Saccharomyces cerevisiae	#03	BCS	Aspartic acid	0.4475	0.356222	32.557	-0.322334	1	0.069	0.7965	0.520275
Scer__03	Saccharomyces cerevisiae	#03	BCS	Glutamic acid	0.4475	0.356222	333.08	0.113508	1	0.069	0.7965	0.520275
Scer__03	Saccharomyces cerevisiae	#03	BCS	Glutamine	0.4475	0.356222	293.257	-0.0969965	1	0.069	0.7965	0.520275
Scer__03	Saccharomyces cerevisiae	#03	BCS	Glycine	0.4475	0.356222	14.3951	-0.0498867	1	0.069	0.7965	0.520275
Scer__03	Saccharomyces cerevisiae	#03	BCS	Histidine	0.4475	0.356222	11.4807	-0.568512	1	0.069	0.7965	0.520275
Scer__03	Saccharomyces cerevisiae	#03	BCS	Isoleucine	0.4475	0.356222	3.20699	0.166808	1	0.069	0.7965	0.520275
Scer__03	Saccharomyces cerevisiae	#03	BCS	Leucine	0.4475	0.356222	3.82518	0.328067	1	0.069	0.7965	0.520275
Scer__03	Saccharomyces cerevisiae	#03	BCS	Lysine	0.4475	0.356222	7.64536	-0.591836	1	0.069	0.7965	0.520275
Scer__03	Saccharomyces cerevisiae	#03	BCS	Methionine	0.4475	0.356222	1.86508	0.129681	1	0.069	0.7965	0.520275
Scer__03	Saccharomyces cerevisiae	#03	BCS	Phenylalanine	0.4475	0.356222	1.84434	0.234066	1	0.069	0.7965	0.520275
Scer__03	Saccharomyces cerevisiae	#03	BCS	Proline	0.4475	0.356222	10.686	-0.032205	1	0.069	0.7965	0.520275
Scer__03	Saccharomyces cerevisiae	#03	BCS	Serine	0.4475	0.356222	18.3305	-0.119922	1	0.069	0.7965	0.520275
Scer__03	Saccharomyces cerevisiae	#03	BCS	Threonine	0.4475	0.356222	26.3051	0.0285211	1	0.069	0.7965	0.520275
Scer__03	Saccharomyces cerevisiae	#03	BCS	Tryptophan	0.4475	0.356222	0.266321	-0.0896443	1	0.069	0.7965	0.520275
Scer__03	Saccharomyces cerevisiae	#03	BCS	Tyrosine	0.4475	0.356222	0.370769	-0.479708	1	0.069	0.7965	0.520275
Scer__03	Saccharomyces cerevisiae	#03	BCS	Valine	0.4475	0.356222	27.1835	0.325633	1	0.069	0.7965	0.520275
Scer_21_4_103	Saccharomyces cerevisiae	21-4-103	ALN	Alanine	0.447	0.333933	148.664	0.211348	1	0.0525	0.6355	0.676672
Scer_21_4_103	Saccharomyces cerevisiae	21-4-103	ALN	Arginine	0.447	0.333933	486.085	0.395675	1	0.0525	0.6355	0.676672
Scer_21_4_103	Saccharomyces cerevisiae	21-4-103	ALN	Asparagine	0.447	0.333933	7.34851	-0.411889	1	0.0525	0.6355	0.676672
Scer_21_4_103	Saccharomyces cerevisiae	21-4-103	ALN	Aspartic acid	0.447	0.333933	45.4395	0.0106002	1	0.0525	0.6355	0.676672
Scer_21_4_103	Saccharomyces cerevisiae	21-4-103	ALN	Glutamic acid	0.447	0.333933	310.028	0.0420844	1	0.0525	0.6355	0.676672
Scer_21_4_103	Saccharomyces cerevisiae	21-4-103	ALN	Glutamine	0.447	0.333933	319.77	-0.0100844	1	0.0525	0.6355	0.676672
Scer_21_4_103	Saccharomyces cerevisiae	21-4-103	ALN	Glycine	0.447	0.333933	15.0179	-0.00818209	1	0.0525	0.6355	0.676672
Scer_21_4_103	Saccharomyces cerevisiae	21-4-103	ALN	Histidine	0.447	0.333933	29.4997	0.374805	1	0.0525	0.6355	0.676672
Scer_21_4_103	Saccharomyces cerevisiae	21-4-103	ALN	Isoleucine	0.447	0.333933	2.50141	-0.0818733	1	0.0525	0.6355	0.676672
Scer_21_4_103	Saccharomyces cerevisiae	21-4-103	ALN	Leucine	0.447	0.333933	2.35431	-0.157085	1	0.0525	0.6355	0.676672
Scer_21_4_103	Saccharomyces cerevisiae	21-4-103	ALN	Lysine	0.447	0.333933	5.62275	-0.899295	1	0.0525	0.6355	0.676672
Scer_21_4_103	Saccharomyces cerevisiae	21-4-103	ALN	Methionine	0.447	0.333933	1.47865	-0.102649	1	0.0525	0.6355	0.676672
Scer_21_4_103	Saccharomyces cerevisiae	21-4-103	ALN	Phenylalanine	0.447	0.333933	2.0281	0.328926	1	0.0525	0.6355	0.676672
Scer_21_4_103	Saccharomyces cerevisiae	21-4-103	ALN	Proline	0.447	0.333933	11.2168	0.0163832	1	0.0525	0.6355	0.676672
Scer_21_4_103	Saccharomyces cerevisiae	21-4-103	ALN	Serine	0.447	0.333933	19.8998	-0.0381289	1	0.0525	0.6355	0.676672
Scer_21_4_103	Saccharomyces cerevisiae	21-4-103	ALN	Threonine	0.447	0.333933	26.6995	0.0432668	1	0.0525	0.6355	0.676672
Scer_21_4_103	Saccharomyces cerevisiae	21-4-103	ALN	Tryptophan	0.447	0.333933	0.2812	-0.0349879	1	0.0525	0.6355	0.676672
Scer_21_4_103	Saccharomyces cerevisiae	21-4-103	ALN	Tyrosine	0.447	0.333933	0.829256	0.326539	1	0.0525	0.6355	0.676672
Scer_21_4_103	Saccharomyces cerevisiae	21-4-103	ALN	Valine	0.447	0.333933	18.3571	-0.0663717	1	0.0525	0.6355	0.676672
Scer_2187	Saccharomyces cerevisiae	2187	BBS	Alanine	0.419	0.3528	142.652	0.194018	0	0.074	0.827	0.458167
Scer_2187	Saccharomyces cerevisiae	2187	BBS	Arginine	0.419	0.3528	576.434	0.563079	0	0.074	0.827	0.458167
Scer_2187	Saccharomyces cerevisiae	2187	BBS	Asparagine	0.419	0.3528	7.90349	-0.311896	0	0.074	0.827	0.458167
Scer_2187	Saccharomyces cerevisiae	2187	BBS	Aspartic acid	0.419	0.3528	37.4057	-0.209469	0	0.074	0.827	0.458167
Scer_2187	Saccharomyces cerevisiae	2187	BBS	Glutamic acid	0.419	0.3528	312.25	0.0658475	0	0.074	0.827	0.458167
Scer_2187	Saccharomyces cerevisiae	2187	BBS	Glutamine	0.419	0.3528	354.376	0.112743	0	0.074	0.827	0.458167
Scer_2187	Saccharomyces cerevisiae	2187	BBS	Glycine	0.419	0.3528	13.9964	-0.115276	0	0.074	0.827	0.458167
Scer_2187	Saccharomyces cerevisiae	2187	BBS	Histidine	0.419	0.3528	21.7698	0.0486533	0	0.074	0.827	0.458167
Scer_2187	Saccharomyces cerevisiae	2187	BBS	Isoleucine	0.419	0.3528	2.45416	-0.112144	0	0.074	0.827	0.458167
Scer_2187	Saccharomyces cerevisiae	2187	BBS	Leucine	0.419	0.3528	1.78877	-0.42043	0	0.074	0.827	0.458167
Scer_2187	Saccharomyces cerevisiae	2187	BBS	Lysine	0.419	0.3528	5.77096	-0.883459	0	0.074	0.827	0.458167
Scer_2187	Saccharomyces cerevisiae	2187	BBS	Methionine	0.419	0.3528	1.37299	-0.185523	0	0.074	0.827	0.458167
Scer_2187	Saccharomyces cerevisiae	2187	BBS	Phenylalanine	0.419	0.3528	2.16656	0.388213	0	0.074	0.827	0.458167
Scer_2187	Saccharomyces cerevisiae	2187	BBS	Proline	0.419	0.3528	10.0666	-0.0857142	0	0.074	0.827	0.458167
Scer_2187	Saccharomyces cerevisiae	2187	BBS	Serine	0.419	0.3528	22.5135	0.0659531	0	0.074	0.827	0.458167
Scer_2187	Saccharomyces cerevisiae	2187	BBS	Threonine	0.419	0.3528	22.3315	-0.142961	0	0.074	0.827	0.458167
Scer_2187	Saccharomyces cerevisiae	2187	BBS	Tryptophan	0.419	0.3528	0.293146	0.0231243	0	0.074	0.827	0.458167
Scer_2187	Saccharomyces cerevisiae	2187	BBS	Tyrosine	0.419	0.3528	1.02604	0.612197	0	0.074	0.827	0.458167
Scer_2187	Saccharomyces cerevisiae	2187	BBS	Valine	0.419	0.3528	18.3055	-0.0360139	0	0.074	0.827	0.458167
Scer_A_9	Saccharomyces cerevisiae	A-9	CAR	Alanine	0.3165	0.353596	83.7181	-0.251275	1	0.045	0.6585	0.442543
Scer_A_9	Saccharomyces cerevisiae	A-9	CAR	Arginine	0.3165	0.353596	233.386	-0.352347	1	0.045	0.6585	0.442543
Scer_A_9	Saccharomyces cerevisiae	A-9	CAR	Asparagine	0.3165	0.353596	13.0891	0.292099	1	0.045	0.6585	0.442543
Scer_A_9	Saccharomyces cerevisiae	A-9	CAR	Aspartic acid	0.3165	0.353596	46.9561	-0.075469	1	0.045	0.6585	0.442543
Scer_A_9	Saccharomyces cerevisiae	A-9	CAR	Glutamic acid	0.3165	0.353596	250.38	-0.0941255	1	0.045	0.6585	0.442543
Scer_A_9	Saccharomyces cerevisiae	A-9	CAR	Glutamine	0.3165	0.353596	442.729	0.408816	1	0.045	0.6585	0.442543
Scer_A_9	Saccharomyces cerevisiae	A-9	CAR	Glycine	0.3165	0.353596	21.8821	0.197422	1	0.045	0.6585	0.442543
Scer_A_9	Saccharomyces cerevisiae	A-9	CAR	Histidine	0.3165	0.353596	18.3825	-0.202097	1	0.045	0.6585	0.442543
Scer_A_9	Saccharomyces cerevisiae	A-9	CAR	Isoleucine	0.3165	0.353596	3.1564	0.0985007	1	0.045	0.6585	0.442543
Scer_A_9	Saccharomyces cerevisiae	A-9	CAR	Leucine	0.3165	0.353596	3.86578	0.391838	1	0.045	0.6585	0.442543
Scer_A_9	Saccharomyces cerevisiae	A-9	CAR	Lysine	0.3165	0.353596	18.2093	0.228364	1	0.045	0.6585	0.442543
Scer_A_9	Saccharomyces cerevisiae	A-9	CAR	Methionine	0.3165	0.353596	3.00595	0.566121	1	0.045	0.6585	0.442543
Scer_A_9	Saccharomyces cerevisiae	A-9	CAR	Phenylalanine	0.3165	0.353596	0.831964	-0.593616	1	0.045	0.6585	0.442543
Scer_A_9	Saccharomyces cerevisiae	A-9	CAR	Proline	0.3165	0.353596	8.82412	-0.195164	1	0.045	0.6585	0.442543
Scer_A_9	Saccharomyces cerevisiae	A-9	CAR	Serine	0.3165	0.353596	19.4264	-0.152277	1	0.045	0.6585	0.442543
Scer_A_9	Saccharomyces cerevisiae	A-9	CAR	Threonine	0.3165	0.353596	35.2372	0.285386	1	0.045	0.6585	0.442543
Scer_A_9	Saccharomyces cerevisiae	A-9	CAR	Tryptophan	0.3165	0.353596	0.243293	-0.102856	1	0.045	0.6585	0.442543
Scer_A_9	Saccharomyces cerevisiae	A-9	CAR	Tyrosine	0.3165	0.353596	0.240501	-0.572302	1	0.045	0.6585	0.442543
Scer_A_9	Saccharomyces cerevisiae	A-9	CAR	Valine	0.3165	0.353596	17.3145	0.029744	1	0.045	0.6585	0.442543
Scer_B_17	Saccharomyces cerevisiae	B-17	CAS	Alanine	0.1715	0.328516	97.5761	0.0259124	1	0.041	0.6775	0.205027
Scer_B_17	Saccharomyces cerevisiae	B-17	CAS	Arginine	0.1715	0.328516	207.583	-0.485432	1	0.041	0.6775	0.205027
Scer_B_17	Saccharomyces cerevisiae	B-17	CAS	Asparagine	0.1715	0.328516	9.11051	0.0705279	1	0.041	0.6775	0.205027
Scer_B_17	Saccharomyces cerevisiae	B-17	CAS	Aspartic acid	0.1715	0.328516	61.9136	0.0689466	1	0.041	0.6775	0.205027
Scer_B_17	Saccharomyces cerevisiae	B-17	CAS	Glutamic acid	0.1715	0.328516	212.218	-0.173406	1	0.041	0.6775	0.205027
Scer_B_17	Saccharomyces cerevisiae	B-17	CAS	Glutamine	0.1715	0.328516	414.876	0.447776	1	0.041	0.6775	0.205027
Scer_B_17	Saccharomyces cerevisiae	B-17	CAS	Glycine	0.1715	0.328516	27.667	0.242191	1	0.041	0.6775	0.205027
Scer_B_17	Saccharomyces cerevisiae	B-17	CAS	Histidine	0.1715	0.328516	16.0777	-0.451535	1	0.041	0.6775	0.205027
Scer_B_17	Saccharomyces cerevisiae	B-17	CAS	Isoleucine	0.1715	0.328516	3.70269	0.200122	1	0.041	0.6775	0.205027
Scer_B_17	Saccharomyces cerevisiae	B-17	CAS	Leucine	0.1715	0.328516	5.18133	0.743636	1	0.041	0.6775	0.205027
Scer_B_17	Saccharomyces cerevisiae	B-17	CAS	Lysine	0.1715	0.328516	9.57979	-0.466638	1	0.041	0.6775	0.205027
Scer_B_17	Saccharomyces cerevisiae	B-17	CAS	Methionine	0.1715	0.328516	2.28816	0.248062	1	0.041	0.6775	0.205027
Scer_B_17	Saccharomyces cerevisiae	B-17	CAS	Phenylalanine	0.1715	0.328516	1.22337	-0.243016	1	0.041	0.6775	0.205027
Scer_B_17	Saccharomyces cerevisiae	B-17	CAS	Proline	0.1715	0.328516	9.55578	-0.083976	1	0.041	0.6775	0.205027
Scer_B_17	Saccharomyces cerevisiae	B-17	CAS	Serine	0.1715	0.328516	30.9984	0.214944	1	0.041	0.6775	0.205027
Scer_B_17	Saccharomyces cerevisiae	B-17	CAS	Threonine	0.1715	0.328516	85.9838	1.13818	1	0.041	0.6775	0.205027
Scer_B_17	Saccharomyces cerevisiae	B-17	CAS	Tryptophan	0.1715	0.328516	0.157851	-0.449994	1	0.041	0.6775	0.205027
Scer_B_17	Saccharomyces cerevisiae	B-17	CAS	Tyrosine	0.1715	0.328516	0.191599	-0.422997	1	0.041	0.6775	0.205027
Scer_B_17	Saccharomyces cerevisiae	B-17	CAS	Valine	0.1715	0.328516	11.3655	-0.219454	1	0.041	0.6775	0.205027
Scer_BJ20	Saccharomyces cerevisiae	BJ20	BAK	Alanine	0.3815	0.366655	138.085	0.193547	0	0.0705	0.769	0.44524
Scer_BJ20	Saccharomyces cerevisiae	BJ20	BAK	Arginine	0.3815	0.366655	524.939	0.46538	0	0.0705	0.769	0.44524
Scer_BJ20	Saccharomyces cerevisiae	BJ20	BAK	Asparagine	0.3815	0.366655	7.15564	-0.374891	0	0.0705	0.769	0.44524
Scer_BJ20	Saccharomyces cerevisiae	BJ20	BAK	Aspartic acid	0.3815	0.366655	42.4111	-0.118048	0	0.0705	0.769	0.44524
Scer_BJ20	Saccharomyces cerevisiae	BJ20	BAK	Glutamic acid	0.3815	0.366655	304.354	0.0625003	0	0.0705	0.769	0.44524
Scer_BJ20	Saccharomyces cerevisiae	BJ20	BAK	Glutamine	0.3815	0.366655	307.319	-0.00284856	0	0.0705	0.769	0.44524
Scer_BJ20	Saccharomyces cerevisiae	BJ20	BAK	Glycine	0.3815	0.366655	12.5644	-0.2723	0	0.0705	0.769	0.44524
Scer_BJ20	Saccharomyces cerevisiae	BJ20	BAK	Histidine	0.3815	0.366655	36.3838	0.532389	0	0.0705	0.769	0.44524
Scer_BJ20	Saccharomyces cerevisiae	BJ20	BAK	Isoleucine	0.3815	0.366655	2.57602	-0.078683	0	0.0705	0.769	0.44524
Scer_BJ20	Saccharomyces cerevisiae	BJ20	BAK	Leucine	0.3815	0.366655	2.58071	-0.0386639	0	0.0705	0.769	0.44524
Scer_BJ20	Saccharomyces cerevisiae	BJ20	BAK	Lysine	0.3815	0.366655	3.53238	-1.38796	0	0.0705	0.769	0.44524
Scer_BJ20	Saccharomyces cerevisiae	BJ20	BAK	Methionine	0.3815	0.366655	1.55645	-0.0717942	0	0.0705	0.769	0.44524
Scer_BJ20	Saccharomyces cerevisiae	BJ20	BAK	Phenylalanine	0.3815	0.366655	1.91195	0.254153	0	0.0705	0.769	0.44524
Scer_BJ20	Saccharomyces cerevisiae	BJ20	BAK	Proline	0.3815	0.366655	11.081	0.018442	0	0.0705	0.769	0.44524
Scer_BJ20	Saccharomyces cerevisiae	BJ20	BAK	Serine	0.3815	0.366655	19.8202	-0.0873447	0	0.0705	0.769	0.44524
Scer_BJ20	Saccharomyces cerevisiae	BJ20	BAK	Threonine	0.3815	0.366655	22.7705	-0.133649	0	0.0705	0.769	0.44524
Scer_BJ20	Saccharomyces cerevisiae	BJ20	BAK	Tryptophan	0.3815	0.366655	0.349757	0.221797	0	0.0705	0.769	0.44524
Scer_BJ20	Saccharomyces cerevisiae	BJ20	BAK	Tyrosine	0.3815	0.366655	0.64427	0.244259	0	0.0705	0.769	0.44524
Scer_BJ20	Saccharomyces cerevisiae	BJ20	BAK	Valine	0.3815	0.366655	21.1353	0.15215	0	0.0705	0.769	0.44524
Scer_CBS5155	Saccharomyces cerevisiae	CBS5155	AQC	Alanine	0.2115	0.281083	68.7545	-0.358387	1	0.042	0.6475	0.279934
Scer_CBS5155	Saccharomyces cerevisiae	CBS5155	AQC	Arginine	0.2115	0.281083	415.463	0.212822	1	0.042	0.6475	0.279934
Scer_CBS5155	Saccharomyces cerevisiae	CBS5155	AQC	Asparagine	0.2115	0.281083	10.0154	0.126384	1	0.042	0.6475	0.279934
Scer_CBS5155	Saccharomyces cerevisiae	CBS5155	AQC	Aspartic acid	0.2115	0.281083	52.3809	-0.0618069	1	0.042	0.6475	0.279934
Scer_CBS5155	Saccharomyces cerevisiae	CBS5155	AQC	Glutamic acid	0.2115	0.281083	187.473	-0.321134	1	0.042	0.6475	0.279934
Scer_CBS5155	Saccharomyces cerevisiae	CBS5155	AQC	Glutamine	0.2115	0.281083	154.932	-0.56589	1	0.042	0.6475	0.279934
Scer_CBS5155	Saccharomyces cerevisiae	CBS5155	AQC	Glycine	0.2115	0.281083	27.4047	0.285022	1	0.042	0.6475	0.279934
Scer_CBS5155	Saccharomyces cerevisiae	CBS5155	AQC	Histidine	0.2115	0.281083	12.8623	-0.64281	1	0.042	0.6475	0.279934
Scer_CBS5155	Saccharomyces cerevisiae	CBS5155	AQC	Isoleucine	0.2115	0.281083	2.76298	-0.0766239	1	0.042	0.6475	0.279934
Scer_CBS5155	Saccharomyces cerevisiae	CBS5155	AQC	Leucine	0.2115	0.281083	2.58204	0.0309056	1	0.042	0.6475	0.279934
Scer_CBS5155	Saccharomyces cerevisiae	CBS5155	AQC	Lysine	0.2115	0.281083	25.4573	0.525254	1	0.042	0.6475	0.279934
Scer_CBS5155	Saccharomyces cerevisiae	CBS5155	AQC	Methionine	0.2115	0.281083	2.396	0.306584	1	0.042	0.6475	0.279934
Scer_CBS5155	Saccharomyces cerevisiae	CBS5155	AQC	Phenylalanine	0.2115	0.281083	1.48251	-0.0412395	1	0.042	0.6475	0.279934
Scer_CBS5155	Saccharomyces cerevisiae	CBS5155	AQC	Proline	0.2115	0.281083	10.3428	-0.0135301	1	0.042	0.6475	0.279934
Scer_CBS5155	Saccharomyces cerevisiae	CBS5155	AQC	Serine	0.2115	0.281083	25.6461	0.0530091	1	0.042	0.6475	0.279934
Scer_CBS5155	Saccharomyces cerevisiae	CBS5155	AQC	Threonine	0.2115	0.281083	50.256	0.61198	1	0.042	0.6475	0.279934
Scer_CBS5155	Saccharomyces cerevisiae	CBS5155	AQC	Tryptophan	0.2115	0.281083	0.148947	-0.531635	1	0.042	0.6475	0.279934
Scer_CBS5155	Saccharomyces cerevisiae	CBS5155	AQC	Tyrosine	0.2115	0.281083	0.155207	-0.737543	1	0.042	0.6475	0.279934
Scer_CBS5155	Saccharomyces cerevisiae	CBS5155	AQC	Valine	0.2115	0.281083	8.75151	-0.528192	1	0.042	0.6475	0.279934
Scer_CLIB1411	Saccharomyces cerevisiae	CLIB1411	BHP	Alanine	0.512	0.382858	120.841	-0.0514506	1	0.0795	0.8955	0.530025
Scer_CLIB1411	Saccharomyces cerevisiae	CLIB1411	BHP	Arginine	0.512	0.382858	331.762	0.0208478	1	0.0795	0.8955	0.530025
Scer_CLIB1411	Saccharomyces cerevisiae	CLIB1411	BHP	Asparagine	0.512	0.382858	12.7902	0.0791833	1	0.0795	0.8955	0.530025
Scer_CLIB1411	Saccharomyces cerevisiae	CLIB1411	BHP	Aspartic acid	0.512	0.382858	49.6593	0.158628	1	0.0795	0.8955	0.530025
Scer_CLIB1411	Saccharomyces cerevisiae	CLIB1411	BHP	Glutamic acid	0.512	0.382858	361.55	0.157232	1	0.0795	0.8955	0.530025
Scer_CLIB1411	Saccharomyces cerevisiae	CLIB1411	BHP	Glutamine	0.512	0.382858	297.171	-0.129974	1	0.0795	0.8955	0.530025
Scer_CLIB1411	Saccharomyces cerevisiae	CLIB1411	BHP	Glycine	0.512	0.382858	13.8785	-0.00200152	1	0.0795	0.8955	0.530025
Scer_CLIB1411	Saccharomyces cerevisiae	CLIB1411	BHP	Histidine	0.512	0.382858	8.38138	-0.831801	1	0.0795	0.8955	0.530025
Scer_CLIB1411	Saccharomyces cerevisiae	CLIB1411	BHP	Isoleucine	0.512	0.382858	2.38274	-0.104473	1	0.0795	0.8955	0.530025
Scer_CLIB1411	Saccharomyces cerevisiae	CLIB1411	BHP	Leucine	0.512	0.382858	3.98547	0.342917	1	0.0795	0.8955	0.530025
Scer_CLIB1411	Saccharomyces cerevisiae	CLIB1411	BHP	Lysine	0.512	0.382858	13.7349	0.0174617	1	0.0795	0.8955	0.530025
Scer_CLIB1411	Saccharomyces cerevisiae	CLIB1411	BHP	Methionine	0.512	0.382858	1.09991	-0.378279	1	0.0795	0.8955	0.530025
Scer_CLIB1411	Saccharomyces cerevisiae	CLIB1411	BHP	Phenylalanine	0.512	0.382858	1.50161	0.0440428	1	0.0795	0.8955	0.530025
Scer_CLIB1411	Saccharomyces cerevisiae	CLIB1411	BHP	Proline	0.512	0.382858	11.0573	-0.0120778	1	0.0795	0.8955	0.530025
Scer_CLIB1411	Saccharomyces cerevisiae	CLIB1411	BHP	Serine	0.512	0.382858	19.9567	0.00959357	1	0.0795	0.8955	0.530025
Scer_CLIB1411	Saccharomyces cerevisiae	CLIB1411	BHP	Threonine	0.512	0.382858	23.9118	-0.0494047	1	0.0795	0.8955	0.530025
Scer_CLIB1411	Saccharomyces cerevisiae	CLIB1411	BHP	Tryptophan	0.512	0.382858	0.303152	0.00186417	1	0.0795	0.8955	0.530025
Scer_CLIB1411	Saccharomyces cerevisiae	CLIB1411	BHP	Tyrosine	0.512	0.382858	0.754005	0.0625779	1	0.0795	0.8955	0.530025
Scer_CLIB1411	Saccharomyces cerevisiae	CLIB1411	BHP	Valine	0.512	0.382858	18.657	-0.127161	1	0.0795	0.8955	0.530025
Scer_CLIB415	Saccharomyces cerevisiae	CLIB415	BEH	Alanine	0.7805	0.324293	99.5443	-0.474957	1	0.0375	NA	NA
Scer_CLIB415	Saccharomyces cerevisiae	CLIB415	BEH	Arginine	0.7805	0.324293	130.411	-0.883388	1	0.0375	NA	NA
Scer_CLIB415	Saccharomyces cerevisiae	CLIB415	BEH	Asparagine	0.7805	0.324293	18.222	0.172447	1	0.0375	NA	NA
Scer_CLIB415	Saccharomyces cerevisiae	CLIB415	BEH	Aspartic acid	0.7805	0.324293	46.9678	0.347538	1	0.0375	NA	NA
Scer_CLIB415	Saccharomyces cerevisiae	CLIB415	BEH	Glutamic acid	0.7805	0.324293	257.72	-0.340697	1	0.0375	NA	NA
Scer_CLIB415	Saccharomyces cerevisiae	CLIB415	BEH	Glutamine	0.7805	0.324293	442.848	0.0764793	1	0.0375	NA	NA
Scer_CLIB415	Saccharomyces cerevisiae	CLIB415	BEH	Glycine	0.7805	0.324293	26.3675	0.991246	1	0.0375	NA	NA
Scer_CLIB415	Saccharomyces cerevisiae	CLIB415	BEH	Histidine	0.7805	0.324293	7.12897	-0.779832	1	0.0375	NA	NA
Scer_CLIB415	Saccharomyces cerevisiae	CLIB415	BEH	Isoleucine	0.7805	0.324293	2.75439	0.147882	1	0.0375	NA	NA
Scer_CLIB415	Saccharomyces cerevisiae	CLIB415	BEH	Leucine	0.7805	0.324293	3.74206	0.170836	1	0.0375	NA	NA
Scer_CLIB415	Saccharomyces cerevisiae	CLIB415	BEH	Lysine	0.7805	0.324293	45.8651	1.32086	1	0.0375	NA	NA
Scer_CLIB415	Saccharomyces cerevisiae	CLIB415	BEH	Methionine	0.7805	0.324293	1.78862	0.191661	1	0.0375	NA	NA
Scer_CLIB415	Saccharomyces cerevisiae	CLIB415	BEH	Phenylalanine	0.7805	0.324293	1.07697	-0.223588	1	0.0375	NA	NA
Scer_CLIB415	Saccharomyces cerevisiae	CLIB415	BEH	Proline	0.7805	0.324293	11.5458	-0.0272296	1	0.0375	NA	NA
Scer_CLIB415	Saccharomyces cerevisiae	CLIB415	BEH	Serine	0.7805	0.324293	17.482	0.0625239	1	0.0375	NA	NA
Scer_CLIB415	Saccharomyces cerevisiae	CLIB415	BEH	Threonine	0.7805	0.324293	25.2565	0.0780169	1	0.0375	NA	NA
Scer_CLIB415	Saccharomyces cerevisiae	CLIB415	BEH	Tryptophan	0.7805	0.324293	0.326427	-0.0824427	1	0.0375	NA	NA
Scer_CLIB415	Saccharomyces cerevisiae	CLIB415	BEH	Tyrosine	0.7805	0.324293	1.25916	-0.122021	1	0.0375	NA	NA
Scer_CLIB415	Saccharomyces cerevisiae	CLIB415	BEH	Valine	0.7805	0.324293	11.6595	-0.915324	1	0.0375	NA	NA
Scer_CLIB551	Saccharomyces cerevisiae	CLIB551	BGC	Alanine	0.298	0.363381	122.385	0.144265	1	0.049	0.425	0.662234
Scer_CLIB551	Saccharomyces cerevisiae	CLIB551	BGC	Arginine	0.298	0.363381	281.513	-0.166894	1	0.049	0.425	0.662234
Scer_CLIB551	Saccharomyces cerevisiae	CLIB551	BGC	Asparagine	0.298	0.363381	8.01392	-0.180541	1	0.049	0.425	0.662234
Scer_CLIB551	Saccharomyces cerevisiae	CLIB551	BGC	Aspartic acid	0.298	0.363381	71.6203	0.329842	1	0.049	0.425	0.662234
Scer_CLIB551	Saccharomyces cerevisiae	CLIB551	BGC	Glutamic acid	0.298	0.363381	234.78	-0.147472	1	0.049	0.425	0.662234
Scer_CLIB551	Saccharomyces cerevisiae	CLIB551	BGC	Glutamine	0.298	0.363381	124.724	-0.844777	1	0.049	0.425	0.662234
Scer_CLIB551	Saccharomyces cerevisiae	CLIB551	BGC	Glycine	0.298	0.363381	19.3522	0.0503413	1	0.049	0.425	0.662234
Scer_CLIB551	Saccharomyces cerevisiae	CLIB551	BGC	Histidine	0.298	0.363381	18.568	-0.206789	1	0.049	0.425	0.662234
Scer_CLIB551	Saccharomyces cerevisiae	CLIB551	BGC	Isoleucine	0.298	0.363381	3.44138	0.17754	1	0.049	0.425	0.662234
Scer_CLIB551	Saccharomyces cerevisiae	CLIB551	BGC	Leucine	0.298	0.363381	1.41145	-0.608194	1	0.049	0.425	0.662234
Scer_CLIB551	Saccharomyces cerevisiae	CLIB551	BGC	Lysine	0.298	0.363381	22.3067	0.424591	1	0.049	0.425	0.662234
Scer_CLIB551	Saccharomyces cerevisiae	CLIB551	BGC	Methionine	0.298	0.363381	1.37237	-0.223706	1	0.049	0.425	0.662234
Scer_CLIB551	Saccharomyces cerevisiae	CLIB551	BGC	Phenylalanine	0.298	0.363381	1.56509	0.0338327	1	0.049	0.425	0.662234
Scer_CLIB551	Saccharomyces cerevisiae	CLIB551	BGC	Proline	0.298	0.363381	6.60458	-0.480866	1	0.049	0.425	0.662234
Scer_CLIB551	Saccharomyces cerevisiae	CLIB551	BGC	Serine	0.298	0.363381	21.1786	-0.0786868	1	0.049	0.425	0.662234
Scer_CLIB551	Saccharomyces cerevisiae	CLIB551	BGC	Threonine	0.298	0.363381	33.5024	0.22989	1	0.049	0.425	0.662234
Scer_CLIB551	Saccharomyces cerevisiae	CLIB551	BGC	Tryptophan	0.298	0.363381	0.296491	0.105797	1	0.049	0.425	0.662234
Scer_CLIB551	Saccharomyces cerevisiae	CLIB551	BGC	Tyrosine	0.298	0.363381	0.567115	0.333586	1	0.049	0.425	0.662234
Scer_CLIB551	Saccharomyces cerevisiae	CLIB551	BGC	Valine	0.298	0.363381	23.391	0.352467	1	0.049	0.425	0.662234
Scer_CLIB553	Saccharomyces cerevisiae	CLIB553	BGE	Alanine	0.799	0.283585	116.544	-0.33311	1	0.104	1.356	0.555112
Scer_CLIB553	Saccharomyces cerevisiae	CLIB553	BGE	Arginine	0.799	0.283585	134.58	-0.849893	1	0.104	1.356	0.555112
Scer_CLIB553	Saccharomyces cerevisiae	CLIB553	BGE	Asparagine	0.799	0.283585	21.5217	0.320915	1	0.104	1.356	0.555112
Scer_CLIB553	Saccharomyces cerevisiae	CLIB553	BGE	Aspartic acid	0.799	0.283585	41.7557	0.246767	1	0.104	1.356	0.555112
Scer_CLIB553	Saccharomyces cerevisiae	CLIB553	BGE	Glutamic acid	0.799	0.283585	211.899	-0.547446	1	0.104	1.356	0.555112
Scer_CLIB553	Saccharomyces cerevisiae	CLIB553	BGE	Glutamine	0.799	0.283585	475.198	0.133722	1	0.104	1.356	0.555112
Scer_CLIB553	Saccharomyces cerevisiae	CLIB553	BGE	Glycine	0.799	0.283585	28.0565	1.07755	1	0.104	1.356	0.555112
Scer_CLIB553	Saccharomyces cerevisiae	CLIB553	BGE	Histidine	0.799	0.283585	8.03776	-0.645116	1	0.104	1.356	0.555112
Scer_CLIB553	Saccharomyces cerevisiae	CLIB553	BGE	Isoleucine	0.799	0.283585	2.88471	0.201512	1	0.104	1.356	0.555112
Scer_CLIB553	Saccharomyces cerevisiae	CLIB553	BGE	Leucine	0.799	0.283585	3.77127	0.171096	1	0.104	1.356	0.555112
Scer_CLIB553	Saccharomyces cerevisiae	CLIB553	BGE	Lysine	0.799	0.283585	27.3838	0.811828	1	0.104	1.356	0.555112
Scer_CLIB553	Saccharomyces cerevisiae	CLIB553	BGE	Methionine	0.799	0.283585	1.78124	0.193295	1	0.104	1.356	0.555112
Scer_CLIB553	Saccharomyces cerevisiae	CLIB553	BGE	Phenylalanine	0.799	0.283585	1.07238	-0.223394	1	0.104	1.356	0.555112
Scer_CLIB553	Saccharomyces cerevisiae	CLIB553	BGE	Proline	0.799	0.283585	10.9894	-0.08064	1	0.104	1.356	0.555112
Scer_CLIB553	Saccharomyces cerevisiae	CLIB553	BGE	Serine	0.799	0.283585	17.0982	0.0530918	1	0.104	1.356	0.555112
Scer_CLIB553	Saccharomyces cerevisiae	CLIB553	BGE	Threonine	0.799	0.283585	28.1152	0.19025	1	0.104	1.356	0.555112
Scer_CLIB553	Saccharomyces cerevisiae	CLIB553	BGE	Tryptophan	0.799	0.283585	0.36382	0.0151026	1	0.104	1.356	0.555112
Scer_CLIB553	Saccharomyces cerevisiae	CLIB553	BGE	Tyrosine	0.799	0.283585	1.46935	-0.015698	1	0.104	1.356	0.555112
Scer_CLIB553	Saccharomyces cerevisiae	CLIB553	BGE	Valine	0.799	0.283585	12.2627	-0.886797	1	0.104	1.356	0.555112
Scer_CLIB561	Saccharomyces cerevisiae	CLIB561	BGN	Alanine	0.224	0.312139	94.9061	-0.0467326	1	0.0515	0.5935	0.318266
Scer_CLIB561	Saccharomyces cerevisiae	CLIB561	BGN	Arginine	0.224	0.312139	460.857	0.31789	1	0.0515	0.5935	0.318266
Scer_CLIB561	Saccharomyces cerevisiae	CLIB561	BGN	Asparagine	0.224	0.312139	8.83913	-0.0106848	1	0.0515	0.5935	0.318266
Scer_CLIB561	Saccharomyces cerevisiae	CLIB561	BGN	Aspartic acid	0.224	0.312139	92.416	0.517341	1	0.0515	0.5935	0.318266
Scer_CLIB561	Saccharomyces cerevisiae	CLIB561	BGN	Glutamic acid	0.224	0.312139	244.543	-0.062795	1	0.0515	0.5935	0.318266
Scer_CLIB561	Saccharomyces cerevisiae	CLIB561	BGN	Glutamine	0.224	0.312139	175.622	-0.449502	1	0.0515	0.5935	0.318266
Scer_CLIB561	Saccharomyces cerevisiae	CLIB561	BGN	Glycine	0.224	0.312139	29.6551	0.380306	1	0.0515	0.5935	0.318266
Scer_CLIB561	Saccharomyces cerevisiae	CLIB561	BGN	Histidine	0.224	0.312139	14.1469	-0.537662	1	0.0515	0.5935	0.318266
Scer_CLIB561	Saccharomyces cerevisiae	CLIB561	BGN	Isoleucine	0.224	0.312139	3.7261	0.227427	1	0.0515	0.5935	0.318266
Scer_CLIB561	Saccharomyces cerevisiae	CLIB561	BGN	Leucine	0.224	0.312139	1.79712	-0.336568	1	0.0515	0.5935	0.318266
Scer_CLIB561	Saccharomyces cerevisiae	CLIB561	BGN	Lysine	0.224	0.312139	19.6981	0.273316	1	0.0515	0.5935	0.318266
Scer_CLIB561	Saccharomyces cerevisiae	CLIB561	BGN	Methionine	0.224	0.312139	1.97388	0.116686	1	0.0515	0.5935	0.318266
Scer_CLIB561	Saccharomyces cerevisiae	CLIB561	BGN	Phenylalanine	0.224	0.312139	1.52984	-0.00679816	1	0.0515	0.5935	0.318266
Scer_CLIB561	Saccharomyces cerevisiae	CLIB561	BGN	Proline	0.224	0.312139	10.0156	-0.0483899	1	0.0515	0.5935	0.318266
Scer_CLIB561	Saccharomyces cerevisiae	CLIB561	BGN	Serine	0.224	0.312139	32.4163	0.295905	1	0.0515	0.5935	0.318266
Scer_CLIB561	Saccharomyces cerevisiae	CLIB561	BGN	Threonine	0.224	0.312139	58.0072	0.758802	1	0.0515	0.5935	0.318266
Scer_CLIB561	Saccharomyces cerevisiae	CLIB561	BGN	Tryptophan	0.224	0.312139	0.25122	-0.0162674	1	0.0515	0.5935	0.318266
Scer_CLIB561	Saccharomyces cerevisiae	CLIB561	BGN	Tyrosine	0.224	0.312139	0.334645	-0.00169891	1	0.0515	0.5935	0.318266
Scer_CLIB561	Saccharomyces cerevisiae	CLIB561	BGN	Valine	0.224	0.312139	17.3235	0.139837	1	0.0515	0.5935	0.318266
Scer_CLIB630	Saccharomyces cerevisiae	CLIB630	ASN	Alanine	0.3325	0.357582	192.17	0.565967	1	0.0525	0.683	0.444092
Scer_CLIB630	Saccharomyces cerevisiae	CLIB630	ASN	Arginine	0.3325	0.357582	269.263	-0.207593	1	0.0525	0.683	0.444092
Scer_CLIB630	Saccharomyces cerevisiae	CLIB630	ASN	Asparagine	0.3325	0.357582	16.1786	0.48847	1	0.0525	0.683	0.444092
Scer_CLIB630	Saccharomyces cerevisiae	CLIB630	ASN	Aspartic acid	0.3325	0.357582	67.8553	0.307274	1	0.0525	0.683	0.444092
Scer_CLIB630	Saccharomyces cerevisiae	CLIB630	ASN	Glutamic acid	0.3325	0.357582	362.057	0.2652	1	0.0525	0.683	0.444092
Scer_CLIB630	Saccharomyces cerevisiae	CLIB630	ASN	Glutamine	0.3325	0.357582	213.861	-0.330287	1	0.0525	0.683	0.444092
Scer_CLIB630	Saccharomyces cerevisiae	CLIB630	ASN	Glycine	0.3325	0.357582	34.862	0.684091	1	0.0525	0.683	0.444092
Scer_CLIB630	Saccharomyces cerevisiae	CLIB630	ASN	Histidine	0.3325	0.357582	9.04704	-0.898318	1	0.0525	0.683	0.444092
Scer_CLIB630	Saccharomyces cerevisiae	CLIB630	ASN	Isoleucine	0.3325	0.357582	2.88689	0.0156475	1	0.0525	0.683	0.444092
Scer_CLIB630	Saccharomyces cerevisiae	CLIB630	ASN	Leucine	0.3325	0.357582	2.10446	-0.222765	1	0.0525	0.683	0.444092
Scer_CLIB630	Saccharomyces cerevisiae	CLIB630	ASN	Lysine	0.3325	0.357582	6.62537	-0.776845	1	0.0525	0.683	0.444092
Scer_CLIB630	Saccharomyces cerevisiae	CLIB630	ASN	Methionine	0.3325	0.357582	1.18088	-0.363227	1	0.0525	0.683	0.444092
Scer_CLIB630	Saccharomyces cerevisiae	CLIB630	ASN	Phenylalanine	0.3325	0.357582	1.51582	0.0101694	1	0.0525	0.683	0.444092
Scer_CLIB630	Saccharomyces cerevisiae	CLIB630	ASN	Proline	0.3325	0.357582	8.93677	-0.185958	1	0.0525	0.683	0.444092
Scer_CLIB630	Saccharomyces cerevisiae	CLIB630	ASN	Serine	0.3325	0.357582	26.0529	0.152264	1	0.0525	0.683	0.444092
Scer_CLIB630	Saccharomyces cerevisiae	CLIB630	ASN	Threonine	0.3325	0.357582	28.3421	0.0719634	1	0.0525	0.683	0.444092
Scer_CLIB630	Saccharomyces cerevisiae	CLIB630	ASN	Tryptophan	0.3325	0.357582	0.22038	-0.211203	1	0.0525	0.683	0.444092
Scer_CLIB630	Saccharomyces cerevisiae	CLIB630	ASN	Tyrosine	0.3325	0.357582	0.292936	-0.416633	1	0.0525	0.683	0.444092
Scer_CLIB630	Saccharomyces cerevisiae	CLIB630	ASN	Valine	0.3325	0.357582	30.7837	0.586235	1	0.0525	0.683	0.444092
Scer_CLQCA_20_156	Saccharomyces cerevisiae	CLQCA_20-156	CCC	Alanine	0.425	0.357617	194.868	0.500802	0	0.075	0.845	0.454545
Scer_CLQCA_20_156	Saccharomyces cerevisiae	CLQCA_20-156	CCC	Arginine	0.425	0.357617	657.125	0.694751	0	0.075	0.845	0.454545
Scer_CLQCA_20_156	Saccharomyces cerevisiae	CLQCA_20-156	CCC	Asparagine	0.425	0.357617	8.95745	-0.19254	0	0.075	0.845	0.454545
Scer_CLQCA_20_156	Saccharomyces cerevisiae	CLQCA_20-156	CCC	Aspartic acid	0.425	0.357617	34.5163	-0.284394	0	0.075	0.845	0.454545
Scer_CLQCA_20_156	Saccharomyces cerevisiae	CLQCA_20-156	CCC	Glutamic acid	0.425	0.357617	432.572	0.388231	0	0.075	0.845	0.454545
Scer_CLQCA_20_156	Saccharomyces cerevisiae	CLQCA_20-156	CCC	Glutamine	0.425	0.357617	308.06	-0.0316239	0	0.075	0.845	0.454545
Scer_CLQCA_20_156	Saccharomyces cerevisiae	CLQCA_20-156	CCC	Glycine	0.425	0.357617	14.2702	-0.0880528	0	0.075	0.845	0.454545
Scer_CLQCA_20_156	Saccharomyces cerevisiae	CLQCA_20-156	CCC	Histidine	0.425	0.357617	24.9166	0.188441	0	0.075	0.845	0.454545
Scer_CLQCA_20_156	Saccharomyces cerevisiae	CLQCA_20-156	CCC	Isoleucine	0.425	0.357617	2.3601	-0.148824	0	0.075	0.845	0.454545
Scer_CLQCA_20_156	Saccharomyces cerevisiae	CLQCA_20-156	CCC	Leucine	0.425	0.357617	2.18883	-0.221033	0	0.075	0.845	0.454545
Scer_CLQCA_20_156	Saccharomyces cerevisiae	CLQCA_20-156	CCC	Lysine	0.425	0.357617	10.6821	-0.265545	0	0.075	0.845	0.454545
Scer_CLQCA_20_156	Saccharomyces cerevisiae	CLQCA_20-156	CCC	Methionine	0.425	0.357617	1.45088	-0.128473	0	0.075	0.845	0.454545
Scer_CLQCA_20_156	Saccharomyces cerevisiae	CLQCA_20-156	CCC	Phenylalanine	0.425	0.357617	2.19505	0.402724	0	0.075	0.845	0.454545
Scer_CLQCA_20_156	Saccharomyces cerevisiae	CLQCA_20-156	CCC	Proline	0.425	0.357617	14.1223	0.251511	0	0.075	0.845	0.454545
Scer_CLQCA_20_156	Saccharomyces cerevisiae	CLQCA_20-156	CCC	Serine	0.425	0.357617	24.4052	0.150775	0	0.075	0.845	0.454545
Scer_CLQCA_20_156	Saccharomyces cerevisiae	CLQCA_20-156	CCC	Threonine	0.425	0.357617	23.9565	-0.0710948	0	0.075	0.845	0.454545
Scer_CLQCA_20_156	Saccharomyces cerevisiae	CLQCA_20-156	CCC	Tryptophan	0.425	0.357617	0.272964	-0.0517448	0	0.075	0.845	0.454545
Scer_CLQCA_20_156	Saccharomyces cerevisiae	CLQCA_20-156	CCC	Tyrosine	0.425	0.357617	0.79024	0.335491	0	0.075	0.845	0.454545
Scer_CLQCA_20_156	Saccharomyces cerevisiae	CLQCA_20-156	CCC	Valine	0.425	0.357617	20.0871	0.0497543	0	0.075	0.845	0.454545
Scer_CLQCA_20_221	Saccharomyces cerevisiae	CLQCA_20-221	CCE	Alanine	0.3015	0.358523	188.917	0.575405	0	0.0505	0.4175	0.683924
Scer_CLQCA_20_221	Saccharomyces cerevisiae	CLQCA_20-221	CCE	Arginine	0.3015	0.358523	567.134	0.533909	0	0.0505	0.4175	0.683924
Scer_CLQCA_20_221	Saccharomyces cerevisiae	CLQCA_20-221	CCE	Asparagine	0.3015	0.358523	6.96151	-0.324722	0	0.0505	0.4175	0.683924
Scer_CLQCA_20_221	Saccharomyces cerevisiae	CLQCA_20-221	CCE	Aspartic acid	0.3015	0.358523	33.9587	-0.413202	0	0.0505	0.4175	0.683924
Scer_CLQCA_20_221	Saccharomyces cerevisiae	CLQCA_20-221	CCE	Glutamic acid	0.3015	0.358523	421.323	0.435203	0	0.0505	0.4175	0.683924
Scer_CLQCA_20_221	Saccharomyces cerevisiae	CLQCA_20-221	CCE	Glutamine	0.3015	0.358523	326.477	0.114969	0	0.0505	0.4175	0.683924
Scer_CLQCA_20_221	Saccharomyces cerevisiae	CLQCA_20-221	CCE	Glycine	0.3015	0.358523	12.3932	-0.390733	0	0.0505	0.4175	0.683924
Scer_CLQCA_20_221	Saccharomyces cerevisiae	CLQCA_20-221	CCE	Histidine	0.3015	0.358523	21.9099	-0.0385041	0	0.0505	0.4175	0.683924
Scer_CLQCA_20_221	Saccharomyces cerevisiae	CLQCA_20-221	CCE	Isoleucine	0.3015	0.358523	2.61069	-0.0973158	0	0.0505	0.4175	0.683924
Scer_CLQCA_20_221	Saccharomyces cerevisiae	CLQCA_20-221	CCE	Leucine	0.3015	0.358523	2.41806	-0.0712675	0	0.0505	0.4175	0.683924
Scer_CLQCA_20_221	Saccharomyces cerevisiae	CLQCA_20-221	CCE	Lysine	0.3015	0.358523	9.64712	-0.412364	0	0.0505	0.4175	0.683924
Scer_CLQCA_20_221	Saccharomyces cerevisiae	CLQCA_20-221	CCE	Methionine	0.3015	0.358523	1.58815	-0.076582	0	0.0505	0.4175	0.683924
Scer_CLQCA_20_221	Saccharomyces cerevisiae	CLQCA_20-221	CCE	Phenylalanine	0.3015	0.358523	2.22652	0.387174	0	0.0505	0.4175	0.683924
Scer_CLQCA_20_221	Saccharomyces cerevisiae	CLQCA_20-221	CCE	Proline	0.3015	0.358523	12.4995	0.156299	0	0.0505	0.4175	0.683924
Scer_CLQCA_20_221	Saccharomyces cerevisiae	CLQCA_20-221	CCE	Serine	0.3015	0.358523	21.6129	-0.0559735	0	0.0505	0.4175	0.683924
Scer_CLQCA_20_221	Saccharomyces cerevisiae	CLQCA_20-221	CCE	Threonine	0.3015	0.358523	21.8114	-0.198348	0	0.0505	0.4175	0.683924
Scer_CLQCA_20_221	Saccharomyces cerevisiae	CLQCA_20-221	CCE	Tryptophan	0.3015	0.358523	0.282417	0.0551023	0	0.0505	0.4175	0.683924
Scer_CLQCA_20_221	Saccharomyces cerevisiae	CLQCA_20-221	CCE	Tyrosine	0.3015	0.358523	0.692518	0.524267	0	0.0505	0.4175	0.683924
Scer_CLQCA_20_221	Saccharomyces cerevisiae	CLQCA_20-221	CCE	Valine	0.3015	0.358523	18.5978	0.119012	0	0.0505	0.4175	0.683924
Scer_CLQCA_20_259	Saccharomyces cerevisiae	CLQCA_20-259	CCG	Alanine	0.3925	0.370144	184.912	0.47615	0	0.0725	0.7615	0.464441
Scer_CLQCA_20_259	Saccharomyces cerevisiae	CLQCA_20-259	CCG	Arginine	0.3925	0.370144	484.607	0.386644	0	0.0725	0.7615	0.464441
Scer_CLQCA_20_259	Saccharomyces cerevisiae	CLQCA_20-259	CCG	Asparagine	0.3925	0.370144	8.74208	-0.185323	0	0.0725	0.7615	0.464441
Scer_CLQCA_20_259	Saccharomyces cerevisiae	CLQCA_20-259	CCG	Aspartic acid	0.3925	0.370144	34.0644	-0.327185	0	0.0725	0.7615	0.464441
Scer_CLQCA_20_259	Saccharomyces cerevisiae	CLQCA_20-259	CCG	Glutamic acid	0.3925	0.370144	416.84	0.370479	0	0.0725	0.7615	0.464441
Scer_CLQCA_20_259	Saccharomyces cerevisiae	CLQCA_20-259	CCG	Glutamine	0.3925	0.370144	314.766	0.013208	0	0.0725	0.7615	0.464441
Scer_CLQCA_20_259	Saccharomyces cerevisiae	CLQCA_20-259	CCG	Glycine	0.3925	0.370144	12.909	-0.230844	0	0.0725	0.7615	0.464441
Scer_CLQCA_20_259	Saccharomyces cerevisiae	CLQCA_20-259	CCG	Histidine	0.3925	0.370144	25.8526	0.199436	0	0.0725	0.7615	0.464441
Scer_CLQCA_20_259	Saccharomyces cerevisiae	CLQCA_20-259	CCG	Isoleucine	0.3925	0.370144	2.33519	-0.172436	0	0.0725	0.7615	0.464441
Scer_CLQCA_20_259	Saccharomyces cerevisiae	CLQCA_20-259	CCG	Leucine	0.3925	0.370144	2.09143	-0.253349	0	0.0725	0.7615	0.464441
Scer_CLQCA_20_259	Saccharomyces cerevisiae	CLQCA_20-259	CCG	Lysine	0.3925	0.370144	15.4645	0.0926158	0	0.0725	0.7615	0.464441
Scer_CLQCA_20_259	Saccharomyces cerevisiae	CLQCA_20-259	CCG	Methionine	0.3925	0.370144	1.72659	0.0353755	0	0.0725	0.7615	0.464441
Scer_CLQCA_20_259	Saccharomyces cerevisiae	CLQCA_20-259	CCG	Phenylalanine	0.3925	0.370144	2.02027	0.31191	0	0.0725	0.7615	0.464441
Scer_CLQCA_20_259	Saccharomyces cerevisiae	CLQCA_20-259	CCG	Proline	0.3925	0.370144	12.9232	0.169848	0	0.0725	0.7615	0.464441
Scer_CLQCA_20_259	Saccharomyces cerevisiae	CLQCA_20-259	CCG	Serine	0.3925	0.370144	19.8917	-0.0761499	0	0.0725	0.7615	0.464441
Scer_CLQCA_20_259	Saccharomyces cerevisiae	CLQCA_20-259	CCG	Threonine	0.3925	0.370144	21.0371	-0.209849	0	0.0725	0.7615	0.464441
Scer_CLQCA_20_259	Saccharomyces cerevisiae	CLQCA_20-259	CCG	Tryptophan	0.3925	0.370144	0.291774	0.0340551	0	0.0725	0.7615	0.464441
Scer_CLQCA_20_259	Saccharomyces cerevisiae	CLQCA_20-259	CCG	Tyrosine	0.3925	0.370144	0.294254	-0.567988	0	0.0725	0.7615	0.464441
Scer_CLQCA_20_259	Saccharomyces cerevisiae	CLQCA_20-259	CCG	Valine	0.3925	0.370144	18.3571	-0.00181234	0	0.0725	0.7615	0.464441
Scer_DJ74	Saccharomyces cerevisiae	DJ74	BAF	Alanine	0.383	0.311435	76.8396	-0.393883	1	0.052	0.4425	0.847631
Scer_DJ74	Saccharomyces cerevisiae	DJ74	BAF	Arginine	0.383	0.311435	236.012	-0.333853	1	0.052	0.4425	0.847631
Scer_DJ74	Saccharomyces cerevisiae	DJ74	BAF	Asparagine	0.383	0.311435	16.9265	0.484633	1	0.052	0.4425	0.847631
Scer_DJ74	Saccharomyces cerevisiae	DJ74	BAF	Aspartic acid	0.383	0.311435	37.7504	-0.233097	1	0.052	0.4425	0.847631
Scer_DJ74	Saccharomyces cerevisiae	DJ74	BAF	Glutamic acid	0.383	0.311435	170.955	-0.515182	1	0.052	0.4425	0.847631
Scer_DJ74	Saccharomyces cerevisiae	DJ74	BAF	Glutamine	0.383	0.311435	438.852	0.352351	1	0.052	0.4425	0.847631
Scer_DJ74	Saccharomyces cerevisiae	DJ74	BAF	Glycine	0.383	0.311435	19.0863	0.147771	1	0.052	0.4425	0.847631
Scer_DJ74	Saccharomyces cerevisiae	DJ74	BAF	Histidine	0.383	0.311435	21.9022	0.0260452	1	0.052	0.4425	0.847631
Scer_DJ74	Saccharomyces cerevisiae	DJ74	BAF	Isoleucine	0.383	0.311435	3.76623	0.301745	1	0.052	0.4425	0.847631
Scer_DJ74	Saccharomyces cerevisiae	DJ74	BAF	Leucine	0.383	0.311435	2.80129	0.0427415	1	0.052	0.4425	0.847631
Scer_DJ74	Saccharomyces cerevisiae	DJ74	BAF	Lysine	0.383	0.311435	11.9175	-0.171378	1	0.052	0.4425	0.847631
Scer_DJ74	Saccharomyces cerevisiae	DJ74	BAF	Methionine	0.383	0.311435	2.8826	0.544954	1	0.052	0.4425	0.847631
Scer_DJ74	Saccharomyces cerevisiae	DJ74	BAF	Phenylalanine	0.383	0.311435	0.971386	-0.422641	1	0.052	0.4425	0.847631
Scer_DJ74	Saccharomyces cerevisiae	DJ74	BAF	Proline	0.383	0.311435	6.7964	-0.470721	1	0.052	0.4425	0.847631
Scer_DJ74	Saccharomyces cerevisiae	DJ74	BAF	Serine	0.383	0.311435	23.788	0.0961726	1	0.052	0.4425	0.847631
Scer_DJ74	Saccharomyces cerevisiae	DJ74	BAF	Threonine	0.383	0.311435	33.9985	0.267608	1	0.052	0.4425	0.847631
Scer_DJ74	Saccharomyces cerevisiae	DJ74	BAF	Tryptophan	0.383	0.311435	0.210674	-0.286015	1	0.052	0.4425	0.847631
Scer_DJ74	Saccharomyces cerevisiae	DJ74	BAF	Tyrosine	0.383	0.311435	0.250522	-0.704208	1	0.052	0.4425	0.847631
Scer_DJ74	Saccharomyces cerevisiae	DJ74	BAF	Valine	0.383	0.311435	22.7642	0.224617	1	0.052	0.4425	0.847631
Scer_Dji2_2A_a_	Saccharomyces cerevisiae	Dji2-2A(a)	CFA	Alanine	0.415	0.361768	114.371	-0.0235194	1	0.078	0.9055	0.407251
Scer_Dji2_2A_a_	Saccharomyces cerevisiae	Dji2-2A(a)	CFA	Arginine	0.415	0.361768	590.154	0.586161	1	0.078	0.9055	0.407251
Scer_Dji2_2A_a_	Saccharomyces cerevisiae	Dji2-2A(a)	CFA	Asparagine	0.415	0.361768	15.8131	0.385521	1	0.078	0.9055	0.407251
Scer_Dji2_2A_a_	Saccharomyces cerevisiae	Dji2-2A(a)	CFA	Aspartic acid	0.415	0.361768	69.2481	0.40276	1	0.078	0.9055	0.407251
Scer_Dji2_2A_a_	Saccharomyces cerevisiae	Dji2-2A(a)	CFA	Glutamic acid	0.415	0.361768	260.72	-0.112134	1	0.078	0.9055	0.407251
Scer_Dji2_2A_a_	Saccharomyces cerevisiae	Dji2-2A(a)	CFA	Glutamine	0.415	0.361768	295.307	-0.0667334	1	0.078	0.9055	0.407251
Scer_Dji2_2A_a_	Saccharomyces cerevisiae	Dji2-2A(a)	CFA	Glycine	0.415	0.361768	15.6411	-0.00941161	1	0.078	0.9055	0.407251
Scer_Dji2_2A_a_	Saccharomyces cerevisiae	Dji2-2A(a)	CFA	Histidine	0.415	0.361768	14.2155	-0.380723	1	0.078	0.9055	0.407251
Scer_Dji2_2A_a_	Saccharomyces cerevisiae	Dji2-2A(a)	CFA	Isoleucine	0.415	0.361768	2.41139	-0.131323	1	0.078	0.9055	0.407251
Scer_Dji2_2A_a_	Saccharomyces cerevisiae	Dji2-2A(a)	CFA	Leucine	0.415	0.361768	2.03999	-0.287389	1	0.078	0.9055	0.407251
Scer_Dji2_2A_a_	Saccharomyces cerevisiae	Dji2-2A(a)	CFA	Lysine	0.415	0.361768	5.3437	-0.961834	1	0.078	0.9055	0.407251
Scer_Dji2_2A_a_	Saccharomyces cerevisiae	Dji2-2A(a)	CFA	Methionine	0.415	0.361768	1.79927	0.0836226	1	0.078	0.9055	0.407251
Scer_Dji2_2A_a_	Saccharomyces cerevisiae	Dji2-2A(a)	CFA	Phenylalanine	0.415	0.361768	1.53934	0.0454631	1	0.078	0.9055	0.407251
Scer_Dji2_2A_a_	Saccharomyces cerevisiae	Dji2-2A(a)	CFA	Proline	0.415	0.361768	10.7797	-0.0164114	1	0.078	0.9055	0.407251
Scer_Dji2_2A_a_	Saccharomyces cerevisiae	Dji2-2A(a)	CFA	Serine	0.415	0.361768	20.9991	-0.00644217	1	0.078	0.9055	0.407251
Scer_Dji2_2A_a_	Saccharomyces cerevisiae	Dji2-2A(a)	CFA	Threonine	0.415	0.361768	36.1755	0.338337	1	0.078	0.9055	0.407251
Scer_Dji2_2A_a_	Saccharomyces cerevisiae	Dji2-2A(a)	CFA	Tryptophan	0.415	0.361768	0.230006	-0.217086	1	0.078	0.9055	0.407251
Scer_Dji2_2A_a_	Saccharomyces cerevisiae	Dji2-2A(a)	CFA	Tyrosine	0.415	0.361768	0.522168	-0.0528834	1	0.078	0.9055	0.407251
Scer_Dji2_2A_a_	Saccharomyces cerevisiae	Dji2-2A(a)	CFA	Valine	0.415	0.361768	15.7111	-0.184113	1	0.078	0.9055	0.407251
Scer_EM14S01_3B	Saccharomyces cerevisiae	EM14S01-3B	CEG	Alanine	0.3335	0.3021	65.9851	-0.503839	0	0.068	0.684	0.431006
Scer_EM14S01_3B	Saccharomyces cerevisiae	EM14S01-3B	CEG	Arginine	0.3335	0.3021	232.828	-0.35287	0	0.068	0.684	0.431006
Scer_EM14S01_3B	Saccharomyces cerevisiae	EM14S01-3B	CEG	Asparagine	0.3335	0.3021	11.6392	0.158192	0	0.068	0.684	0.431006
Scer_EM14S01_3B	Saccharomyces cerevisiae	EM14S01-3B	CEG	Aspartic acid	0.3335	0.3021	71.8696	0.365662	0	0.068	0.684	0.431006
Scer_EM14S01_3B	Saccharomyces cerevisiae	EM14S01-3B	CEG	Glutamic acid	0.3335	0.3021	263.261	-0.0540508	0	0.068	0.684	0.431006
Scer_EM14S01_3B	Saccharomyces cerevisiae	EM14S01-3B	CEG	Glutamine	0.3335	0.3021	146.673	-0.708124	0	0.068	0.684	0.431006
Scer_EM14S01_3B	Saccharomyces cerevisiae	EM14S01-3B	CEG	Glycine	0.3335	0.3021	20.8831	0.172943	0	0.068	0.684	0.431006
Scer_EM14S01_3B	Saccharomyces cerevisiae	EM14S01-3B	CEG	Histidine	0.3335	0.3021	42.3477	0.645956	0	0.068	0.684	0.431006
Scer_EM14S01_3B	Saccharomyces cerevisiae	EM14S01-3B	CEG	Isoleucine	0.3335	0.3021	3.05137	0.0714595	0	0.068	0.684	0.431006
Scer_EM14S01_3B	Saccharomyces cerevisiae	EM14S01-3B	CEG	Leucine	0.3335	0.3021	3.02639	0.14014	0	0.068	0.684	0.431006
Scer_EM14S01_3B	Saccharomyces cerevisiae	EM14S01-3B	CEG	Lysine	0.3335	0.3021	38.8487	0.992288	0	0.068	0.684	0.431006
Scer_EM14S01_3B	Saccharomyces cerevisiae	EM14S01-3B	CEG	Methionine	0.3335	0.3021	1.70686	0.00548305	0	0.068	0.684	0.431006
Scer_EM14S01_3B	Saccharomyces cerevisiae	EM14S01-3B	CEG	Phenylalanine	0.3335	0.3021	0.988298	-0.41732	0	0.068	0.684	0.431006
Scer_EM14S01_3B	Saccharomyces cerevisiae	EM14S01-3B	CEG	Proline	0.3335	0.3021	13.8686	0.253279	0	0.068	0.684	0.431006
Scer_EM14S01_3B	Saccharomyces cerevisiae	EM14S01-3B	CEG	Serine	0.3335	0.3021	22.1063	-0.011314	0	0.068	0.684	0.431006
Scer_EM14S01_3B	Saccharomyces cerevisiae	EM14S01-3B	CEG	Threonine	0.3335	0.3021	28.2276	0.0681854	0	0.068	0.684	0.431006
Scer_EM14S01_3B	Saccharomyces cerevisiae	EM14S01-3B	CEG	Tryptophan	0.3335	0.3021	0.208781	-0.265861	0	0.068	0.684	0.431006
Scer_EM14S01_3B	Saccharomyces cerevisiae	EM14S01-3B	CEG	Tyrosine	0.3335	0.3021	0.187139	-0.867334	0	0.068	0.684	0.431006
Scer_EM14S01_3B	Saccharomyces cerevisiae	EM14S01-3B	CEG	Valine	0.3335	0.3021	15.4769	-0.102589	0	0.068	0.684	0.431006
Scer_EN14S01	Saccharomyces cerevisiae	EN14S01	AMH	Alanine	0.38	0.37175	138.074	0.194755	0	0.065	0.647	0.541237
Scer_EN14S01	Saccharomyces cerevisiae	EN14S01	AMH	Arginine	0.38	0.37175	496.437	0.40939	0	0.065	0.647	0.541237
Scer_EN14S01	Saccharomyces cerevisiae	EN14S01	AMH	Asparagine	0.38	0.37175	6.19279	-0.517949	0	0.065	0.647	0.541237
Scer_EN14S01	Saccharomyces cerevisiae	EN14S01	AMH	Aspartic acid	0.38	0.37175	37.066	-0.254126	0	0.065	0.647	0.541237
Scer_EN14S01	Saccharomyces cerevisiae	EN14S01	AMH	Glutamic acid	0.38	0.37175	308.928	0.0783053	0	0.065	0.647	0.541237
Scer_EN14S01	Saccharomyces cerevisiae	EN14S01	AMH	Glutamine	0.38	0.37175	320.298	0.0395908	0	0.065	0.647	0.541237
Scer_EN14S01	Saccharomyces cerevisiae	EN14S01	AMH	Glycine	0.38	0.37175	13.9599	-0.16894	0	0.065	0.647	0.541237
Scer_EN14S01	Saccharomyces cerevisiae	EN14S01	AMH	Histidine	0.38	0.37175	26.4876	0.213749	0	0.065	0.647	0.541237
Scer_EN14S01	Saccharomyces cerevisiae	EN14S01	AMH	Isoleucine	0.38	0.37175	2.67052	-0.0432546	0	0.065	0.647	0.541237
Scer_EN14S01	Saccharomyces cerevisiae	EN14S01	AMH	Leucine	0.38	0.37175	2.60469	-0.0288061	0	0.065	0.647	0.541237
Scer_EN14S01	Saccharomyces cerevisiae	EN14S01	AMH	Lysine	0.38	0.37175	7.74162	-0.603868	0	0.065	0.647	0.541237
Scer_EN14S01	Saccharomyces cerevisiae	EN14S01	AMH	Methionine	0.38	0.37175	1.29607	-0.255337	0	0.065	0.647	0.541237
Scer_EN14S01	Saccharomyces cerevisiae	EN14S01	AMH	Phenylalanine	0.38	0.37175	1.70036	0.136508	0	0.065	0.647	0.541237
Scer_EN14S01	Saccharomyces cerevisiae	EN14S01	AMH	Proline	0.38	0.37175	10.7208	-0.0142751	0	0.065	0.647	0.541237
Scer_EN14S01	Saccharomyces cerevisiae	EN14S01	AMH	Serine	0.38	0.37175	23.2396	0.070775	0	0.065	0.647	0.541237
Scer_EN14S01	Saccharomyces cerevisiae	EN14S01	AMH	Threonine	0.38	0.37175	23.6066	-0.0979951	0	0.065	0.647	0.541237
Scer_EN14S01	Saccharomyces cerevisiae	EN14S01	AMH	Tryptophan	0.38	0.37175	0.265662	-0.0523305	0	0.065	0.647	0.541237
Scer_EN14S01	Saccharomyces cerevisiae	EN14S01	AMH	Tyrosine	0.38	0.37175	0.646992	0.25237	0	0.065	0.647	0.541237
Scer_EN14S01	Saccharomyces cerevisiae	EN14S01	AMH	Valine	0.38	0.37175	18.3348	0.0117831	0	0.065	0.647	0.541237
Scer_EXF_6761	Saccharomyces cerevisiae	EXF-6761	BFK	Alanine	0.451	0.393975	84.3115	-0.35924	1	0.0695	0.843	0.493213
Scer_EXF_6761	Saccharomyces cerevisiae	EXF-6761	BFK	Arginine	0.451	0.393975	217.771	-0.406825	1	0.0695	0.843	0.493213
Scer_EXF_6761	Saccharomyces cerevisiae	EXF-6761	BFK	Asparagine	0.451	0.393975	15.1818	0.309827	1	0.0695	0.843	0.493213
Scer_EXF_6761	Saccharomyces cerevisiae	EXF-6761	BFK	Aspartic acid	0.451	0.393975	33.1217	-0.301948	1	0.0695	0.843	0.493213
Scer_EXF_6761	Saccharomyces cerevisiae	EXF-6761	BFK	Glutamic acid	0.451	0.393975	233.494	-0.243798	1	0.0695	0.843	0.493213
Scer_EXF_6761	Saccharomyces cerevisiae	EXF-6761	BFK	Glutamine	0.451	0.393975	448.415	0.325164	1	0.0695	0.843	0.493213
Scer_EXF_6761	Saccharomyces cerevisiae	EXF-6761	BFK	Glycine	0.451	0.393975	17.7883	0.166349	1	0.0695	0.843	0.493213
Scer_EXF_6761	Saccharomyces cerevisiae	EXF-6761	BFK	Histidine	0.451	0.393975	22.8433	0.122269	1	0.0695	0.843	0.493213
Scer_EXF_6761	Saccharomyces cerevisiae	EXF-6761	BFK	Isoleucine	0.451	0.393975	3.64538	0.296334	1	0.0695	0.843	0.493213
Scer_EXF_6761	Saccharomyces cerevisiae	EXF-6761	BFK	Leucine	0.451	0.393975	3.80109	0.320328	1	0.0695	0.843	0.493213
Scer_EXF_6761	Saccharomyces cerevisiae	EXF-6761	BFK	Lysine	0.451	0.393975	12.2463	-0.119439	1	0.0695	0.843	0.493213
Scer_EXF_6761	Saccharomyces cerevisiae	EXF-6761	BFK	Methionine	0.451	0.393975	1.71532	0.0470682	1	0.0695	0.843	0.493213
Scer_EXF_6761	Saccharomyces cerevisiae	EXF-6761	BFK	Phenylalanine	0.451	0.393975	1.18758	-0.205288	1	0.0695	0.843	0.493213
Scer_EXF_6761	Saccharomyces cerevisiae	EXF-6761	BFK	Proline	0.451	0.393975	9.29358	-0.172577	1	0.0695	0.843	0.493213
Scer_EXF_6761	Saccharomyces cerevisiae	EXF-6761	BFK	Serine	0.451	0.393975	18.4056	-0.113421	1	0.0695	0.843	0.493213
Scer_EXF_6761	Saccharomyces cerevisiae	EXF-6761	BFK	Threonine	0.451	0.393975	32.0665	0.227517	1	0.0695	0.843	0.493213
Scer_EXF_6761	Saccharomyces cerevisiae	EXF-6761	BFK	Tryptophan	0.451	0.393975	0.296053	0.0141286	1	0.0695	0.843	0.493213
Scer_EXF_6761	Saccharomyces cerevisiae	EXF-6761	BFK	Tyrosine	0.451	0.393975	0.604818	0.000548401	1	0.0695	0.843	0.493213
Scer_EXF_6761	Saccharomyces cerevisiae	EXF-6761	BFK	Valine	0.451	0.393975	18.9378	-0.0399654	1	0.0695	0.843	0.493213
Scer_EXF_7197	Saccharomyces cerevisiae	EXF-7197	BFP	Alanine	0.416	0.357852	121.718	0.0378846	0	0.0765	0.829	0.451163
Scer_EXF_7197	Saccharomyces cerevisiae	EXF-7197	BFP	Arginine	0.416	0.357852	523.262	0.46597	0	0.0765	0.829	0.451163
Scer_EXF_7197	Saccharomyces cerevisiae	EXF-7197	BFP	Asparagine	0.416	0.357852	7.57086	-0.351981	0	0.0765	0.829	0.451163
Scer_EXF_7197	Saccharomyces cerevisiae	EXF-7197	BFP	Aspartic acid	0.416	0.357852	47.1097	0.0184535	0	0.0765	0.829	0.451163
Scer_EXF_7197	Saccharomyces cerevisiae	EXF-7197	BFP	Glutamic acid	0.416	0.357852	305.773	0.046668	0	0.0765	0.829	0.451163
Scer_EXF_7197	Saccharomyces cerevisiae	EXF-7197	BFP	Glutamine	0.416	0.357852	346.643	0.0928283	0	0.0765	0.829	0.451163
Scer_EXF_7197	Saccharomyces cerevisiae	EXF-7197	BFP	Glycine	0.416	0.357852	15.2435	-0.0338549	0	0.0765	0.829	0.451163
Scer_EXF_7197	Saccharomyces cerevisiae	EXF-7197	BFP	Histidine	0.416	0.357852	29.6897	0.356539	0	0.0765	0.829	0.451163
Scer_EXF_7197	Saccharomyces cerevisiae	EXF-7197	BFP	Isoleucine	0.416	0.357852	2.46105	-0.11054	0	0.0765	0.829	0.451163
Scer_EXF_7197	Saccharomyces cerevisiae	EXF-7197	BFP	Leucine	0.416	0.357852	1.92185	-0.347455	0	0.0765	0.829	0.451163
Scer_EXF_7197	Saccharomyces cerevisiae	EXF-7197	BFP	Lysine	0.416	0.357852	6.4777	-0.769024	0	0.0765	0.829	0.451163
Scer_EXF_7197	Saccharomyces cerevisiae	EXF-7197	BFP	Methionine	0.416	0.357852	1.94345	0.16102	0	0.0765	0.829	0.451163
Scer_EXF_7197	Saccharomyces cerevisiae	EXF-7197	BFP	Phenylalanine	0.416	0.357852	1.78041	0.191194	0	0.0765	0.829	0.451163
Scer_EXF_7197	Saccharomyces cerevisiae	EXF-7197	BFP	Proline	0.416	0.357852	11.0211	0.00552657	0	0.0765	0.829	0.451163
Scer_EXF_7197	Saccharomyces cerevisiae	EXF-7197	BFP	Serine	0.416	0.357852	19.0828	-0.101447	0	0.0765	0.829	0.451163
Scer_EXF_7197	Saccharomyces cerevisiae	EXF-7197	BFP	Threonine	0.416	0.357852	26.8948	0.04216	0	0.0765	0.829	0.451163
Scer_EXF_7197	Saccharomyces cerevisiae	EXF-7197	BFP	Tryptophan	0.416	0.357852	0.274331	-0.0414435	0	0.0765	0.829	0.451163
Scer_EXF_7197	Saccharomyces cerevisiae	EXF-7197	BFP	Tyrosine	0.416	0.357852	0.434667	-0.238888	0	0.0765	0.829	0.451163
Scer_EXF_7197	Saccharomyces cerevisiae	EXF-7197	BFP	Valine	0.416	0.357852	16.7933	-0.118683	0	0.0765	0.829	0.451163
Scer_GE14S01_7B	Saccharomyces cerevisiae	GE14S01-7B	CEI	Alanine	0.2825	0.350916	83.3432	-0.226684	0	0.062	0.6375	0.383145
Scer_GE14S01_7B	Saccharomyces cerevisiae	GE14S01-7B	CEI	Arginine	0.2825	0.350916	266.369	-0.223892	0	0.062	0.6375	0.383145
Scer_GE14S01_7B	Saccharomyces cerevisiae	GE14S01-7B	CEI	Asparagine	0.2825	0.350916	8.73338	-0.0795194	0	0.062	0.6375	0.383145
Scer_GE14S01_7B	Saccharomyces cerevisiae	GE14S01-7B	CEI	Aspartic acid	0.2825	0.350916	73.5643	0.3425	0	0.062	0.6375	0.383145
Scer_GE14S01_7B	Saccharomyces cerevisiae	GE14S01-7B	CEI	Glutamic acid	0.2825	0.350916	279.758	0.0370067	0	0.062	0.6375	0.383145
Scer_GE14S01_7B	Saccharomyces cerevisiae	GE14S01-7B	CEI	Glutamine	0.2825	0.350916	154.297	-0.62089	0	0.062	0.6375	0.383145
Scer_GE14S01_7B	Saccharomyces cerevisiae	GE14S01-7B	CEI	Glycine	0.2825	0.350916	17.6922	-0.0596302	0	0.062	0.6375	0.383145
Scer_GE14S01_7B	Saccharomyces cerevisiae	GE14S01-7B	CEI	Histidine	0.2825	0.350916	50.4029	0.779476	0	0.062	0.6375	0.383145
Scer_GE14S01_7B	Saccharomyces cerevisiae	GE14S01-7B	CEI	Isoleucine	0.2825	0.350916	2.82904	-0.0245936	0	0.062	0.6375	0.383145
Scer_GE14S01_7B	Saccharomyces cerevisiae	GE14S01-7B	CEI	Leucine	0.2825	0.350916	2.59526	0.00717369	0	0.062	0.6375	0.383145
Scer_GE14S01_7B	Saccharomyces cerevisiae	GE14S01-7B	CEI	Lysine	0.2825	0.350916	23.5433	0.47291	0	0.062	0.6375	0.383145
Scer_GE14S01_7B	Saccharomyces cerevisiae	GE14S01-7B	CEI	Methionine	0.2825	0.350916	2.37644	0.320529	0	0.062	0.6375	0.383145
Scer_GE14S01_7B	Saccharomyces cerevisiae	GE14S01-7B	CEI	Phenylalanine	0.2825	0.350916	1.08433	-0.336888	0	0.062	0.6375	0.383145
Scer_GE14S01_7B	Saccharomyces cerevisiae	GE14S01-7B	CEI	Proline	0.2825	0.350916	14.5917	0.315194	0	0.062	0.6375	0.383145
Scer_GE14S01_7B	Saccharomyces cerevisiae	GE14S01-7B	CEI	Serine	0.2825	0.350916	20.7248	-0.111045	0	0.062	0.6375	0.383145
Scer_GE14S01_7B	Saccharomyces cerevisiae	GE14S01-7B	CEI	Threonine	0.2825	0.350916	29.5845	0.101326	0	0.062	0.6375	0.383145
Scer_GE14S01_7B	Saccharomyces cerevisiae	GE14S01-7B	CEI	Tryptophan	0.2825	0.350916	0.241693	-0.0894115	0	0.062	0.6375	0.383145
Scer_GE14S01_7B	Saccharomyces cerevisiae	GE14S01-7B	CEI	Tyrosine	0.2825	0.350916	0.126317	-1.12792	0	0.062	0.6375	0.383145
Scer_GE14S01_7B	Saccharomyces cerevisiae	GE14S01-7B	CEI	Valine	0.2825	0.350916	19.5894	0.193466	0	0.062	0.6375	0.383145
Scer_HN10	Saccharomyces cerevisiae	HN10	BAM	Alanine	0.3325	0.298361	118.696	0.0841496	0	0.0745	0.7775	0.366999
Scer_HN10	Saccharomyces cerevisiae	HN10	BAM	Arginine	0.3325	0.298361	503.769	0.418836	0	0.0745	0.7775	0.366999
Scer_HN10	Saccharomyces cerevisiae	HN10	BAM	Asparagine	0.3325	0.298361	7.08739	-0.3369	0	0.0745	0.7775	0.366999
Scer_HN10	Saccharomyces cerevisiae	HN10	BAM	Aspartic acid	0.3325	0.298361	58.8694	0.165218	0	0.0745	0.7775	0.366999
Scer_HN10	Saccharomyces cerevisiae	HN10	BAM	Glutamic acid	0.3325	0.298361	222.842	-0.220138	0	0.0745	0.7775	0.366999
Scer_HN10	Saccharomyces cerevisiae	HN10	BAM	Glutamine	0.3325	0.298361	256.406	-0.148848	0	0.0745	0.7775	0.366999
Scer_HN10	Saccharomyces cerevisiae	HN10	BAM	Glycine	0.3325	0.298361	20.3108	0.143847	0	0.0745	0.7775	0.366999
Scer_HN10	Saccharomyces cerevisiae	HN10	BAM	Histidine	0.3325	0.298361	29.2648	0.275631	0	0.0745	0.7775	0.366999
Scer_HN10	Saccharomyces cerevisiae	HN10	BAM	Isoleucine	0.3325	0.298361	2.93399	0.0318336	0	0.0745	0.7775	0.366999
Scer_HN10	Saccharomyces cerevisiae	HN10	BAM	Leucine	0.3325	0.298361	1.75573	-0.403938	0	0.0745	0.7775	0.366999
Scer_HN10	Saccharomyces cerevisiae	HN10	BAM	Lysine	0.3325	0.298361	9.52788	-0.413529	0	0.0745	0.7775	0.366999
Scer_HN10	Saccharomyces cerevisiae	HN10	BAM	Methionine	0.3325	0.298361	3.02588	0.577716	0	0.0745	0.7775	0.366999
Scer_HN10	Saccharomyces cerevisiae	HN10	BAM	Phenylalanine	0.3325	0.298361	1.704	0.12719	0	0.0745	0.7775	0.366999
Scer_HN10	Saccharomyces cerevisiae	HN10	BAM	Proline	0.3325	0.298361	8.92031	-0.187801	0	0.0745	0.7775	0.366999
Scer_HN10	Saccharomyces cerevisiae	HN10	BAM	Serine	0.3325	0.298361	20.0243	-0.110922	0	0.0745	0.7775	0.366999
Scer_HN10	Saccharomyces cerevisiae	HN10	BAM	Threonine	0.3325	0.298361	27.6181	0.046088	0	0.0745	0.7775	0.366999
Scer_HN10	Saccharomyces cerevisiae	HN10	BAM	Tryptophan	0.3325	0.298361	0.290384	0.0646473	0	0.0745	0.7775	0.366999
Scer_HN10	Saccharomyces cerevisiae	HN10	BAM	Tyrosine	0.3325	0.298361	0.260817	-0.532769	0	0.0745	0.7775	0.366999
Scer_HN10	Saccharomyces cerevisiae	HN10	BAM	Valine	0.3325	0.298361	16.7221	-0.024019	0	0.0745	0.7775	0.366999
Scer_HN15	Saccharomyces cerevisiae	HN15	BAN	Alanine	0.4145	0.373028	169.644	0.371161	0	0.0745	0.75	0.503331
Scer_HN15	Saccharomyces cerevisiae	HN15	BAN	Arginine	0.4145	0.373028	623.755	0.64148	0	0.0745	0.75	0.503331
Scer_HN15	Saccharomyces cerevisiae	HN15	BAN	Asparagine	0.4145	0.373028	10.2518	-0.0473766	0	0.0745	0.75	0.503331
Scer_HN15	Saccharomyces cerevisiae	HN15	BAN	Aspartic acid	0.4145	0.373028	33.7301	-0.317001	0	0.0745	0.75	0.503331
Scer_HN15	Saccharomyces cerevisiae	HN15	BAN	Glutamic acid	0.4145	0.373028	326.407	0.112862	0	0.0745	0.75	0.503331
Scer_HN15	Saccharomyces cerevisiae	HN15	BAN	Glutamine	0.4145	0.373028	311.353	-0.013463	0	0.0745	0.75	0.503331
Scer_HN15	Saccharomyces cerevisiae	HN15	BAN	Glycine	0.4145	0.373028	12.0245	-0.273023	0	0.0745	0.75	0.503331
Scer_HN15	Saccharomyces cerevisiae	HN15	BAN	Histidine	0.4145	0.373028	33.115	0.464531	0	0.0745	0.75	0.503331
Scer_HN15	Saccharomyces cerevisiae	HN15	BAN	Isoleucine	0.4145	0.373028	2.43986	-0.119789	0	0.0745	0.75	0.503331
Scer_HN15	Saccharomyces cerevisiae	HN15	BAN	Leucine	0.4145	0.373028	2.13633	-0.241044	0	0.0745	0.75	0.503331
Scer_HN15	Saccharomyces cerevisiae	HN15	BAN	Lysine	0.4145	0.373028	9.59888	-0.376288	0	0.0745	0.75	0.503331
Scer_HN15	Saccharomyces cerevisiae	HN15	BAN	Methionine	0.4145	0.373028	1.51361	-0.0894153	0	0.0745	0.75	0.503331
Scer_HN15	Saccharomyces cerevisiae	HN15	BAN	Phenylalanine	0.4145	0.373028	2.95345	0.696963	0	0.0745	0.75	0.503331
Scer_HN15	Saccharomyces cerevisiae	HN15	BAN	Proline	0.4145	0.373028	10.9221	-0.0031772	0	0.0745	0.75	0.503331
Scer_HN15	Saccharomyces cerevisiae	HN15	BAN	Serine	0.4145	0.373028	24.7202	0.15635	0	0.0745	0.75	0.503331
Scer_HN15	Saccharomyces cerevisiae	HN15	BAN	Threonine	0.4145	0.373028	20.6843	-0.220802	0	0.0745	0.75	0.503331
Scer_HN15	Saccharomyces cerevisiae	HN15	BAN	Tryptophan	0.4145	0.373028	0.265732	-0.0724077	0	0.0745	0.75	0.503331
Scer_HN15	Saccharomyces cerevisiae	HN15	BAN	Tyrosine	0.4145	0.373028	1.19529	0.776574	0	0.0745	0.75	0.503331
Scer_HN15	Saccharomyces cerevisiae	HN15	BAN	Valine	0.4145	0.373028	20.7385	0.0941031	0	0.0745	0.75	0.503331
Scer_HN16	Saccharomyces cerevisiae	HN16	BAP	Alanine	0.392	0.342183	118.705	0.0333386	0	0.073	0.838	0.416993
Scer_HN16	Saccharomyces cerevisiae	HN16	BAP	Arginine	0.392	0.342183	527.469	0.471342	0	0.073	0.838	0.416993
Scer_HN16	Saccharomyces cerevisiae	HN16	BAP	Asparagine	0.392	0.342183	10.9228	0.0378662	0	0.073	0.838	0.416993
Scer_HN16	Saccharomyces cerevisiae	HN16	BAP	Aspartic acid	0.392	0.342183	37.8648	-0.22187	0	0.073	0.838	0.416993
Scer_HN16	Saccharomyces cerevisiae	HN16	BAP	Glutamic acid	0.392	0.342183	317.624	0.0989405	0	0.073	0.838	0.416993
Scer_HN16	Saccharomyces cerevisiae	HN16	BAP	Glutamine	0.392	0.342183	309.186	-0.00431837	0	0.073	0.838	0.416993
Scer_HN16	Saccharomyces cerevisiae	HN16	BAP	Glycine	0.392	0.342183	12.0452	-0.300756	0	0.073	0.838	0.416993
Scer_HN16	Saccharomyces cerevisiae	HN16	BAP	Histidine	0.392	0.342183	48.8013	0.834383	0	0.073	0.838	0.416993
Scer_HN16	Saccharomyces cerevisiae	HN16	BAP	Isoleucine	0.392	0.342183	2.02335	-0.315974	0	0.073	0.838	0.416993
Scer_HN16	Saccharomyces cerevisiae	HN16	BAP	Leucine	0.392	0.342183	1.9793	-0.308251	0	0.073	0.838	0.416993
Scer_HN16	Saccharomyces cerevisiae	HN16	BAP	Lysine	0.392	0.342183	11.0641	-0.242407	0	0.073	0.838	0.416993
Scer_HN16	Saccharomyces cerevisiae	HN16	BAP	Methionine	0.392	0.342183	1.52517	-0.0888222	0	0.073	0.838	0.416993
Scer_HN16	Saccharomyces cerevisiae	HN16	BAP	Phenylalanine	0.392	0.342183	2.1468	0.372538	0	0.073	0.838	0.416993
Scer_HN16	Saccharomyces cerevisiae	HN16	BAP	Proline	0.392	0.342183	12.6932	0.151999	0	0.073	0.838	0.416993
Scer_HN16	Saccharomyces cerevisiae	HN16	BAP	Serine	0.392	0.342183	20.2747	-0.0574243	0	0.073	0.838	0.416993
Scer_HN16	Saccharomyces cerevisiae	HN16	BAP	Threonine	0.392	0.342183	24.6552	-0.0512839	0	0.073	0.838	0.416993
Scer_HN16	Saccharomyces cerevisiae	HN16	BAP	Tryptophan	0.392	0.342183	0.272964	-0.0322914	0	0.073	0.838	0.416993
Scer_HN16	Saccharomyces cerevisiae	HN16	BAP	Tyrosine	0.392	0.342183	0.681598	0.273309	0	0.073	0.838	0.416993
Scer_HN16	Saccharomyces cerevisiae	HN16	BAP	Valine	0.392	0.342183	17.5443	-0.0465033	0	0.073	0.838	0.416993
Scer_HN19	Saccharomyces cerevisiae	HN19	BAQ	Alanine	0.3785	0.314983	127.117	0.113355	0	0.0725	0.8215	0.408545
Scer_HN19	Saccharomyces cerevisiae	HN19	BAQ	Arginine	0.3785	0.314983	649.08	0.677326	0	0.0725	0.8215	0.408545
Scer_HN19	Saccharomyces cerevisiae	HN19	BAQ	Asparagine	0.3785	0.314983	7.81272	-0.284126	0	0.0725	0.8215	0.408545
Scer_HN19	Saccharomyces cerevisiae	HN19	BAQ	Aspartic acid	0.3785	0.314983	59.3485	0.215234	0	0.0725	0.8215	0.408545
Scer_HN19	Saccharomyces cerevisiae	HN19	BAQ	Glutamic acid	0.3785	0.314983	261.91	-0.0859102	0	0.0725	0.8215	0.408545
Scer_HN19	Saccharomyces cerevisiae	HN19	BAQ	Glutamine	0.3785	0.314983	275.228	-0.110985	0	0.0725	0.8215	0.408545
Scer_HN19	Saccharomyces cerevisiae	HN19	BAQ	Glycine	0.3785	0.314983	17.1411	0.0343841	0	0.0725	0.8215	0.408545
Scer_HN19	Saccharomyces cerevisiae	HN19	BAQ	Histidine	0.3785	0.314983	37.1479	0.550784	0	0.0725	0.8215	0.408545
Scer_HN19	Saccharomyces cerevisiae	HN19	BAQ	Isoleucine	0.3785	0.314983	2.68012	-0.0402684	0	0.0725	0.8215	0.408545
Scer_HN19	Saccharomyces cerevisiae	HN19	BAQ	Leucine	0.3785	0.314983	1.61088	-0.508729	0	0.0725	0.8215	0.408545
Scer_HN19	Saccharomyces cerevisiae	HN19	BAQ	Lysine	0.3785	0.314983	8.80311	-0.475919	0	0.0725	0.8215	0.408545
Scer_HN19	Saccharomyces cerevisiae	HN19	BAQ	Methionine	0.3785	0.314983	2.23718	0.290077	0	0.0725	0.8215	0.408545
Scer_HN19	Saccharomyces cerevisiae	HN19	BAQ	Phenylalanine	0.3785	0.314983	1.9241	0.259764	0	0.0725	0.8215	0.408545
Scer_HN19	Saccharomyces cerevisiae	HN19	BAQ	Proline	0.3785	0.314983	9.75442	-0.108414	0	0.0725	0.8215	0.408545
Scer_HN19	Saccharomyces cerevisiae	HN19	BAQ	Serine	0.3785	0.314983	19.3109	-0.115445	0	0.0725	0.8215	0.408545
Scer_HN19	Saccharomyces cerevisiae	HN19	BAQ	Threonine	0.3785	0.314983	26.1969	0.0057148	0	0.0725	0.8215	0.408545
Scer_HN19	Saccharomyces cerevisiae	HN19	BAQ	Tryptophan	0.3785	0.314983	0.296704	0.059062	0	0.0725	0.8215	0.408545
Scer_HN19	Saccharomyces cerevisiae	HN19	BAQ	Tyrosine	0.3785	0.314983	0.396233	-0.234066	0	0.0725	0.8215	0.408545
Scer_HN19	Saccharomyces cerevisiae	HN19	BAQ	Valine	0.3785	0.314983	16.9267	-0.0663502	0	0.0725	0.8215	0.408545
Scer_HN6	Saccharomyces cerevisiae	HN6	BAL	Alanine	0.40375	0.377923	104.731	-0.10195	0	0.0735	0.75875	0.481941
Scer_HN6	Saccharomyces cerevisiae	HN6	BAL	Arginine	0.40375	0.377923	356.613	0.0811933	0	0.0735	0.75875	0.481941
Scer_HN6	Saccharomyces cerevisiae	HN6	BAL	Asparagine	0.40375	0.377923	6.31576	-0.521346	0	0.0735	0.75875	0.481941
Scer_HN6	Saccharomyces cerevisiae	HN6	BAL	Aspartic acid	0.40375	0.377923	47.6547	0.0187941	0	0.0735	0.75875	0.481941
Scer_HN6	Saccharomyces cerevisiae	HN6	BAL	Glutamic acid	0.40375	0.377923	278.154	-0.0407265	0	0.0735	0.75875	0.481941
Scer_HN6	Saccharomyces cerevisiae	HN6	BAL	Glutamine	0.40375	0.377923	244.338	-0.248134	0	0.0735	0.75875	0.481941
Scer_HN6	Saccharomyces cerevisiae	HN6	BAL	Glycine	0.40375	0.377923	17.1466	0.0677599	0	0.0735	0.75875	0.481941
Scer_HN6	Saccharomyces cerevisiae	HN6	BAL	Histidine	0.40375	0.377923	25.3484	0.188701	0	0.0735	0.75875	0.481941
Scer_HN6	Saccharomyces cerevisiae	HN6	BAL	Isoleucine	0.40375	0.377923	2.21701	-0.219869	0	0.0735	0.75875	0.481941
Scer_HN6	Saccharomyces cerevisiae	HN6	BAL	Leucine	0.40375	0.377923	1.78656	-0.415474	0	0.0735	0.75875	0.481941
Scer_HN6	Saccharomyces cerevisiae	HN6	BAL	Lysine	0.40375	0.377923	11.5516	-0.195018	0	0.0735	0.75875	0.481941
Scer_HN6	Saccharomyces cerevisiae	HN6	BAL	Methionine	0.40375	0.377923	1.74713	0.0507061	0	0.0735	0.75875	0.481941
Scer_HN6	Saccharomyces cerevisiae	HN6	BAL	Phenylalanine	0.40375	0.377923	2.32022	0.453057	0	0.0735	0.75875	0.481941
Scer_HN6	Saccharomyces cerevisiae	HN6	BAL	Proline	0.40375	0.377923	8.61303	-0.23835	0	0.0735	0.75875	0.481941
Scer_HN6	Saccharomyces cerevisiae	HN6	BAL	Serine	0.40375	0.377923	21.2695	-0.00141633	0	0.0735	0.75875	0.481941
Scer_HN6	Saccharomyces cerevisiae	HN6	BAL	Threonine	0.40375	0.377923	26.3051	0.0166738	0	0.0735	0.75875	0.481941
Scer_HN6	Saccharomyces cerevisiae	HN6	BAL	Tryptophan	0.40375	0.377923	0.343075	0.189392	0	0.0735	0.75875	0.481941
Scer_HN6	Saccharomyces cerevisiae	HN6	BAL	Tyrosine	0.40375	0.377923	1.37551	0.944931	0	0.0735	0.75875	0.481941
Scer_HN6	Saccharomyces cerevisiae	HN6	BAL	Valine	0.40375	0.377923	16.9181	-0.0967685	0	0.0735	0.75875	0.481941
Scer_K15	Saccharomyces cerevisiae	K15	CLP	Alanine	0.394	0.363365	131.213	0.131811	1	0.057	0.8935	0.402869
Scer_K15	Saccharomyces cerevisiae	K15	CLP	Arginine	0.394	0.363365	452.602	0.318485	1	0.057	0.8935	0.402869
Scer_K15	Saccharomyces cerevisiae	K15	CLP	Asparagine	0.394	0.363365	14.166	0.295915	1	0.057	0.8935	0.402869
Scer_K15	Saccharomyces cerevisiae	K15	CLP	Aspartic acid	0.394	0.363365	49.8523	0.0549956	1	0.057	0.8935	0.402869
Scer_K15	Saccharomyces cerevisiae	K15	CLP	Glutamic acid	0.394	0.363365	367.961	0.244862	1	0.057	0.8935	0.402869
Scer_K15	Saccharomyces cerevisiae	K15	CLP	Glutamine	0.394	0.363365	405.566	0.265588	1	0.057	0.8935	0.402869
Scer_K15	Saccharomyces cerevisiae	K15	CLP	Glycine	0.394	0.363365	17.6053	0.0813967	1	0.057	0.8935	0.402869
Scer_K15	Saccharomyces cerevisiae	K15	CLP	Histidine	0.394	0.363365	15.4076	-0.316922	1	0.057	0.8935	0.402869
Scer_K15	Saccharomyces cerevisiae	K15	CLP	Isoleucine	0.394	0.363365	2.73391	-0.0141942	1	0.057	0.8935	0.402869
Scer_K15	Saccharomyces cerevisiae	K15	CLP	Leucine	0.394	0.363365	4.28925	0.464305	1	0.057	0.8935	0.402869
Scer_K15	Saccharomyces cerevisiae	K15	CLP	Lysine	0.394	0.363365	11.9067	-0.168286	1	0.057	0.8935	0.402869
Scer_K15	Saccharomyces cerevisiae	K15	CLP	Methionine	0.394	0.363365	1.51875	-0.0924195	1	0.057	0.8935	0.402869
Scer_K15	Saccharomyces cerevisiae	K15	CLP	Phenylalanine	0.394	0.363365	1.32356	-0.110629	1	0.057	0.8935	0.402869
Scer_K15	Saccharomyces cerevisiae	K15	CLP	Proline	0.394	0.363365	8.90207	-0.203222	1	0.057	0.8935	0.402869
Scer_K15	Saccharomyces cerevisiae	K15	CLP	Serine	0.394	0.363365	29.3137	0.312636	1	0.057	0.8935	0.402869
Scer_K15	Saccharomyces cerevisiae	K15	CLP	Threonine	0.394	0.363365	25.6273	-0.0120705	1	0.057	0.8935	0.402869
Scer_K15	Saccharomyces cerevisiae	K15	CLP	Tryptophan	0.394	0.363365	0.407375	0.366924	1	0.057	0.8935	0.402869
Scer_K15	Saccharomyces cerevisiae	K15	CLP	Tyrosine	0.394	0.363365	0.457286	-0.131017	1	0.057	0.8935	0.402869
Scer_K15	Saccharomyces cerevisiae	K15	CLP	Valine	0.394	0.363365	24.3949	0.28077	1	0.057	0.8935	0.402869
Scer_K5	Saccharomyces cerevisiae	K5	CLI	Alanine	0.3575	0.33838	129.726	0.151627	1	0.0635	0.907	0.348548
Scer_K5	Saccharomyces cerevisiae	K5	CLI	Arginine	0.3575	0.33838	277.684	-0.174055	1	0.0635	0.907	0.348548
Scer_K5	Saccharomyces cerevisiae	K5	CLI	Asparagine	0.3575	0.33838	13.2725	0.266201	1	0.0635	0.907	0.348548
Scer_K5	Saccharomyces cerevisiae	K5	CLI	Aspartic acid	0.3575	0.33838	47.8438	-0.0193832	1	0.0635	0.907	0.348548
Scer_K5	Saccharomyces cerevisiae	K5	CLI	Glutamic acid	0.3575	0.33838	285.712	0.0135393	1	0.0635	0.907	0.348548
Scer_K5	Saccharomyces cerevisiae	K5	CLI	Glutamine	0.3575	0.33838	303.139	0.000657997	1	0.0635	0.907	0.348548
Scer_K5	Saccharomyces cerevisiae	K5	CLI	Glycine	0.3575	0.33838	14.5037	-0.16018	1	0.0635	0.907	0.348548
Scer_K5	Saccharomyces cerevisiae	K5	CLI	Histidine	0.3575	0.33838	11.7872	-0.613834	1	0.0635	0.907	0.348548
Scer_K5	Saccharomyces cerevisiae	K5	CLI	Isoleucine	0.3575	0.33838	2.50749	-0.115246	1	0.0635	0.907	0.348548
Scer_K5	Saccharomyces cerevisiae	K5	CLI	Leucine	0.3575	0.33838	2.8681	0.0766721	1	0.0635	0.907	0.348548
Scer_K5	Saccharomyces cerevisiae	K5	CLI	Lysine	0.3575	0.33838	8.98339	-0.463284	1	0.0635	0.907	0.348548
Scer_K5	Saccharomyces cerevisiae	K5	CLI	Methionine	0.3575	0.33838	1.00074	-0.520949	1	0.0635	0.907	0.348548
Scer_K5	Saccharomyces cerevisiae	K5	CLI	Phenylalanine	0.3575	0.33838	2.48172	0.50919	1	0.0635	0.907	0.348548
Scer_K5	Saccharomyces cerevisiae	K5	CLI	Proline	0.3575	0.33838	11.1171	0.0269128	1	0.0635	0.907	0.348548
Scer_K5	Saccharomyces cerevisiae	K5	CLI	Serine	0.3575	0.33838	24.0072	0.0877419	1	0.0635	0.907	0.348548
Scer_K5	Saccharomyces cerevisiae	K5	CLI	Threonine	0.3575	0.33838	24.3365	-0.0736385	1	0.0635	0.907	0.348548
Scer_K5	Saccharomyces cerevisiae	K5	CLI	Tryptophan	0.3575	0.33838	0.41845	0.415264	1	0.0635	0.907	0.348548
Scer_K5	Saccharomyces cerevisiae	K5	CLI	Tyrosine	0.3575	0.33838	1.85641	1.36488	1	0.0635	0.907	0.348548
Scer_K5	Saccharomyces cerevisiae	K5	CLI	Valine	0.3575	0.33838	15.913	-0.103233	1	0.0635	0.907	0.348548
Scer_Ksc40_8A	Saccharomyces cerevisiae	Ksc40-8A	CCR	Alanine	0.4425	0.365181	150.182	0.225355	0	0.076	0.819	0.493271
Scer_Ksc40_8A	Saccharomyces cerevisiae	Ksc40-8A	CCR	Arginine	0.4425	0.365181	454.354	0.327675	0	0.076	0.819	0.493271
Scer_Ksc40_8A	Saccharomyces cerevisiae	Ksc40-8A	CCR	Asparagine	0.4425	0.365181	7.8337	-0.343583	0	0.076	0.819	0.493271
Scer_Ksc40_8A	Saccharomyces cerevisiae	Ksc40-8A	CCR	Aspartic acid	0.4425	0.365181	35.1846	-0.249273	0	0.076	0.819	0.493271
Scer_Ksc40_8A	Saccharomyces cerevisiae	Ksc40-8A	CCR	Glutamic acid	0.4425	0.365181	343.951	0.148593	0	0.076	0.819	0.493271
Scer_Ksc40_8A	Saccharomyces cerevisiae	Ksc40-8A	CCR	Glutamine	0.4425	0.365181	278.878	-0.143688	0	0.076	0.819	0.493271
Scer_Ksc40_8A	Saccharomyces cerevisiae	Ksc40-8A	CCR	Glycine	0.4425	0.365181	9.82016	-0.438881	0	0.076	0.819	0.493271
Scer_Ksc40_8A	Saccharomyces cerevisiae	Ksc40-8A	CCR	Histidine	0.4425	0.365181	27.9568	0.317502	0	0.076	0.819	0.493271
Scer_Ksc40_8A	Saccharomyces cerevisiae	Ksc40-8A	CCR	Isoleucine	0.4425	0.365181	2.00681	-0.303982	0	0.076	0.819	0.493271
Scer_Ksc40_8A	Saccharomyces cerevisiae	Ksc40-8A	CCR	Leucine	0.4425	0.365181	1.91157	-0.363583	0	0.076	0.819	0.493271
Scer_Ksc40_8A	Saccharomyces cerevisiae	Ksc40-8A	CCR	Lysine	0.4425	0.365181	8.93569	-0.4377	0	0.076	0.819	0.493271
Scer_Ksc40_8A	Saccharomyces cerevisiae	Ksc40-8A	CCR	Methionine	0.4425	0.365181	1.07638	-0.421581	0	0.076	0.819	0.493271
Scer_Ksc40_8A	Saccharomyces cerevisiae	Ksc40-8A	CCR	Phenylalanine	0.4425	0.365181	2.71379	0.619087	0	0.076	0.819	0.493271
Scer_Ksc40_8A	Saccharomyces cerevisiae	Ksc40-8A	CCR	Proline	0.4425	0.365181	10.0362	-0.0938536	0	0.076	0.819	0.493271
Scer_Ksc40_8A	Saccharomyces cerevisiae	Ksc40-8A	CCR	Serine	0.4425	0.365181	32.687	0.455035	0	0.076	0.819	0.493271
Scer_Ksc40_8A	Saccharomyces cerevisiae	Ksc40-8A	CCR	Threonine	0.4425	0.365181	22.3967	-0.133683	0	0.076	0.819	0.493271
Scer_Ksc40_8A	Saccharomyces cerevisiae	Ksc40-8A	CCR	Tryptophan	0.4425	0.365181	0.304572	0.0475065	0	0.076	0.819	0.493271
Scer_Ksc40_8A	Saccharomyces cerevisiae	Ksc40-8A	CCR	Tyrosine	0.4425	0.365181	1.82698	1.12812	0	0.076	0.819	0.493271
Scer_Ksc40_8A	Saccharomyces cerevisiae	Ksc40-8A	CCR	Valine	0.4425	0.365181	15.8066	-0.210625	0	0.076	0.819	0.493271
Scer_L1528	Saccharomyces cerevisiae	L-1528	SACE_GAP	Alanine	0.411	0.366124	88.0803	-0.281301	1	0.0545	0.5945	0.660185
Scer_L1528	Saccharomyces cerevisiae	L-1528	SACE_GAP	Arginine	0.411	0.366124	168.59	-0.66719	1	0.0545	0.5945	0.660185
Scer_L1528	Saccharomyces cerevisiae	L-1528	SACE_GAP	Asparagine	0.411	0.366124	12.5806	0.16072	1	0.0545	0.5945	0.660185
Scer_L1528	Saccharomyces cerevisiae	L-1528	SACE_GAP	Aspartic acid	0.411	0.366124	28.2618	-0.497071	1	0.0545	0.5945	0.660185
Scer_L1528	Saccharomyces cerevisiae	L-1528	SACE_GAP	Glutamic acid	0.411	0.366124	194.855	-0.40095	1	0.0545	0.5945	0.660185
Scer_L1528	Saccharomyces cerevisiae	L-1528	SACE_GAP	Glutamine	0.411	0.366124	404.566	0.250932	1	0.0545	0.5945	0.660185
Scer_L1528	Saccharomyces cerevisiae	L-1528	SACE_GAP	Glycine	0.411	0.366124	17.9503	0.123059	1	0.0545	0.5945	0.660185
Scer_L1528	Saccharomyces cerevisiae	L-1528	SACE_GAP	Histidine	0.411	0.366124	18.5813	-0.116085	1	0.0545	0.5945	0.660185
Scer_L1528	Saccharomyces cerevisiae	L-1528	SACE_GAP	Isoleucine	0.411	0.366124	3.61502	0.271971	1	0.0545	0.5945	0.660185
Scer_L1528	Saccharomyces cerevisiae	L-1528	SACE_GAP	Leucine	0.411	0.366124	2.77754	0.0228535	1	0.0545	0.5945	0.660185
Scer_L1528	Saccharomyces cerevisiae	L-1528	SACE_GAP	Lysine	0.411	0.366124	19.3377	0.322848	1	0.0545	0.5945	0.660185
Scer_L1528	Saccharomyces cerevisiae	L-1528	SACE_GAP	Methionine	0.411	0.366124	1.56127	-0.0595063	1	0.0545	0.5945	0.660185
Scer_L1528	Saccharomyces cerevisiae	L-1528	SACE_GAP	Phenylalanine	0.411	0.366124	1.22675	-0.18249	1	0.0545	0.5945	0.660185
Scer_L1528	Saccharomyces cerevisiae	L-1528	SACE_GAP	Proline	0.411	0.366124	6.82258	-0.472964	1	0.0545	0.5945	0.660185
Scer_L1528	Saccharomyces cerevisiae	L-1528	SACE_GAP	Serine	0.411	0.366124	23.4949	0.103099	1	0.0545	0.5945	0.660185
Scer_L1528	Saccharomyces cerevisiae	L-1528	SACE_GAP	Threonine	0.411	0.366124	24.2436	-0.0629739	1	0.0545	0.5945	0.660185
Scer_L1528	Saccharomyces cerevisiae	L-1528	SACE_GAP	Tryptophan	0.411	0.366124	0.297124	0.04132	1	0.0545	0.5945	0.660185
Scer_L1528	Saccharomyces cerevisiae	L-1528	SACE_GAP	Tyrosine	0.411	0.366124	0.878269	0.477471	1	0.0545	0.5945	0.660185
Scer_L1528	Saccharomyces cerevisiae	L-1528	SACE_GAP	Valine	0.411	0.366124	19.7966	0.0517675	1	0.0545	0.5945	0.660185
Scer_Lib51	Saccharomyces cerevisiae	Lib51	CGV	Alanine	0.179	0.338151	89.8824	-0.0626324	1	0.058	0.804	0.162198
Scer_Lib51	Saccharomyces cerevisiae	Lib51	CGV	Arginine	0.179	0.338151	266.669	-0.234132	1	0.058	0.804	0.162198
Scer_Lib51	Saccharomyces cerevisiae	Lib51	CGV	Asparagine	0.179	0.338151	7.59606	-0.118553	1	0.058	0.804	0.162198
Scer_Lib51	Saccharomyces cerevisiae	Lib51	CGV	Aspartic acid	0.179	0.338151	59.0845	0.0290099	1	0.058	0.804	0.162198
Scer_Lib51	Saccharomyces cerevisiae	Lib51	CGV	Glutamic acid	0.179	0.338151	201.441	-0.229974	1	0.058	0.804	0.162198
Scer_Lib51	Saccharomyces cerevisiae	Lib51	CGV	Glutamine	0.179	0.338151	315.547	0.168729	1	0.058	0.804	0.162198
Scer_Lib51	Saccharomyces cerevisiae	Lib51	CGV	Glycine	0.179	0.338151	23.0236	0.0682896	1	0.058	0.804	0.162198
Scer_Lib51	Saccharomyces cerevisiae	Lib51	CGV	Histidine	0.179	0.338151	14.2303	-0.567621	1	0.058	0.804	0.162198
Scer_Lib51	Saccharomyces cerevisiae	Lib51	CGV	Isoleucine	0.179	0.338151	3.73204	0.211019	1	0.058	0.804	0.162198
Scer_Lib51	Saccharomyces cerevisiae	Lib51	CGV	Leucine	0.179	0.338151	4.03297	0.49003	1	0.058	0.804	0.162198
Scer_Lib51	Saccharomyces cerevisiae	Lib51	CGV	Lysine	0.179	0.338151	11.0452	-0.321576	1	0.058	0.804	0.162198
Scer_Lib51	Saccharomyces cerevisiae	Lib51	CGV	Methionine	0.179	0.338151	2.38448	0.291633	1	0.058	0.804	0.162198
Scer_Lib51	Saccharomyces cerevisiae	Lib51	CGV	Phenylalanine	0.179	0.338151	1.16043	-0.294025	1	0.058	0.804	0.162198
Scer_Lib51	Saccharomyces cerevisiae	Lib51	CGV	Proline	0.179	0.338151	9.23661	-0.119578	1	0.058	0.804	0.162198
Scer_Lib51	Saccharomyces cerevisiae	Lib51	CGV	Serine	0.179	0.338151	34.2998	0.321324	1	0.058	0.804	0.162198
Scer_Lib51	Saccharomyces cerevisiae	Lib51	CGV	Threonine	0.179	0.338151	81.2787	1.08393	1	0.058	0.804	0.162198
Scer_Lib51	Saccharomyces cerevisiae	Lib51	CGV	Tryptophan	0.179	0.338151	0.189757	-0.270321	1	0.058	0.804	0.162198
Scer_Lib51	Saccharomyces cerevisiae	Lib51	CGV	Tyrosine	0.179	0.338151	0.179277	-0.508952	1	0.058	0.804	0.162198
Scer_Lib51	Saccharomyces cerevisiae	Lib51	CGV	Valine	0.179	0.338151	11.9622	-0.177169	1	0.058	0.804	0.162198
Scer_M5	Saccharomyces cerevisiae	M5	ASS	Alanine	0.414333	0.376317	93.1566	-0.228118	1	0.0501667	0.636833	0.620739
Scer_M5	Saccharomyces cerevisiae	M5	ASS	Arginine	0.414333	0.376317	284.82	-0.142437	1	0.0501667	0.636833	0.620739
Scer_M5	Saccharomyces cerevisiae	M5	ASS	Asparagine	0.414333	0.376317	13.7603	0.247116	1	0.0501667	0.636833	0.620739
Scer_M5	Saccharomyces cerevisiae	M5	ASS	Aspartic acid	0.414333	0.376317	31.6713	-0.380132	1	0.0501667	0.636833	0.620739
Scer_M5	Saccharomyces cerevisiae	M5	ASS	Glutamic acid	0.414333	0.376317	231.546	-0.230408	1	0.0501667	0.636833	0.620739
Scer_M5	Saccharomyces cerevisiae	M5	ASS	Glutamine	0.414333	0.376317	320.446	0.0154419	1	0.0501667	0.636833	0.620739
Scer_M5	Saccharomyces cerevisiae	M5	ASS	Glycine	0.414333	0.376317	18.9897	0.183709	1	0.0501667	0.636833	0.620739
Scer_M5	Saccharomyces cerevisiae	M5	ASS	Histidine	0.414333	0.376317	17.7981	-0.156498	1	0.0501667	0.636833	0.620739
Scer_M5	Saccharomyces cerevisiae	M5	ASS	Isoleucine	0.414333	0.376317	3.63518	0.278864	1	0.0501667	0.636833	0.620739
Scer_M5	Saccharomyces cerevisiae	M5	ASS	Leucine	0.414333	0.376317	4.28397	0.454816	1	0.0501667	0.636833	0.620739
Scer_M5	Saccharomyces cerevisiae	M5	ASS	Lysine	0.414333	0.376317	10.0379	-0.331632	1	0.0501667	0.636833	0.620739
Scer_M5	Saccharomyces cerevisiae	M5	ASS	Methionine	0.414333	0.376317	1.62855	-0.0162743	1	0.0501667	0.636833	0.620739
Scer_M5	Saccharomyces cerevisiae	M5	ASS	Phenylalanine	0.414333	0.376317	1.38438	-0.0608006	1	0.0501667	0.636833	0.620739
Scer_M5	Saccharomyces cerevisiae	M5	ASS	Proline	0.414333	0.376317	7.74933	-0.346321	1	0.0501667	0.636833	0.620739
Scer_M5	Saccharomyces cerevisiae	M5	ASS	Serine	0.414333	0.376317	17.8385	-0.170023	1	0.0501667	0.636833	0.620739
Scer_M5	Saccharomyces cerevisiae	M5	ASS	Threonine	0.414333	0.376317	20.773	-0.216569	1	0.0501667	0.636833	0.620739
Scer_M5	Saccharomyces cerevisiae	M5	ASS	Tryptophan	0.414333	0.376317	0.362713	0.238816	1	0.0501667	0.636833	0.620739
Scer_M5	Saccharomyces cerevisiae	M5	ASS	Tyrosine	0.414333	0.376317	1.01408	0.612593	1	0.0501667	0.636833	0.620739
Scer_M5	Saccharomyces cerevisiae	M5	ASS	Valine	0.414333	0.376317	19.032	0.00843345	1	0.0501667	0.636833	0.620739
Scer_MAJ_G	Saccharomyces cerevisiae	MAJ_G	BDN	Alanine	0.4375	0.382262	177.33	0.395797	1	0.0735	0.806	0.496928
Scer_MAJ_G	Saccharomyces cerevisiae	MAJ_G	BDN	Arginine	0.4375	0.382262	220.142	-0.397478	1	0.0735	0.806	0.496928
Scer_MAJ_G	Saccharomyces cerevisiae	MAJ_G	BDN	Asparagine	0.4375	0.382262	8.30707	-0.280056	1	0.0735	0.806	0.496928
Scer_MAJ_G	Saccharomyces cerevisiae	MAJ_G	BDN	Aspartic acid	0.4375	0.382262	32.0975	-0.345658	1	0.0735	0.806	0.496928
Scer_MAJ_G	Saccharomyces cerevisiae	MAJ_G	BDN	Glutamic acid	0.4375	0.382262	352.635	0.176495	1	0.0735	0.806	0.496928
Scer_MAJ_G	Saccharomyces cerevisiae	MAJ_G	BDN	Glutamine	0.4375	0.382262	257.857	-0.218474	1	0.0735	0.806	0.496928
Scer_MAJ_G	Saccharomyces cerevisiae	MAJ_G	BDN	Glycine	0.4375	0.382262	20.1602	0.273847	1	0.0735	0.806	0.496928
Scer_MAJ_G	Saccharomyces cerevisiae	MAJ_G	BDN	Histidine	0.4375	0.382262	14.6526	-0.332521	1	0.0735	0.806	0.496928
Scer_MAJ_G	Saccharomyces cerevisiae	MAJ_G	BDN	Isoleucine	0.4375	0.382262	2.362	-0.143017	1	0.0735	0.806	0.496928
Scer_MAJ_G	Saccharomyces cerevisiae	MAJ_G	BDN	Leucine	0.4375	0.382262	2.95026	0.0724198	1	0.0735	0.806	0.496928
Scer_MAJ_G	Saccharomyces cerevisiae	MAJ_G	BDN	Lysine	0.4375	0.382262	7.53849	-0.609549	1	0.0735	0.806	0.496928
Scer_MAJ_G	Saccharomyces cerevisiae	MAJ_G	BDN	Methionine	0.4375	0.382262	1.71312	0.041574	1	0.0735	0.806	0.496928
Scer_MAJ_G	Saccharomyces cerevisiae	MAJ_G	BDN	Phenylalanine	0.4375	0.382262	1.91822	0.270932	1	0.0735	0.806	0.496928
Scer_MAJ_G	Saccharomyces cerevisiae	MAJ_G	BDN	Proline	0.4375	0.382262	12.7017	0.142774	1	0.0735	0.806	0.496928
Scer_MAJ_G	Saccharomyces cerevisiae	MAJ_G	BDN	Serine	0.4375	0.382262	22.4283	0.0749281	1	0.0735	0.806	0.496928
Scer_MAJ_G	Saccharomyces cerevisiae	MAJ_G	BDN	Threonine	0.4375	0.382262	25.3584	-0.0108412	1	0.0735	0.806	0.496928
Scer_MAJ_G	Saccharomyces cerevisiae	MAJ_G	BDN	Tryptophan	0.4375	0.382262	0.291362	0.00611532	1	0.0735	0.806	0.496928
Scer_MAJ_G	Saccharomyces cerevisiae	MAJ_G	BDN	Tyrosine	0.4375	0.382262	0.550575	-0.0583512	1	0.0735	0.806	0.496928
Scer_MAJ_G	Saccharomyces cerevisiae	MAJ_G	BDN	Valine	0.4375	0.382262	18.3079	-0.0578005	1	0.0735	0.806	0.496928
Scer_N34_2_4_a_	Saccharomyces cerevisiae	N34:2-4(a)	CER	Alanine	0.103	0.248917	127.916	0.35524	1	0.0445	0.51	0.125671
Scer_N34_2_4_a_	Saccharomyces cerevisiae	N34:2-4(a)	CER	Arginine	0.103	0.248917	186.198	-0.601675	1	0.0445	0.51	0.125671
Scer_N34_2_4_a_	Saccharomyces cerevisiae	N34:2-4(a)	CER	Asparagine	0.103	0.248917	10.0898	0.23913	1	0.0445	0.51	0.125671
Scer_N34_2_4_a_	Saccharomyces cerevisiae	N34:2-4(a)	CER	Aspartic acid	0.103	0.248917	35.3534	-0.553809	1	0.0445	0.51	0.125671
Scer_N34_2_4_a_	Saccharomyces cerevisiae	N34:2-4(a)	CER	Glutamic acid	0.103	0.248917	211.364	-0.136772	1	0.0445	0.51	0.125671
Scer_N34_2_4_a_	Saccharomyces cerevisiae	N34:2-4(a)	CER	Glutamine	0.103	0.248917	494.221	0.671882	1	0.0445	0.51	0.125671
Scer_N34_2_4_a_	Saccharomyces cerevisiae	N34:2-4(a)	CER	Glycine	0.103	0.248917	30.2559	0.241978	1	0.0445	0.51	0.125671
Scer_N34_2_4_a_	Saccharomyces cerevisiae	N34:2-4(a)	CER	Histidine	0.103	0.248917	9.86126	-0.994899	1	0.0445	0.51	0.125671
Scer_N34_2_4_a_	Saccharomyces cerevisiae	N34:2-4(a)	CER	Isoleucine	0.103	0.248917	3.12175	0.00205348	1	0.0445	0.51	0.125671
Scer_N34_2_4_a_	Saccharomyces cerevisiae	N34:2-4(a)	CER	Leucine	0.103	0.248917	2.42739	0.0132141	1	0.0445	0.51	0.125671
Scer_N34_2_4_a_	Saccharomyces cerevisiae	N34:2-4(a)	CER	Lysine	0.103	0.248917	14.733	-0.0611093	1	0.0445	0.51	0.125671
Scer_N34_2_4_a_	Saccharomyces cerevisiae	N34:2-4(a)	CER	Methionine	0.103	0.248917	0.93852	-0.6645	1	0.0445	0.51	0.125671
Scer_N34_2_4_a_	Saccharomyces cerevisiae	N34:2-4(a)	CER	Phenylalanine	0.103	0.248917	1.6947	0.0663631	1	0.0445	0.51	0.125671
Scer_N34_2_4_a_	Saccharomyces cerevisiae	N34:2-4(a)	CER	Proline	0.103	0.248917	12.793	0.222673	1	0.0445	0.51	0.125671
Scer_N34_2_4_a_	Saccharomyces cerevisiae	N34:2-4(a)	CER	Serine	0.103	0.248917	28.8355	0.0953353	1	0.0445	0.51	0.125671
Scer_N34_2_4_a_	Saccharomyces cerevisiae	N34:2-4(a)	CER	Threonine	0.103	0.248917	32.711	0.153181	1	0.0445	0.51	0.125671
Scer_N34_2_4_a_	Saccharomyces cerevisiae	N34:2-4(a)	CER	Tryptophan	0.103	0.248917	0.264775	0.107613	1	0.0445	0.51	0.125671
Scer_N34_2_4_a_	Saccharomyces cerevisiae	N34:2-4(a)	CER	Tyrosine	0.103	0.248917	1.85794	2.02674	1	0.0445	0.51	0.125671
Scer_N34_2_4_a_	Saccharomyces cerevisiae	N34:2-4(a)	CER	Valine	0.103	0.248917	15.7559	0.188325	1	0.0445	0.51	0.125671
Scer_N51_1A	Saccharomyces cerevisiae	N51-1A	CDL	Alanine	0.355	0.374894	135.301	0.195843	0	0.071	0.7755	0.403123
Scer_N51_1A	Saccharomyces cerevisiae	N51-1A	CDL	Arginine	0.355	0.374894	340.069	0.028338	0	0.071	0.7755	0.403123
Scer_N51_1A	Saccharomyces cerevisiae	N51-1A	CDL	Asparagine	0.355	0.374894	7.39996	-0.315587	0	0.071	0.7755	0.403123
Scer_N51_1A	Saccharomyces cerevisiae	N51-1A	CDL	Aspartic acid	0.355	0.374894	42.3993	-0.142471	0	0.071	0.7755	0.403123
Scer_N51_1A	Saccharomyces cerevisiae	N51-1A	CDL	Glutamic acid	0.355	0.374894	342.192	0.195411	0	0.071	0.7755	0.403123
Scer_N51_1A	Saccharomyces cerevisiae	N51-1A	CDL	Glutamine	0.355	0.374894	314.113	0.0380141	0	0.071	0.7755	0.403123
Scer_N51_1A	Saccharomyces cerevisiae	N51-1A	CDL	Glycine	0.355	0.374894	12.3574	-0.323598	0	0.071	0.7755	0.403123
Scer_N51_1A	Saccharomyces cerevisiae	N51-1A	CDL	Histidine	0.355	0.374894	36.3922	0.511515	0	0.071	0.7755	0.403123
Scer_N51_1A	Saccharomyces cerevisiae	N51-1A	CDL	Isoleucine	0.355	0.374894	2.37025	-0.172535	0	0.071	0.7755	0.403123
Scer_N51_1A	Saccharomyces cerevisiae	N51-1A	CDL	Leucine	0.355	0.374894	2.73145	0.0288702	0	0.071	0.7755	0.403123
Scer_N51_1A	Saccharomyces cerevisiae	N51-1A	CDL	Lysine	0.355	0.374894	13.1256	-0.0850081	0	0.071	0.7755	0.403123
Scer_N51_1A	Saccharomyces cerevisiae	N51-1A	CDL	Methionine	0.355	0.374894	1.60175	-0.0513714	0	0.071	0.7755	0.403123
Scer_N51_1A	Saccharomyces cerevisiae	N51-1A	CDL	Phenylalanine	0.355	0.374894	2.13098	0.356218	0	0.071	0.7755	0.403123
Scer_N51_1A	Saccharomyces cerevisiae	N51-1A	CDL	Proline	0.355	0.374894	12.3608	0.133503	0	0.071	0.7755	0.403123
Scer_N51_1A	Saccharomyces cerevisiae	N51-1A	CDL	Serine	0.355	0.374894	19.0726	-0.144086	0	0.071	0.7755	0.403123
Scer_N51_1A	Saccharomyces cerevisiae	N51-1A	CDL	Threonine	0.355	0.374894	22.9737	-0.131942	0	0.071	0.7755	0.403123
Scer_N51_1A	Saccharomyces cerevisiae	N51-1A	CDL	Tryptophan	0.355	0.374894	0.343005	0.217925	0	0.071	0.7755	0.403123
Scer_N51_1A	Saccharomyces cerevisiae	N51-1A	CDL	Tyrosine	0.355	0.374894	0.740959	0.452917	0	0.071	0.7755	0.403123
Scer_N51_1A	Saccharomyces cerevisiae	N51-1A	CDL	Valine	0.355	0.374894	18.9863	0.0763155	0	0.071	0.7755	0.403123
Scer_RIB0005	Saccharomyces cerevisiae	RIB0005	APA	Alanine	0.338	0.336394	109.148	-0.00441304	1	0.0585	0.8585	0.349375
Scer_RIB0005	Saccharomyces cerevisiae	RIB0005	APA	Arginine	0.338	0.336394	96.5487	-1.23263	1	0.0585	0.8585	0.349375
Scer_RIB0005	Saccharomyces cerevisiae	RIB0005	APA	Asparagine	0.338	0.336394	11.9024	0.176187	1	0.0585	0.8585	0.349375
Scer_RIB0005	Saccharomyces cerevisiae	RIB0005	APA	Aspartic acid	0.338	0.336394	42.9383	-0.145328	1	0.0585	0.8585	0.349375
Scer_RIB0005	Saccharomyces cerevisiae	RIB0005	APA	Glutamic acid	0.338	0.336394	214.146	-0.263208	1	0.0585	0.8585	0.349375
Scer_RIB0005	Saccharomyces cerevisiae	RIB0005	APA	Glutamine	0.338	0.336394	402.008	0.296919	1	0.0585	0.8585	0.349375
Scer_RIB0005	Saccharomyces cerevisiae	RIB0005	APA	Glycine	0.338	0.336394	19.4899	0.109791	1	0.0585	0.8585	0.349375
Scer_RIB0005	Saccharomyces cerevisiae	RIB0005	APA	Histidine	0.338	0.336394	11.1194	-0.687681	1	0.0585	0.8585	0.349375
Scer_RIB0005	Saccharomyces cerevisiae	RIB0005	APA	Isoleucine	0.338	0.336394	3.56675	0.229325	1	0.0585	0.8585	0.349375
Scer_RIB0005	Saccharomyces cerevisiae	RIB0005	APA	Leucine	0.338	0.336394	4.41868	0.516782	1	0.0585	0.8585	0.349375
Scer_RIB0005	Saccharomyces cerevisiae	RIB0005	APA	Lysine	0.338	0.336394	6.52951	-0.78942	1	0.0585	0.8585	0.349375
Scer_RIB0005	Saccharomyces cerevisiae	RIB0005	APA	Methionine	0.338	0.336394	1.46595	-0.145266	1	0.0585	0.8585	0.349375
Scer_RIB0005	Saccharomyces cerevisiae	RIB0005	APA	Phenylalanine	0.338	0.336394	1.22789	-0.199169	1	0.0585	0.8585	0.349375
Scer_RIB0005	Saccharomyces cerevisiae	RIB0005	APA	Proline	0.338	0.336394	10.0839	-0.0663902	1	0.0585	0.8585	0.349375
Scer_RIB0005	Saccharomyces cerevisiae	RIB0005	APA	Serine	0.338	0.336394	25.2834	0.126078	1	0.0585	0.8585	0.349375
Scer_RIB0005	Saccharomyces cerevisiae	RIB0005	APA	Threonine	0.338	0.336394	31.365	0.174799	1	0.0585	0.8585	0.349375
Scer_RIB0005	Saccharomyces cerevisiae	RIB0005	APA	Tryptophan	0.338	0.336394	0.307456	0.118535	1	0.0585	0.8585	0.349375
Scer_RIB0005	Saccharomyces cerevisiae	RIB0005	APA	Tyrosine	0.338	0.336394	0.565234	0.226368	1	0.0585	0.8585	0.349375
Scer_RIB0005	Saccharomyces cerevisiae	RIB0005	APA	Valine	0.338	0.336394	20.5899	0.177532	1	0.0585	0.8585	0.349375
Scer_SGB1	Saccharomyces cerevisiae	SGB1	CGN	Alanine	0.4875	0.397563	157.536	0.234676	1	0.081	0.9195	0.484794
Scer_SGB1	Saccharomyces cerevisiae	SGB1	CGN	Arginine	0.4875	0.397563	381.802	0.158643	1	0.081	0.9195	0.484794
Scer_SGB1	Saccharomyces cerevisiae	SGB1	CGN	Asparagine	0.4875	0.397563	13.9621	0.190636	1	0.081	0.9195	0.484794
Scer_SGB1	Saccharomyces cerevisiae	SGB1	CGN	Aspartic acid	0.4875	0.397563	50.9175	0.161326	1	0.081	0.9195	0.484794
Scer_SGB1	Saccharomyces cerevisiae	SGB1	CGN	Glutamic acid	0.4875	0.397563	361.317	0.171132	1	0.081	0.9195	0.484794
Scer_SGB1	Saccharomyces cerevisiae	SGB1	CGN	Glutamine	0.4875	0.397563	295.708	-0.117347	1	0.081	0.9195	0.484794
Scer_SGB1	Saccharomyces cerevisiae	SGB1	CGN	Glycine	0.4875	0.397563	18.7768	0.268206	1	0.081	0.9195	0.484794
Scer_SGB1	Saccharomyces cerevisiae	SGB1	CGN	Histidine	0.4875	0.397563	14.136	-0.328597	1	0.081	0.9195	0.484794
Scer_SGB1	Saccharomyces cerevisiae	SGB1	CGN	Isoleucine	0.4875	0.397563	2.73607	0.0239965	1	0.081	0.9195	0.484794
Scer_SGB1	Saccharomyces cerevisiae	SGB1	CGN	Leucine	0.4875	0.397563	3.82147	0.310849	1	0.081	0.9195	0.484794
Scer_SGB1	Saccharomyces cerevisiae	SGB1	CGN	Lysine	0.4875	0.397563	13.1236	-0.0369758	1	0.081	0.9195	0.484794
Scer_SGB1	Saccharomyces cerevisiae	SGB1	CGN	Methionine	0.4875	0.397563	1.20966	-0.290808	1	0.081	0.9195	0.484794
Scer_SGB1	Saccharomyces cerevisiae	SGB1	CGN	Phenylalanine	0.4875	0.397563	1.29161	-0.112517	1	0.081	0.9195	0.484794
Scer_SGB1	Saccharomyces cerevisiae	SGB1	CGN	Proline	0.4875	0.397563	12.4832	0.114545	1	0.081	0.9195	0.484794
Scer_SGB1	Saccharomyces cerevisiae	SGB1	CGN	Serine	0.4875	0.397563	16.656	-0.188113	1	0.081	0.9195	0.484794
Scer_SGB1	Saccharomyces cerevisiae	SGB1	CGN	Threonine	0.4875	0.397563	25.5197	0.00903781	1	0.081	0.9195	0.484794
Scer_SGB1	Saccharomyces cerevisiae	SGB1	CGN	Tryptophan	0.4875	0.397563	0.298339	0.000302449	1	0.081	0.9195	0.484794
Scer_SGB1	Saccharomyces cerevisiae	SGB1	CGN	Tyrosine	0.4875	0.397563	0.631758	-0.0506785	1	0.081	0.9195	0.484794
Scer_SGB1	Saccharomyces cerevisiae	SGB1	CGN	Valine	0.4875	0.397563	21.7796	0.0566138	1	0.081	0.9195	0.484794
Scer_SX1	Saccharomyces cerevisiae	SX1	BAG	Alanine	0.3605	0.321587	117.238	0.0478426	0	0.0695	0.652	0.499571
Scer_SX1	Saccharomyces cerevisiae	SX1	BAG	Arginine	0.3605	0.321587	687.797	0.733286	0	0.0695	0.652	0.499571
Scer_SX1	Saccharomyces cerevisiae	SX1	BAG	Asparagine	0.3605	0.321587	7.89347	-0.256366	0	0.0695	0.652	0.499571
Scer_SX1	Saccharomyces cerevisiae	SX1	BAG	Aspartic acid	0.3605	0.321587	44.8448	-0.0813849	0	0.0695	0.652	0.499571
Scer_SX1	Saccharomyces cerevisiae	SX1	BAG	Glutamic acid	0.3605	0.321587	260.975	-0.0787991	0	0.0695	0.652	0.499571
Scer_SX1	Saccharomyces cerevisiae	SX1	BAG	Glutamine	0.3605	0.321587	231.213	-0.272343	0	0.0695	0.652	0.499571
Scer_SX1	Saccharomyces cerevisiae	SX1	BAG	Glycine	0.3605	0.321587	15.6467	-0.0803918	0	0.0695	0.652	0.499571
Scer_SX1	Saccharomyces cerevisiae	SX1	BAG	Histidine	0.3605	0.321587	43.2062	0.687527	0	0.0695	0.652	0.499571
Scer_SX1	Saccharomyces cerevisiae	SX1	BAG	Isoleucine	0.3605	0.321587	2.39168	-0.161333	0	0.0695	0.652	0.499571
Scer_SX1	Saccharomyces cerevisiae	SX1	BAG	Leucine	0.3605	0.321587	2.43317	-0.0890034	0	0.0695	0.652	0.499571
Scer_SX1	Saccharomyces cerevisiae	SX1	BAG	Lysine	0.3605	0.321587	19.1982	0.297244	0	0.0695	0.652	0.499571
Scer_SX1	Saccharomyces cerevisiae	SX1	BAG	Methionine	0.3605	0.321587	1.73576	0.0306925	0	0.0695	0.652	0.499571
Scer_SX1	Saccharomyces cerevisiae	SX1	BAG	Phenylalanine	0.3605	0.321587	2.10107	0.343411	0	0.0695	0.652	0.499571
Scer_SX1	Saccharomyces cerevisiae	SX1	BAG	Proline	0.3605	0.321587	9.91338	-0.0883357	0	0.0695	0.652	0.499571
Scer_SX1	Saccharomyces cerevisiae	SX1	BAG	Serine	0.3605	0.321587	17.5836	-0.221575	0	0.0695	0.652	0.499571
Scer_SX1	Saccharomyces cerevisiae	SX1	BAG	Threonine	0.3605	0.321587	27.5413	0.0508847	0	0.0695	0.652	0.499571
Scer_SX1	Saccharomyces cerevisiae	SX1	BAG	Tryptophan	0.3605	0.321587	0.293053	0.0572914	0	0.0695	0.652	0.499571
Scer_SX1	Saccharomyces cerevisiae	SX1	BAG	Tyrosine	0.3605	0.321587	0.85766	0.584895	0	0.0695	0.652	0.499571
Scer_SX1	Saccharomyces cerevisiae	SX1	BAG	Valine	0.3605	0.321587	17.9247	0.0122581	0	0.0695	0.652	0.499571
Scer_SX3	Saccharomyces cerevisiae	SX3	BAH	Alanine	0.2585	0.396727	92.8607	-0.0980253	0	0.0585	0.582	0.382044
Scer_SX3	Saccharomyces cerevisiae	SX3	BAH	Arginine	0.2585	0.396727	412.371	0.210514	0	0.0585	0.582	0.382044
Scer_SX3	Saccharomyces cerevisiae	SX3	BAH	Asparagine	0.2585	0.396727	5.60713	-0.499331	0	0.0585	0.582	0.382044
Scer_SX3	Saccharomyces cerevisiae	SX3	BAH	Aspartic acid	0.2585	0.396727	42.4144	-0.230037	0	0.0585	0.582	0.382044
Scer_SX3	Saccharomyces cerevisiae	SX3	BAH	Glutamic acid	0.2585	0.396727	157.989	-0.520143	0	0.0585	0.582	0.382044
Scer_SX3	Saccharomyces cerevisiae	SX3	BAH	Glutamine	0.2585	0.396727	188.936	-0.401158	0	0.0585	0.582	0.382044
Scer_SX3	Saccharomyces cerevisiae	SX3	BAH	Glycine	0.2585	0.396727	60.7713	1.14295	0	0.0585	0.582	0.382044
Scer_SX3	Saccharomyces cerevisiae	SX3	BAH	Histidine	0.2585	0.396727	34.4791	0.380669	0	0.0585	0.582	0.382044
Scer_SX3	Saccharomyces cerevisiae	SX3	BAH	Isoleucine	0.2585	0.396727	4.00674	0.313846	0	0.0585	0.582	0.382044
Scer_SX3	Saccharomyces cerevisiae	SX3	BAH	Leucine	0.2585	0.396727	3.03403	0.173128	0	0.0585	0.582	0.382044
Scer_SX3	Saccharomyces cerevisiae	SX3	BAH	Lysine	0.2585	0.396727	13.5671	-0.0870148	0	0.0585	0.582	0.382044
Scer_SX3	Saccharomyces cerevisiae	SX3	BAH	Methionine	0.2585	0.396727	1.8817	0.0796157	0	0.0585	0.582	0.382044
Scer_SX3	Saccharomyces cerevisiae	SX3	BAH	Phenylalanine	0.2585	0.396727	2.12584	0.330528	0	0.0585	0.582	0.382044
Scer_SX3	Saccharomyces cerevisiae	SX3	BAH	Proline	0.2585	0.396727	7.54586	-0.339041	0	0.0585	0.582	0.382044
Scer_SX3	Saccharomyces cerevisiae	SX3	BAH	Serine	0.2585	0.396727	25.0155	0.0605514	0	0.0585	0.582	0.382044
Scer_SX3	Saccharomyces cerevisiae	SX3	BAH	Threonine	0.2585	0.396727	26.524	-0.0143747	0	0.0585	0.582	0.382044
Scer_SX3	Saccharomyces cerevisiae	SX3	BAH	Tryptophan	0.2585	0.396727	0.315605	0.191557	0	0.0585	0.582	0.382044
Scer_SX3	Saccharomyces cerevisiae	SX3	BAH	Tyrosine	0.2585	0.396727	0.427412	0.15337	0	0.0585	0.582	0.382044
Scer_SX3	Saccharomyces cerevisiae	SX3	BAH	Valine	0.2585	0.396727	18.3571	0.156921	0	0.0585	0.582	0.382044
Scer_UWOPS03_429_1	Saccharomyces cerevisiae	UWOPS03-429.1	BMA	Alanine	0.447	0.352526	99.8861	-0.186307	0	0.0695	0.7565	0.549491
Scer_UWOPS03_429_1	Saccharomyces cerevisiae	UWOPS03-429.1	BMA	Arginine	0.447	0.352526	372.97	0.130789	0	0.0695	0.7565	0.549491
Scer_UWOPS03_429_1	Saccharomyces cerevisiae	UWOPS03-429.1	BMA	Asparagine	0.447	0.352526	11.831	0.0643391	0	0.0695	0.7565	0.549491
Scer_UWOPS03_429_1	Saccharomyces cerevisiae	UWOPS03-429.1	BMA	Aspartic acid	0.447	0.352526	48.6155	0.0781622	0	0.0695	0.7565	0.549491
Scer_UWOPS03_429_1	Saccharomyces cerevisiae	UWOPS03-429.1	BMA	Glutamic acid	0.447	0.352526	260.723	-0.131122	0	0.0695	0.7565	0.549491
Scer_UWOPS03_429_1	Saccharomyces cerevisiae	UWOPS03-429.1	BMA	Glutamine	0.447	0.352526	309.197	-0.0437088	0	0.0695	0.7565	0.549491
Scer_UWOPS03_429_1	Saccharomyces cerevisiae	UWOPS03-429.1	BMA	Glycine	0.447	0.352526	16.3124	0.074497	0	0.0695	0.7565	0.549491
Scer_UWOPS03_429_1	Saccharomyces cerevisiae	UWOPS03-429.1	BMA	Histidine	0.447	0.352526	25.3676	0.223896	0	0.0695	0.7565	0.549491
Scer_UWOPS03_429_1	Saccharomyces cerevisiae	UWOPS03-429.1	BMA	Isoleucine	0.447	0.352526	2.5771	-0.0520613	0	0.0695	0.7565	0.549491
Scer_UWOPS03_429_1	Saccharomyces cerevisiae	UWOPS03-429.1	BMA	Leucine	0.447	0.352526	2.01781	-0.311319	0	0.0695	0.7565	0.549491
Scer_UWOPS03_429_1	Saccharomyces cerevisiae	UWOPS03-429.1	BMA	Lysine	0.447	0.352526	14.3642	0.0386245	0	0.0695	0.7565	0.549491
Scer_UWOPS03_429_1	Saccharomyces cerevisiae	UWOPS03-429.1	BMA	Methionine	0.447	0.352526	1.62857	-0.00607838	0	0.0695	0.7565	0.549491
Scer_UWOPS03_429_1	Saccharomyces cerevisiae	UWOPS03-429.1	BMA	Phenylalanine	0.447	0.352526	1.64721	0.12091	0	0.0695	0.7565	0.549491
Scer_UWOPS03_429_1	Saccharomyces cerevisiae	UWOPS03-429.1	BMA	Proline	0.447	0.352526	12.1736	0.0982408	0	0.0695	0.7565	0.549491
Scer_UWOPS03_429_1	Saccharomyces cerevisiae	UWOPS03-429.1	BMA	Serine	0.447	0.352526	22.0958	0.066551	0	0.0695	0.7565	0.549491
Scer_UWOPS03_429_1	Saccharomyces cerevisiae	UWOPS03-429.1	BMA	Threonine	0.447	0.352526	24.2135	-0.0544697	0	0.0695	0.7565	0.549491
Scer_UWOPS03_429_1	Saccharomyces cerevisiae	UWOPS03-429.1	BMA	Tryptophan	0.447	0.352526	0.298197	0.0236998	0	0.0695	0.7565	0.549491
Scer_UWOPS03_429_1	Saccharomyces cerevisiae	UWOPS03-429.1	BMA	Tyrosine	0.447	0.352526	0.649711	0.0825384	0	0.0695	0.7565	0.549491
Scer_UWOPS03_429_1	Saccharomyces cerevisiae	UWOPS03-429.1	BMA	Valine	0.447	0.352526	18.28	-0.0705786	0	0.0695	0.7565	0.549491
Scer_UWOPS03_459_1	Saccharomyces cerevisiae	UWOPS03-459.1	BMC	Alanine	0.4385	0.367407	89.6475	-0.287183	0	0.038	NA	NA
Scer_UWOPS03_459_1	Saccharomyces cerevisiae	UWOPS03-459.1	BMC	Arginine	0.4385	0.367407	319.214	-0.0257808	0	0.038	NA	NA
Scer_UWOPS03_459_1	Saccharomyces cerevisiae	UWOPS03-459.1	BMC	Asparagine	0.4385	0.367407	10.7664	-0.0217067	0	0.038	NA	NA
Scer_UWOPS03_459_1	Saccharomyces cerevisiae	UWOPS03-459.1	BMC	Aspartic acid	0.4385	0.367407	53.5233	0.166592	0	0.038	NA	NA
Scer_UWOPS03_459_1	Saccharomyces cerevisiae	UWOPS03-459.1	BMC	Glutamic acid	0.4385	0.367407	265.549	-0.107735	0	0.038	NA	NA
Scer_UWOPS03_459_1	Saccharomyces cerevisiae	UWOPS03-459.1	BMC	Glutamine	0.4385	0.367407	307.231	-0.043994	0	0.038	NA	NA
Scer_UWOPS03_459_1	Saccharomyces cerevisiae	UWOPS03-459.1	BMC	Glycine	0.4385	0.367407	13.9785	-0.0910351	0	0.038	NA	NA
Scer_UWOPS03_459_1	Saccharomyces cerevisiae	UWOPS03-459.1	BMC	Histidine	0.4385	0.367407	23.6682	0.147786	0	0.038	NA	NA
Scer_UWOPS03_459_1	Saccharomyces cerevisiae	UWOPS03-459.1	BMC	Isoleucine	0.4385	0.367407	2.66028	-0.0236934	0	0.038	NA	NA
Scer_UWOPS03_459_1	Saccharomyces cerevisiae	UWOPS03-459.1	BMC	Leucine	0.4385	0.367407	1.91779	-0.358707	0	0.038	NA	NA
Scer_UWOPS03_459_1	Saccharomyces cerevisiae	UWOPS03-459.1	BMC	Lysine	0.4385	0.367407	18.419	0.284175	0	0.038	NA	NA
Scer_UWOPS03_459_1	Saccharomyces cerevisiae	UWOPS03-459.1	BMC	Methionine	0.4385	0.367407	1.69508	0.0312996	0	0.038	NA	NA
Scer_UWOPS03_459_1	Saccharomyces cerevisiae	UWOPS03-459.1	BMC	Phenylalanine	0.4385	0.367407	1.43869	-0.0164889	0	0.038	NA	NA
Scer_UWOPS03_459_1	Saccharomyces cerevisiae	UWOPS03-459.1	BMC	Proline	0.4385	0.367407	12.3411	0.113754	0	0.038	NA	NA
Scer_UWOPS03_459_1	Saccharomyces cerevisiae	UWOPS03-459.1	BMC	Serine	0.4385	0.367407	23.2623	0.112131	0	0.038	NA	NA
Scer_UWOPS03_459_1	Saccharomyces cerevisiae	UWOPS03-459.1	BMC	Threonine	0.4385	0.367407	24.9255	-0.0277881	0	0.038	NA	NA
Scer_UWOPS03_459_1	Saccharomyces cerevisiae	UWOPS03-459.1	BMC	Tryptophan	0.4385	0.367407	0.299314	0.0324508	0	0.038	NA	NA
Scer_UWOPS03_459_1	Saccharomyces cerevisiae	UWOPS03-459.1	BMC	Tyrosine	0.4385	0.367407	0.308693	-0.639563	0	0.038	NA	NA
Scer_UWOPS03_459_1	Saccharomyces cerevisiae	UWOPS03-459.1	BMC	Valine	0.4385	0.367407	17.9315	-0.079756	0	0.038	NA	NA
Scer_UWOPS03_461_4	Saccharomyces cerevisiae	UWOPS03-461.4	AKM	Alanine	0.369	0.358738	100.947	-0.109039	0	0.074	0.7935	0.410007
Scer_UWOPS03_461_4	Saccharomyces cerevisiae	UWOPS03-461.4	AKM	Arginine	0.369	0.358738	376.17	0.130767	0	0.074	0.7935	0.410007
Scer_UWOPS03_461_4	Saccharomyces cerevisiae	UWOPS03-461.4	AKM	Asparagine	0.369	0.358738	9.75993	-0.0523694	0	0.074	0.7935	0.410007
Scer_UWOPS03_461_4	Saccharomyces cerevisiae	UWOPS03-461.4	AKM	Aspartic acid	0.369	0.358738	55.4678	0.138955	0	0.074	0.7935	0.410007
Scer_UWOPS03_461_4	Saccharomyces cerevisiae	UWOPS03-461.4	AKM	Glutamic acid	0.369	0.358738	285.363	0.00548946	0	0.074	0.7935	0.410007
Scer_UWOPS03_461_4	Saccharomyces cerevisiae	UWOPS03-461.4	AKM	Glutamine	0.369	0.358738	340.619	0.108989	0	0.074	0.7935	0.410007
Scer_UWOPS03_461_4	Saccharomyces cerevisiae	UWOPS03-461.4	AKM	Glycine	0.369	0.358738	16.5831	-0.0111457	0	0.074	0.7935	0.410007
Scer_UWOPS03_461_4	Saccharomyces cerevisiae	UWOPS03-461.4	AKM	Histidine	0.369	0.358738	24.6373	0.132573	0	0.074	0.7935	0.410007
Scer_UWOPS03_461_4	Saccharomyces cerevisiae	UWOPS03-461.4	AKM	Isoleucine	0.369	0.358738	2.34675	-0.176899	0	0.074	0.7935	0.410007
Scer_UWOPS03_461_4	Saccharomyces cerevisiae	UWOPS03-461.4	AKM	Leucine	0.369	0.358738	2.16545	-0.209021	0	0.074	0.7935	0.410007
Scer_UWOPS03_461_4	Saccharomyces cerevisiae	UWOPS03-461.4	AKM	Lysine	0.369	0.358738	18.7766	0.278131	0	0.074	0.7935	0.410007
Scer_UWOPS03_461_4	Saccharomyces cerevisiae	UWOPS03-461.4	AKM	Methionine	0.369	0.358738	1.61106	-0.0412085	0	0.074	0.7935	0.410007
Scer_UWOPS03_461_4	Saccharomyces cerevisiae	UWOPS03-461.4	AKM	Phenylalanine	0.369	0.358738	1.53829	0.033686	0	0.074	0.7935	0.410007
Scer_UWOPS03_461_4	Saccharomyces cerevisiae	UWOPS03-461.4	AKM	Proline	0.369	0.358738	12.1748	0.115302	0	0.074	0.7935	0.410007
Scer_UWOPS03_461_4	Saccharomyces cerevisiae	UWOPS03-461.4	AKM	Serine	0.369	0.358738	23.3843	0.0693903	0	0.074	0.7935	0.410007
Scer_UWOPS03_461_4	Saccharomyces cerevisiae	UWOPS03-461.4	AKM	Threonine	0.369	0.358738	26.2676	0.00583734	0	0.074	0.7935	0.410007
Scer_UWOPS03_461_4	Saccharomyces cerevisiae	UWOPS03-461.4	AKM	Tryptophan	0.369	0.358738	0.320401	0.141501	0	0.074	0.7935	0.410007
Scer_UWOPS03_461_4	Saccharomyces cerevisiae	UWOPS03-461.4	AKM	Tyrosine	0.369	0.358738	0.333103	-0.382939	0	0.074	0.7935	0.410007
Scer_UWOPS03_461_4	Saccharomyces cerevisiae	UWOPS03-461.4	AKM	Valine	0.369	0.358738	18.6191	0.0401999	0	0.074	0.7935	0.410007
Scer_UWOPS83_883_2	Saccharomyces cerevisiae	UWOPS83-883-2	ANP	Alanine	0.423	0.350073	105.472	-0.111367	1	0.071	0.744	0.523031
Scer_UWOPS83_883_2	Saccharomyces cerevisiae	UWOPS83-883-2	ANP	Arginine	0.423	0.350073	290.47	-0.121843	1	0.071	0.744	0.523031
Scer_UWOPS83_883_2	Saccharomyces cerevisiae	UWOPS83-883-2	ANP	Asparagine	0.423	0.350073	11.8597	0.0900585	1	0.071	0.744	0.523031
Scer_UWOPS83_883_2	Saccharomyces cerevisiae	UWOPS83-883-2	ANP	Aspartic acid	0.423	0.350073	31.2832	-0.384566	1	0.071	0.744	0.523031
Scer_UWOPS83_883_2	Saccharomyces cerevisiae	UWOPS83-883-2	ANP	Glutamic acid	0.423	0.350073	236.177	-0.215748	1	0.071	0.744	0.523031
Scer_UWOPS83_883_2	Saccharomyces cerevisiae	UWOPS83-883-2	ANP	Glutamine	0.423	0.350073	220.507	-0.364552	1	0.071	0.744	0.523031
Scer_UWOPS83_883_2	Saccharomyces cerevisiae	UWOPS83-883-2	ANP	Glycine	0.423	0.350073	20.1459	0.25416	1	0.071	0.744	0.523031
Scer_UWOPS83_883_2	Saccharomyces cerevisiae	UWOPS83-883-2	ANP	Histidine	0.423	0.350073	20.9877	0.0152505	1	0.071	0.744	0.523031
Scer_UWOPS83_883_2	Saccharomyces cerevisiae	UWOPS83-883-2	ANP	Isoleucine	0.423	0.350073	3.30352	0.186661	1	0.071	0.744	0.523031
Scer_UWOPS83_883_2	Saccharomyces cerevisiae	UWOPS83-883-2	ANP	Leucine	0.423	0.350073	3.36834	0.210836	1	0.071	0.744	0.523031
Scer_UWOPS83_883_2	Saccharomyces cerevisiae	UWOPS83-883-2	ANP	Lysine	0.423	0.350073	15.9685	0.135771	1	0.071	0.744	0.523031
Scer_UWOPS83_883_2	Saccharomyces cerevisiae	UWOPS83-883-2	ANP	Methionine	0.423	0.350073	1.74902	0.0577934	1	0.071	0.744	0.523031
Scer_UWOPS83_883_2	Saccharomyces cerevisiae	UWOPS83-883-2	ANP	Phenylalanine	0.423	0.350073	1.44437	-0.0162866	1	0.071	0.744	0.523031
Scer_UWOPS83_883_2	Saccharomyces cerevisiae	UWOPS83-883-2	ANP	Proline	0.423	0.350073	6.77801	-0.482128	1	0.071	0.744	0.523031
Scer_UWOPS83_883_2	Saccharomyces cerevisiae	UWOPS83-883-2	ANP	Serine	0.423	0.350073	19.1513	-0.0930331	1	0.071	0.744	0.523031
Scer_UWOPS83_883_2	Saccharomyces cerevisiae	UWOPS83-883-2	ANP	Threonine	0.423	0.350073	20.5296	-0.226008	1	0.071	0.744	0.523031
Scer_UWOPS83_883_2	Saccharomyces cerevisiae	UWOPS83-883-2	ANP	Tryptophan	0.423	0.350073	0.294459	0.0252361	1	0.071	0.744	0.523031
Scer_UWOPS83_883_2	Saccharomyces cerevisiae	UWOPS83-883-2	ANP	Tyrosine	0.423	0.350073	1.05958	0.633973	1	0.071	0.744	0.523031
Scer_UWOPS83_883_2	Saccharomyces cerevisiae	UWOPS83-883-2	ANP	Valine	0.423	0.350073	19.0317	-0.00185217	1	0.071	0.744	0.523031
Scer_VL5	Saccharomyces cerevisiae	VL5	CGR	Alanine	0.452	0.363305	147.289	0.197784	1	0.0655	0.9315	0.446305
Scer_VL5	Saccharomyces cerevisiae	VL5	CGR	Arginine	0.452	0.363305	419.904	0.249868	1	0.0655	0.9315	0.446305
Scer_VL5	Saccharomyces cerevisiae	VL5	CGR	Asparagine	0.452	0.363305	11.8161	0.0582216	1	0.0655	0.9315	0.446305
Scer_VL5	Saccharomyces cerevisiae	VL5	CGR	Aspartic acid	0.452	0.363305	47.398	0.0573539	1	0.0655	0.9315	0.446305
Scer_VL5	Saccharomyces cerevisiae	VL5	CGR	Glutamic acid	0.452	0.363305	302.354	0.0140515	1	0.0655	0.9315	0.446305
Scer_VL5	Saccharomyces cerevisiae	VL5	CGR	Glutamine	0.452	0.363305	388.912	0.182082	1	0.0655	0.9315	0.446305
Scer_VL5	Saccharomyces cerevisiae	VL5	CGR	Glycine	0.452	0.363305	13.3145	-0.122028	1	0.0655	0.9315	0.446305
Scer_VL5	Saccharomyces cerevisiae	VL5	CGR	Histidine	0.452	0.363305	16.0771	-0.228198	1	0.0655	0.9315	0.446305
Scer_VL5	Saccharomyces cerevisiae	VL5	CGR	Isoleucine	0.452	0.363305	3.294	0.195378	1	0.0655	0.9315	0.446305
Scer_VL5	Saccharomyces cerevisiae	VL5	CGR	Leucine	0.452	0.363305	4.01216	0.373966	1	0.0655	0.9315	0.446305
Scer_VL5	Saccharomyces cerevisiae	VL5	CGR	Lysine	0.452	0.363305	9.72237	-0.349869	1	0.0655	0.9315	0.446305
Scer_VL5	Saccharomyces cerevisiae	VL5	CGR	Methionine	0.452	0.363305	1.20511	-0.305646	1	0.0655	0.9315	0.446305
Scer_VL5	Saccharomyces cerevisiae	VL5	CGR	Phenylalanine	0.452	0.363305	1.14423	-0.242233	1	0.0655	0.9315	0.446305
Scer_VL5	Saccharomyces cerevisiae	VL5	CGR	Proline	0.452	0.363305	12.3539	0.111857	1	0.0655	0.9315	0.446305
Scer_VL5	Saccharomyces cerevisiae	VL5	CGR	Serine	0.452	0.363305	19.1864	-0.0711816	1	0.0655	0.9315	0.446305
Scer_VL5	Saccharomyces cerevisiae	VL5	CGR	Threonine	0.452	0.363305	27.1352	0.0608057	1	0.0655	0.9315	0.446305
Scer_VL5	Saccharomyces cerevisiae	VL5	CGR	Tryptophan	0.452	0.363305	0.258178	-0.123352	1	0.0655	0.9315	0.446305
Scer_VL5	Saccharomyces cerevisiae	VL5	CGR	Tyrosine	0.452	0.363305	0.287682	-0.745119	1	0.0655	0.9315	0.446305
Scer_VL5	Saccharomyces cerevisiae	VL5	CGR	Valine	0.452	0.363305	23.1411	0.159303	1	0.0655	0.9315	0.446305
Scer_Y4	Saccharomyces cerevisiae	Y4	ATN	Alanine	0.3575	0.250172	73.7313	-0.413367	1	0.038	NA	NA
Scer_Y4	Saccharomyces cerevisiae	Y4	ATN	Arginine	0.3575	0.250172	409.696	0.214879	1	0.038	NA	NA
Scer_Y4	Saccharomyces cerevisiae	Y4	ATN	Asparagine	0.3575	0.250172	10.4903	0.0309582	1	0.038	NA	NA
Scer_Y4	Saccharomyces cerevisiae	Y4	ATN	Aspartic acid	0.3575	0.250172	27.3644	-0.578083	1	0.038	NA	NA
Scer_Y4	Saccharomyces cerevisiae	Y4	ATN	Glutamic acid	0.3575	0.250172	105.226	-0.985338	1	0.038	NA	NA
Scer_Y4	Saccharomyces cerevisiae	Y4	ATN	Glutamine	0.3575	0.250172	211.279	-0.360351	1	0.038	NA	NA
Scer_Y4	Saccharomyces cerevisiae	Y4	ATN	Glycine	0.3575	0.250172	25.1969	0.392142	1	0.038	NA	NA
Scer_Y4	Saccharomyces cerevisiae	Y4	ATN	Histidine	0.3575	0.250172	18.6364	-0.155729	1	0.038	NA	NA
Scer_Y4	Saccharomyces cerevisiae	Y4	ATN	Isoleucine	0.3575	0.250172	3.78404	0.296263	1	0.038	NA	NA
Scer_Y4	Saccharomyces cerevisiae	Y4	ATN	Leucine	0.3575	0.250172	2.46405	-0.0751722	1	0.038	NA	NA
Scer_Y4	Saccharomyces cerevisiae	Y4	ATN	Lysine	0.3575	0.250172	35.6335	0.914626	1	0.038	NA	NA
Scer_Y4	Saccharomyces cerevisiae	Y4	ATN	Methionine	0.3575	0.250172	1.37543	-0.202924	1	0.038	NA	NA
Scer_Y4	Saccharomyces cerevisiae	Y4	ATN	Phenylalanine	0.3575	0.250172	1.28267	-0.150819	1	0.038	NA	NA
Scer_Y4	Saccharomyces cerevisiae	Y4	ATN	Proline	0.3575	0.250172	4.70271	-0.83343	1	0.038	NA	NA
Scer_Y4	Saccharomyces cerevisiae	Y4	ATN	Serine	0.3575	0.250172	17.4946	-0.228717	1	0.038	NA	NA
Scer_Y4	Saccharomyces cerevisiae	Y4	ATN	Threonine	0.3575	0.250172	30.8357	0.163059	1	0.038	NA	NA
Scer_Y4	Saccharomyces cerevisiae	Y4	ATN	Tryptophan	0.3575	0.250172	0.338927	0.204491	1	0.038	NA	NA
Scer_Y4	Saccharomyces cerevisiae	Y4	ATN	Tyrosine	0.3575	0.250172	0.764085	0.477158	1	0.038	NA	NA
Scer_Y4	Saccharomyces cerevisiae	Y4	ATN	Valine	0.3575	0.250172	18.9781	0.0729201	1	0.038	NA	NA
Scer_Y5	Saccharomyces cerevisiae	Y5	ATP	Alanine	0.323	0.347667	115.398	0.064096	1	0.0675	0.66	0.431224
Scer_Y5	Saccharomyces cerevisiae	Y5	ATP	Arginine	0.323	0.347667	388.772	0.158667	1	0.0675	0.66	0.431224
Scer_Y5	Saccharomyces cerevisiae	Y5	ATP	Asparagine	0.323	0.347667	6.76153	-0.374744	1	0.0675	0.66	0.431224
Scer_Y5	Saccharomyces cerevisiae	Y5	ATP	Aspartic acid	0.323	0.347667	65.1565	0.258033	1	0.0675	0.66	0.431224
Scer_Y5	Saccharomyces cerevisiae	Y5	ATP	Glutamic acid	0.323	0.347667	244.512	-0.121697	1	0.0675	0.66	0.431224
Scer_Y5	Saccharomyces cerevisiae	Y5	ATP	Glutamine	0.323	0.347667	210.143	-0.341012	1	0.0675	0.66	0.431224
Scer_Y5	Saccharomyces cerevisiae	Y5	ATP	Glycine	0.323	0.347667	18.1198	0.017264	1	0.0675	0.66	0.431224
Scer_Y5	Saccharomyces cerevisiae	Y5	ATP	Histidine	0.323	0.347667	16.7644	-0.289062	1	0.0675	0.66	0.431224
Scer_Y5	Saccharomyces cerevisiae	Y5	ATP	Isoleucine	0.323	0.347667	3.20211	0.11548	1	0.0675	0.66	0.431224
Scer_Y5	Saccharomyces cerevisiae	Y5	ATP	Leucine	0.323	0.347667	2.59496	-0.00939364	1	0.0675	0.66	0.431224
Scer_Y5	Saccharomyces cerevisiae	Y5	ATP	Lysine	0.323	0.347667	18.2846	0.234854	1	0.0675	0.66	0.431224
Scer_Y5	Saccharomyces cerevisiae	Y5	ATP	Methionine	0.323	0.347667	2.02344	0.172354	1	0.0675	0.66	0.431224
Scer_Y5	Saccharomyces cerevisiae	Y5	ATP	Phenylalanine	0.323	0.347667	1.84971	0.206946	1	0.0675	0.66	0.431224
Scer_Y5	Saccharomyces cerevisiae	Y5	ATP	Proline	0.323	0.347667	9.71053	-0.100856	1	0.0675	0.66	0.431224
Scer_Y5	Saccharomyces cerevisiae	Y5	ATP	Serine	0.323	0.347667	19.8198	-0.12774	1	0.0675	0.66	0.431224
Scer_Y5	Saccharomyces cerevisiae	Y5	ATP	Threonine	0.323	0.347667	24.8418	-0.0624296	1	0.0675	0.66	0.431224
Scer_Y5	Saccharomyces cerevisiae	Y5	ATP	Tryptophan	0.323	0.347667	0.392215	0.370855	1	0.0675	0.66	0.431224
Scer_Y5	Saccharomyces cerevisiae	Y5	ATP	Tyrosine	0.323	0.347667	0.659538	0.419629	1	0.0675	0.66	0.431224
Scer_Y5	Saccharomyces cerevisiae	Y5	ATP	Valine	0.323	0.347667	23.901	0.344423	1	0.0675	0.66	0.431224
Scer_YJM1418	Saccharomyces cerevisiae	YJM1418	SACE_YCR	Alanine	0.386	0.327957	108.075	-0.0553423	0	0.0775	0.798	0.428175
Scer_YJM1418	Saccharomyces cerevisiae	YJM1418	SACE_YCR	Arginine	0.386	0.327957	301.824	-0.0875636	0	0.0775	0.798	0.428175
Scer_YJM1418	Saccharomyces cerevisiae	YJM1418	SACE_YCR	Asparagine	0.386	0.327957	7.49759	-0.332579	0	0.0775	0.798	0.428175
Scer_YJM1418	Saccharomyces cerevisiae	YJM1418	SACE_YCR	Aspartic acid	0.386	0.327957	44.6169	-0.0632451	0	0.0775	0.798	0.428175
Scer_YJM1418	Saccharomyces cerevisiae	YJM1418	SACE_YCR	Glutamic acid	0.386	0.327957	267.704	-0.0684809	0	0.0775	0.798	0.428175
Scer_YJM1418	Saccharomyces cerevisiae	YJM1418	SACE_YCR	Glutamine	0.386	0.327957	365.35	0.166895	0	0.0775	0.798	0.428175
Scer_YJM1418	Saccharomyces cerevisiae	YJM1418	SACE_YCR	Glycine	0.386	0.327957	16.0322	-0.0226727	0	0.0775	0.798	0.428175
Scer_YJM1418	Saccharomyces cerevisiae	YJM1418	SACE_YCR	Histidine	0.386	0.327957	33.5593	0.455163	0	0.0775	0.798	0.428175
Scer_YJM1418	Saccharomyces cerevisiae	YJM1418	SACE_YCR	Isoleucine	0.386	0.327957	2.67912	-0.0376388	0	0.0775	0.798	0.428175
Scer_YJM1418	Saccharomyces cerevisiae	YJM1418	SACE_YCR	Leucine	0.386	0.327957	2.61152	-0.0286225	0	0.0775	0.798	0.428175
Scer_YJM1418	Saccharomyces cerevisiae	YJM1418	SACE_YCR	Lysine	0.386	0.327957	17.4191	0.209269	0	0.0775	0.798	0.428175
Scer_YJM1418	Saccharomyces cerevisiae	YJM1418	SACE_YCR	Methionine	0.386	0.327957	1.96473	0.162553	0	0.0775	0.798	0.428175
Scer_YJM1418	Saccharomyces cerevisiae	YJM1418	SACE_YCR	Phenylalanine	0.386	0.327957	1.75229	0.168037	0	0.0775	0.798	0.428175
Scer_YJM1418	Saccharomyces cerevisiae	YJM1418	SACE_YCR	Proline	0.386	0.327957	10.5266	-0.0338626	0	0.0775	0.798	0.428175
Scer_YJM1418	Saccharomyces cerevisiae	YJM1418	SACE_YCR	Serine	0.386	0.327957	19.5273	-0.0991255	0	0.0775	0.798	0.428175
Scer_YJM1418	Saccharomyces cerevisiae	YJM1418	SACE_YCR	Threonine	0.386	0.327957	24.3239	-0.0664377	0	0.0775	0.798	0.428175
Scer_YJM1418	Saccharomyces cerevisiae	YJM1418	SACE_YCR	Tryptophan	0.386	0.327957	0.329816	0.160441	0	0.0775	0.798	0.428175
Scer_YJM1418	Saccharomyces cerevisiae	YJM1418	SACE_YCR	Tyrosine	0.386	0.327957	0.524091	0.0261185	0	0.0775	0.798	0.428175
Scer_YJM1418	Saccharomyces cerevisiae	YJM1418	SACE_YCR	Valine	0.386	0.327957	15.9873	-0.13233	0	0.0775	0.798	0.428175
Scer_YPS128	Saccharomyces cerevisiae	YPS128	AKN	Alanine	0.39	0.360675	136.455	0.174407	0	0.0715	0.816	0.427804
Scer_YPS128	Saccharomyces cerevisiae	YPS128	AKN	Arginine	0.39	0.360675	421.751	0.247447	0	0.0715	0.816	0.427804
Scer_YPS128	Saccharomyces cerevisiae	YPS128	AKN	Asparagine	0.39	0.360675	6.72145	-0.44574	0	0.0715	0.816	0.427804
Scer_YPS128	Saccharomyces cerevisiae	YPS128	AKN	Aspartic acid	0.39	0.360675	41.7619	-0.125729	0	0.0715	0.816	0.427804
Scer_YPS128	Saccharomyces cerevisiae	YPS128	AKN	Glutamic acid	0.39	0.360675	290.21	0.00986427	0	0.0715	0.816	0.427804
Scer_YPS128	Saccharomyces cerevisiae	YPS128	AKN	Glutamine	0.39	0.360675	295.924	-0.0467274	0	0.0715	0.816	0.427804
Scer_YPS128	Saccharomyces cerevisiae	YPS128	AKN	Glycine	0.39	0.360675	12.6722	-0.252628	0	0.0715	0.816	0.427804
Scer_YPS128	Saccharomyces cerevisiae	YPS128	AKN	Histidine	0.39	0.360675	23.4245	0.0988168	0	0.0715	0.816	0.427804
Scer_YPS128	Saccharomyces cerevisiae	YPS128	AKN	Isoleucine	0.39	0.360675	2.45683	-0.122656	0	0.0715	0.816	0.427804
Scer_YPS128	Saccharomyces cerevisiae	YPS128	AKN	Leucine	0.39	0.360675	2.49585	-0.0755519	0	0.0715	0.816	0.427804
Scer_YPS128	Saccharomyces cerevisiae	YPS128	AKN	Lysine	0.39	0.360675	7.62383	-0.615564	0	0.0715	0.816	0.427804
Scer_YPS128	Saccharomyces cerevisiae	YPS128	AKN	Methionine	0.39	0.360675	1.42275	-0.158963	0	0.0715	0.816	0.427804
Scer_YPS128	Saccharomyces cerevisiae	YPS128	AKN	Phenylalanine	0.39	0.360675	1.58029	0.065687	0	0.0715	0.816	0.427804
Scer_YPS128	Saccharomyces cerevisiae	YPS128	AKN	Proline	0.39	0.360675	10.0284	-0.0832149	0	0.0715	0.816	0.427804
Scer_YPS128	Saccharomyces cerevisiae	YPS128	AKN	Serine	0.39	0.360675	22.9923	0.0669818	0	0.0715	0.816	0.427804
Scer_YPS128	Saccharomyces cerevisiae	YPS128	AKN	Threonine	0.39	0.360675	25.6156	-0.013613	0	0.0715	0.816	0.427804
Scer_YPS128	Saccharomyces cerevisiae	YPS128	AKN	Tryptophan	0.39	0.360675	0.25865	-0.0849774	0	0.0715	0.816	0.427804
Scer_YPS128	Saccharomyces cerevisiae	YPS128	AKN	Tyrosine	0.39	0.360675	0.381385	-0.302128	0	0.0715	0.816	0.427804
Scer_YPS128	Saccharomyces cerevisiae	YPS128	AKN	Valine	0.39	0.360675	17.793	-0.0300614	0	0.0715	0.816	0.427804
Scer_YPS141	Saccharomyces cerevisiae	YPS141	ANG	Alanine	0.4495	0.355027	146.037	0.191383	0	0.0795	0.858	0.475273
Scer_YPS141	Saccharomyces cerevisiae	YPS141	ANG	Arginine	0.4495	0.355027	723.507	0.793678	0	0.0795	0.858	0.475273
Scer_YPS141	Saccharomyces cerevisiae	YPS141	ANG	Asparagine	0.4495	0.355027	9.5676	-0.150431	0	0.0795	0.858	0.475273
Scer_YPS141	Saccharomyces cerevisiae	YPS141	ANG	Aspartic acid	0.4495	0.355027	41.1079	-0.0873016	0	0.0795	0.858	0.475273
Scer_YPS141	Saccharomyces cerevisiae	YPS141	ANG	Glutamic acid	0.4495	0.355027	331.738	0.108283	0	0.0795	0.858	0.475273
Scer_YPS141	Saccharomyces cerevisiae	YPS141	ANG	Glutamine	0.4495	0.355027	336.681	0.0396557	0	0.0795	0.858	0.475273
Scer_YPS141	Saccharomyces cerevisiae	YPS141	ANG	Glycine	0.4495	0.355027	13.6508	-0.100354	0	0.0795	0.858	0.475273
Scer_YPS141	Saccharomyces cerevisiae	YPS141	ANG	Histidine	0.4495	0.355027	24.3315	0.184188	0	0.0795	0.858	0.475273
Scer_YPS141	Saccharomyces cerevisiae	YPS141	ANG	Isoleucine	0.4495	0.355027	2.66096	-0.0190398	0	0.0795	0.858	0.475273
Scer_YPS141	Saccharomyces cerevisiae	YPS141	ANG	Leucine	0.4495	0.355027	2.60263	-0.0578253	0	0.0795	0.858	0.475273
Scer_YPS141	Saccharomyces cerevisiae	YPS141	ANG	Lysine	0.4495	0.355027	11.9105	-0.147791	0	0.0795	0.858	0.475273
Scer_YPS141	Saccharomyces cerevisiae	YPS141	ANG	Methionine	0.4495	0.355027	1.44938	-0.121863	0	0.0795	0.858	0.475273
Scer_YPS141	Saccharomyces cerevisiae	YPS141	ANG	Phenylalanine	0.4495	0.355027	1.71074	0.159353	0	0.0795	0.858	0.475273
Scer_YPS141	Saccharomyces cerevisiae	YPS141	ANG	Proline	0.4495	0.355027	11.0233	-0.00155978	0	0.0795	0.858	0.475273
Scer_YPS141	Saccharomyces cerevisiae	YPS141	ANG	Serine	0.4495	0.355027	24.0822	0.154364	0	0.0795	0.858	0.475273
Scer_YPS141	Saccharomyces cerevisiae	YPS141	ANG	Threonine	0.4495	0.355027	25.5622	0.000413878	0	0.0795	0.858	0.475273
Scer_YPS141	Saccharomyces cerevisiae	YPS141	ANG	Tryptophan	0.4495	0.355027	0.255348	-0.132899	0	0.0795	0.858	0.475273
Scer_YPS141	Saccharomyces cerevisiae	YPS141	ANG	Tyrosine	0.4495	0.355027	0.735461	0.200015	0	0.0795	0.858	0.475273
Scer_YPS141	Saccharomyces cerevisiae	YPS141	ANG	Valine	0.4495	0.355027	18.9839	-0.0357569	0	0.0795	0.858	0.475273
Scer_YPS154	Saccharomyces cerevisiae	YPS154	ANK	Alanine	0.3775	0.376302	145.112	0.246609	0	0.058	0.6925	0.503546
Scer_YPS154	Saccharomyces cerevisiae	YPS154	ANK	Arginine	0.3775	0.376302	548.787	0.509371	0	0.058	0.6925	0.503546
Scer_YPS154	Saccharomyces cerevisiae	YPS154	ANK	Asparagine	0.3775	0.376302	9.33948	-0.104657	0	0.058	0.6925	0.503546
Scer_YPS154	Saccharomyces cerevisiae	YPS154	ANK	Aspartic acid	0.3775	0.376302	43.3139	-0.100629	0	0.058	0.6925	0.503546
Scer_YPS154	Saccharomyces cerevisiae	YPS154	ANK	Glutamic acid	0.3775	0.376302	342.049	0.181635	0	0.058	0.6925	0.503546
Scer_YPS154	Saccharomyces cerevisiae	YPS154	ANK	Glutamine	0.3775	0.376302	309.998	0.00869789	0	0.058	0.6925	0.503546
Scer_YPS154	Saccharomyces cerevisiae	YPS154	ANK	Glycine	0.3775	0.376302	14.3811	-0.14249	0	0.058	0.6925	0.503546
Scer_YPS154	Saccharomyces cerevisiae	YPS154	ANK	Histidine	0.3775	0.376302	23.6744	0.0994738	0	0.058	0.6925	0.503546
Scer_YPS154	Saccharomyces cerevisiae	YPS154	ANK	Isoleucine	0.3775	0.376302	2.43231	-0.137688	0	0.058	0.6925	0.503546
Scer_YPS154	Saccharomyces cerevisiae	YPS154	ANK	Leucine	0.3775	0.376302	2.3787	-0.11855	0	0.058	0.6925	0.503546
Scer_YPS154	Saccharomyces cerevisiae	YPS154	ANK	Lysine	0.3775	0.376302	7.18385	-0.679553	0	0.058	0.6925	0.503546
Scer_YPS154	Saccharomyces cerevisiae	YPS154	ANK	Methionine	0.3775	0.376302	1.39908	-0.179635	0	0.058	0.6925	0.503546
Scer_YPS154	Saccharomyces cerevisiae	YPS154	ANK	Phenylalanine	0.3775	0.376302	1.85563	0.223287	0	0.058	0.6925	0.503546
Scer_YPS154	Saccharomyces cerevisiae	YPS154	ANK	Proline	0.3775	0.376302	10.3595	-0.0480163	0	0.058	0.6925	0.503546
Scer_YPS154	Saccharomyces cerevisiae	YPS154	ANK	Serine	0.3775	0.376302	22.1175	0.0195647	0	0.058	0.6925	0.503546
Scer_YPS154	Saccharomyces cerevisiae	YPS154	ANK	Threonine	0.3775	0.376302	27.1601	0.0415497	0	0.058	0.6925	0.503546
Scer_YPS154	Saccharomyces cerevisiae	YPS154	ANK	Tryptophan	0.3775	0.376302	0.300873	0.073606	0	0.058	0.6925	0.503546
Scer_YPS154	Saccharomyces cerevisiae	YPS154	ANK	Tyrosine	0.3775	0.376302	0.502859	0.00684111	0	0.058	0.6925	0.503546
Scer_YPS154	Saccharomyces cerevisiae	YPS154	ANK	Valine	0.3775	0.376302	19.9337	0.0983547	0	0.058	0.6925	0.503546
Scer_YPS163	Saccharomyces cerevisiae	YPS163	AVI	Alanine	0.3885	0.389396	164.669	0.36363	0	0.077	0.851	0.402455
Scer_YPS163	Saccharomyces cerevisiae	YPS163	AVI	Arginine	0.3885	0.389396	610.107	0.616501	0	0.077	0.851	0.402455
Scer_YPS163	Saccharomyces cerevisiae	YPS163	AVI	Asparagine	0.3885	0.389396	7.64213	-0.315911	0	0.077	0.851	0.402455
Scer_YPS163	Saccharomyces cerevisiae	YPS163	AVI	Aspartic acid	0.3885	0.389396	38.9158	-0.19768	0	0.077	0.851	0.402455
Scer_YPS163	Saccharomyces cerevisiae	YPS163	AVI	Glutamic acid	0.3885	0.389396	338.724	0.165337	0	0.077	0.851	0.402455
Scer_YPS163	Saccharomyces cerevisiae	YPS163	AVI	Glutamine	0.3885	0.389396	368.881	0.174721	0	0.077	0.851	0.402455
Scer_YPS163	Saccharomyces cerevisiae	YPS163	AVI	Glycine	0.3885	0.389396	13.9555	-0.15813	0	0.077	0.851	0.402455
Scer_YPS163	Saccharomyces cerevisiae	YPS163	AVI	Histidine	0.3885	0.389396	27.0182	0.240349	0	0.077	0.851	0.402455
Scer_YPS163	Saccharomyces cerevisiae	YPS163	AVI	Isoleucine	0.3885	0.389396	2.41876	-0.138872	0	0.077	0.851	0.402455
Scer_YPS163	Saccharomyces cerevisiae	YPS163	AVI	Leucine	0.3885	0.389396	2.5204	-0.0651518	0	0.077	0.851	0.402455
Scer_YPS163	Saccharomyces cerevisiae	YPS163	AVI	Lysine	0.3885	0.389396	5.91967	-0.869107	0	0.077	0.851	0.402455
Scer_YPS163	Saccharomyces cerevisiae	YPS163	AVI	Methionine	0.3885	0.389396	1.37628	-0.19264	0	0.077	0.851	0.402455
Scer_YPS163	Saccharomyces cerevisiae	YPS163	AVI	Phenylalanine	0.3885	0.389396	1.75894	0.172429	0	0.077	0.851	0.402455
Scer_YPS163	Saccharomyces cerevisiae	YPS163	AVI	Proline	0.3885	0.389396	11.7302	0.0738578	0	0.077	0.851	0.402455
Scer_YPS163	Saccharomyces cerevisiae	YPS163	AVI	Serine	0.3885	0.389396	22.7954	0.0573432	0	0.077	0.851	0.402455
Scer_YPS163	Saccharomyces cerevisiae	YPS163	AVI	Threonine	0.3885	0.389396	26.3051	0.0125441	0	0.077	0.851	0.402455
Scer_YPS163	Saccharomyces cerevisiae	YPS163	AVI	Tryptophan	0.3885	0.389396	0.262869	-0.0679109	0	0.077	0.851	0.402455
Scer_YPS163	Saccharomyces cerevisiae	YPS163	AVI	Tyrosine	0.3885	0.389396	0.465018	-0.0999649	0	0.077	0.851	0.402455
Scer_YPS163	Saccharomyces cerevisiae	YPS163	AVI	Valine	0.3885	0.389396	19.9177	0.0845221	0	0.077	0.851	0.402455
Scer_ZP_567	Saccharomyces cerevisiae	ZP_567	BTG	Alanine	0.217	0.376107	97.9398	-0.00928111	0	0.0515	0.532	0.344433
Scer_ZP_567	Saccharomyces cerevisiae	ZP_567	BTG	Arginine	0.217	0.376107	463.504	0.322848	0	0.0515	0.532	0.344433
Scer_ZP_567	Saccharomyces cerevisiae	ZP_567	BTG	Asparagine	0.217	0.376107	4.40349	-0.70068	0	0.0515	0.532	0.344433
Scer_ZP_567	Saccharomyces cerevisiae	ZP_567	BTG	Aspartic acid	0.217	0.376107	52.355	-0.0572895	0	0.0515	0.532	0.344433
Scer_ZP_567	Saccharomyces cerevisiae	ZP_567	BTG	Glutamic acid	0.217	0.376107	138.884	-0.624395	0	0.0515	0.532	0.344433
Scer_ZP_567	Saccharomyces cerevisiae	ZP_567	BTG	Glutamine	0.217	0.376107	108.485	-0.926205	0	0.0515	0.532	0.344433
Scer_ZP_567	Saccharomyces cerevisiae	ZP_567	BTG	Glycine	0.217	0.376107	49.0218	0.873773	0	0.0515	0.532	0.344433
Scer_ZP_567	Saccharomyces cerevisiae	ZP_567	BTG	Histidine	0.217	0.376107	24.3252	-0.00121981	0	0.0515	0.532	0.344433
Scer_ZP_567	Saccharomyces cerevisiae	ZP_567	BTG	Isoleucine	0.217	0.376107	3.44648	0.146618	0	0.0515	0.532	0.344433
Scer_ZP_567	Saccharomyces cerevisiae	ZP_567	BTG	Leucine	0.217	0.376107	2.38486	-0.050767	0	0.0515	0.532	0.344433
Scer_ZP_567	Saccharomyces cerevisiae	ZP_567	BTG	Lysine	0.217	0.376107	20.6517	0.318049	0	0.0515	0.532	0.344433
Scer_ZP_567	Saccharomyces cerevisiae	ZP_567	BTG	Methionine	0.217	0.376107	1.5405	-0.133394	0	0.0515	0.532	0.344433
Scer_ZP_567	Saccharomyces cerevisiae	ZP_567	BTG	Phenylalanine	0.217	0.376107	2.60825	0.525033	0	0.0515	0.532	0.344433
Scer_ZP_567	Saccharomyces cerevisiae	ZP_567	BTG	Proline	0.217	0.376107	5.69645	-0.611172	0	0.0515	0.532	0.344433
Scer_ZP_567	Saccharomyces cerevisiae	ZP_567	BTG	Serine	0.217	0.376107	23.0178	-0.051317	0	0.0515	0.532	0.344433
Scer_ZP_567	Saccharomyces cerevisiae	ZP_567	BTG	Threonine	0.217	0.376107	27.0658	-0.00539191	0	0.0515	0.532	0.344433
Scer_ZP_567	Saccharomyces cerevisiae	ZP_567	BTG	Tryptophan	0.217	0.376107	0.281076	0.100157	0	0.0515	0.532	0.344433
Scer_ZP_567	Saccharomyces cerevisiae	ZP_567	BTG	Tyrosine	0.217	0.376107	0.736426	0.805223	0	0.0515	0.532	0.344433
Scer_ZP_567	Saccharomyces cerevisiae	ZP_567	BTG	Valine	0.217	0.376107	19.5094	0.266962	0	0.0515	0.532	0.344433
Seub_CBS12357	Saccharomyces eubayanus	CBS12357	NA	Alanine	0.35825	0.336908	129.564	0.149737	0	0.0725	0.71075	0.447709
Seub_CBS12357	Saccharomyces eubayanus	CBS12357	NA	Arginine	0.35825	0.336908	172.957	-0.64741	0	0.0725	0.71075	0.447709
Seub_CBS12357	Saccharomyces eubayanus	CBS12357	NA	Asparagine	0.35825	0.336908	24.3843	0.873722	0	0.0725	0.71075	0.447709
Seub_CBS12357	Saccharomyces eubayanus	CBS12357	NA	Aspartic acid	0.35825	0.336908	97.5406	0.693627	0	0.0725	0.71075	0.447709
Seub_CBS12357	Saccharomyces eubayanus	CBS12357	NA	Glutamic acid	0.35825	0.336908	390.402	0.325286	0	0.0725	0.71075	0.447709
Seub_CBS12357	Saccharomyces eubayanus	CBS12357	NA	Glutamine	0.35825	0.336908	363.59	0.181958	0	0.0725	0.71075	0.447709
Seub_CBS12357	Saccharomyces eubayanus	CBS12357	NA	Glycine	0.35825	0.336908	13.6379	-0.220745	0	0.0725	0.71075	0.447709
Seub_CBS12357	Saccharomyces eubayanus	CBS12357	NA	Histidine	0.35825	0.336908	18.5717	-0.158613	0	0.0725	0.71075	0.447709
Seub_CBS12357	Saccharomyces eubayanus	CBS12357	NA	Isoleucine	0.35825	0.336908	2.2991	-0.201712	0	0.0725	0.71075	0.447709
Seub_CBS12357	Saccharomyces eubayanus	CBS12357	NA	Leucine	0.35825	0.336908	2.55405	-0.039604	0	0.0725	0.71075	0.447709
Seub_CBS12357	Saccharomyces eubayanus	CBS12357	NA	Lysine	0.35825	0.336908	24.646	0.546227	0	0.0725	0.71075	0.447709
Seub_CBS12357	Saccharomyces eubayanus	CBS12357	NA	Methionine	0.35825	0.336908	0.851728	-0.681943	0	0.0725	0.71075	0.447709
Seub_CBS12357	Saccharomyces eubayanus	CBS12357	NA	Phenylalanine	0.35825	0.336908	0.964983	-0.435224	0	0.0725	0.71075	0.447709
Seub_CBS12357	Saccharomyces eubayanus	CBS12357	NA	Proline	0.35825	0.336908	12.9268	0.177572	0	0.0725	0.71075	0.447709
Seub_CBS12357	Saccharomyces eubayanus	CBS12357	NA	Serine	0.35825	0.336908	22.9434	0.0429368	0	0.0725	0.71075	0.447709
Seub_CBS12357	Saccharomyces eubayanus	CBS12357	NA	Threonine	0.35825	0.336908	28.1604	0.0725068	0	0.0725	0.71075	0.447709
Seub_CBS12357	Saccharomyces eubayanus	CBS12357	NA	Tryptophan	0.35825	0.336908	0.250727	-0.097369	0	0.0725	0.71075	0.447709
Seub_CBS12357	Saccharomyces eubayanus	CBS12357	NA	Tyrosine	0.35825	0.336908	0.0650148	-1.98885	0	0.0725	0.71075	0.447709
Seub_CBS12357	Saccharomyces eubayanus	CBS12357	NA	Valine	0.35825	0.336908	22.0676	0.222858	0	0.0725	0.71075	0.447709
Sjur_D5088	Saccharomyces jurei	D5088	NA	Alanine	0.262	0.30585	110.742	0.0750821	0	0.066	0.719	0.300153
Sjur_D5088	Saccharomyces jurei	D5088	NA	Arginine	0.262	0.30585	304.554	-0.0921761	0	0.066	0.719	0.300153
Sjur_D5088	Saccharomyces jurei	D5088	NA	Asparagine	0.262	0.30585	18.4035	0.685774	0	0.066	0.719	0.300153
Sjur_D5088	Saccharomyces jurei	D5088	NA	Aspartic acid	0.262	0.30585	83.9504	0.455889	0	0.066	0.719	0.300153
Sjur_D5088	Saccharomyces jurei	D5088	NA	Glutamic acid	0.262	0.30585	475.071	0.578716	0	0.066	0.719	0.300153
Sjur_D5088	Saccharomyces jurei	D5088	NA	Glutamine	0.262	0.30585	444.824	0.452604	0	0.066	0.719	0.300153
Sjur_D5088	Saccharomyces jurei	D5088	NA	Glycine	0.262	0.30585	15.022	-0.250075	0	0.066	0.719	0.300153
Sjur_D5088	Saccharomyces jurei	D5088	NA	Histidine	0.262	0.30585	18.1264	-0.259528	0	0.066	0.719	0.300153
Sjur_D5088	Saccharomyces jurei	D5088	NA	Isoleucine	0.262	0.30585	2.34227	-0.221612	0	0.066	0.719	0.300153
Sjur_D5088	Saccharomyces jurei	D5088	NA	Leucine	0.262	0.30585	4.48415	0.562362	0	0.066	0.719	0.300153
Sjur_D5088	Saccharomyces jurei	D5088	NA	Lysine	0.262	0.30585	26.4392	0.581462	0	0.066	0.719	0.300153
Sjur_D5088	Saccharomyces jurei	D5088	NA	Methionine	0.262	0.30585	1.73313	-0.00153941	0	0.066	0.719	0.300153
Sjur_D5088	Saccharomyces jurei	D5088	NA	Phenylalanine	0.262	0.30585	1.0441	-0.37964	0	0.066	0.719	0.300153
Sjur_D5088	Saccharomyces jurei	D5088	NA	Proline	0.262	0.30585	20.7232	0.67045	0	0.066	0.719	0.300153
Sjur_D5088	Saccharomyces jurei	D5088	NA	Serine	0.262	0.30585	30.7858	0.270527	0	0.066	0.719	0.300153
Sjur_D5088	Saccharomyces jurei	D5088	NA	Threonine	0.262	0.30585	19.8278	-0.304393	0	0.066	0.719	0.300153
Sjur_D5088	Saccharomyces jurei	D5088	NA	Tryptophan	0.262	0.30585	0.27771	0.0615812	0	0.066	0.719	0.300153
Sjur_D5088	Saccharomyces jurei	D5088	NA	Tyrosine	0.262	0.30585	0.198256	-0.623908	0	0.066	0.719	0.300153
Sjur_D5088	Saccharomyces jurei	D5088	NA	Valine	0.262	0.30585	13.5918	-0.147771	0	0.066	0.719	0.300153
Skud_IFO1803	Saccharomyces kudriavzevii	IFO1803	NA	Alanine	0.24625	0.292908	96.567	-0.048412	0	0.06575	0.68075	0.293496
Skud_IFO1803	Saccharomyces kudriavzevii	IFO1803	NA	Arginine	0.24625	0.292908	259.187	-0.255205	0	0.06575	0.68075	0.293496
Skud_IFO1803	Saccharomyces kudriavzevii	IFO1803	NA	Asparagine	0.24625	0.292908	20.6285	0.8152	0	0.06575	0.68075	0.293496
Skud_IFO1803	Saccharomyces kudriavzevii	IFO1803	NA	Aspartic acid	0.24625	0.292908	76.4072	0.34739	0	0.06575	0.68075	0.293496
Skud_IFO1803	Saccharomyces kudriavzevii	IFO1803	NA	Glutamic acid	0.24625	0.292908	434.299	0.498337	0	0.06575	0.68075	0.293496
Skud_IFO1803	Saccharomyces kudriavzevii	IFO1803	NA	Glutamine	0.24625	0.292908	258.762	-0.0778776	0	0.06575	0.68075	0.293496
Skud_IFO1803	Saccharomyces kudriavzevii	IFO1803	NA	Glycine	0.24625	0.292908	16.5069	-0.176423	0	0.06575	0.68075	0.293496
Skud_IFO1803	Saccharomyces kudriavzevii	IFO1803	NA	Histidine	0.24625	0.292908	18.7512	-0.238183	0	0.06575	0.68075	0.293496
Skud_IFO1803	Saccharomyces kudriavzevii	IFO1803	NA	Isoleucine	0.24625	0.292908	2.43861	-0.187607	0	0.06575	0.68075	0.293496
Skud_IFO1803	Saccharomyces kudriavzevii	IFO1803	NA	Leucine	0.24625	0.292908	3.85754	0.418241	0	0.06575	0.68075	0.293496
Skud_IFO1803	Saccharomyces kudriavzevii	IFO1803	NA	Lysine	0.24625	0.292908	38.0596	0.940039	0	0.06575	0.68075	0.293496
Skud_IFO1803	Saccharomyces kudriavzevii	IFO1803	NA	Methionine	0.24625	0.292908	1.74809	0.00214639	0	0.06575	0.68075	0.293496
Skud_IFO1803	Saccharomyces kudriavzevii	IFO1803	NA	Phenylalanine	0.24625	0.292908	1.01869	-0.408072	0	0.06575	0.68075	0.293496
Skud_IFO1803	Saccharomyces kudriavzevii	IFO1803	NA	Proline	0.24625	0.292908	18.3101	0.550075	0	0.06575	0.68075	0.293496
Skud_IFO1803	Saccharomyces kudriavzevii	IFO1803	NA	Serine	0.24625	0.292908	31.4201	0.280051	0	0.06575	0.68075	0.293496
Skud_IFO1803	Saccharomyces kudriavzevii	IFO1803	NA	Threonine	0.24625	0.292908	25.2512	-0.066867	0	0.06575	0.68075	0.293496
Skud_IFO1803	Saccharomyces kudriavzevii	IFO1803	NA	Tryptophan	0.24625	0.292908	0.271795	0.049336	0	0.06575	0.68075	0.293496
Skud_IFO1803	Saccharomyces kudriavzevii	IFO1803	NA	Tyrosine	0.24625	0.292908	0.248741	-0.356149	0	0.06575	0.68075	0.293496
Skud_IFO1803	Saccharomyces kudriavzevii	IFO1803	NA	Valine	0.24625	0.292908	12.7952	-0.189514	0	0.06575	0.68075	0.293496
Smik_IFO1815	Saccharomyces mikatae	IFO1815	NA	Alanine	0.249	0.386885	80.62	-0.231255	0	0.06475	0.65425	0.312553
Smik_IFO1815	Saccharomyces mikatae	IFO1815	NA	Arginine	0.249	0.386885	271.532	-0.208374	0	0.06475	0.65425	0.312553
Smik_IFO1815	Saccharomyces mikatae	IFO1815	NA	Asparagine	0.249	0.386885	19.0371	0.732243	0	0.06475	0.65425	0.312553
Smik_IFO1815	Saccharomyces mikatae	IFO1815	NA	Aspartic acid	0.249	0.386885	71.7232	0.286633	0	0.06475	0.65425	0.312553
Smik_IFO1815	Saccharomyces mikatae	IFO1815	NA	Glutamic acid	0.249	0.386885	325.828	0.209341	0	0.06475	0.65425	0.312553
Smik_IFO1815	Saccharomyces mikatae	IFO1815	NA	Glutamine	0.249	0.386885	304.982	0.0844969	0	0.06475	0.65425	0.312553
Smik_IFO1815	Saccharomyces mikatae	IFO1815	NA	Glycine	0.249	0.386885	12.2359	-0.472231	0	0.06475	0.65425	0.312553
Smik_IFO1815	Saccharomyces mikatae	IFO1815	NA	Histidine	0.249	0.386885	24.8999	0.047616	0	0.06475	0.65425	0.312553
Smik_IFO1815	Saccharomyces mikatae	IFO1815	NA	Isoleucine	0.249	0.386885	2.64347	-0.105841	0	0.06475	0.65425	0.312553
Smik_IFO1815	Saccharomyces mikatae	IFO1815	NA	Leucine	0.249	0.386885	2.77353	0.0872162	0	0.06475	0.65425	0.312553
Smik_IFO1815	Saccharomyces mikatae	IFO1815	NA	Lysine	0.249	0.386885	38.4823	0.952084	0	0.06475	0.65425	0.312553
Smik_IFO1815	Saccharomyces mikatae	IFO1815	NA	Methionine	0.249	0.386885	1.6506	-0.0543844	0	0.06475	0.65425	0.312553
Smik_IFO1815	Saccharomyces mikatae	IFO1815	NA	Phenylalanine	0.249	0.386885	1.17869	-0.261525	0	0.06475	0.65425	0.312553
Smik_IFO1815	Saccharomyces mikatae	IFO1815	NA	Proline	0.249	0.386885	8.00518	-0.277886	0	0.06475	0.65425	0.312553
Smik_IFO1815	Saccharomyces mikatae	IFO1815	NA	Serine	0.249	0.386885	16.7731	-0.345725	0	0.06475	0.65425	0.312553
Smik_IFO1815	Saccharomyces mikatae	IFO1815	NA	Threonine	0.249	0.386885	37.5435	0.330504	0	0.06475	0.65425	0.312553
Smik_IFO1815	Saccharomyces mikatae	IFO1815	NA	Tryptophan	0.249	0.386885	0.346374	0.290187	0	0.06475	0.65425	0.312553
Smik_IFO1815	Saccharomyces mikatae	IFO1815	NA	Tyrosine	0.249	0.386885	0.510811	0.356296	0	0.06475	0.65425	0.312553
Smik_IFO1815	Saccharomyces mikatae	IFO1815	NA	Valine	0.249	0.386885	15.2443	-0.0176361	0	0.06475	0.65425	0.312553
Spar_A12	Saccharomyces paradoxus	A12	NA	Alanine	0.2665	0.421017	64.9861	-0.461795	0	0.071	0.831	0.257237
Spar_A12	Saccharomyces paradoxus	A12	NA	Arginine	0.2665	0.421017	320.234	-0.0414788	0	0.071	0.831	0.257237
Spar_A12	Saccharomyces paradoxus	A12	NA	Asparagine	0.2665	0.421017	7.44135	-0.224084	0	0.071	0.831	0.257237
Spar_A12	Saccharomyces paradoxus	A12	NA	Aspartic acid	0.2665	0.421017	52.8254	-0.00324431	0	0.071	0.831	0.257237
Spar_A12	Saccharomyces paradoxus	A12	NA	Glutamic acid	0.2665	0.421017	291.635	0.0880844	0	0.071	0.831	0.257237
Spar_A12	Saccharomyces paradoxus	A12	NA	Glutamine	0.2665	0.421017	360.574	0.239397	0	0.071	0.831	0.257237
Spar_A12	Saccharomyces paradoxus	A12	NA	Glycine	0.2665	0.421017	18.5867	-0.0312484	0	0.071	0.831	0.257237
Spar_A12	Saccharomyces paradoxus	A12	NA	Histidine	0.2665	0.421017	38.5935	0.499771	0	0.071	0.831	0.257237
Spar_A12	Saccharomyces paradoxus	A12	NA	Isoleucine	0.2665	0.421017	2.76298	-0.0546217	0	0.071	0.831	0.257237
Spar_A12	Saccharomyces paradoxus	A12	NA	Leucine	0.2665	0.421017	1.80308	-0.350519	0	0.071	0.831	0.257237
Spar_A12	Saccharomyces paradoxus	A12	NA	Lysine	0.2665	0.421017	48.7511	1.19498	0	0.071	0.831	0.257237
Spar_A12	Saccharomyces paradoxus	A12	NA	Methionine	0.2665	0.421017	2.17268	0.225896	0	0.071	0.831	0.257237
Spar_A12	Saccharomyces paradoxus	A12	NA	Phenylalanine	0.2665	0.421017	1.1142	-0.313572	0	0.071	0.831	0.257237
Spar_A12	Saccharomyces paradoxus	A12	NA	Proline	0.2665	0.421017	11.6966	0.0975182	0	0.071	0.831	0.257237
Spar_A12	Saccharomyces paradoxus	A12	NA	Serine	0.2665	0.421017	20.7637	-0.120213	0	0.071	0.831	0.257237
Spar_A12	Saccharomyces paradoxus	A12	NA	Threonine	0.2665	0.421017	21.2077	-0.235893	0	0.071	0.831	0.257237
Spar_A12	Saccharomyces paradoxus	A12	NA	Tryptophan	0.2665	0.421017	0.214244	-0.200533	0	0.071	0.831	0.257237
Spar_A12	Saccharomyces paradoxus	A12	NA	Tyrosine	0.2665	0.421017	0.330087	-0.125801	0	0.071	0.831	0.257237
Spar_A12	Saccharomyces paradoxus	A12	NA	Valine	0.2665	0.421017	12.9751	-0.199541	0	0.071	0.831	0.257237
Spar_IFO1804	Saccharomyces paradoxus	IFO1804	NA	Alanine	0.493	0.391275	149.802	0.179637	0	0.0855	0.903	0.498471
Spar_IFO1804	Saccharomyces paradoxus	IFO1804	NA	Arginine	0.493	0.391275	303.968	-0.068734	0	0.0855	0.903	0.498471
Spar_IFO1804	Saccharomyces paradoxus	IFO1804	NA	Asparagine	0.493	0.391275	11.0504	-0.0485803	0	0.0855	0.903	0.498471
Spar_IFO1804	Saccharomyces paradoxus	IFO1804	NA	Aspartic acid	0.493	0.391275	47.4881	0.0966092	0	0.0855	0.903	0.498471
Spar_IFO1804	Saccharomyces paradoxus	IFO1804	NA	Glutamic acid	0.493	0.391275	402.961	0.276951	0	0.0855	0.903	0.498471
Spar_IFO1804	Saccharomyces paradoxus	IFO1804	NA	Glutamine	0.493	0.391275	342.285	0.024981	0	0.0855	0.903	0.498471
Spar_IFO1804	Saccharomyces paradoxus	IFO1804	NA	Glycine	0.493	0.391275	15.9653	0.113204	0	0.0855	0.903	0.498471
Spar_IFO1804	Saccharomyces paradoxus	IFO1804	NA	Histidine	0.493	0.391275	26.4564	0.302552	0	0.0855	0.903	0.498471
Spar_IFO1804	Saccharomyces paradoxus	IFO1804	NA	Isoleucine	0.493	0.391275	2.64465	-0.00778358	0	0.0855	0.903	0.498471
Spar_IFO1804	Saccharomyces paradoxus	IFO1804	NA	Leucine	0.493	0.391275	3.01934	0.073019	0	0.0855	0.903	0.498471
Spar_IFO1804	Saccharomyces paradoxus	IFO1804	NA	Lysine	0.493	0.391275	15.2999	0.118456	0	0.0855	0.903	0.498471
Spar_IFO1804	Saccharomyces paradoxus	IFO1804	NA	Methionine	0.493	0.391275	1.69088	0.0458145	0	0.0855	0.903	0.498471
Spar_IFO1804	Saccharomyces paradoxus	IFO1804	NA	Phenylalanine	0.493	0.391275	1.16657	-0.213008	0	0.0855	0.903	0.498471
Spar_IFO1804	Saccharomyces paradoxus	IFO1804	NA	Proline	0.493	0.391275	12.9031	0.146433	0	0.0855	0.903	0.498471
Spar_IFO1804	Saccharomyces paradoxus	IFO1804	NA	Serine	0.493	0.391275	20.9077	0.043031	0	0.0855	0.903	0.498471
Spar_IFO1804	Saccharomyces paradoxus	IFO1804	NA	Threonine	0.493	0.391275	26.2163	0.0374615	0	0.0855	0.903	0.498471
Spar_IFO1804	Saccharomyces paradoxus	IFO1804	NA	Tryptophan	0.493	0.391275	0.275562	-0.082357	0	0.0855	0.903	0.498471
Spar_IFO1804	Saccharomyces paradoxus	IFO1804	NA	Tyrosine	0.493	0.391275	0.449812	-0.40464	0	0.0855	0.903	0.498471
Spar_IFO1804	Saccharomyces paradoxus	IFO1804	NA	Valine	0.493	0.391275	19.4145	-0.0648577	0	0.0855	0.903	0.498471
Spar_N43	Saccharomyces paradoxus	N-43	NA	Alanine	0.422	0.362086	99.1405	-0.172419	0	0.0685	0.6375	0.621265
Spar_N43	Saccharomyces paradoxus	N-43	NA	Arginine	0.422	0.362086	253.163	-0.25942	0	0.0685	0.6375	0.621265
Spar_N43	Saccharomyces paradoxus	N-43	NA	Asparagine	0.422	0.362086	12.7769	0.165528	0	0.0685	0.6375	0.621265
Spar_N43	Saccharomyces paradoxus	N-43	NA	Aspartic acid	0.422	0.362086	49.3127	0.0696234	0	0.0685	0.6375	0.621265
Spar_N43	Saccharomyces paradoxus	N-43	NA	Glutamic acid	0.422	0.362086	345.1	0.164098	0	0.0685	0.6375	0.621265
Spar_N43	Saccharomyces paradoxus	N-43	NA	Glutamine	0.422	0.362086	326.482	0.0286076	0	0.0685	0.6375	0.621265
Spar_N43	Saccharomyces paradoxus	N-43	NA	Glycine	0.422	0.362086	17.0213	0.0843159	0	0.0685	0.6375	0.621265
Spar_N43	Saccharomyces paradoxus	N-43	NA	Histidine	0.422	0.362086	30.8148	0.398512	0	0.0685	0.6375	0.621265
Spar_N43	Saccharomyces paradoxus	N-43	NA	Isoleucine	0.422	0.362086	2.52067	-0.0842035	0	0.0685	0.6375	0.621265
Spar_N43	Saccharomyces paradoxus	N-43	NA	Leucine	0.422	0.362086	3.44221	0.232934	0	0.0685	0.6375	0.621265
Spar_N43	Saccharomyces paradoxus	N-43	NA	Lysine	0.422	0.362086	17.4483	0.224036	0	0.0685	0.6375	0.621265
Spar_N43	Saccharomyces paradoxus	N-43	NA	Methionine	0.422	0.362086	1.98446	0.183769	0	0.0685	0.6375	0.621265
Spar_N43	Saccharomyces paradoxus	N-43	NA	Phenylalanine	0.422	0.362086	1.0048	-0.379419	0	0.0685	0.6375	0.621265
Spar_N43	Saccharomyces paradoxus	N-43	NA	Proline	0.422	0.362086	12.9243	0.163513	0	0.0685	0.6375	0.621265
Spar_N43	Saccharomyces paradoxus	N-43	NA	Serine	0.422	0.362086	18.7465	-0.115085	0	0.0685	0.6375	0.621265
Spar_N43	Saccharomyces paradoxus	N-43	NA	Threonine	0.422	0.362086	26.3051	0.0216158	0	0.0685	0.6375	0.621265
Spar_N43	Saccharomyces paradoxus	N-43	NA	Tryptophan	0.422	0.362086	0.291066	0.0142336	0	0.0685	0.6375	0.621265
Spar_N43	Saccharomyces paradoxus	N-43	NA	Tyrosine	0.422	0.362086	0.486412	-0.141998	0	0.0685	0.6375	0.621265
Spar_N43	Saccharomyces paradoxus	N-43	NA	Valine	0.422	0.362086	16.8494	-0.122456	0	0.0685	0.6375	0.621265
Spar_N44	Saccharomyces paradoxus	N-44	NA	Alanine	0.4265	0.364432	119.168	0.00772492	0	0.081	0.803	0.478532
Spar_N44	Saccharomyces paradoxus	N-44	NA	Arginine	0.4265	0.364432	394.794	0.185406	0	0.081	0.803	0.478532
Spar_N44	Saccharomyces paradoxus	N-44	NA	Asparagine	0.4265	0.364432	10.9958	0.0110324	0	0.081	0.803	0.478532
Spar_N44	Saccharomyces paradoxus	N-44	NA	Aspartic acid	0.4265	0.364432	48.0642	0.048079	0	0.081	0.803	0.478532
Spar_N44	Saccharomyces paradoxus	N-44	NA	Glutamic acid	0.4265	0.364432	372.066	0.236662	0	0.081	0.803	0.478532
Spar_N44	Saccharomyces paradoxus	N-44	NA	Glutamine	0.4265	0.364432	276.735	-0.139933	0	0.081	0.803	0.478532
Spar_N44	Saccharomyces paradoxus	N-44	NA	Glycine	0.4265	0.364432	15.8166	0.0167974	0	0.081	0.803	0.478532
Spar_N44	Saccharomyces paradoxus	N-44	NA	Histidine	0.4265	0.364432	38.6141	0.627717	0	0.081	0.803	0.478532
Spar_N44	Saccharomyces paradoxus	N-44	NA	Isoleucine	0.4265	0.364432	3.0167	0.0972366	0	0.081	0.803	0.478532
Spar_N44	Saccharomyces paradoxus	N-44	NA	Leucine	0.4265	0.364432	3.27857	0.182402	0	0.081	0.803	0.478532
Spar_N44	Saccharomyces paradoxus	N-44	NA	Lysine	0.4265	0.364432	15.8761	0.131247	0	0.081	0.803	0.478532
Spar_N44	Saccharomyces paradoxus	N-44	NA	Methionine	0.4265	0.364432	1.89284	0.137903	0	0.081	0.803	0.478532
Spar_N44	Saccharomyces paradoxus	N-44	NA	Phenylalanine	0.4265	0.364432	1.11389	-0.275259	0	0.081	0.803	0.478532
Spar_N44	Saccharomyces paradoxus	N-44	NA	Proline	0.4265	0.364432	12.6584	0.141748	0	0.081	0.803	0.478532
Spar_N44	Saccharomyces paradoxus	N-44	NA	Serine	0.4265	0.364432	18.2716	-0.137638	0	0.081	0.803	0.478532
Spar_N44	Saccharomyces paradoxus	N-44	NA	Threonine	0.4265	0.364432	24.8904	-0.0324454	0	0.081	0.803	0.478532
Spar_N44	Saccharomyces paradoxus	N-44	NA	Tryptophan	0.4265	0.364432	0.279749	-0.0280744	0	0.081	0.803	0.478532
Spar_N44	Saccharomyces paradoxus	N-44	NA	Tyrosine	0.4265	0.364432	0.535897	-0.0567999	0	0.081	0.803	0.478532
Spar_N44	Saccharomyces paradoxus	N-44	NA	Valine	0.4265	0.364432	19.1791	0.00171763	0	0.081	0.803	0.478532
Spar_N45	Saccharomyces paradoxus	N-45	NA	Alanine	0.41	0.334992	105.764	-0.0974803	0	0.076	0.794	0.465181
Spar_N45	Saccharomyces paradoxus	N-45	NA	Arginine	0.41	0.334992	281.865	-0.153344	0	0.076	0.794	0.465181
Spar_N45	Saccharomyces paradoxus	N-45	NA	Asparagine	0.41	0.334992	14.4236	0.298406	0	0.076	0.794	0.465181
Spar_N45	Saccharomyces paradoxus	N-45	NA	Aspartic acid	0.41	0.334992	49.1625	0.0556384	0	0.076	0.794	0.465181
Spar_N45	Saccharomyces paradoxus	N-45	NA	Glutamic acid	0.41	0.334992	363.621	0.223498	0	0.076	0.794	0.465181
Spar_N45	Saccharomyces paradoxus	N-45	NA	Glutamine	0.41	0.334992	282.541	-0.107341	0	0.076	0.794	0.465181
Spar_N45	Saccharomyces paradoxus	N-45	NA	Glycine	0.41	0.334992	17.0873	0.0724781	0	0.076	0.794	0.465181
Spar_N45	Saccharomyces paradoxus	N-45	NA	Histidine	0.41	0.334992	33.5245	0.473237	0	0.076	0.794	0.465181
Spar_N45	Saccharomyces paradoxus	N-45	NA	Isoleucine	0.41	0.334992	2.48564	-0.102997	0	0.076	0.794	0.465181
Spar_N45	Saccharomyces paradoxus	N-45	NA	Leucine	0.41	0.334992	2.91355	0.071066	0	0.076	0.794	0.465181
Spar_N45	Saccharomyces paradoxus	N-45	NA	Lysine	0.41	0.334992	19.1626	0.313387	0	0.076	0.794	0.465181
Spar_N45	Saccharomyces paradoxus	N-45	NA	Methionine	0.41	0.334992	1.8813	0.126646	0	0.076	0.794	0.465181
Spar_N45	Saccharomyces paradoxus	N-45	NA	Phenylalanine	0.41	0.334992	0.932993	-0.456456	0	0.076	0.794	0.465181
Spar_N45	Saccharomyces paradoxus	N-45	NA	Proline	0.41	0.334992	13.5646	0.214478	0	0.076	0.794	0.465181
Spar_N45	Saccharomyces paradoxus	N-45	NA	Serine	0.41	0.334992	20.9452	-0.0124653	0	0.076	0.794	0.465181
Spar_N45	Saccharomyces paradoxus	N-45	NA	Threonine	0.41	0.334992	25.1791	-0.0253845	0	0.076	0.794	0.465181
Spar_N45	Saccharomyces paradoxus	N-45	NA	Tryptophan	0.41	0.334992	0.249306	-0.133562	0	0.076	0.794	0.465181
Spar_N45	Saccharomyces paradoxus	N-45	NA	Tyrosine	0.41	0.334992	0.412178	-0.276429	0	0.076	0.794	0.465181
Spar_N45	Saccharomyces paradoxus	N-45	NA	Valine	0.41	0.334992	17.4028	-0.0759258	0	0.076	0.794	0.465181
Spar_Q62_5	Saccharomyces paradoxus	Q62.5	NA	Alanine	0.314	0.344979	65.271	-0.498043	0	0.0735	0.877	0.299315
Spar_Q62_5	Saccharomyces paradoxus	Q62.5	NA	Arginine	0.314	0.344979	89.6059	-1.30989	0	0.0735	0.877	0.299315
Spar_Q62_5	Saccharomyces paradoxus	Q62.5	NA	Asparagine	0.314	0.344979	11.4417	0.160007	0	0.0735	0.877	0.299315
Spar_Q62_5	Saccharomyces paradoxus	Q62.5	NA	Aspartic acid	0.314	0.344979	51.8814	0.0220013	0	0.0735	0.877	0.299315
Spar_Q62_5	Saccharomyces paradoxus	Q62.5	NA	Glutamic acid	0.314	0.344979	266.73	-0.0293819	0	0.0735	0.877	0.299315
Spar_Q62_5	Saccharomyces paradoxus	Q62.5	NA	Glutamine	0.314	0.344979	378.336	0.253432	0	0.0735	0.877	0.299315
Spar_Q62_5	Saccharomyces paradoxus	Q62.5	NA	Glycine	0.314	0.344979	16.5026	-0.0880026	0	0.0735	0.877	0.299315
Spar_Q62_5	Saccharomyces paradoxus	Q62.5	NA	Histidine	0.314	0.344979	17.7926	-0.236704	0	0.0735	0.877	0.299315
Spar_Q62_5	Saccharomyces paradoxus	Q62.5	NA	Isoleucine	0.314	0.344979	2.4656	-0.149497	0	0.0735	0.877	0.299315
Spar_Q62_5	Saccharomyces paradoxus	Q62.5	NA	Leucine	0.314	0.344979	2.73846	0.0480876	0	0.0735	0.877	0.299315
Spar_Q62_5	Saccharomyces paradoxus	Q62.5	NA	Lysine	0.314	0.344979	24.5169	0.524885	0	0.0735	0.877	0.299315
Spar_Q62_5	Saccharomyces paradoxus	Q62.5	NA	Methionine	0.314	0.344979	2.00769	0.161734	0	0.0735	0.877	0.299315
Spar_Q62_5	Saccharomyces paradoxus	Q62.5	NA	Phenylalanine	0.314	0.344979	1.02834	-0.382311	0	0.0735	0.877	0.299315
Spar_Q62_5	Saccharomyces paradoxus	Q62.5	NA	Proline	0.314	0.344979	16.5474	0.434119	0	0.0735	0.877	0.299315
Spar_Q62_5	Saccharomyces paradoxus	Q62.5	NA	Serine	0.314	0.344979	24.1118	0.0620643	0	0.0735	0.877	0.299315
Spar_Q62_5	Saccharomyces paradoxus	Q62.5	NA	Threonine	0.314	0.344979	26.911	0.0151407	0	0.0735	0.877	0.299315
Spar_Q62_5	Saccharomyces paradoxus	Q62.5	NA	Tryptophan	0.314	0.344979	0.198602	-0.304348	0	0.0735	0.877	0.299315
Spar_Q62_5	Saccharomyces paradoxus	Q62.5	NA	Tyrosine	0.314	0.344979	0.143659	-1.08109	0	0.0735	0.877	0.299315
Spar_Q62_5	Saccharomyces paradoxus	Q62.5	NA	Valine	0.314	0.344979	14.5777	-0.139343	0	0.0735	0.877	0.299315
Spar_Q74_4	Saccharomyces paradoxus	Q74.4	NA	Alanine	0.3355	0.352845	93.9405	-0.152318	0	0.0725	0.8565	0.335459
Spar_Q74_4	Saccharomyces paradoxus	Q74.4	NA	Arginine	0.3355	0.352845	336.732	0.0163345	0	0.0725	0.8565	0.335459
Spar_Q74_4	Saccharomyces paradoxus	Q74.4	NA	Asparagine	0.3355	0.352845	9.46853	-0.0501562	0	0.0725	0.8565	0.335459
Spar_Q74_4	Saccharomyces paradoxus	Q74.4	NA	Aspartic acid	0.3355	0.352845	54.4224	0.0894052	0	0.0725	0.8565	0.335459
Spar_Q74_4	Saccharomyces paradoxus	Q74.4	NA	Glutamic acid	0.3355	0.352845	324.029	0.152449	0	0.0725	0.8565	0.335459
Spar_Q74_4	Saccharomyces paradoxus	Q74.4	NA	Glutamine	0.3355	0.352845	336.533	0.120933	0	0.0725	0.8565	0.335459
Spar_Q74_4	Saccharomyces paradoxus	Q74.4	NA	Glycine	0.3355	0.352845	14.9168	-0.16089	0	0.0725	0.8565	0.335459
Spar_Q74_4	Saccharomyces paradoxus	Q74.4	NA	Histidine	0.3355	0.352845	26.5915	0.182227	0	0.0725	0.8565	0.335459
Spar_Q74_4	Saccharomyces paradoxus	Q74.4	NA	Isoleucine	0.3355	0.352845	2.32894	-0.197917	0	0.0725	0.8565	0.335459
Spar_Q74_4	Saccharomyces paradoxus	Q74.4	NA	Leucine	0.3355	0.352845	2.72143	0.0331142	0	0.0725	0.8565	0.335459
Spar_Q74_4	Saccharomyces paradoxus	Q74.4	NA	Lysine	0.3355	0.352845	13.7235	-0.0475517	0	0.0725	0.8565	0.335459
Spar_Q74_4	Saccharomyces paradoxus	Q74.4	NA	Methionine	0.3355	0.352845	2.02949	0.179237	0	0.0725	0.8565	0.335459
Spar_Q74_4	Saccharomyces paradoxus	Q74.4	NA	Phenylalanine	0.3355	0.352845	1.49781	-0.00106264	0	0.0725	0.8565	0.335459
Spar_Q74_4	Saccharomyces paradoxus	Q74.4	NA	Proline	0.3355	0.352845	14.4586	0.294502	0	0.0725	0.8565	0.335459
Spar_Q74_4	Saccharomyces paradoxus	Q74.4	NA	Serine	0.3355	0.352845	19.0733	-0.157508	0	0.0725	0.8565	0.335459
Spar_Q74_4	Saccharomyces paradoxus	Q74.4	NA	Threonine	0.3355	0.352845	28.4414	0.0762752	0	0.0725	0.8565	0.335459
Spar_Q74_4	Saccharomyces paradoxus	Q74.4	NA	Tryptophan	0.3355	0.352845	0.285208	0.044896	0	0.0725	0.8565	0.335459
Spar_Q74_4	Saccharomyces paradoxus	Q74.4	NA	Tyrosine	0.3355	0.352845	0.697186	0.442674	0	0.0725	0.8565	0.335459
Spar_Q74_4	Saccharomyces paradoxus	Q74.4	NA	Valine	0.3355	0.352845	15.8028	-0.084117	0	0.0725	0.8565	0.335459
Spar_UFRJ50816	Saccharomyces paradoxus	UFRJ50816	NA	Alanine	0.293	0.342772	72.4358	-0.375931	0	0.0455	0.4275	0.647906
Spar_UFRJ50816	Saccharomyces paradoxus	UFRJ50816	NA	Arginine	0.293	0.342772	299.974	-0.103923	0	0.0455	0.4275	0.647906
Spar_UFRJ50816	Saccharomyces paradoxus	UFRJ50816	NA	Asparagine	0.293	0.342772	10.5569	0.099916	0	0.0455	0.4275	0.647906
Spar_UFRJ50816	Saccharomyces paradoxus	UFRJ50816	NA	Aspartic acid	0.293	0.342772	50.8675	-0.0168688	0	0.0455	0.4275	0.647906
Spar_UFRJ50816	Saccharomyces paradoxus	UFRJ50816	NA	Glutamic acid	0.293	0.342772	300.802	0.1033	0	0.0455	0.4275	0.647906
Spar_UFRJ50816	Saccharomyces paradoxus	UFRJ50816	NA	Glutamine	0.293	0.342772	309.444	0.0674789	0	0.0455	0.4275	0.647906
Spar_UFRJ50816	Saccharomyces paradoxus	UFRJ50816	NA	Glycine	0.293	0.342772	19.9024	0.0718329	0	0.0455	0.4275	0.647906
Spar_UFRJ50816	Saccharomyces paradoxus	UFRJ50816	NA	Histidine	0.293	0.342772	30.863	0.297347	0	0.0455	0.4275	0.647906
Spar_UFRJ50816	Saccharomyces paradoxus	UFRJ50816	NA	Isoleucine	0.293	0.342772	3.38586	0.159277	0	0.0455	0.4275	0.647906
Spar_UFRJ50816	Saccharomyces paradoxus	UFRJ50816	NA	Leucine	0.293	0.342772	2.61238	0.00948293	0	0.0455	0.4275	0.647906
Spar_UFRJ50816	Saccharomyces paradoxus	UFRJ50816	NA	Lysine	0.293	0.342772	52.8691	1.2857	0	0.0455	0.4275	0.647906
Spar_UFRJ50816	Saccharomyces paradoxus	UFRJ50816	NA	Methionine	0.293	0.342772	1.47089	-0.155933	0	0.0455	0.4275	0.647906
Spar_UFRJ50816	Saccharomyces paradoxus	UFRJ50816	NA	Phenylalanine	0.293	0.342772	1.15999	-0.266909	0	0.0455	0.4275	0.647906
Spar_UFRJ50816	Saccharomyces paradoxus	UFRJ50816	NA	Proline	0.293	0.342772	10.8237	0.0141989	0	0.0455	0.4275	0.647906
Spar_UFRJ50816	Saccharomyces paradoxus	UFRJ50816	NA	Serine	0.293	0.342772	17.5515	-0.26999	0	0.0455	0.4275	0.647906
Spar_UFRJ50816	Saccharomyces paradoxus	UFRJ50816	NA	Threonine	0.293	0.342772	21.3161	-0.223617	0	0.0455	0.4275	0.647906
Spar_UFRJ50816	Saccharomyces paradoxus	UFRJ50816	NA	Tryptophan	0.293	0.342772	0.242309	-0.0930562	0	0.0455	0.4275	0.647906
Spar_UFRJ50816	Saccharomyces paradoxus	UFRJ50816	NA	Tyrosine	0.293	0.342772	0.258472	-0.439203	0	0.0455	0.4275	0.647906
Spar_UFRJ50816	Saccharomyces paradoxus	UFRJ50816	NA	Valine	0.293	0.342772	14.0343	-0.15246	0	0.0455	0.4275	0.647906
Spar_YPS138	Saccharomyces paradoxus	YPS138	NA	Alanine	0.3155	0.33384	72.3597	-0.396225	0	0.0695	0.748	0.362564
Spar_YPS138	Saccharomyces paradoxus	YPS138	NA	Arginine	0.3155	0.33384	253.775	-0.268701	0	0.0695	0.748	0.362564
Spar_YPS138	Saccharomyces paradoxus	YPS138	NA	Asparagine	0.3155	0.33384	11.3011	0.146192	0	0.0695	0.748	0.362564
Spar_YPS138	Saccharomyces paradoxus	YPS138	NA	Aspartic acid	0.3155	0.33384	59.6569	0.163018	0	0.0695	0.748	0.362564
Spar_YPS138	Saccharomyces paradoxus	YPS138	NA	Glutamic acid	0.3155	0.33384	281.364	0.023141	0	0.0695	0.748	0.362564
Spar_YPS138	Saccharomyces paradoxus	YPS138	NA	Glutamine	0.3155	0.33384	603.988	0.720129	0	0.0695	0.748	0.362564
Spar_YPS138	Saccharomyces paradoxus	YPS138	NA	Glycine	0.3155	0.33384	19.6823	0.0901628	0	0.0695	0.748	0.362564
Spar_YPS138	Saccharomyces paradoxus	YPS138	NA	Histidine	0.3155	0.33384	30.2265	0.294425	0	0.0695	0.748	0.362564
Spar_YPS138	Saccharomyces paradoxus	YPS138	NA	Isoleucine	0.3155	0.33384	3.13429	0.0910728	0	0.0695	0.748	0.362564
Spar_YPS138	Saccharomyces paradoxus	YPS138	NA	Leucine	0.3155	0.33384	2.25485	-0.146835	0	0.0695	0.748	0.362564
Spar_YPS138	Saccharomyces paradoxus	YPS138	NA	Lysine	0.3155	0.33384	28.2281	0.666385	0	0.0695	0.748	0.362564
Spar_YPS138	Saccharomyces paradoxus	YPS138	NA	Methionine	0.3155	0.33384	1.7987	0.0522792	0	0.0695	0.748	0.362564
Spar_YPS138	Saccharomyces paradoxus	YPS138	NA	Phenylalanine	0.3155	0.33384	1.24336	-0.192075	0	0.0695	0.748	0.362564
Spar_YPS138	Saccharomyces paradoxus	YPS138	NA	Proline	0.3155	0.33384	12.3555	0.141662	0	0.0695	0.748	0.362564
Spar_YPS138	Saccharomyces paradoxus	YPS138	NA	Serine	0.3155	0.33384	19.0033	-0.174987	0	0.0695	0.748	0.362564
Spar_YPS138	Saccharomyces paradoxus	YPS138	NA	Threonine	0.3155	0.33384	24.8138	-0.0655879	0	0.0695	0.748	0.362564
Spar_YPS138	Saccharomyces paradoxus	YPS138	NA	Tryptophan	0.3155	0.33384	0.190931	-0.34462	0	0.0695	0.748	0.362564
Spar_YPS138	Saccharomyces paradoxus	YPS138	NA	Tyrosine	0.3155	0.33384	0.368569	-0.142803	0	0.0695	0.748	0.362564
Spar_YPS138	Saccharomyces paradoxus	YPS138	NA	Valine	0.3155	0.33384	13.6432	-0.207375	0	0.0695	0.748	0.362564
Spar_Z1_1	Saccharomyces paradoxus	Z1.1	NA	Alanine	0.281	0.33953	70.9083	-0.386981	0	0.0705	0.8295	0.277339
Spar_Z1_1	Saccharomyces paradoxus	Z1.1	NA	Arginine	0.281	0.33953	205.157	-0.485165	0	0.0705	0.8295	0.277339
Spar_Z1_1	Saccharomyces paradoxus	Z1.1	NA	Asparagine	0.281	0.33953	12.4763	0.278618	0	0.0705	0.8295	0.277339
Spar_Z1_1	Saccharomyces paradoxus	Z1.1	NA	Aspartic acid	0.281	0.33953	53.4238	0.02123	0	0.0705	0.8295	0.277339
Spar_Z1_1	Saccharomyces paradoxus	Z1.1	NA	Glutamic acid	0.281	0.33953	288.821	0.0697796	0	0.0705	0.8295	0.277339
Spar_Z1_1	Saccharomyces paradoxus	Z1.1	NA	Glutamine	0.281	0.33953	449.881	0.450289	0	0.0705	0.8295	0.277339
Spar_Z1_1	Saccharomyces paradoxus	Z1.1	NA	Glycine	0.281	0.33953	17.3053	-0.083706	0	0.0705	0.8295	0.277339
Spar_Z1_1	Saccharomyces paradoxus	Z1.1	NA	Histidine	0.281	0.33953	22.4152	-0.032026	0	0.0705	0.8295	0.277339
Spar_Z1_1	Saccharomyces paradoxus	Z1.1	NA	Isoleucine	0.281	0.33953	2.87823	-0.00795662	0	0.0705	0.8295	0.277339
Spar_Z1_1	Saccharomyces paradoxus	Z1.1	NA	Leucine	0.281	0.33953	2.89059	0.115555	0	0.0705	0.8295	0.277339
Spar_Z1_1	Saccharomyces paradoxus	Z1.1	NA	Lysine	0.281	0.33953	20.0523	0.311865	0	0.0705	0.8295	0.277339
Spar_Z1_1	Saccharomyces paradoxus	Z1.1	NA	Methionine	0.281	0.33953	2.39029	0.32587	0	0.0705	0.8295	0.277339
Spar_Z1_1	Saccharomyces paradoxus	Z1.1	NA	Phenylalanine	0.281	0.33953	1.13405	-0.292417	0	0.0705	0.8295	0.277339
Spar_Z1_1	Saccharomyces paradoxus	Z1.1	NA	Proline	0.281	0.33953	13.2006	0.215332	0	0.0705	0.8295	0.277339
Spar_Z1_1	Saccharomyces paradoxus	Z1.1	NA	Serine	0.281	0.33953	22.088	-0.0483801	0	0.0705	0.8295	0.277339
Spar_Z1_1	Saccharomyces paradoxus	Z1.1	NA	Threonine	0.281	0.33953	26.3051	-0.0165663	0	0.0705	0.8295	0.277339
Spar_Z1_1	Saccharomyces paradoxus	Z1.1	NA	Tryptophan	0.281	0.33953	0.242427	-0.085497	0	0.0705	0.8295	0.277339
Spar_Z1_1	Saccharomyces paradoxus	Z1.1	NA	Tyrosine	0.281	0.33953	0.290155	-0.292404	0	0.0705	0.8295	0.277339
Spar_Z1_1	Saccharomyces paradoxus	Z1.1	NA	Valine	0.281	0.33953	14.0353	-0.138169	0	0.0705	0.8295	0.277339

## Sheet: Replicate-level data
Unique strain id used in the study	Metabolite	PQN normalized concentration	OD normalized concentration
Ksau_CBS14374T	Leucine	2.85206	-0.0147155
Ksau_CBS14374T	Leucine	2.85206	-0.0147155
Ksau_CBS14374T	Leucine	2.10787	-0.317078
Ksau_CBS14374T	Leucine	2.00768	-0.365776
Ksau_CBS14374T	Leucine	2.93326	0.0133565
Ksau_CBS14374T	Leucine	5.56396	0.653553
Ksau_CBS14374T	Leucine	2.22317	-0.263822
Ksau_CBS14374T	Leucine	2.43866	-0.17131
Ksau_CBS14374T	Phenylalanine	0.718867	-0.66478
Ksau_CBS14374T	Phenylalanine	0.789849	-0.570615
Ksau_CBS14374T	Phenylalanine	0.708393	-0.679458
Ksau_CBS14374T	Phenylalanine	0.79354	-0.565953
Ksau_CBS14374T	Phenylalanine	0.768956	-0.597423
Ksau_CBS14374T	Phenylalanine	0.827508	-0.524038
Ksau_CBS14374T	Phenylalanine	0.843468	-0.504935
Ksau_CBS14374T	Phenylalanine	0.934553	-0.402389
Ksau_CBS14374T	Tryptophan	0.342399	0.0851639
Ksau_CBS14374T	Tryptophan	0.320422	0.0188247
Ksau_CBS14374T	Tryptophan	0.272964	-0.141474
Ksau_CBS14374T	Tryptophan	0.320504	0.0190827
Ksau_CBS14374T	Tryptophan	0.331171	0.0518231
Ksau_CBS14374T	Tryptophan	0.356241	0.124795
Ksau_CBS14374T	Tryptophan	0.27467	-0.135244
Ksau_CBS14374T	Tryptophan	0.341195	0.0816419
Ksau_CBS14374T	Isoleucine	3.46455	0.277447
Ksau_CBS14374T	Isoleucine	3.44181	0.27086
Ksau_CBS14374T	Isoleucine	2.87284	0.0901634
Ksau_CBS14374T	Isoleucine	3.21809	0.203652
Ksau_CBS14374T	Isoleucine	3.74588	0.355521
Ksau_CBS14374T	Isoleucine	3.16209	0.186095
Ksau_CBS14374T	Isoleucine	2.75529	0.0483865
Ksau_CBS14374T	Isoleucine	2.76298	0.0511751
Ksau_CBS14374T	Methionine	3.57008	0.775206
Ksau_CBS14374T	Methionine	3.71936	0.816171
Ksau_CBS14374T	Methionine	2.66557	0.483037
Ksau_CBS14374T	Methionine	3.49001	0.752525
Ksau_CBS14374T	Methionine	3.86895	0.855602
Ksau_CBS14374T	Methionine	3.74494	0.823024
Ksau_CBS14374T	Methionine	3.01222	0.605296
Ksau_CBS14374T	Methionine	2.94133	0.58148
Ksau_CBS14374T	Valine	50.9402	0.799856
Ksau_CBS14374T	Valine	37.9396	0.505197
Ksau_CBS14374T	Valine	30.0972	0.273635
Ksau_CBS14374T	Valine	34.1444	0.399802
Ksau_CBS14374T	Valine	41.0486	0.583959
Ksau_CBS14374T	Valine	37.7163	0.499295
Ksau_CBS14374T	Valine	32.589	0.353176
Ksau_CBS14374T	Valine	28.1631	0.207215
Ksau_CBS14374T	Proline	11.2002	-0.00674487
Ksau_CBS14374T	Proline	13.2869	0.164103
Ksau_CBS14374T	Proline	15.1897	0.297941
Ksau_CBS14374T	Proline	14.1435	0.226576
Ksau_CBS14374T	Proline	11.4655	0.0166636
Ksau_CBS14374T	Proline	11.2413	-0.00308332
Ksau_CBS14374T	Proline	14.2963	0.237326
Ksau_CBS14374T	Proline	17.0966	0.416205
Ksau_CBS14374T	Tyrosine	0.707796	0.00487585
Ksau_CBS14374T	Tyrosine	0.62817	-0.114469
Ksau_CBS14374T	Tyrosine	0.75644	0.0713432
Ksau_CBS14374T	Tyrosine	0.696408	-0.0113442
Ksau_CBS14374T	Tyrosine	0.676605	-0.0401927
Ksau_CBS14374T	Tyrosine	0.650478	-0.0795726
Ksau_CBS14374T	Tyrosine	0.715473	0.0156642
Ksau_CBS14374T	Tyrosine	1.00419	0.354654
Ksau_CBS14374T	Alanine	232.96	0.575425
Ksau_CBS14374T	Alanine	191.461	0.379239
Ksau_CBS14374T	Alanine	150.72	0.139983
Ksau_CBS14374T	Alanine	160.602	0.203484
Ksau_CBS14374T	Alanine	205.191	0.448499
Ksau_CBS14374T	Alanine	199.23	0.419017
Ksau_CBS14374T	Alanine	155.981	0.174289
Ksau_CBS14374T	Alanine	137.331	0.0469539
Ksau_CBS14374T	Threonine	30.7365	0.228176
Ksau_CBS14374T	Threonine	25.651	0.0473062
Ksau_CBS14374T	Threonine	17.7046	-0.323452
Ksau_CBS14374T	Threonine	20.88	-0.158485
Ksau_CBS14374T	Threonine	26.3051	0.0724887
Ksau_CBS14374T	Threonine	26.3051	0.0724887
Ksau_CBS14374T	Threonine	16.6081	-0.387384
Ksau_CBS14374T	Threonine	16.7767	-0.377281
Ksau_CBS14374T	Glycine	17.4367	0.182529
Ksau_CBS14374T	Glycine	15.7527	0.0809672
Ksau_CBS14374T	Glycine	11.5514	-0.229237
Ksau_CBS14374T	Glycine	14.7848	0.0175545
Ksau_CBS14374T	Glycine	17.4846	0.185271
Ksau_CBS14374T	Glycine	15.9165	0.0913071
Ksau_CBS14374T	Glycine	13.3985	-0.0809059
Ksau_CBS14374T	Glycine	14.5818	0.0037246
Ksau_CBS14374T	Glutamine	52.9323	-1.82658
Ksau_CBS14374T	Glutamine	51.2495	-1.85889
Ksau_CBS14374T	Glutamine	80.6681	-1.40525
Ksau_CBS14374T	Glutamine	87.328	-1.32592
Ksau_CBS14374T	Glutamine	48.9661	-1.90447
Ksau_CBS14374T	Glutamine	50.0283	-1.883
Ksau_CBS14374T	Glutamine	79.7393	-1.41683
Ksau_CBS14374T	Glutamine	72.0655	-1.51802
Ksau_CBS14374T	Glutamic acid	217.497	-0.348033
Ksau_CBS14374T	Glutamic acid	252.97	-0.196946
Ksau_CBS14374T	Glutamic acid	276.833	-0.106803
Ksau_CBS14374T	Glutamic acid	259.826	-0.170204
Ksau_CBS14374T	Glutamic acid	213.722	-0.365538
Ksau_CBS14374T	Glutamic acid	213.123	-0.368347
Ksau_CBS14374T	Glutamic acid	267.482	-0.141164
Ksau_CBS14374T	Glutamic acid	273.889	-0.117492
Ksau_CBS14374T	Serine	31.9813	0.487186
Ksau_CBS14374T	Serine	29.3344	0.400794
Ksau_CBS14374T	Serine	19.6247	-0.00117592
Ksau_CBS14374T	Serine	22.3227	0.127636
Ksau_CBS14374T	Serine	27.3933	0.332332
Ksau_CBS14374T	Serine	27.6107	0.340236
Ksau_CBS14374T	Serine	20.8019	0.0570801
Ksau_CBS14374T	Serine	20.2349	0.0294446
Ksau_CBS14374T	Asparagine	15.3115	0.225929
Ksau_CBS14374T	Asparagine	13.2126	0.0784918
Ksau_CBS14374T	Asparagine	13.8313	0.124256
Ksau_CBS14374T	Asparagine	11.6392	-0.0482964
Ksau_CBS14374T	Asparagine	11.7578	-0.038159
Ksau_CBS14374T	Asparagine	13.7913	0.121362
Ksau_CBS14374T	Asparagine	15.0272	0.207184
Ksau_CBS14374T	Asparagine	13.8425	0.125066
Ksau_CBS14374T	Aspartic acid	42.3953	0.0565467
Ksau_CBS14374T	Aspartic acid	53.3439	0.286267
Ksau_CBS14374T	Aspartic acid	65.0433	0.484562
Ksau_CBS14374T	Aspartic acid	57.023	0.352964
Ksau_CBS14374T	Aspartic acid	37.9442	-0.0543743
Ksau_CBS14374T	Aspartic acid	40.0215	-0.00107617
Ksau_CBS14374T	Aspartic acid	60.1619	0.406548
Ksau_CBS14374T	Aspartic acid	61.9023	0.435066
Ksau_CBS14374T	Histidine	6.44827	-1.03634
Ksau_CBS14374T	Histidine	5.02284	-1.28616
Ksau_CBS14374T	Histidine	3.98219	-1.51832
Ksau_CBS14374T	Histidine	4.54561	-1.38599
Ksau_CBS14374T	Histidine	5.97513	-1.11255
Ksau_CBS14374T	Histidine	5.52569	-1.19075
Ksau_CBS14374T	Histidine	3.80706	-1.5633
Ksau_CBS14374T	Histidine	3.58953	-1.62213
Ksau_CBS14374T	Arginine	108.46	-1.07036
Ksau_CBS14374T	Arginine	101.93	-1.13245
Ksau_CBS14374T	Arginine	77.3195	-1.40879
Ksau_CBS14374T	Arginine	87.3181	-1.28718
Ksau_CBS14374T	Arginine	79.063	-1.38649
Ksau_CBS14374T	Arginine	111.318	-1.04435
Ksau_CBS14374T	Arginine	59.1161	-1.67724
Ksau_CBS14374T	Arginine	56.2349	-1.7272
Ksau_CBS14374T	Lysine	47.6751	1.22714
Ksau_CBS14374T	Lysine	48.2423	1.23896
Ksau_CBS14374T	Lysine	44.5198	1.15866
Ksau_CBS14374T	Lysine	48.0242	1.23443
Ksau_CBS14374T	Lysine	41.3285	1.08428
Ksau_CBS14374T	Lysine	40.4246	1.06217
Ksau_CBS14374T	Lysine	44.4529	1.15716
Ksau_CBS14374T	Lysine	46.9381	1.21156
Ksau_CBS14374T	Leucine	2.04395	-0.252885
Ksau_CBS14374T	Leucine	1.63673	-0.475066
Ksau_CBS14374T	Leucine	1.69013	-0.442961
Ksau_CBS14374T	Leucine	1.51835	-0.550147
Ksau_CBS14374T	Leucine	1.67028	-0.45478
Ksau_CBS14374T	Leucine	1.63649	-0.475216
Ksau_CBS14374T	Leucine	1.72991	-0.4197
Ksau_CBS14374T	Leucine	1.44262	-0.601306
Ksau_CBS14374T	Phenylalanine	0.932188	-0.424859
Ksau_CBS14374T	Phenylalanine	0.841485	-0.527225
Ksau_CBS14374T	Phenylalanine	0.691198	-0.723966
Ksau_CBS14374T	Phenylalanine	0.645476	-0.792405
Ksau_CBS14374T	Phenylalanine	0.752965	-0.638375
Ksau_CBS14374T	Phenylalanine	0.714451	-0.690879
Ksau_CBS14374T	Phenylalanine	0.711937	-0.694403
Ksau_CBS14374T	Phenylalanine	0.742148	-0.652844
Ksau_CBS14374T	Tryptophan	0.376857	0.176017
Ksau_CBS14374T	Tryptophan	0.412396	0.266134
Ksau_CBS14374T	Tryptophan	0.359578	0.129082
Ksau_CBS14374T	Tryptophan	0.401063	0.238269
Ksau_CBS14374T	Tryptophan	0.381869	0.189228
Ksau_CBS14374T	Tryptophan	0.357803	0.124132
Ksau_CBS14374T	Tryptophan	0.356445	0.12033
Ksau_CBS14374T	Tryptophan	0.353062	0.110796
Ksau_CBS14374T	Isoleucine	3.03359	-0.084028
Ksau_CBS14374T	Isoleucine	3.07343	-0.0709816
Ksau_CBS14374T	Isoleucine	2.7016	-0.199933
Ksau_CBS14374T	Isoleucine	3.19172	-0.0332164
Ksau_CBS14374T	Isoleucine	3.19172	-0.0332164
Ksau_CBS14374T	Isoleucine	3.19172	-0.0332164
Ksau_CBS14374T	Isoleucine	2.89158	-0.131971
Ksau_CBS14374T	Isoleucine	3.2015	-0.0301552
Ksau_CBS14374T	Methionine	2.55202	0.605504
Ksau_CBS14374T	Methionine	2.27416	0.490229
Ksau_CBS14374T	Methionine	2.08384	0.402831
Ksau_CBS14374T	Methionine	2.25503	0.481784
Ksau_CBS14374T	Methionine	2.41823	0.551657
Ksau_CBS14374T	Methionine	2.23539	0.473036
Ksau_CBS14374T	Methionine	2.26432	0.485893
Ksau_CBS14374T	Methionine	2.36778	0.530572
Ksau_CBS14374T	Valine	27.8635	0.352814
Ksau_CBS14374T	Valine	30.0661	0.428896
Ksau_CBS14374T	Valine	26.0657	0.286117
Ksau_CBS14374T	Valine	27.3934	0.335798
Ksau_CBS14374T	Valine	27.2791	0.33162
Ksau_CBS14374T	Valine	26.5433	0.304275
Ksau_CBS14374T	Valine	24.4392	0.221684
Ksau_CBS14374T	Valine	24.4431	0.221846
Ksau_CBS14374T	Proline	10.3176	-0.248531
Ksau_CBS14374T	Proline	11.0381	-0.181029
Ksau_CBS14374T	Proline	9.86001	-0.293898
Ksau_CBS14374T	Proline	11.559	-0.134921
Ksau_CBS14374T	Proline	9.32368	-0.349827
Ksau_CBS14374T	Proline	10.8726	-0.196138
Ksau_CBS14374T	Proline	12.0063	-0.0969523
Ksau_CBS14374T	Proline	12.0063	-0.0969523
Ksau_CBS14374T	Tyrosine	1.18557	0.428858
Ksau_CBS14374T	Tyrosine	0.999085	0.257722
Ksau_CBS14374T	Tyrosine	0.897995	0.151047
Ksau_CBS14374T	Tyrosine	0.926396	0.182184
Ksau_CBS14374T	Tyrosine	1.00154	0.26018
Ksau_CBS14374T	Tyrosine	0.930802	0.186928
Ksau_CBS14374T	Tyrosine	0.977486	0.235866
Ksau_CBS14374T	Tyrosine	0.961771	0.219658
Ksau_CBS14374T	Alanine	171.505	0.162738
Ksau_CBS14374T	Alanine	191.429	0.27264
Ksau_CBS14374T	Alanine	168.389	0.144401
Ksau_CBS14374T	Alanine	186.001	0.243874
Ksau_CBS14374T	Alanine	168.462	0.144833
Ksau_CBS14374T	Alanine	166.518	0.133227
Ksau_CBS14374T	Alanine	168.855	0.147163
Ksau_CBS14374T	Alanine	170.055	0.154243
Ksau_CBS14374T	Threonine	40.4781	0.267193
Ksau_CBS14374T	Threonine	49.1532	0.461375
Ksau_CBS14374T	Threonine	41.548	0.293283
Ksau_CBS14374T	Threonine	45.4273	0.382546
Ksau_CBS14374T	Threonine	41.806	0.299472
Ksau_CBS14374T	Threonine	46.4044	0.403827
Ksau_CBS14374T	Threonine	48.7823	0.4538
Ksau_CBS14374T	Threonine	46.7356	0.410938
Ksau_CBS14374T	Glycine	28.4138	0.261835
Ksau_CBS14374T	Glycine	30.9026	0.345799
Ksau_CBS14374T	Glycine	29.1129	0.286141
Ksau_CBS14374T	Glycine	30.88	0.345067
Ksau_CBS14374T	Glycine	25.567	0.156261
Ksau_CBS14374T	Glycine	25.1393	0.139392
Ksau_CBS14374T	Glycine	28.854	0.277209
Ksau_CBS14374T	Glycine	27.7658	0.238764
Ksau_CBS14374T	Glutamine	71.1205	-1.31455
Ksau_CBS14374T	Glutamine	77.8894	-1.22364
Ksau_CBS14374T	Glutamine	105.129	-0.923742
Ksau_CBS14374T	Glutamine	133.774	-0.682774
Ksau_CBS14374T	Glutamine	61.5714	-1.45873
Ksau_CBS14374T	Glutamine	73.8446	-1.27697
Ksau_CBS14374T	Glutamine	120.95	-0.783555
Ksau_CBS14374T	Glutamine	136.984	-0.659063
Ksau_CBS14374T	Glutamic acid	166.426	-0.792944
Ksau_CBS14374T	Glutamic acid	160.649	-0.828271
Ksau_CBS14374T	Glutamic acid	159.987	-0.832402
Ksau_CBS14374T	Glutamic acid	168.913	-0.778111
Ksau_CBS14374T	Glutamic acid	150.572	-0.893055
Ksau_CBS14374T	Glutamic acid	164.892	-0.802205
Ksau_CBS14374T	Glutamic acid	189.52	-0.662999
Ksau_CBS14374T	Glutamic acid	186.753	-0.677709
Ksau_CBS14374T	Serine	43.6827	0.572042
Ksau_CBS14374T	Serine	49.5362	0.697794
Ksau_CBS14374T	Serine	44.3789	0.587853
Ksau_CBS14374T	Serine	49.3867	0.69477
Ksau_CBS14374T	Serine	43.475	0.567276
Ksau_CBS14374T	Serine	45.6063	0.615136
Ksau_CBS14374T	Serine	49.4067	0.695177
Ksau_CBS14374T	Serine	50.0809	0.708729
Ksau_CBS14374T	Asparagine	14.4051	0.247408
Ksau_CBS14374T	Asparagine	12.7108	0.122278
Ksau_CBS14374T	Asparagine	16.7874	0.400456
Ksau_CBS14374T	Asparagine	19.25	0.537334
Ksau_CBS14374T	Asparagine	13.9331	0.214094
Ksau_CBS14374T	Asparagine	19.3263	0.541292
Ksau_CBS14374T	Asparagine	18.9241	0.520262
Ksau_CBS14374T	Asparagine	17.4645	0.439994
Ksau_CBS14374T	Aspartic acid	40.5151	-0.212436
Ksau_CBS14374T	Aspartic acid	48.0063	-0.042776
Ksau_CBS14374T	Aspartic acid	44.9892	-0.107688
Ksau_CBS14374T	Aspartic acid	47.0654	-0.0625712
Ksau_CBS14374T	Aspartic acid	43.5354	-0.140534
Ksau_CBS14374T	Aspartic acid	43.1203	-0.150116
Ksau_CBS14374T	Aspartic acid	45.5273	-0.0957976
Ksau_CBS14374T	Aspartic acid	47.8163	-0.046743
Ksau_CBS14374T	Histidine	4.57836	-1.51223
Ksau_CBS14374T	Histidine	4.55429	-1.5175
Ksau_CBS14374T	Histidine	3.94435	-1.66128
Ksau_CBS14374T	Histidine	4.61448	-1.50437
Ksau_CBS14374T	Histidine	3.9505	-1.65972
Ksau_CBS14374T	Histidine	4.40898	-1.54992
Ksau_CBS14374T	Histidine	5.36087	-1.35444
Ksau_CBS14374T	Histidine	5.23149	-1.37887
Ksau_CBS14374T	Arginine	41.3706	-1.99435
Ksau_CBS14374T	Arginine	30.7209	-2.29197
Ksau_CBS14374T	Arginine	38.9656	-2.05424
Ksau_CBS14374T	Arginine	30.3761	-2.30326
Ksau_CBS14374T	Arginine	32.8293	-2.2256
Ksau_CBS14374T	Arginine	33.6285	-2.20155
Ksau_CBS14374T	Arginine	43.2662	-1.94955
Ksau_CBS14374T	Arginine	36.8325	-2.11054
Ksau_CBS14374T	Lysine	35.4418	0.578565
Ksau_CBS14374T	Lysine	33.0597	0.508986
Ksau_CBS14374T	Lysine	29.2635	0.387014
Ksau_CBS14374T	Lysine	29.3233	0.389055
Ksau_CBS14374T	Lysine	31.835	0.471237
Ksau_CBS14374T	Lysine	28.6235	0.364899
Ksau_CBS14374T	Lysine	31.3254	0.455101
Ksau_CBS14374T	Lysine	35.9541	0.592916
Sarb_CBS10644	Leucine	5.76746	0.825478
Sarb_CBS10644	Leucine	3.54027	0.337447
Sarb_CBS10644	Leucine	2.83742	0.116142
Sarb_CBS10644	Leucine	2.89932	0.137723
Sarb_CBS10644	Leucine	2.85206	0.121286
Sarb_CBS10644	Leucine	3.27481	0.259504
Sarb_CBS10644	Leucine	3.0828	0.199082
Sarb_CBS10644	Leucine	3.0775	0.197363
Sarb_CBS10644	Phenylalanine	1.29411	-0.192315
Sarb_CBS10644	Phenylalanine	1.36231	-0.140954
Sarb_CBS10644	Phenylalanine	1.31273	-0.178026
Sarb_CBS10644	Phenylalanine	1.16493	-0.297479
Sarb_CBS10644	Phenylalanine	1.31995	-0.172544
Sarb_CBS10644	Phenylalanine	1.49654	-0.0469834
Sarb_CBS10644	Phenylalanine	1.42391	-0.0967331
Sarb_CBS10644	Phenylalanine	1.57323	0.00299531
Sarb_CBS10644	Tryptophan	0.232031	-0.0946191
Sarb_CBS10644	Tryptophan	0.308064	0.188818
Sarb_CBS10644	Tryptophan	0.270986	0.0605786
Sarb_CBS10644	Tryptophan	0.280101	0.0936626
Sarb_CBS10644	Tryptophan	0.282562	0.102408
Sarb_CBS10644	Tryptophan	0.341735	0.292545
Sarb_CBS10644	Tryptophan	0.238933	-0.0653072
Sarb_CBS10644	Tryptophan	0.308971	0.19176
Sarb_CBS10644	Isoleucine	3.25603	0.0998849
Sarb_CBS10644	Isoleucine	3.27467	0.105592
Sarb_CBS10644	Isoleucine	3.82481	0.260883
Sarb_CBS10644	Isoleucine	3.16134	0.0703694
Sarb_CBS10644	Isoleucine	2.89972	-0.0160099
Sarb_CBS10644	Isoleucine	3.84114	0.265144
Sarb_CBS10644	Isoleucine	3.60847	0.20266
Sarb_CBS10644	Isoleucine	3.21473	0.0871196
Sarb_CBS10644	Methionine	1.22759	-0.312298
Sarb_CBS10644	Methionine	1.20294	-0.332582
Sarb_CBS10644	Methionine	1.16155	-0.36759
Sarb_CBS10644	Methionine	0.94337	-0.575646
Sarb_CBS10644	Methionine	1.15687	-0.371635
Sarb_CBS10644	Methionine	1.31205	-0.245755
Sarb_CBS10644	Methionine	1.25225	-0.292411
Sarb_CBS10644	Methionine	1.29536	-0.25856
Sarb_CBS10644	Valine	11.862	-0.181458
Sarb_CBS10644	Valine	13.4915	-0.0527388
Sarb_CBS10644	Valine	12.0806	-0.1632
Sarb_CBS10644	Valine	12.707	-0.112646
Sarb_CBS10644	Valine	11.3033	-0.229708
Sarb_CBS10644	Valine	11.9518	-0.173917
Sarb_CBS10644	Valine	11.7792	-0.188467
Sarb_CBS10644	Valine	10.5832	-0.295533
Sarb_CBS10644	Proline	11.1169	0.0758556
Sarb_CBS10644	Proline	9.81071	-0.0491324
Sarb_CBS10644	Proline	12.6266	0.2032
Sarb_CBS10644	Proline	9.48455	-0.0829432
Sarb_CBS10644	Proline	10.8379	0.0504414
Sarb_CBS10644	Proline	8.95309	-0.140609
Sarb_CBS10644	Proline	9.84791	-0.0453477
Sarb_CBS10644	Proline	7.2391	-0.35311
Sarb_CBS10644	Tyrosine	0.742194	0.597284
Sarb_CBS10644	Tyrosine	0.381702	-0.067686
Sarb_CBS10644	Tyrosine	0.709674	0.55248
Sarb_CBS10644	Tyrosine	0.26591	-0.429168
Sarb_CBS10644	Tyrosine	0.572202	0.337165
Sarb_CBS10644	Tyrosine	0.466964	0.133926
Sarb_CBS10644	Tyrosine	0.709674	0.55248
Sarb_CBS10644	Tyrosine	0.987478	0.882829
Sarb_CBS10644	Alanine	69.2621	-0.349886
Sarb_CBS10644	Alanine	71.3516	-0.320165
Sarb_CBS10644	Alanine	77.0418	-0.243436
Sarb_CBS10644	Alanine	78.3134	-0.227066
Sarb_CBS10644	Alanine	64.5319	-0.420625
Sarb_CBS10644	Alanine	67.956	-0.368925
Sarb_CBS10644	Alanine	63.9315	-0.429972
Sarb_CBS10644	Alanine	43.7442	-0.809426
Sarb_CBS10644	Threonine	29.8277	0.0712964
Sarb_CBS10644	Threonine	34.842	0.226682
Sarb_CBS10644	Threonine	34.8941	0.228176
Sarb_CBS10644	Threonine	28.8507	0.0379912
Sarb_CBS10644	Threonine	32.2438	0.149184
Sarb_CBS10644	Threonine	32.6354	0.161255
Sarb_CBS10644	Threonine	32.5288	0.157983
Sarb_CBS10644	Threonine	26.9473	-0.0302576
Sarb_CBS10644	Glycine	20.5077	0.0575302
Sarb_CBS10644	Glycine	20.8418	0.0736905
Sarb_CBS10644	Glycine	19.8053	0.0226809
Sarb_CBS10644	Glycine	20.1042	0.0376587
Sarb_CBS10644	Glycine	16.3952	-0.166279
Sarb_CBS10644	Glycine	18.5423	-0.0432136
Sarb_CBS10644	Glycine	16.5864	-0.154688
Sarb_CBS10644	Glycine	16.269	-0.174007
Sarb_CBS10644	Glutamine	260.676	-0.0410171
Sarb_CBS10644	Glutamine	289.149	0.0626478
Sarb_CBS10644	Glutamine	593.455	0.781667
Sarb_CBS10644	Glutamine	470.798	0.550135
Sarb_CBS10644	Glutamine	289.649	0.0643773
Sarb_CBS10644	Glutamine	280.784	0.0332921
Sarb_CBS10644	Glutamine	524.794	0.658711
Sarb_CBS10644	Glutamine	516.451	0.642686
Sarb_CBS10644	Glutamic acid	221.981	-0.163528
Sarb_CBS10644	Glutamic acid	240.231	-0.0845201
Sarb_CBS10644	Glutamic acid	245.903	-0.0611831
Sarb_CBS10644	Glutamic acid	257.72	-0.0142439
Sarb_CBS10644	Glutamic acid	218.228	-0.180579
Sarb_CBS10644	Glutamic acid	226.076	-0.145248
Sarb_CBS10644	Glutamic acid	216.843	-0.186944
Sarb_CBS10644	Glutamic acid	174.304	-0.405316
Sarb_CBS10644	Serine	24.8616	0.0317361
Sarb_CBS10644	Serine	27.5734	0.135263
Sarb_CBS10644	Serine	28.6859	0.174815
Sarb_CBS10644	Serine	25.1021	0.0413638
Sarb_CBS10644	Serine	24.8153	0.0298725
Sarb_CBS10644	Serine	30.6052	0.239581
Sarb_CBS10644	Serine	29.7915	0.212635
Sarb_CBS10644	Serine	25.8956	0.0724836
Sarb_CBS10644	Asparagine	7.60655	-0.220108
Sarb_CBS10644	Asparagine	10.2315	0.0763575
Sarb_CBS10644	Asparagine	8.12433	-0.154253
Sarb_CBS10644	Asparagine	11.3552	0.180562
Sarb_CBS10644	Asparagine	8.42534	-0.117873
Sarb_CBS10644	Asparagine	9.8135	0.0346427
Sarb_CBS10644	Asparagine	7.10141	-0.288823
Sarb_CBS10644	Asparagine	10.5116	0.103366
Sarb_CBS10644	Aspartic acid	54.7248	-0.0656268
Sarb_CBS10644	Aspartic acid	59.9724	0.0259411
Sarb_CBS10644	Aspartic acid	60.1418	0.0287618
Sarb_CBS10644	Aspartic acid	65.0303	0.10691
Sarb_CBS10644	Aspartic acid	50.0359	-0.155202
Sarb_CBS10644	Aspartic acid	52.9901	-0.0978388
Sarb_CBS10644	Aspartic acid	56.7145	-0.0299141
Sarb_CBS10644	Aspartic acid	47.4881	-0.207465
Sarb_CBS10644	Histidine	18.5758	-0.252735
Sarb_CBS10644	Histidine	19.2315	-0.218041
Sarb_CBS10644	Histidine	20.6173	-0.148459
Sarb_CBS10644	Histidine	20.9272	-0.133542
Sarb_CBS10644	Histidine	19.0765	-0.226133
Sarb_CBS10644	Histidine	18.5758	-0.252735
Sarb_CBS10644	Histidine	19.2747	-0.2158
Sarb_CBS10644	Histidine	17.8491	-0.292637
Sarb_CBS10644	Arginine	182.065	-0.538677
Sarb_CBS10644	Arginine	132.003	-0.860217
Sarb_CBS10644	Arginine	153.635	-0.70846
Sarb_CBS10644	Arginine	171.15	-0.6005
Sarb_CBS10644	Arginine	89.8772	-1.2446
Sarb_CBS10644	Arginine	123.237	-0.928927
Sarb_CBS10644	Arginine	148.064	-0.745398
Sarb_CBS10644	Arginine	99.8439	-1.13943
Sarb_CBS10644	Lysine	23.3925	0.409864
Sarb_CBS10644	Lysine	27.2114	0.561086
Sarb_CBS10644	Lysine	38.7747	0.915217
Sarb_CBS10644	Lysine	32.3095	0.73281
Sarb_CBS10644	Lysine	29.4059	0.638644
Sarb_CBS10644	Lysine	26.0724	0.518325
Sarb_CBS10644	Lysine	31.2371	0.699055
Sarb_CBS10644	Lysine	39.5054	0.933886
Sarb_CBS10644	Leucine	3.70588	0.335349
Sarb_CBS10644	Leucine	3.40377	0.250312
Sarb_CBS10644	Leucine	3.34082	0.231644
Sarb_CBS10644	Leucine	3.05068	0.140793
Sarb_CBS10644	Leucine	3.07648	0.149212
Sarb_CBS10644	Leucine	3.42419	0.25629
Sarb_CBS10644	Leucine	3.26842	0.209734
Sarb_CBS10644	Phenylalanine	0.947994	-0.113853
Sarb_CBS10644	Phenylalanine	0.968358	-0.0925991
Sarb_CBS10644	Phenylalanine	0.872089	-0.19731
Sarb_CBS10644	Phenylalanine	0.786567	-0.300523
Sarb_CBS10644	Phenylalanine	0.847458	-0.22596
Sarb_CBS10644	Phenylalanine	0.929037	-0.134053
Sarb_CBS10644	Phenylalanine	0.832738	-0.243483
Sarb_CBS10644	Tryptophan	0.24272	-0.0221673
Sarb_CBS10644	Tryptophan	0.250244	0.00835969
Sarb_CBS10644	Tryptophan	0.2195	-0.122721
Sarb_CBS10644	Tryptophan	0.23808	-0.0414675
Sarb_CBS10644	Tryptophan	0.206588	-0.183347
Sarb_CBS10644	Tryptophan	0.236746	-0.047089
Sarb_CBS10644	Tryptophan	0.251591	0.0137305
Sarb_CBS10644	Isoleucine	3.57998	0.00591607
Sarb_CBS10644	Isoleucine	3.56098	0.000593801
Sarb_CBS10644	Isoleucine	2.93729	-0.191953
Sarb_CBS10644	Isoleucine	3.39175	-0.0480955
Sarb_CBS10644	Isoleucine	3.19172	-0.108882
Sarb_CBS10644	Isoleucine	3.19172	-0.108882
Sarb_CBS10644	Isoleucine	3.19172	-0.108882
Sarb_CBS10644	Methionine	1.4624	-0.0560316
Sarb_CBS10644	Methionine	1.43404	-0.0756175
Sarb_CBS10644	Methionine	1.3038	-0.170827
Sarb_CBS10644	Methionine	1.21177	-0.244026
Sarb_CBS10644	Methionine	1.50575	-0.0268235
Sarb_CBS10644	Methionine	1.64017	0.0586901
Sarb_CBS10644	Methionine	1.14586	-0.299957
Sarb_CBS10644	Valine	10.6003	-0.307439
Sarb_CBS10644	Valine	10.5667	-0.310615
Sarb_CBS10644	Valine	11.0526	-0.26565
Sarb_CBS10644	Valine	8.95927	-0.47563
Sarb_CBS10644	Valine	9.04303	-0.466325
Sarb_CBS10644	Valine	10.6395	-0.303746
Sarb_CBS10644	Valine	10.3845	-0.328001
Sarb_CBS10644	Proline	11.7291	-0.0916022
Sarb_CBS10644	Proline	11.2883	-0.129907
Sarb_CBS10644	Proline	12.0887	-0.0613972
Sarb_CBS10644	Proline	12.0063	-0.0682394
Sarb_CBS10644	Proline	10.9208	-0.163006
Sarb_CBS10644	Proline	12.2636	-0.047035
Sarb_CBS10644	Proline	11.7459	-0.0901679
Sarb_CBS10644	Tyrosine	0.449607	-0.12002
Sarb_CBS10644	Tyrosine	0.504471	-0.00488374
Sarb_CBS10644	Tyrosine	0.463516	-0.0895533
Sarb_CBS10644	Tyrosine	0.479075	-0.0565365
Sarb_CBS10644	Tyrosine	0.454716	-0.108721
Sarb_CBS10644	Tyrosine	0.391283	-0.258962
Sarb_CBS10644	Tyrosine	0.448728	-0.121978
Sarb_CBS10644	Alanine	107.656	-0.0524998
Sarb_CBS10644	Alanine	100.307	-0.123208
Sarb_CBS10644	Alanine	113.432	-0.00023336
Sarb_CBS10644	Alanine	96.9293	-0.157457
Sarb_CBS10644	Alanine	92.8815	-0.200114
Sarb_CBS10644	Alanine	111.447	-0.0178866
Sarb_CBS10644	Alanine	112.14	-0.0116916
Sarb_CBS10644	Threonine	42.7948	0.228657
Sarb_CBS10644	Threonine	41.1428	0.189289
Sarb_CBS10644	Threonine	40.8667	0.182555
Sarb_CBS10644	Threonine	37.6618	0.100888
Sarb_CBS10644	Threonine	38.2133	0.115423
Sarb_CBS10644	Threonine	45.8685	0.298018
Sarb_CBS10644	Threonine	45.6998	0.294334
Sarb_CBS10644	Glycine	20.2506	-0.101043
Sarb_CBS10644	Glycine	17.8602	-0.226655
Sarb_CBS10644	Glycine	20.3084	-0.0981935
Sarb_CBS10644	Glycine	16.3481	-0.315114
Sarb_CBS10644	Glycine	18.5763	-0.187344
Sarb_CBS10644	Glycine	22.5003	0.00430214
Sarb_CBS10644	Glycine	21.1098	-0.0594922
Sarb_CBS10644	Glutamine	297.118	0.247185
Sarb_CBS10644	Glutamine	307.93	0.282929
Sarb_CBS10644	Glutamine	505.88	0.779355
Sarb_CBS10644	Glutamine	469.269	0.704232
Sarb_CBS10644	Glutamine	262.027	0.121506
Sarb_CBS10644	Glutamine	305.196	0.274011
Sarb_CBS10644	Glutamine	486.404	0.740095
Sarb_CBS10644	Glutamic acid	270.025	-0.254007
Sarb_CBS10644	Glutamic acid	251.759	-0.324048
Sarb_CBS10644	Glutamic acid	272.528	-0.244781
Sarb_CBS10644	Glutamic acid	250.454	-0.329244
Sarb_CBS10644	Glutamic acid	232.019	-0.405703
Sarb_CBS10644	Glutamic acid	271.852	-0.247264
Sarb_CBS10644	Glutamic acid	273.4	-0.241584
Sarb_CBS10644	Serine	31.35	0.103035
Sarb_CBS10644	Serine	26.6536	-0.0592548
Sarb_CBS10644	Serine	28.5556	0.00967608
Sarb_CBS10644	Serine	25.7194	-0.0949341
Sarb_CBS10644	Serine	25.3157	-0.110752
Sarb_CBS10644	Serine	28.6164	0.0118022
Sarb_CBS10644	Serine	28.8914	0.0213665
Sarb_CBS10644	Asparagine	12.5795	0.0671839
Sarb_CBS10644	Asparagine	14.2402	0.191186
Sarb_CBS10644	Asparagine	11.774	0.00101008
Sarb_CBS10644	Asparagine	12.0087	0.0207521
Sarb_CBS10644	Asparagine	9.8433	-0.178091
Sarb_CBS10644	Asparagine	11.5394	-0.0191114
Sarb_CBS10644	Asparagine	12.8112	0.0854399
Sarb_CBS10644	Aspartic acid	56.3776	-0.395948
Sarb_CBS10644	Aspartic acid	53.2961	-0.452156
Sarb_CBS10644	Aspartic acid	53.4259	-0.449724
Sarb_CBS10644	Aspartic acid	50.9922	-0.496347
Sarb_CBS10644	Aspartic acid	51.337	-0.489608
Sarb_CBS10644	Aspartic acid	60.9966	-0.317201
Sarb_CBS10644	Aspartic acid	57.7655	-0.371628
Sarb_CBS10644	Histidine	11.1827	-0.318107
Sarb_CBS10644	Histidine	12.0341	-0.244732
Sarb_CBS10644	Histidine	12.8946	-0.175672
Sarb_CBS10644	Histidine	10.8557	-0.347789
Sarb_CBS10644	Histidine	10.1604	-0.413982
Sarb_CBS10644	Histidine	11.7129	-0.271789
Sarb_CBS10644	Histidine	11.5885	-0.282466
Sarb_CBS10644	Arginine	158.035	-0.275179
Sarb_CBS10644	Arginine	180.528	-0.142113
Sarb_CBS10644	Arginine	116.935	-0.576377
Sarb_CBS10644	Arginine	87.1958	-0.869842
Sarb_CBS10644	Arginine	130.898	-0.463583
Sarb_CBS10644	Arginine	113.858	-0.603047
Sarb_CBS10644	Arginine	225.024	0.0782096
Sarb_CBS10644	Lysine	23.6957	-0.155441
Sarb_CBS10644	Lysine	21.4954	-0.252898
Sarb_CBS10644	Lysine	24.4691	-0.123326
Sarb_CBS10644	Lysine	20.2062	-0.314746
Sarb_CBS10644	Lysine	22.4049	-0.211455
Sarb_CBS10644	Lysine	25.0398	-0.10027
Sarb_CBS10644	Lysine	24.917	-0.105186
Scas_CBS4309	Leucine	0.779057	-1.16238
Scas_CBS4309	Leucine	0.769095	-1.17525
Scas_CBS4309	Leucine	0.632195	-1.37127
Scas_CBS4309	Leucine	0.749613	-1.20091
Scas_CBS4309	Leucine	0.663515	-1.32291
Scas_CBS4309	Leucine	0.824961	-1.10513
Scas_CBS4309	Leucine	0.55065	-1.50937
Scas_CBS4309	Leucine	13.1408	1.66301
Scas_CBS4309	Phenylalanine	2.72553	0.540602
Scas_CBS4309	Phenylalanine	2.84114	0.582148
Scas_CBS4309	Phenylalanine	2.39871	0.412871
Scas_CBS4309	Phenylalanine	2.30487	0.372966
Scas_CBS4309	Phenylalanine	2.10034	0.280042
Scas_CBS4309	Phenylalanine	2.29354	0.368038
Scas_CBS4309	Phenylalanine	2.86407	0.590185
Scas_CBS4309	Phenylalanine	2.6748	0.521815
Scas_CBS4309	Tryptophan	0.240819	-0.0358246
Scas_CBS4309	Tryptophan	0.243242	-0.0258152
Scas_CBS4309	Tryptophan	0.213306	-0.157145
Scas_CBS4309	Tryptophan	0.239826	-0.0399566
Scas_CBS4309	Tryptophan	0.209483	-0.17523
Scas_CBS4309	Tryptophan	0.239603	-0.0408883
Scas_CBS4309	Tryptophan	0.239859	-0.03982
Scas_CBS4309	Tryptophan	0.256885	0.0287564
Scas_CBS4309	Isoleucine	4.38274	0.385122
Scas_CBS4309	Isoleucine	3.35138	0.11682
Scas_CBS4309	Isoleucine	4.01372	0.297167
Scas_CBS4309	Isoleucine	3.60906	0.190895
Scas_CBS4309	Isoleucine	3.00578	0.00798388
Scas_CBS4309	Isoleucine	3.42593	0.138822
Scas_CBS4309	Isoleucine	3.80053	0.242588
Scas_CBS4309	Isoleucine	3.30891	0.104067
Scas_CBS4309	Methionine	2.40236	0.357041
Scas_CBS4309	Methionine	1.81517	0.0767683
Scas_CBS4309	Methionine	1.70686	0.0152437
Scas_CBS4309	Methionine	1.7554	0.0432855
Scas_CBS4309	Methionine	1.79075	0.0632241
Scas_CBS4309	Methionine	1.90879	0.12706
Scas_CBS4309	Methionine	1.70686	0.0152437
Scas_CBS4309	Methionine	1.90519	0.125169
Scas_CBS4309	Valine	56.3492	1.42592
Scas_CBS4309	Valine	46.3701	1.23101
Scas_CBS4309	Valine	50.5613	1.31754
Scas_CBS4309	Valine	41.7444	1.12592
Scas_CBS4309	Valine	41.2654	1.11438
Scas_CBS4309	Valine	44.5053	1.18996
Scas_CBS4309	Valine	45.4319	1.21057
Scas_CBS4309	Valine	39.5172	1.07109
Scas_CBS4309	Proline	3.28929	-1.13263
Scas_CBS4309	Proline	2.73674	-1.31654
Scas_CBS4309	Proline	3.04873	-1.20858
Scas_CBS4309	Proline	2.23004	-1.52129
Scas_CBS4309	Proline	2.34581	-1.47068
Scas_CBS4309	Proline	2.64712	-1.34983
Scas_CBS4309	Proline	2.55995	-1.38332
Scas_CBS4309	Proline	2.61164	-1.36333
Scas_CBS4309	Tyrosine	2.11878	1.70255
Scas_CBS4309	Tyrosine	1.70244	1.48377
Scas_CBS4309	Tyrosine	1.57074	1.40326
Scas_CBS4309	Tyrosine	1.56537	1.39983
Scas_CBS4309	Tyrosine	1.54652	1.38772
Scas_CBS4309	Tyrosine	1.60533	1.42503
Scas_CBS4309	Tyrosine	1.84102	1.56203
Scas_CBS4309	Tyrosine	5.65929	2.68501
Scas_CBS4309	Alanine	249.598	0.961773
Scas_CBS4309	Alanine	194.08	0.710193
Scas_CBS4309	Alanine	233.507	0.895137
Scas_CBS4309	Alanine	190.238	0.690199
Scas_CBS4309	Alanine	188.381	0.680387
Scas_CBS4309	Alanine	209.125	0.784856
Scas_CBS4309	Alanine	213.385	0.805022
Scas_CBS4309	Alanine	188.343	0.680189
Scas_CBS4309	Threonine	33.2181	0.165851
Scas_CBS4309	Threonine	26.3051	-0.0674794
Scas_CBS4309	Threonine	27.4468	-0.0249937
Scas_CBS4309	Threonine	26.3051	-0.0674794
Scas_CBS4309	Threonine	26.3051	-0.0674794
Scas_CBS4309	Threonine	29.1687	0.0358542
Scas_CBS4309	Threonine	30.6323	0.0848106
Scas_CBS4309	Threonine	26.3051	-0.0674794
Scas_CBS4309	Glycine	27.4875	0.3208
Scas_CBS4309	Glycine	21.9339	0.0951033
Scas_CBS4309	Glycine	23.2226	0.152195
Scas_CBS4309	Glycine	18.5664	-0.071578
Scas_CBS4309	Glycine	19.7713	-0.00870103
Scas_CBS4309	Glycine	19.55	-0.0199543
Scas_CBS4309	Glycine	25.9152	0.261899
Scas_CBS4309	Glycine	20.6034	0.0325232
Scas_CBS4309	Glutamine	109.951	-0.884505
Scas_CBS4309	Glutamine	87.5157	-1.11272
Scas_CBS4309	Glutamine	210.38	-0.23562
Scas_CBS4309	Glutamine	179.562	-0.394016
Scas_CBS4309	Glutamine	78.5579	-1.2207
Scas_CBS4309	Glutamine	190.37	-0.335567
Scas_CBS4309	Glutamine	214.631	-0.215618
Scas_CBS4309	Glutamine	86.2566	-1.12721
Scas_CBS4309	Glutamic acid	152.313	-0.523235
Scas_CBS4309	Glutamic acid	129.909	-0.682338
Scas_CBS4309	Glutamic acid	140.141	-0.606526
Scas_CBS4309	Glutamic acid	116.532	-0.791009
Scas_CBS4309	Glutamic acid	111.505	-0.835101
Scas_CBS4309	Glutamic acid	130.514	-0.677695
Scas_CBS4309	Glutamic acid	124.309	-0.726403
Scas_CBS4309	Glutamic acid	113.257	-0.819512
Scas_CBS4309	Serine	17.9867	-0.312984
Scas_CBS4309	Serine	16.2977	-0.411593
Scas_CBS4309	Serine	14.7082	-0.514214
Scas_CBS4309	Serine	13.5001	-0.599923
Scas_CBS4309	Serine	13.2105	-0.621603
Scas_CBS4309	Serine	14.5349	-0.526068
Scas_CBS4309	Serine	14.547	-0.525233
Scas_CBS4309	Serine	15.8568	-0.439022
Scas_CBS4309	Asparagine	11.6392	0.231448
Scas_CBS4309	Asparagine	16.5111	0.581104
Scas_CBS4309	Asparagine	13.7066	0.394949
Scas_CBS4309	Asparagine	12.1763	0.276563
Scas_CBS4309	Asparagine	13.1078	0.35028
Scas_CBS4309	Asparagine	11.6392	0.231448
Scas_CBS4309	Asparagine	14.8765	0.476852
Scas_CBS4309	Asparagine	11.4295	0.213263
Scas_CBS4309	Aspartic acid	102.333	0.521309
Scas_CBS4309	Aspartic acid	86.8733	0.357527
Scas_CBS4309	Aspartic acid	86.2818	0.350695
Scas_CBS4309	Aspartic acid	83.1012	0.313136
Scas_CBS4309	Aspartic acid	71.1099	0.157303
Scas_CBS4309	Aspartic acid	87.115	0.360305
Scas_CBS4309	Aspartic acid	96.2646	0.460177
Scas_CBS4309	Aspartic acid	84.5246	0.330119
Scas_CBS4309	Histidine	3.58751	-1.92548
Scas_CBS4309	Histidine	2.44999	-2.30685
Scas_CBS4309	Histidine	3.79089	-1.87033
Scas_CBS4309	Histidine	2.54086	-2.27043
Scas_CBS4309	Histidine	2.87342	-2.14743
Scas_CBS4309	Histidine	3.48513	-1.95443
Scas_CBS4309	Histidine	3.62133	-1.91609
Scas_CBS4309	Histidine	2.789	-2.17725
Scas_CBS4309	Arginine	62.764	-1.60224
Scas_CBS4309	Arginine	29.9144	-2.34328
Scas_CBS4309	Arginine	46.6149	-1.8997
Scas_CBS4309	Arginine	33.1394	-2.2409
Scas_CBS4309	Arginine	28.6612	-2.38608
Scas_CBS4309	Arginine	46.5056	-1.90205
Scas_CBS4309	Arginine	33.8788	-2.21883
Scas_CBS4309	Arginine	34.001	-2.21523
Scas_CBS4309	Lysine	5.99384	-0.962691
Scas_CBS4309	Lysine	5.37506	-1.07165
Scas_CBS4309	Lysine	4.36607	-1.27956
Scas_CBS4309	Lysine	5.76078	-1.00235
Scas_CBS4309	Lysine	5.63308	-1.02477
Scas_CBS4309	Lysine	4.98688	-1.14661
Scas_CBS4309	Lysine	7.23398	-0.774634
Scas_CBS4309	Lysine	7.45979	-0.743896
Scas_CBS4309	Leucine	0.929182	-1.04741
Scas_CBS4309	Leucine	0.476298	-1.71567
Scas_CBS4309	Leucine	1.10843	-0.871013
Scas_CBS4309	Leucine	12.5542	1.5561
Scas_CBS4309	Leucine	14.28	1.6849
Scas_CBS4309	Leucine	0.608149	-1.47129
Scas_CBS4309	Leucine	0.67269	-1.37043
Scas_CBS4309	Leucine	0.563312	-1.54788
Scas_CBS4309	Phenylalanine	2.78399	0.936862
Scas_CBS4309	Phenylalanine	2.84945	0.960104
Scas_CBS4309	Phenylalanine	2.63254	0.880926
Scas_CBS4309	Phenylalanine	2.97184	1.00216
Scas_CBS4309	Phenylalanine	2.85049	0.960465
Scas_CBS4309	Phenylalanine	2.92783	0.987237
Scas_CBS4309	Phenylalanine	2.2929	0.742794
Scas_CBS4309	Phenylalanine	2.21919	0.71012
Scas_CBS4309	Tryptophan	0.313481	0.211819
Scas_CBS4309	Tryptophan	0.382059	0.409656
Scas_CBS4309	Tryptophan	0.330873	0.265817
Scas_CBS4309	Tryptophan	0.332114	0.269561
Scas_CBS4309	Tryptophan	0.407728	0.474682
Scas_CBS4309	Tryptophan	0.330873	0.265817
Scas_CBS4309	Tryptophan	0.334785	0.27757
Scas_CBS4309	Tryptophan	0.306155	0.188175
Scas_CBS4309	Isoleucine	4.7135	0.287825
Scas_CBS4309	Isoleucine	5.45333	0.433621
Scas_CBS4309	Isoleucine	4.89671	0.325959
Scas_CBS4309	Isoleucine	7.18586	0.70951
Scas_CBS4309	Isoleucine	6.44274	0.600349
Scas_CBS4309	Isoleucine	4.25453	0.18538
Scas_CBS4309	Isoleucine	5.47495	0.437577
Scas_CBS4309	Isoleucine	4.45349	0.231082
Scas_CBS4309	Methionine	2.30929	0.41029
Scas_CBS4309	Methionine	1.90859	0.219713
Scas_CBS4309	Methionine	2.44879	0.468943
Scas_CBS4309	Methionine	1.65376	0.0763989
Scas_CBS4309	Methionine	2.04758	0.29001
Scas_CBS4309	Methionine	2.07204	0.301883
Scas_CBS4309	Methionine	1.89399	0.212035
Scas_CBS4309	Methionine	2.04017	0.286383
Scas_CBS4309	Valine	44.098	1.09043
Scas_CBS4309	Valine	43.4909	1.07657
Scas_CBS4309	Valine	41.6072	1.03229
Scas_CBS4309	Valine	44.9557	1.1097
Scas_CBS4309	Valine	48.2826	1.18109
Scas_CBS4309	Valine	39.8606	0.989408
Scas_CBS4309	Valine	43.2878	1.07189
Scas_CBS4309	Valine	40.5512	1.00659
Scas_CBS4309	Proline	5.18325	-0.910834
Scas_CBS4309	Proline	5.4221	-0.865782
Scas_CBS4309	Proline	5.1076	-0.925537
Scas_CBS4309	Proline	5.16554	-0.914257
Scas_CBS4309	Proline	5.15878	-0.915566
Scas_CBS4309	Proline	4.97522	-0.951798
Scas_CBS4309	Proline	4.89559	-0.967931
Scas_CBS4309	Proline	4.6068	-1.02873
Scas_CBS4309	Tyrosine	1.08249	0.72062
Scas_CBS4309	Tyrosine	1.28291	0.890485
Scas_CBS4309	Tyrosine	1.18845	0.814005
Scas_CBS4309	Tyrosine	1.22773	0.846518
Scas_CBS4309	Tyrosine	1.4504	1.01319
Scas_CBS4309	Tyrosine	1.06877	0.707858
Scas_CBS4309	Tyrosine	1.24107	0.857327
Scas_CBS4309	Tyrosine	0.996741	0.638088
Scas_CBS4309	Alanine	217.261	0.627033
Scas_CBS4309	Alanine	209.981	0.592951
Scas_CBS4309	Alanine	213.07	0.607559
Scas_CBS4309	Alanine	221.285	0.64539
Scas_CBS4309	Alanine	233.68	0.69989
Scas_CBS4309	Alanine	204.048	0.564289
Scas_CBS4309	Alanine	208.227	0.584565
Scas_CBS4309	Alanine	210.013	0.593103
Scas_CBS4309	Threonine	33.7234	-0.00105717
Scas_CBS4309	Threonine	28.6584	-0.163803
Scas_CBS4309	Threonine	30.7597	-0.0930434
Scas_CBS4309	Threonine	26.2244	-0.25256
Scas_CBS4309	Threonine	31.2408	-0.0775247
Scas_CBS4309	Threonine	30.438	-0.103559
Scas_CBS4309	Threonine	31.2649	-0.0767546
Scas_CBS4309	Threonine	31.6747	-0.0637308
Scas_CBS4309	Glycine	49.7214	0.799393
Scas_CBS4309	Glycine	45.0671	0.701109
Scas_CBS4309	Glycine	52.4746	0.853286
Scas_CBS4309	Glycine	47.2612	0.748646
Scas_CBS4309	Glycine	47.7584	0.759112
Scas_CBS4309	Glycine	44.3304	0.684627
Scas_CBS4309	Glycine	50.4102	0.813149
Scas_CBS4309	Glycine	43.2311	0.659517
Scas_CBS4309	Glutamine	98.7788	-0.865985
Scas_CBS4309	Glutamine	101.047	-0.84328
Scas_CBS4309	Glutamine	181.14	-0.259595
Scas_CBS4309	Glutamine	183.607	-0.246068
Scas_CBS4309	Glutamine	112.814	-0.733131
Scas_CBS4309	Glutamine	98.662	-0.867168
Scas_CBS4309	Glutamine	188.996	-0.217144
Scas_CBS4309	Glutamine	184.267	-0.242484
Scas_CBS4309	Glutamic acid	217.066	-0.477285
Scas_CBS4309	Glutamic acid	203.062	-0.543977
Scas_CBS4309	Glutamic acid	221.669	-0.456304
Scas_CBS4309	Glutamic acid	195.488	-0.581988
Scas_CBS4309	Glutamic acid	230.365	-0.417824
Scas_CBS4309	Glutamic acid	192.314	-0.598357
Scas_CBS4309	Glutamic acid	222.206	-0.453885
Scas_CBS4309	Glutamic acid	206.849	-0.5255
Scas_CBS4309	Serine	17.4995	-0.467607
Scas_CBS4309	Serine	16.9976	-0.496706
Scas_CBS4309	Serine	17.1012	-0.490627
Scas_CBS4309	Serine	17.1623	-0.487059
Scas_CBS4309	Serine	22.1931	-0.229994
Scas_CBS4309	Serine	15.5131	-0.588092
Scas_CBS4309	Serine	19.2187	-0.373894
Scas_CBS4309	Serine	15.0633	-0.617515
Scas_CBS4309	Asparagine	11.774	0.00504899
Scas_CBS4309	Asparagine	11.774	0.00504899
Scas_CBS4309	Asparagine	14.6422	0.223066
Scas_CBS4309	Asparagine	10.1661	-0.141786
Scas_CBS4309	Asparagine	16.8338	0.362546
Scas_CBS4309	Asparagine	12.9026	0.0965872
Scas_CBS4309	Asparagine	11.774	0.00504899
Scas_CBS4309	Asparagine	12.848	0.0923462
Scas_CBS4309	Aspartic acid	108.381	0.304061
Scas_CBS4309	Aspartic acid	110.304	0.321651
Scas_CBS4309	Aspartic acid	103.135	0.254443
Scas_CBS4309	Aspartic acid	101.8	0.241414
Scas_CBS4309	Aspartic acid	127.436	0.466026
Scas_CBS4309	Aspartic acid	100.883	0.232368
Scas_CBS4309	Aspartic acid	126.75	0.460623
Scas_CBS4309	Aspartic acid	105.416	0.276318
Scas_CBS4309	Histidine	3.46527	-1.51689
Scas_CBS4309	Histidine	3.86485	-1.40776
Scas_CBS4309	Histidine	3.82849	-1.41721
Scas_CBS4309	Histidine	3.3608	-1.5475
Scas_CBS4309	Histidine	3.94685	-1.38676
Scas_CBS4309	Histidine	3.55271	-1.49197
Scas_CBS4309	Histidine	4.09486	-1.34994
Scas_CBS4309	Histidine	3.9991	-1.37361
Scas_CBS4309	Arginine	54.3566	-1.37667
Scas_CBS4309	Arginine	55.1111	-1.36288
Scas_CBS4309	Arginine	49.1129	-1.47811
Scas_CBS4309	Arginine	56.729	-1.33395
Scas_CBS4309	Arginine	49.332	-1.47366
Scas_CBS4309	Arginine	49.6233	-1.46777
Scas_CBS4309	Arginine	91.0445	-0.860882
Scas_CBS4309	Arginine	55.1882	-1.36148
Scas_CBS4309	Lysine	8.59489	-1.13963
Scas_CBS4309	Lysine	7.50976	-1.27459
Scas_CBS4309	Lysine	8.76058	-1.12053
Scas_CBS4309	Lysine	6.94687	-1.35251
Scas_CBS4309	Lysine	9.94905	-0.993318
Scas_CBS4309	Lysine	7.05048	-1.3377
Scas_CBS4309	Lysine	9.24192	-1.06705
Scas_CBS4309	Lysine	8.30827	-1.17354
Scer__03	Leucine	3.82508	0.318485
Scer__03	Leucine	3.9853	0.359518
Scer__03	Leucine	3.82527	0.318537
Scer__03	Leucine	3.73371	0.294308
Scer__03	Phenylalanine	1.80415	0.221725
Scer__03	Phenylalanine	1.88452	0.265304
Scer__03	Phenylalanine	1.75349	0.19324
Scer__03	Phenylalanine	1.92836	0.288305
Scer__03	Tryptophan	0.247635	-0.177811
Scer__03	Tryptophan	0.28661	-0.0316453
Scer__03	Tryptophan	0.259679	-0.130321
Scer__03	Tryptophan	0.272964	-0.0804275
Scer__03	Isoleucine	3.01004	0.103138
Scer__03	Isoleucine	3.50255	0.254674
Scer__03	Isoleucine	2.99954	0.0996432
Scer__03	Isoleucine	3.40394	0.226118
Scer__03	Methionine	2.10641	0.241779
Scer__03	Methionine	2.21956	0.294103
Scer__03	Methionine	1.4801	-0.111095
Scer__03	Methionine	1.62376	-0.0184619
Scer__03	Valine	25.8413	0.259994
Scer__03	Valine	25.5182	0.247411
Scer__03	Valine	29.5371	0.393668
Scer__03	Valine	28.5258	0.358828
Scer__03	Proline	10.9082	-0.0068959
Scer__03	Proline	10.0156	-0.0922611
Scer__03	Proline	11.5975	0.0543783
Scer__03	Proline	10.4638	-0.0484868
Scer__03	Tyrosine	0.234256	-0.941938
Scer__03	Tyrosine	0.393211	-0.424005
Scer__03	Tyrosine	0.348327	-0.545209
Scer__03	Tyrosine	0.548025	-0.09203
Scer__03	Alanine	190.527	0.458243
Scer__03	Alanine	181.448	0.409419
Scer__03	Alanine	232.196	0.656028
Scer__03	Alanine	193.716	0.474842
Scer__03	Threonine	26.3051	0.0354899
Scer__03	Threonine	24.2932	-0.0440765
Scer__03	Threonine	26.3051	0.0354899
Scer__03	Threonine	26.6258	0.0476067
Scer__03	Glycine	15.0639	-0.0475114
Scer__03	Glycine	13.7263	-0.140499
Scer__03	Glycine	11.5792	-0.310605
Scer__03	Glycine	16.3438	0.0340366
Scer__03	Glutamine	222.491	-0.334915
Scer__03	Glutamine	219.265	-0.349521
Scer__03	Glutamine	405.538	0.265412
Scer__03	Glutamine	364.023	0.157413
Scer__03	Glutamic acid	335.829	0.134241
Scer__03	Glutamic acid	318.432	0.0810484
Scer__03	Glutamic acid	364.938	0.217367
Scer__03	Glutamic acid	330.332	0.11774
Scer__03	Serine	17.7181	-0.162763
Scer__03	Serine	17.0985	-0.198359
Scer__03	Serine	19.8835	-0.0474616
Scer__03	Serine	18.943	-0.0959167
Scer__03	Asparagine	13.382	0.165183
Scer__03	Asparagine	12.7312	0.11533
Scer__03	Asparagine	18.9246	0.511735
Scer__03	Asparagine	10.2595	-0.100522
Scer__03	Aspartic acid	36.132	-0.213392
Scer__03	Aspartic acid	32.6118	-0.315896
Scer__03	Aspartic acid	32.5021	-0.319265
Scer__03	Aspartic acid	30.6321	-0.378523
Scer__03	Histidine	14.06	-0.336859
Scer__03	Histidine	11.6641	-0.523675
Scer__03	Histidine	11.2972	-0.555632
Scer__03	Histidine	10.2377	-0.654111
Scer__03	Arginine	239.692	-0.27339
Scer__03	Arginine	173.399	-0.597147
Scer__03	Arginine	181.618	-0.550836
Scer__03	Arginine	160.971	-0.67152
Scer__03	Lysine	6.86247	-0.741907
Scer__03	Lysine	7.45666	-0.658866
Scer__03	Lysine	9.64277	-0.401766
Scer__03	Lysine	7.83406	-0.609494
Scer__03	Leucine	3.43361	0.268897
Scer__03	Leucine	3.54055	0.299566
Scer__03	Leucine	4.23785	0.47934
Scer__03	Leucine	3.2397	0.210764
Scer__03	Phenylalanine	2.0488	0.230641
Scer__03	Phenylalanine	1.89852	0.154462
Scer__03	Phenylalanine	2.0123	0.212667
Scer__03	Phenylalanine	1.84137	0.1239
Scer__03	Tryptophan	0.3207	-0.0938014
Scer__03	Tryptophan	0.284363	-0.214057
Scer__03	Tryptophan	0.31543	-0.110373
Scer__03	Tryptophan	0.305937	-0.140928
Scer__03	Isoleucine	3.45322	0.0794744
Scer__03	Isoleucine	3.34872	0.0487454
Scer__03	Isoleucine	3.58393	0.116627
Scer__03	Isoleucine	3.64462	0.133422
Scer__03	Methionine	1.68692	0.238505
Scer__03	Methionine	1.48497	0.110996
Scer__03	Methionine	1.49465	0.117492
Scer__03	Methionine	1.22111	-0.0846404
Scer__03	Valine	28.1631	0.226159
Scer__03	Valine	31.046	0.323615
Scer__03	Valine	37.431	0.510643
Scer__03	Valine	31.7723	0.346739
Scer__03	Proline	12.0063	-0.109833
Scer__03	Proline	13.1016	-0.0225318
Scer__03	Proline	13.3628	-0.00278864
Scer__03	Proline	13.7225	0.0237724
Scer__03	Tyrosine	0.722427	-0.255238
Scer__03	Tyrosine	0.726787	-0.24922
Scer__03	Tyrosine	0.789479	-0.166481
Scer__03	Tyrosine	0.738349	-0.233438
Scer__03	Alanine	256.825	0.454175
Scer__03	Alanine	283.33	0.552392
Scer__03	Alanine	310.914	0.645294
Scer__03	Alanine	275.926	0.525912
Scer__03	Threonine	28.6397	-0.036517
Scer__03	Threonine	30.825	0.037013
Scer__03	Threonine	31.5072	0.058904
Scer__03	Threonine	30.5968	0.0295821
Scer__03	Glycine	17.0196	-0.239826
Scer__03	Glycine	18.6261	-0.149627
Scer__03	Glycine	22.1037	0.0215535
Scer__03	Glycine	23.0135	0.0618931
Scer__03	Glutamine	216.775	-0.259276
Scer__03	Glutamine	194.317	-0.368646
Scer__03	Glutamine	323.288	0.140408
Scer__03	Glutamine	374.18	0.2866
Scer__03	Glutamic acid	428.69	0.128575
Scer__03	Glutamic acid	464.088	0.207916
Scer__03	Glutamic acid	474.127	0.229317
Scer__03	Glutamic acid	451.138	0.179616
Scer__03	Serine	19.786	-0.158357
Scer__03	Serine	24.007	0.0350127
Scer__03	Serine	21.8015	-0.0613553
Scer__03	Serine	22.1008	-0.0477203
Scer__03	Asparagine	12.0842	0.0917807
Scer__03	Asparagine	13.5352	0.205171
Scer__03	Asparagine	15.2186	0.322395
Scer__03	Asparagine	12.4865	0.124527
Scer__03	Aspartic acid	26.755	-0.396849
Scer__03	Aspartic acid	31.5132	-0.233163
Scer__03	Aspartic acid	29.3603	-0.303928
Scer__03	Aspartic acid	30.9588	-0.250912
Scer__03	Histidine	13.4083	-0.572759
Scer__03	Histidine	13.4665	-0.568428
Scer__03	Histidine	10.1007	-0.856027
Scer__03	Histidine	10.8965	-0.780189
Scer__03	Arginine	336.787	-0.0674496
Scer__03	Arginine	275.627	-0.267853
Scer__03	Arginine	288.073	-0.223687
Scer__03	Arginine	286.617	-0.228754
Scer__03	Lysine	8.9356	-0.650615
Scer__03	Lysine	8.30404	-0.723917
Scer__03	Lysine	7.77831	-0.78932
Scer__03	Lysine	9.2931	-0.611387
Scer_21_4_103	Leucine	7.45524	0.986021
Scer_21_4_103	Leucine	2.27806	-0.199573
Scer_21_4_103	Leucine	2.20559	-0.2319
Scer_21_4_103	Leucine	2.43057	-0.134769
Scer_21_4_103	Phenylalanine	2.1163	0.381135
Scer_21_4_103	Phenylalanine	1.96408	0.30649
Scer_21_4_103	Phenylalanine	1.89826	0.272403
Scer_21_4_103	Phenylalanine	2.09212	0.369642
Scer_21_4_103	Tryptophan	0.272964	-0.080123
Scer_21_4_103	Tryptophan	0.24246	-0.198625
Scer_21_4_103	Tryptophan	0.296567	0.00281086
Scer_21_4_103	Tryptophan	0.289436	-0.0215294
Scer_21_4_103	Isoleucine	2.63301	-0.0308577
Scer_21_4_103	Isoleucine	2.51868	-0.0752501
Scer_21_4_103	Isoleucine	2.01809	-0.296834
Scer_21_4_103	Isoleucine	2.48413	-0.0890621
Scer_21_4_103	Methionine	1.64874	-0.00321919
Scer_21_4_103	Methionine	1.37509	-0.184712
Scer_21_4_103	Methionine	1.30381	-0.237941
Scer_21_4_103	Methionine	1.58221	-0.0444089
Scer_21_4_103	Valine	19.3752	-0.027294
Scer_21_4_103	Valine	18.3571	-0.0812734
Scer_21_4_103	Valine	18.3571	-0.0812734
Scer_21_4_103	Valine	18.2256	-0.0884586
Scer_21_4_103	Proline	10.6551	-0.0302391
Scer_21_4_103	Proline	10.654	-0.0303429
Scer_21_4_103	Proline	11.9757	0.0866008
Scer_21_4_103	Proline	11.7785	0.0699989
Scer_21_4_103	Tyrosine	0.853729	0.352054
Scer_21_4_103	Tyrosine	0.806584	0.29525
Scer_21_4_103	Tyrosine	0.432282	-0.32848
Scer_21_4_103	Tyrosine	0.851927	0.349942
Scer_21_4_103	Alanine	148.067	0.206529
Scer_21_4_103	Alanine	155.652	0.256492
Scer_21_4_103	Alanine	149.261	0.21456
Scer_21_4_103	Alanine	143.723	0.176751
Scer_21_4_103	Threonine	24.9295	-0.0184085
Scer_21_4_103	Threonine	25.9257	0.0207781
Scer_21_4_103	Threonine	27.4733	0.0787547
Scer_21_4_103	Threonine	27.6805	0.086268
Scer_21_4_103	Glycine	15.0312	-0.0500982
Scer_21_4_103	Glycine	14.12	-0.112639
Scer_21_4_103	Glycine	17.9056	0.124885
Scer_21_4_103	Glycine	15.0046	-0.0518691
Scer_21_4_103	Glutamine	224.889	-0.323916
Scer_21_4_103	Glutamine	393.989	0.236798
Scer_21_4_103	Glutamine	488.511	0.451838
Scer_21_4_103	Glutamine	245.552	-0.236015
Scer_21_4_103	Glutamic acid	298.593	0.0169622
Scer_21_4_103	Glutamic acid	301.421	0.0263854
Scer_21_4_103	Glutamic acid	336.413	0.136219
Scer_21_4_103	Glutamic acid	318.636	0.0819282
Scer_21_4_103	Serine	20.8472	-0.0004251
Scer_21_4_103	Serine	19.2204	-0.0816745
Scer_21_4_103	Serine	17.8573	-0.155233
Scer_21_4_103	Serine	20.5791	-0.0133693
Scer_21_4_103	Asparagine	7.13646	-0.463143
Scer_21_4_103	Asparagine	10.2693	-0.0991996
Scer_21_4_103	Asparagine	7.56055	-0.405415
Scer_21_4_103	Asparagine	6.6956	-0.526909
Scer_21_4_103	Aspartic acid	45.7754	0.0226268
Scer_21_4_103	Aspartic acid	45.1036	0.00784176
Scer_21_4_103	Aspartic acid	42.7305	-0.0462073
Scer_21_4_103	Aspartic acid	48.4477	0.0793657
Scer_21_4_103	Histidine	30.4025	0.433934
Scer_21_4_103	Histidine	28.5969	0.372709
Scer_21_4_103	Histidine	27.4958	0.333445
Scer_21_4_103	Histidine	34.5811	0.562719
Scer_21_4_103	Arginine	383.888	0.197626
Scer_21_4_103	Arginine	473.031	0.406436
Scer_21_4_103	Arginine	640.785	0.709969
Scer_21_4_103	Arginine	499.138	0.460159
Scer_21_4_103	Lysine	7.15202	-0.700733
Scer_21_4_103	Lysine	5.88797	-0.895215
Scer_21_4_103	Lysine	5.35753	-0.989624
Scer_21_4_103	Lysine	4.52482	-1.15855
Scer_21_4_103	Leucine	2.48338	-0.0544595
Scer_21_4_103	Leucine	2.30702	-0.128125
Scer_21_4_103	Leucine	2.31088	-0.126452
Scer_21_4_103	Leucine	2.09994	-0.222171
Scer_21_4_103	Phenylalanine	2.13913	0.246295
Scer_21_4_103	Phenylalanine	1.90966	0.132817
Scer_21_4_103	Phenylalanine	2.11958	0.237113
Scer_21_4_103	Phenylalanine	1.95976	0.158717
Scer_21_4_103	Tryptophan	0.393473	0.0881084
Scer_21_4_103	Tryptophan	0.330873	-0.085169
Scer_21_4_103	Tryptophan	0.347001	-0.0375771
Scer_21_4_103	Tryptophan	0.323881	-0.106529
Scer_21_4_103	Isoleucine	2.89481	-0.0898398
Scer_21_4_103	Isoleucine	2.89847	-0.0885773
Scer_21_4_103	Isoleucine	3.19172	0.00779868
Scer_21_4_103	Isoleucine	2.69812	-0.160206
Scer_21_4_103	Methionine	1.67592	0.241751
Scer_21_4_103	Methionine	1.50122	0.131666
Scer_21_4_103	Methionine	1.37538	0.0441202
Scer_21_4_103	Methionine	1.10891	-0.171233
Scer_21_4_103	Valine	24.1105	0.042175
Scer_21_4_103	Valine	23.6368	0.0223324
Scer_21_4_103	Valine	25.4961	0.0980546
Scer_21_4_103	Valine	24.785	0.0697684
Scer_21_4_103	Proline	15.5175	0.144016
Scer_21_4_103	Proline	14.2992	0.0622566
Scer_21_4_103	Proline	14.861	0.100794
Scer_21_4_103	Proline	16.0453	0.177466
Scer_21_4_103	Tyrosine	0.857933	-0.122648
Scer_21_4_103	Tyrosine	0.832185	-0.153118
Scer_21_4_103	Tyrosine	0.911349	-0.0622478
Scer_21_4_103	Tyrosine	0.898093	-0.0768995
Scer_21_4_103	Alanine	238.414	0.356381
Scer_21_4_103	Alanine	212.205	0.239925
Scer_21_4_103	Alanine	245.964	0.387559
Scer_21_4_103	Alanine	217.02	0.26236
Scer_21_4_103	Threonine	31.6747	0.0730098
Scer_21_4_103	Threonine	29.5666	0.00413445
Scer_21_4_103	Threonine	30.0868	0.0215773
Scer_21_4_103	Threonine	31.6747	0.0730098
Scer_21_4_103	Glycine	22.6229	0.0470316
Scer_21_4_103	Glycine	21.0641	-0.0243583
Scer_21_4_103	Glycine	22.1782	0.0271782
Scer_21_4_103	Glycine	19.9515	-0.0786259
Scer_21_4_103	Glutamine	288.662	0.0147858
Scer_21_4_103	Glutamine	248.587	-0.134681
Scer_21_4_103	Glutamine	438.915	0.433833
Scer_21_4_103	Glutamine	523.658	0.610368
Scer_21_4_103	Glutamic acid	450.557	0.17319
Scer_21_4_103	Glutamic acid	436.084	0.140538
Scer_21_4_103	Glutamic acid	455.159	0.183351
Scer_21_4_103	Glutamic acid	468.776	0.212829
Scer_21_4_103	Serine	18.1593	-0.231319
Scer_21_4_103	Serine	20.011	-0.134221
Scer_21_4_103	Serine	20.6916	-0.100776
Scer_21_4_103	Serine	21.7811	-0.0494616
Scer_21_4_103	Asparagine	7.61525	-0.365789
Scer_21_4_103	Asparagine	12.6589	0.142416
Scer_21_4_103	Asparagine	8.8621	-0.214158
Scer_21_4_103	Asparagine	9.8979	-0.10362
Scer_21_4_103	Aspartic acid	39.2848	0.0352955
Scer_21_4_103	Aspartic acid	41.0589	0.0794675
Scer_21_4_103	Aspartic acid	41.9799	0.101651
Scer_21_4_103	Aspartic acid	44.1	0.150918
Scer_21_4_103	Histidine	38.1771	0.445462
Scer_21_4_103	Histidine	35.4061	0.370111
Scer_21_4_103	Histidine	32.6315	0.288506
Scer_21_4_103	Histidine	35.8964	0.383865
Scer_21_4_103	Arginine	492.774	0.277737
Scer_21_4_103	Arginine	604.307	0.481769
Scer_21_4_103	Arginine	567.337	0.418641
Scer_21_4_103	Arginine	582.828	0.445579
Scer_21_4_103	Lysine	15.6017	-0.0623073
Scer_21_4_103	Lysine	15.7618	-0.0520946
Scer_21_4_103	Lysine	14.7336	-0.119553
Scer_21_4_103	Lysine	19.368	0.153937
Scer_2187	Leucine	2.19434	-0.225936
Scer_2187	Leucine	0.600559	-1.52171
Scer_2187	Leucine	1.84833	-0.397535
Scer_2187	Leucine	1.72922	-0.464149
Scer_2187	Phenylalanine	2.04159	0.335791
Scer_2187	Phenylalanine	2.04689	0.338386
Scer_2187	Phenylalanine	2.28622	0.448964
Scer_2187	Phenylalanine	2.28708	0.449337
Scer_2187	Tryptophan	0.313329	0.0748405
Scer_2187	Tryptophan	0.26106	-0.107662
Scer_2187	Tryptophan	0.272964	-0.0630726
Scer_2187	Tryptophan	0.373973	0.251772
Scer_2187	Isoleucine	2.51432	-0.0863885
Scer_2187	Isoleucine	2.38634	-0.13863
Scer_2187	Isoleucine	2.72622	-0.00547601
Scer_2187	Isoleucine	2.39399	-0.13543
Scer_2187	Methionine	1.45714	-0.128382
Scer_2187	Methionine	1.70686	0.0297955
Scer_2187	Methionine	1.22826	-0.299262
Scer_2187	Methionine	1.28883	-0.251125
Scer_2187	Valine	18.254	-0.0481299
Scer_2187	Valine	17.7825	-0.0742997
Scer_2187	Valine	18.8442	-0.0163078
Scer_2187	Valine	18.3571	-0.0425013
Scer_2187	Proline	10.0156	-0.0847934
Scer_2187	Proline	10.0345	-0.0829078
Scer_2187	Proline	10.0987	-0.0765307
Scer_2187	Proline	11.7383	0.0739135
Scer_2187	Tyrosine	0.6025	0.0479177
Scer_2187	Tyrosine	0.952255	0.505663
Scer_2187	Tyrosine	1.10179	0.651519
Scer_2187	Tyrosine	1.09982	0.64973
Scer_2187	Alanine	129.756	0.0979552
Scer_2187	Alanine	124.267	0.0547282
Scer_2187	Alanine	155.548	0.279254
Scer_2187	Alanine	162.617	0.323698
Scer_2187	Threonine	20.9355	-0.203348
Scer_2187	Threonine	23.7276	-0.0781528
Scer_2187	Threonine	20.5723	-0.220848
Scer_2187	Threonine	24.0354	-0.065263
Scer_2187	Glycine	14.3535	-0.11963
Scer_2187	Glycine	15.8656	-0.0194699
Scer_2187	Glycine	12.7416	-0.238753
Scer_2187	Glycine	13.6394	-0.170663
Scer_2187	Glutamine	237.412	-0.254146
Scer_2187	Glutamine	254.203	-0.185811
Scer_2187	Glutamine	454.55	0.395365
Scer_2187	Glutamine	513.905	0.518095
Scer_2187	Glutamic acid	315.13	0.0842317
Scer_2187	Glutamic acid	285.66	-0.0139522
Scer_2187	Glutamic acid	309.369	0.0657808
Scer_2187	Glutamic acid	374.194	0.256019
Scer_2187	Serine	21.3147	0.00516324
Scer_2187	Serine	22.3451	0.0523746
Scer_2187	Serine	22.6819	0.0673362
Scer_2187	Serine	23.5382	0.10439
Scer_2187	Asparagine	13.4522	0.191439
Scer_2187	Asparagine	6.51744	-0.533225
Scer_2187	Asparagine	6.40448	-0.550709
Scer_2187	Asparagine	9.28955	-0.178817
Scer_2187	Aspartic acid	38.6014	-0.178575
Scer_2187	Aspartic acid	38.981	-0.168791
Scer_2187	Aspartic acid	31.5438	-0.380489
Scer_2187	Aspartic acid	36.2099	-0.242531
Scer_2187	Histidine	24.9315	0.213187
Scer_2187	Histidine	24.4442	0.193448
Scer_2187	Histidine	16.1822	-0.219029
Scer_2187	Histidine	19.0955	-0.0534899
Scer_2187	Arginine	724.711	0.834165
Scer_2187	Arginine	572.998	0.599274
Scer_2187	Arginine	579.871	0.611197
Scer_2187	Arginine	471.099	0.403459
Scer_2187	Lysine	4.62386	-1.14547
Scer_2187	Lysine	5.33811	-1.00183
Scer_2187	Lysine	6.20381	-0.851539
Scer_2187	Lysine	13.2258	-0.0945322
Scer_2187	Leucine	2.02738	-0.257829
Scer_2187	Leucine	1.39191	-0.633894
Scer_2187	Leucine	2.42215	-0.0799211
Scer_2187	Leucine	1.44425	-0.596982
Scer_2187	Phenylalanine	2.5209	0.431892
Scer_2187	Phenylalanine	1.90701	0.152814
Scer_2187	Phenylalanine	2.38404	0.376074
Scer_2187	Phenylalanine	1.82584	0.10932
Scer_2187	Tryptophan	0.387629	0.0907197
Scer_2187	Tryptophan	0.248646	-0.353299
Scer_2187	Tryptophan	0.349381	-0.0131658
Scer_2187	Tryptophan	0.261449	-0.303089
Scer_2187	Isoleucine	3.21864	0.0107
Scer_2187	Isoleucine	2.7106	-0.161092
Scer_2187	Isoleucine	3.19172	0.00229857
Scer_2187	Isoleucine	3.08397	-0.0320433
Scer_2187	Methionine	1.32194	-0.00312107
Scer_2187	Methionine	1.12626	-0.163317
Scer_2187	Methionine	0.863187	-0.429346
Scer_2187	Methionine	0.764135	-0.551233
Scer_2187	Valine	25.8141	0.132707
Scer_2187	Valine	22.9702	0.0159851
Scer_2187	Valine	21.5355	-0.0485132
Scer_2187	Valine	20.8219	-0.0822083
Scer_2187	Proline	15.984	0.175728
Scer_2187	Proline	15.2544	0.129007
Scer_2187	Proline	13.3721	-0.00268893
Scer_2187	Proline	15.5535	0.148427
Scer_2187	Tyrosine	0.833991	-0.120368
Scer_2187	Tyrosine	0.887381	-0.0583168
Scer_2187	Tyrosine	1.07138	0.130114
Scer_2187	Tyrosine	0.888661	-0.0568756
Scer_2187	Alanine	220.667	0.297232
Scer_2187	Alanine	181.476	0.101703
Scer_2187	Alanine	176.142	0.0718703
Scer_2187	Alanine	170.352	0.0384462
Scer_2187	Threonine	31.218	0.0516378
Scer_2187	Threonine	31.6747	0.066163
Scer_2187	Threonine	24.3099	-0.198474
Scer_2187	Threonine	27.4586	-0.0766784
Scer_2187	Glycine	15.2208	-0.351028
Scer_2187	Glycine	15.0078	-0.36512
Scer_2187	Glycine	16.2705	-0.284335
Scer_2187	Glycine	16.2468	-0.285789
Scer_2187	Glutamine	319.896	0.127117
Scer_2187	Glutamine	283.796	0.00737884
Scer_2187	Glutamine	357.396	0.237966
Scer_2187	Glutamine	410.726	0.377049
Scer_2187	Glutamic acid	476.443	0.233049
Scer_2187	Glutamic acid	436.451	0.145376
Scer_2187	Glutamic acid	429.567	0.129478
Scer_2187	Glutamic acid	433.677	0.139001
Scer_2187	Serine	23.9905	0.0371768
Scer_2187	Serine	24.7943	0.070134
Scer_2187	Serine	28.7043	0.216564
Scer_2187	Serine	25.259	0.0887003
Scer_2187	Asparagine	10.307	-0.0663721
Scer_2187	Asparagine	10.8954	-0.0108547
Scer_2187	Asparagine	9.26598	-0.172842
Scer_2187	Asparagine	8.8973	-0.213444
Scer_2187	Aspartic acid	30.6631	-0.249837
Scer_2187	Aspartic acid	34.5858	-0.129454
Scer_2187	Aspartic acid	26.2926	-0.403608
Scer_2187	Aspartic acid	31.5946	-0.219911
Scer_2187	Histidine	30.0396	0.22763
Scer_2187	Histidine	27.6218	0.143718
Scer_2187	Histidine	20.4907	-0.154914
Scer_2187	Histidine	22.4834	-0.0621089
Scer_2187	Arginine	543.282	0.402858
Scer_2187	Arginine	883.413	0.889023
Scer_2187	Arginine	369.35	0.0169761
Scer_2187	Arginine	466.64	0.250789
Scer_2187	Lysine	16.4326	-0.034508
Scer_2187	Lysine	10.2249	-0.508948
Scer_2187	Lysine	13.4619	-0.23391
Scer_2187	Lysine	13.0744	-0.263124
Scer_A_9	Leucine	3.80476	0.364988
Scer_A_9	Leucine	6.36147	0.878995
Scer_A_9	Leucine	3.05905	0.14684
Scer_A_9	Leucine	3.9268	0.39656
Scer_A_9	Phenylalanine	0.712388	-0.751491
Scer_A_9	Phenylalanine	0.980319	-0.432236
Scer_A_9	Phenylalanine	0.797378	-0.638785
Scer_A_9	Phenylalanine	0.866549	-0.555594
Scer_A_9	Tryptophan	0.174253	-0.449487
Scer_A_9	Tryptophan	0.257987	-0.0570844
Scer_A_9	Tryptophan	0.233854	-0.155298
Scer_A_9	Tryptophan	0.252732	-0.0776638
Scer_A_9	Isoleucine	3.10415	0.0899126
Scer_A_9	Isoleucine	3.20864	0.12302
Scer_A_9	Isoleucine	2.32911	-0.197342
Scer_A_9	Isoleucine	3.29922	0.150857
Scer_A_9	Methionine	2.87806	0.546301
Scer_A_9	Methionine	3.52098	0.747926
Scer_A_9	Methionine	2.35052	0.343821
Scer_A_9	Methionine	3.13385	0.631447
Scer_A_9	Valine	16.4557	-0.00990773
Scer_A_9	Valine	18.1732	0.0893666
Scer_A_9	Valine	16.2421	-0.0229729
Scer_A_9	Valine	18.3571	0.0994323
Scer_A_9	Proline	9.02372	-0.162228
Scer_A_9	Proline	9.24668	-0.13782
Scer_A_9	Proline	8.58308	-0.212291
Scer_A_9	Proline	8.62452	-0.207475
Scer_A_9	Tyrosine	0.143656	-1.22325
Scer_A_9	Tyrosine	0.277898	-0.563419
Scer_A_9	Tyrosine	0.225304	-0.773225
Scer_A_9	Tyrosine	0.255699	-0.646673
Scer_A_9	Alanine	78.229	-0.322287
Scer_A_9	Alanine	86.3957	-0.22299
Scer_A_9	Alanine	81.0404	-0.28698
Scer_A_9	Alanine	87.1731	-0.214032
Scer_A_9	Threonine	38.2254	0.360879
Scer_A_9	Threonine	36.3048	0.309329
Scer_A_9	Threonine	32.5101	0.198929
Scer_A_9	Threonine	34.1696	0.248715
Scer_A_9	Glycine	20.3252	0.142592
Scer_A_9	Glycine	23.4391	0.285136
Scer_A_9	Glycine	18.2183	0.0331584
Scer_A_9	Glycine	24.369	0.324044
Scer_A_9	Glutamine	323.581	0.112548
Scer_A_9	Glutamine	344.377	0.174836
Scer_A_9	Glutamine	559.98	0.661
Scer_A_9	Glutamine	541.081	0.626669
Scer_A_9	Glutamic acid	212.637	-0.260239
Scer_A_9	Glutamic acid	253.199	-0.0856494
Scer_A_9	Glutamic acid	247.56	-0.108169
Scer_A_9	Glutamic acid	256.043	-0.0744787
Scer_A_9	Serine	22.911	0.0166683
Scer_A_9	Serine	19.2136	-0.159333
Scer_A_9	Serine	17.9231	-0.228858
Scer_A_9	Serine	19.6392	-0.137419
Scer_A_9	Asparagine	13.4235	0.264907
Scer_A_9	Asparagine	12.7547	0.213804
Scer_A_9	Asparagine	12.695	0.209108
Scer_A_9	Asparagine	13.8033	0.29281
Scer_A_9	Aspartic acid	47.4881	-0.0839349
Scer_A_9	Aspartic acid	47.4881	-0.0839349
Scer_A_9	Aspartic acid	46.424	-0.106596
Scer_A_9	Aspartic acid	46.2302	-0.11078
Scer_A_9	Histidine	17.6622	-0.21335
Scer_A_9	Histidine	17.8138	-0.204802
Scer_A_9	Histidine	18.9512	-0.142909
Scer_A_9	Histidine	20.0074	-0.0886748
Scer_A_9	Arginine	141.464	-0.795475
Scer_A_9	Arginine	212.11	-0.390416
Scer_A_9	Arginine	296.278	-0.056224
Scer_A_9	Arginine	254.661	-0.207589
Scer_A_9	Lysine	12.2986	-0.198608
Scer_A_9	Lysine	22.6653	0.412739
Scer_A_9	Lysine	27.8387	0.618333
Scer_A_9	Lysine	13.7533	-0.0868141
Scer_A_9	Leucine	4.60406	0.557262
Scer_A_9	Leucine	3.95708	0.405829
Scer_A_9	Leucine	4.47211	0.528183
Scer_A_9	Leucine	3.18329	0.188239
Scer_A_9	Phenylalanine	0.698754	-0.630611
Scer_A_9	Phenylalanine	0.507942	-0.949542
Scer_A_9	Phenylalanine	0.707484	-0.618194
Scer_A_9	Phenylalanine	0.555307	-0.860389
Scer_A_9	Tryptophan	0.222936	-0.281179
Scer_A_9	Tryptophan	0.209535	-0.343172
Scer_A_9	Tryptophan	0.21356	-0.324143
Scer_A_9	Tryptophan	0.223256	-0.279745
Scer_A_9	Isoleucine	3.53856	0.0487301
Scer_A_9	Isoleucine	3.81857	0.124886
Scer_A_9	Isoleucine	3.49366	0.0359587
Scer_A_9	Isoleucine	3.33777	-0.00968757
Scer_A_9	Methionine	2.97067	0.728045
Scer_A_9	Methionine	1.68327	0.159996
Scer_A_9	Methionine	2.3029	0.473424
Scer_A_9	Methionine	1.64949	0.139723
Scer_A_9	Valine	19.4219	0.0777432
Scer_A_9	Valine	19.7323	0.0936002
Scer_A_9	Valine	20.3137	0.122639
Scer_A_9	Valine	18.9647	0.0539252
Scer_A_9	Proline	11.4021	-0.14054
Scer_A_9	Proline	11.8805	-0.099436
Scer_A_9	Proline	10.4267	-0.229965
Scer_A_9	Proline	11.8729	-0.100074
Scer_A_9	Tyrosine	0.391542	-0.561066
Scer_A_9	Tyrosine	0.325721	-0.745116
Scer_A_9	Tyrosine	0.37314	-0.609205
Scer_A_9	Tyrosine	0.420356	-0.490056
Scer_A_9	Alanine	97.2759	-0.334109
Scer_A_9	Alanine	91.4048	-0.396362
Scer_A_9	Alanine	109.067	-0.219693
Scer_A_9	Alanine	85.8651	-0.458882
Scer_A_9	Threonine	40.8498	0.249926
Scer_A_9	Threonine	38.4599	0.18964
Scer_A_9	Threonine	38.2076	0.183057
Scer_A_9	Threonine	38.0339	0.178501
Scer_A_9	Glycine	28.6805	0.264396
Scer_A_9	Glycine	26.1312	0.171307
Scer_A_9	Glycine	28.7788	0.267815
Scer_A_9	Glycine	22.2619	0.0110535
Scer_A_9	Glutamine	265.737	0.0405852
Scer_A_9	Glutamine	272.175	0.0645224
Scer_A_9	Glutamine	437.595	0.53937
Scer_A_9	Glutamine	518.451	0.708922
Scer_A_9	Glutamic acid	306.637	-0.166418
Scer_A_9	Glutamic acid	309.577	-0.156875
Scer_A_9	Glutamic acid	304.273	-0.174158
Scer_A_9	Glutamic acid	327.893	-0.0993947
Scer_A_9	Serine	26.2995	0.0261523
Scer_A_9	Serine	24.007	-0.0650516
Scer_A_9	Serine	21.5103	-0.174866
Scer_A_9	Serine	26.0101	0.0150897
Scer_A_9	Asparagine	14.5313	0.243593
Scer_A_9	Asparagine	15.5297	0.310043
Scer_A_9	Asparagine	17.0486	0.40336
Scer_A_9	Asparagine	14.7813	0.260654
Scer_A_9	Aspartic acid	56.3173	-0.0271951
Scer_A_9	Aspartic acid	58.1226	0.00435745
Scer_A_9	Aspartic acid	54.0585	-0.0681298
Scer_A_9	Aspartic acid	48.0063	-0.186863
Scer_A_9	Histidine	14.9548	-0.244119
Scer_A_9	Histidine	14.907	-0.24732
Scer_A_9	Histidine	14.812	-0.253713
Scer_A_9	Histidine	16.705	-0.133438
Scer_A_9	Arginine	143.88	-0.641702
Scer_A_9	Arginine	148.279	-0.611581
Scer_A_9	Arginine	136.07	-0.697508
Scer_A_9	Arginine	224.837	-0.195304
Scer_A_9	Lysine	18.3668	-0.171701
Scer_A_9	Lysine	21.5149	-0.0135
Scer_A_9	Lysine	16.5378	-0.276597
Scer_A_9	Lysine	21.2197	-0.0273184
Scer_B_17	Leucine	12.3389	1.59886
Scer_B_17	Leucine	3.67736	0.388298
Scer_B_17	Leucine	5.18133	0.731165
Scer_B_17	Phenylalanine	1.28024	-0.214002
Scer_B_17	Phenylalanine	1.0511	-0.411214
Scer_B_17	Phenylalanine	1.22337	-0.259445
Scer_B_17	Tryptophan	0.188205	-0.284168
Scer_B_17	Tryptophan	0.14783	-0.525633
Scer_B_17	Tryptophan	0.157851	-0.460046
Scer_B_17	Isoleucine	3.70269	0.217515
Scer_B_17	Isoleucine	3.52533	0.168429
Scer_B_17	Isoleucine	3.7483	0.229757
Scer_B_17	Methionine	2.28816	0.308512
Scer_B_17	Methionine	2.12613	0.235065
Scer_B_17	Methionine	2.64119	0.451992
Scer_B_17	Valine	12.2215	-0.106599
Scer_B_17	Valine	10.1235	-0.294935
Scer_B_17	Valine	11.3655	-0.179217
Scer_B_17	Proline	9.55578	-0.0669454
Scer_B_17	Proline	10.0156	-0.0199429
Scer_B_17	Proline	9.17002	-0.108152
Scer_B_17	Tyrosine	0.918475	0.861912
Scer_B_17	Tyrosine	0.0429479	-2.20081
Scer_B_17	Tyrosine	0.191599	-0.705396
Scer_B_17	Alanine	97.5761	0.0200449
Scer_B_17	Alanine	90.8072	-0.0518493
Scer_B_17	Alanine	100.84	0.0529441
Scer_B_17	Threonine	86.1008	1.11938
Scer_B_17	Threonine	74.9848	0.98115
Scer_B_17	Threonine	85.9838	1.11802
Scer_B_17	Glycine	27.667	0.329817
Scer_B_17	Glycine	20.697	0.0395632
Scer_B_17	Glycine	33.4694	0.520206
Scer_B_17	Glutamine	238.336	-0.112528
Scer_B_17	Glutamine	414.876	0.441771
Scer_B_17	Glutamine	547.027	0.71829
Scer_B_17	Glutamic acid	212.218	-0.192991
Scer_B_17	Glutamic acid	217.511	-0.168354
Scer_B_17	Glutamic acid	200.043	-0.252074
Scer_B_17	Serine	29.7364	0.191532
Scer_B_17	Serine	33.294	0.304536
Scer_B_17	Serine	30.9984	0.233095
Scer_B_17	Asparagine	11.6392	0.229236
Scer_B_17	Asparagine	9.11051	-0.0157156
Scer_B_17	Asparagine	8.19351	-0.121801
Scer_B_17	Aspartic acid	65.6606	0.08087
Scer_B_17	Aspartic acid	58.2489	-0.0389042
Scer_B_17	Aspartic acid	61.9136	0.0221097
Scer_B_17	Histidine	16.2638	-0.411597
Scer_B_17	Histidine	16.0777	-0.423109
Scer_B_17	Histidine	15.3629	-0.468585
Scer_B_17	Arginine	207.583	-0.406212
Scer_B_17	Arginine	160.674	-0.662366
Scer_B_17	Arginine	383.716	0.208158
Scer_B_17	Lysine	9.57979	-0.492849
Scer_B_17	Lysine	19.1959	0.20219
Scer_B_17	Lysine	9.0969	-0.544571
Scer_B_17	Leucine	4.55978	0.545379
Scer_B_17	Leucine	4.7761	0.591729
Scer_B_17	Leucine	5.89951	0.802974
Scer_B_17	Phenylalanine	0.87571	-0.308949
Scer_B_17	Phenylalanine	1.05464	-0.123027
Scer_B_17	Phenylalanine	1.20771	0.0124991
Scer_B_17	Tryptophan	0.174922	-0.444885
Scer_B_17	Tryptophan	0.192522	-0.349019
Scer_B_17	Tryptophan	0.176247	-0.437343
Scer_B_17	Isoleucine	4.60371	0.287202
Scer_B_17	Isoleucine	5.55162	0.474428
Scer_B_17	Isoleucine	5.74504	0.508675
Scer_B_17	Methionine	1.4624	-0.0148132
Scer_B_17	Methionine	1.98772	0.292096
Scer_B_17	Methionine	2.11476	0.354049
Scer_B_17	Valine	13.9253	-0.155115
Scer_B_17	Valine	16.1205	-0.00872895
Scer_B_17	Valine	19.4456	0.178798
Scer_B_17	Proline	8.71164	-0.400312
Scer_B_17	Proline	10.5862	-0.205425
Scer_B_17	Proline	12.0063	-0.0795397
Scer_B_17	Tyrosine	0.250052	-0.872308
Scer_B_17	Tyrosine	0.38146	-0.449969
Scer_B_17	Tyrosine	0.388113	-0.432678
Scer_B_17	Alanine	157.332	0.228355
Scer_B_17	Alanine	169.178	0.300951
Scer_B_17	Alanine	225.427	0.587994
Scer_B_17	Threonine	86.6558	0.971255
Scer_B_17	Threonine	108.504	1.1961
Scer_B_17	Threonine	139.789	1.44945
Scer_B_17	Glycine	42.2355	0.643552
Scer_B_17	Glycine	48.5634	0.783161
Scer_B_17	Glycine	69.8472	1.1466
Scer_B_17	Glutamine	179.697	-0.307615
Scer_B_17	Glutamine	285.242	0.154449
Scer_B_17	Glutamine	338.731	0.326317
Scer_B_17	Glutamic acid	232.481	-0.425349
Scer_B_17	Glutamic acid	247.068	-0.364493
Scer_B_17	Glutamic acid	293.496	-0.192293
Scer_B_17	Serine	29.7444	0.104485
Scer_B_17	Serine	37.4761	0.33555
Scer_B_17	Serine	43.7597	0.490558
Scer_B_17	Asparagine	7.11139	-0.48559
Scer_B_17	Asparagine	9.73937	-0.171111
Scer_B_17	Asparagine	11.158	-0.0351318
Scer_B_17	Aspartic acid	93.1359	0.308296
Scer_B_17	Aspartic acid	103.715	0.415878
Scer_B_17	Aspartic acid	140.59	0.720086
Scer_B_17	Histidine	13.9469	-0.215714
Scer_B_17	Histidine	14.2481	-0.194354
Scer_B_17	Histidine	17.795	0.0279419
Scer_B_17	Arginine	356.929	0.39041
Scer_B_17	Arginine	253.683	0.048958
Scer_B_17	Arginine	275.221	0.130447
Scer_B_17	Lysine	9.19223	-0.971948
Scer_B_17	Lysine	12.7183	-0.647262
Scer_B_17	Lysine	15.0988	-0.475691
Scer_BJ20	Leucine	2.63211	-0.0291962
Scer_BJ20	Leucine	2.75204	0.0153595
Scer_BJ20	Leucine	2.34592	-0.144306
Scer_BJ20	Leucine	2.52931	-0.0690348
Scer_BJ20	Phenylalanine	1.73655	0.161371
Scer_BJ20	Phenylalanine	1.98144	0.293293
Scer_BJ20	Phenylalanine	1.84246	0.220573
Scer_BJ20	Phenylalanine	2.12204	0.361847
Scer_BJ20	Tryptophan	0.337547	0.172129
Scer_BJ20	Tryptophan	0.413824	0.375864
Scer_BJ20	Tryptophan	0.342166	0.185719
Scer_BJ20	Tryptophan	0.357348	0.229133
Scer_BJ20	Isoleucine	2.57569	-0.0748723
Scer_BJ20	Isoleucine	2.28163	-0.196102
Scer_BJ20	Isoleucine	2.57635	-0.0746182
Scer_BJ20	Isoleucine	2.71757	-0.0212534
Scer_BJ20	Methionine	1.95873	0.165258
Scer_BJ20	Methionine	1.72801	0.0399303
Scer_BJ20	Methionine	1.06491	-0.444148
Scer_BJ20	Methionine	1.3849	-0.181409
Scer_BJ20	Valine	19.577	0.0737669
Scer_BJ20	Valine	21.2269	0.154679
Scer_BJ20	Valine	22.5581	0.215504
Scer_BJ20	Valine	21.0438	0.146017
Scer_BJ20	Proline	10.0156	-0.0749676
Scer_BJ20	Proline	10.5447	-0.0234892
Scer_BJ20	Proline	12.2432	0.125859
Scer_BJ20	Proline	11.6172	0.0733713
Scer_BJ20	Tyrosine	0.609704	0.119253
Scer_BJ20	Tyrosine	0.971658	0.585283
Scer_BJ20	Tyrosine	0.678836	0.22666
Scer_BJ20	Tyrosine	0.363537	-0.397839
Scer_BJ20	Alanine	119.571	0.0475865
Scer_BJ20	Alanine	138.049	0.19129
Scer_BJ20	Alanine	166.627	0.379434
Scer_BJ20	Alanine	138.12	0.191801
Scer_BJ20	Threonine	23.1366	-0.117216
Scer_BJ20	Threonine	22.1254	-0.161907
Scer_BJ20	Threonine	24.0576	-0.0781813
Scer_BJ20	Threonine	22.4044	-0.149376
Scer_BJ20	Glycine	13.1294	-0.240106
Scer_BJ20	Glycine	12.4057	-0.296799
Scer_BJ20	Glycine	10.8267	-0.432942
Scer_BJ20	Glycine	12.723	-0.271545
Scer_BJ20	Glutamine	216.184	-0.326946
Scer_BJ20	Glutamine	222.924	-0.296245
Scer_BJ20	Glutamine	397.783	0.282834
Scer_BJ20	Glutamine	391.715	0.267461
Scer_BJ20	Glutamic acid	260.574	-0.0879661
Scer_BJ20	Glutamic acid	295.907	0.0391907
Scer_BJ20	Glutamic acid	320.725	0.119732
Scer_BJ20	Glutamic acid	312.802	0.0947185
Scer_BJ20	Serine	18.8384	-0.140546
Scer_BJ20	Serine	16.7846	-0.255982
Scer_BJ20	Serine	20.8019	-0.0413996
Scer_BJ20	Serine	20.8019	-0.0413996
Scer_BJ20	Asparagine	7.1922	-0.407049
Scer_BJ20	Asparagine	11.6392	0.074334
Scer_BJ20	Asparagine	6.97658	-0.437487
Scer_BJ20	Asparagine	7.11908	-0.417266
Scer_BJ20	Aspartic acid	39.7699	-0.189932
Scer_BJ20	Aspartic acid	41.7848	-0.14051
Scer_BJ20	Aspartic acid	43.0375	-0.110969
Scer_BJ20	Aspartic acid	48.086	-5.06039e-05
Scer_BJ20	Histidine	41.4385	0.691328
Scer_BJ20	Histidine	37.0519	0.579436
Scer_BJ20	Histidine	35.0831	0.524836
Scer_BJ20	Histidine	35.7158	0.54271
Scer_BJ20	Arginine	562.033	0.581446
Scer_BJ20	Arginine	436.304	0.328226
Scer_BJ20	Arginine	610.826	0.664699
Scer_BJ20	Arginine	487.844	0.439883
Scer_BJ20	Lysine	3.74415	-1.36799
Scer_BJ20	Lysine	3.32061	-1.48804
Scer_BJ20	Lysine	2.72057	-1.68735
Scer_BJ20	Lysine	8.01251	-0.607184
Scer_BJ20	Leucine	2.4202	-0.083722
Scer_BJ20	Leucine	2.06189	-0.243949
Scer_BJ20	Leucine	2.2492	-0.156998
Scer_BJ20	Leucine	1.55017	-0.529203
Scer_BJ20	Phenylalanine	2.20012	0.425321
Scer_BJ20	Phenylalanine	1.96003	0.309767
Scer_BJ20	Phenylalanine	1.4649	0.0185944
Scer_BJ20	Phenylalanine	1.41886	-0.0133354
Scer_BJ20	Tryptophan	0.419429	0.276015
Scer_BJ20	Tryptophan	0.348349	0.0903263
Scer_BJ20	Tryptophan	0.311475	-0.0215595
Scer_BJ20	Tryptophan	0.357022	0.114919
Scer_BJ20	Isoleucine	3.0955	-0.0616253
Scer_BJ20	Isoleucine	3.11573	-0.0551104
Scer_BJ20	Isoleucine	2.97375	-0.10175
Scer_BJ20	Isoleucine	3.30423	0.00362859
Scer_BJ20	Methionine	1.51351	0.0860936
Scer_BJ20	Methionine	0.879714	-0.456493
Scer_BJ20	Methionine	1.0728	-0.258064
Scer_BJ20	Methionine	0.892812	-0.441714
Scer_BJ20	Valine	24.6755	0.222407
Scer_BJ20	Valine	23.7749	0.185224
Scer_BJ20	Valine	22.3155	0.121876
Scer_BJ20	Valine	20.2878	0.0266161
Scer_BJ20	Proline	16.966	0.247989
Scer_BJ20	Proline	16.9966	0.249795
Scer_BJ20	Proline	15.9881	0.188624
Scer_BJ20	Proline	17.9545	0.304622
Scer_BJ20	Tyrosine	0.95912	0.204666
Scer_BJ20	Tyrosine	0.897995	0.138814
Scer_BJ20	Tyrosine	0.668414	-0.156442
Scer_BJ20	Tyrosine	0.6262	-0.221681
Scer_BJ20	Alanine	198.447	0.301365
Scer_BJ20	Alanine	181.993	0.214812
Scer_BJ20	Alanine	168.504	0.137803
Scer_BJ20	Alanine	154.617	0.0517941
Scer_BJ20	Threonine	31.6747	0.0246909
Scer_BJ20	Threonine	30.6808	-0.00719139
Scer_BJ20	Threonine	31.6747	0.0246909
Scer_BJ20	Threonine	31.6747	0.0246909
Scer_BJ20	Glycine	16.9302	-0.255237
Scer_BJ20	Glycine	14.0005	-0.445243
Scer_BJ20	Glycine	17.7025	-0.210633
Scer_BJ20	Glycine	17.4204	-0.226698
Scer_BJ20	Glutamine	205.565	-0.257004
Scer_BJ20	Glutamine	196.5	-0.302102
Scer_BJ20	Glutamine	366.267	0.320598
Scer_BJ20	Glutamine	393.62	0.39262
Scer_BJ20	Glutamic acid	427.098	0.147919
Scer_BJ20	Glutamic acid	416.889	0.123726
Scer_BJ20	Glutamic acid	425.367	0.143857
Scer_BJ20	Glutamic acid	409.4	0.105599
Scer_BJ20	Serine	23.4845	-0.0445782
Scer_BJ20	Serine	23.995	-0.0230745
Scer_BJ20	Serine	20.9523	-0.158669
Scer_BJ20	Serine	23.4555	-0.0458146
Scer_BJ20	Asparagine	9.4324	-0.174725
Scer_BJ20	Asparagine	10.7601	-0.0430294
Scer_BJ20	Asparagine	8.68124	-0.257711
Scer_BJ20	Asparagine	5.13351	-0.783087
Scer_BJ20	Aspartic acid	41.8024	-0.166214
Scer_BJ20	Aspartic acid	44.7831	-0.0973368
Scer_BJ20	Aspartic acid	50.5028	0.0228623
Scer_BJ20	Aspartic acid	48.1981	-0.0238471
Scer_BJ20	Histidine	42.1643	0.699255
Scer_BJ20	Histidine	34.0901	0.486687
Scer_BJ20	Histidine	41.9085	0.693167
Scer_BJ20	Histidine	46.5703	0.798642
Scer_BJ20	Arginine	426.263	0.327121
Scer_BJ20	Arginine	774.588	0.924396
Scer_BJ20	Arginine	949.624	1.12813
Scer_BJ20	Arginine	508.674	0.503872
Scer_BJ20	Lysine	12.1732	-0.480456
Scer_BJ20	Lysine	12.6597	-0.441268
Scer_BJ20	Lysine	11.4646	-0.540432
Scer_BJ20	Lysine	12.5978	-0.446173
Scer_CBS5155	Leucine	2.66772	0.0515013
Scer_CBS5155	Leucine	2.58204	0.0188574
Scer_CBS5155	Leucine	2.05059	-0.211593
Scer_CBS5155	Phenylalanine	1.45843	-0.0702558
Scer_CBS5155	Phenylalanine	1.48251	-0.0538835
Scer_CBS5155	Phenylalanine	1.71518	0.0919014
Scer_CBS5155	Tryptophan	0.148947	-0.542465
Scer_CBS5155	Tryptophan	0.169596	-0.412639
Scer_CBS5155	Tryptophan	0.148831	-0.543244
Scer_CBS5155	Isoleucine	2.8108	-0.044637
Scer_CBS5155	Isoleucine	2.76298	-0.0617938
Scer_CBS5155	Isoleucine	2.76298	-0.0617938
Scer_CBS5155	Methionine	2.396	0.356885
Scer_CBS5155	Methionine	2.6769	0.467745
Scer_CBS5155	Methionine	1.98946	0.170948
Scer_CBS5155	Valine	8.51673	-0.523154
Scer_CBS5155	Valine	10.0223	-0.360376
Scer_CBS5155	Valine	8.75151	-0.49596
Scer_CBS5155	Proline	10.0156	-0.0304238
Scer_CBS5155	Proline	10.3428	0.00171777
Scer_CBS5155	Proline	10.7568	0.0409639
Scer_CBS5155	Tyrosine	0.155207	-0.979459
Scer_CBS5155	Tyrosine	0.0493858	-2.12455
Scer_CBS5155	Tyrosine	0.442407	0.0680144
Scer_CBS5155	Alanine	62.8008	-0.454094
Scer_CBS5155	Alanine	68.7545	-0.363518
Scer_CBS5155	Alanine	80.6757	-0.203624
Scer_CBS5155	Threonine	49.2129	0.574782
Scer_CBS5155	Threonine	50.256	0.595757
Scer_CBS5155	Threonine	51.1332	0.613061
Scer_CBS5155	Glycine	27.4047	0.353711
Scer_CBS5155	Glycine	25.651	0.287581
Scer_CBS5155	Glycine	33.1733	0.544744
Scer_CBS5155	Glutamine	140.973	-0.659897
Scer_CBS5155	Glutamine	154.932	-0.565482
Scer_CBS5155	Glutamine	268.072	-0.0172138
Scer_CBS5155	Glutamic acid	171.763	-0.423584
Scer_CBS5155	Glutamic acid	187.473	-0.336067
Scer_CBS5155	Glutamic acid	204.865	-0.247347
Scer_CBS5155	Serine	25.3878	0.0571222
Scer_CBS5155	Serine	29.2008	0.19705
Scer_CBS5155	Serine	25.6461	0.0672457
Scer_CBS5155	Asparagine	10.0154	0.0494722
Scer_CBS5155	Asparagine	8.09796	-0.163037
Scer_CBS5155	Asparagine	10.4198	0.0890563
Scer_CBS5155	Aspartic acid	52.3809	-0.101167
Scer_CBS5155	Aspartic acid	54.7715	-0.0565386
Scer_CBS5155	Aspartic acid	49.0505	-0.166857
Scer_CBS5155	Histidine	13.2683	-0.583227
Scer_CBS5155	Histidine	12.8623	-0.614303
Scer_CBS5155	Histidine	11.8928	-0.692671
Scer_CBS5155	Arginine	415.463	0.286055
Scer_CBS5155	Arginine	389.414	0.221305
Scer_CBS5155	Arginine	447.503	0.360345
Scer_CBS5155	Lysine	23.1825	0.403143
Scer_CBS5155	Lysine	25.6723	0.505158
Scer_CBS5155	Lysine	25.4573	0.49675
Scer_CBS5155	Leucine	1.60352	-0.498463
Scer_CBS5155	Leucine	3.3056	0.224953
Scer_CBS5155	Leucine	3.40589	0.254839
Scer_CBS5155	Leucine	2.8086	0.0620209
Scer_CBS5155	Phenylalanine	1.62388	0.255435
Scer_CBS5155	Phenylalanine	1.44563	0.139157
Scer_CBS5155	Phenylalanine	1.46646	0.153468
Scer_CBS5155	Phenylalanine	1.39331	0.102298
Scer_CBS5155	Tryptophan	0.256731	-0.104883
Scer_CBS5155	Tryptophan	0.212651	-0.293263
Scer_CBS5155	Tryptophan	0.262561	-0.0824287
Scer_CBS5155	Tryptophan	0.22975	-0.215922
Scer_CBS5155	Isoleucine	3.19172	-0.0654313
Scer_CBS5155	Isoleucine	3.19172	-0.0654313
Scer_CBS5155	Isoleucine	3.25123	-0.046957
Scer_CBS5155	Isoleucine	3.24796	-0.0479643
Scer_CBS5155	Methionine	2.3265	0.468395
Scer_CBS5155	Methionine	2.18216	0.404347
Scer_CBS5155	Methionine	1.9171	0.274845
Scer_CBS5155	Methionine	1.73078	0.172601
Scer_CBS5155	Valine	12.2052	-0.342284
Scer_CBS5155	Valine	12.4781	-0.320172
Scer_CBS5155	Valine	12.4816	-0.319887
Scer_CBS5155	Valine	10.2115	-0.520632
Scer_CBS5155	Proline	14.3368	0.0926719
Scer_CBS5155	Proline	12.9386	-0.00994537
Scer_CBS5155	Proline	11.6829	-0.112037
Scer_CBS5155	Proline	14.1318	0.0782655
Scer_CBS5155	Tyrosine	0.587266	-0.0945159
Scer_CBS5155	Tyrosine	0.388425	-0.507892
Scer_CBS5155	Tyrosine	0.46351	-0.331165
Scer_CBS5155	Tyrosine	0.551906	-0.156616
Scer_CBS5155	Alanine	106.433	-0.207733
Scer_CBS5155	Alanine	110.57	-0.169606
Scer_CBS5155	Alanine	112.633	-0.151119
Scer_CBS5155	Alanine	131.474	0.00355457
Scer_CBS5155	Threonine	55.6491	0.545396
Scer_CBS5155	Threonine	59.0299	0.604374
Scer_CBS5155	Threonine	52.1529	0.480511
Scer_CBS5155	Threonine	55.2877	0.538881
Scer_CBS5155	Glycine	36.3482	0.497805
Scer_CBS5155	Glycine	50.213	0.820935
Scer_CBS5155	Glycine	41.5033	0.630435
Scer_CBS5155	Glycine	44.8438	0.707846
Scer_CBS5155	Glutamine	116.799	-0.762283
Scer_CBS5155	Glutamine	118.602	-0.746963
Scer_CBS5155	Glutamine	180.127	-0.329074
Scer_CBS5155	Glutamine	208.876	-0.180994
Scer_CBS5155	Glutamic acid	326.047	-0.0970477
Scer_CBS5155	Glutamic acid	297.78	-0.187734
Scer_CBS5155	Glutamic acid	291.778	-0.208098
Scer_CBS5155	Glutamic acid	332.365	-0.0778578
Scer_CBS5155	Serine	32.6184	0.221524
Scer_CBS5155	Serine	33.046	0.234547
Scer_CBS5155	Serine	31.3006	0.180286
Scer_CBS5155	Serine	38.9014	0.397677
Scer_CBS5155	Asparagine	11.3945	-0.00607484
Scer_CBS5155	Asparagine	13.4478	0.159608
Scer_CBS5155	Asparagine	12.474	0.0844409
Scer_CBS5155	Asparagine	9.31822	-0.207238
Scer_CBS5155	Aspartic acid	88.0902	0.345454
Scer_CBS5155	Aspartic acid	80.1012	0.250383
Scer_CBS5155	Aspartic acid	86.7666	0.330314
Scer_CBS5155	Aspartic acid	94.6498	0.417276
Scer_CBS5155	Histidine	14.8487	-0.207462
Scer_CBS5155	Histidine	15.8906	-0.139651
Scer_CBS5155	Histidine	16.1689	-0.122284
Scer_CBS5155	Histidine	17.1012	-0.0662265
Scer_CBS5155	Arginine	529.979	0.717245
Scer_CBS5155	Arginine	408.604	0.457155
Scer_CBS5155	Arginine	454.361	0.5633
Scer_CBS5155	Arginine	488.598	0.635948
Scer_CBS5155	Lysine	44.4237	0.663348
Scer_CBS5155	Lysine	35.9864	0.452715
Scer_CBS5155	Lysine	37.2151	0.486289
Scer_CBS5155	Lysine	38.0472	0.508402
Scer_CLIB1411	Leucine	4.31043	0.412426
Scer_CLIB1411	Leucine	3.98366	0.333588
Scer_CLIB1411	Leucine	3.32424	0.152629
Scer_CLIB1411	Leucine	3.98728	0.334496
Scer_CLIB1411	Phenylalanine	1.14191	-0.214002
Scer_CLIB1411	Phenylalanine	1.61884	0.135005
Scer_CLIB1411	Phenylalanine	1.38438	-0.0214551
Scer_CLIB1411	Phenylalanine	1.66037	0.160335
Scer_CLIB1411	Tryptophan	0.268086	-0.137737
Scer_CLIB1411	Tryptophan	0.35131	0.132626
Scer_CLIB1411	Tryptophan	0.255137	-0.187244
Scer_CLIB1411	Tryptophan	0.338219	0.0946486
Scer_CLIB1411	Isoleucine	2.37779	-0.110975
Scer_CLIB1411	Isoleucine	2.76298	0.0391643
Scer_CLIB1411	Isoleucine	1.87858	-0.34663
Scer_CLIB1411	Isoleucine	2.38768	-0.106823
Scer_CLIB1411	Methionine	1.18111	-0.333003
Scer_CLIB1411	Methionine	1.30563	-0.232775
Scer_CLIB1411	Methionine	0.68968	-0.870985
Scer_CLIB1411	Methionine	1.01872	-0.48091
Scer_CLIB1411	Valine	21.3588	-0.0198289
Scer_CLIB1411	Valine	18.5174	-0.162583
Scer_CLIB1411	Valine	18.7966	-0.147618
Scer_CLIB1411	Valine	17.8149	-0.201259
Scer_CLIB1411	Proline	14.7836	0.28021
Scer_CLIB1411	Proline	11.2586	0.00781923
Scer_CLIB1411	Proline	10.856	-0.0285957
Scer_CLIB1411	Proline	10.6935	-0.0436761
Scer_CLIB1411	Tyrosine	0.280225	-0.865013
Scer_CLIB1411	Tyrosine	1.09495	0.497861
Scer_CLIB1411	Tyrosine	0.703905	0.0560387
Scer_CLIB1411	Tyrosine	0.804104	0.189124
Scer_CLIB1411	Alanine	133.457	0.0482535
Scer_CLIB1411	Alanine	120.461	-0.0541997
Scer_CLIB1411	Alanine	121.221	-0.0479082
Scer_CLIB1411	Alanine	114.56	-0.104431
Scer_CLIB1411	Threonine	33.2229	0.292771
Scer_CLIB1411	Threonine	22.8108	-0.0832342
Scer_CLIB1411	Threonine	23.5476	-0.051445
Scer_CLIB1411	Threonine	24.276	-0.0209818
Scer_CLIB1411	Glycine	17.9139	0.179661
Scer_CLIB1411	Glycine	12.8197	-0.154934
Scer_CLIB1411	Glycine	10.9625	-0.311434
Scer_CLIB1411	Glycine	14.9373	-0.00205364
Scer_CLIB1411	Glutamine	249.079	-0.257928
Scer_CLIB1411	Glutamine	203.149	-0.461755
Scer_CLIB1411	Glutamine	408.683	0.237241
Scer_CLIB1411	Glutamine	345.263	0.0686086
Scer_CLIB1411	Glutamic acid	443.384	0.381286
Scer_CLIB1411	Glutamic acid	356.177	0.162278
Scer_CLIB1411	Glutamic acid	357.448	0.165841
Scer_CLIB1411	Glutamic acid	365.651	0.188531
Scer_CLIB1411	Serine	22.8184	0.128426
Scer_CLIB1411	Serine	19.1115	-0.0488534
Scer_CLIB1411	Serine	19.0753	-0.0507489
Scer_CLIB1411	Serine	20.8019	0.0359032
Scer_CLIB1411	Asparagine	11.6392	-0.0219263
Scer_CLIB1411	Asparagine	13.3301	0.113722
Scer_CLIB1411	Asparagine	18.4487	0.43869
Scer_CLIB1411	Asparagine	12.2502	0.0292397
Scer_CLIB1411	Aspartic acid	62.9679	0.412878
Scer_CLIB1411	Aspartic acid	51.6386	0.214522
Scer_CLIB1411	Aspartic acid	47.6801	0.134767
Scer_CLIB1411	Aspartic acid	47.4222	0.129344
Scer_CLIB1411	Histidine	11.0544	-0.525864
Scer_CLIB1411	Histidine	9.0443	-0.726561
Scer_CLIB1411	Histidine	7.71846	-0.88508
Scer_CLIB1411	Histidine	7.09675	-0.969059
Scer_CLIB1411	Arginine	372.116	0.163891
Scer_CLIB1411	Arginine	262.453	-0.185243
Scer_CLIB1411	Arginine	333.956	0.0556942
Scer_CLIB1411	Arginine	329.568	0.0424662
Scer_CLIB1411	Lysine	16.5983	0.161082
Scer_CLIB1411	Lysine	17.2747	0.201023
Scer_CLIB1411	Lysine	9.14909	-0.434566
Scer_CLIB1411	Lysine	10.8716	-0.262069
Scer_CLIB1411	Leucine	3.10542	0.169351
Scer_CLIB1411	Leucine	3.25816	0.217366
Scer_CLIB1411	Leucine	2.95147	0.118505
Scer_CLIB1411	Leucine	2.14441	-0.200933
Scer_CLIB1411	Phenylalanine	2.10383	0.217434
Scer_CLIB1411	Phenylalanine	1.30078	-0.26336
Scer_CLIB1411	Phenylalanine	2.61138	0.433552
Scer_CLIB1411	Phenylalanine	1.42539	-0.171878
Scer_CLIB1411	Tryptophan	0.396975	0.0869278
Scer_CLIB1411	Tryptophan	0.261141	-0.331885
Scer_CLIB1411	Tryptophan	0.550761	0.414355
Scer_CLIB1411	Tryptophan	0.285634	-0.242234
Scer_CLIB1411	Isoleucine	2.93342	-0.0734478
Scer_CLIB1411	Isoleucine	2.91664	-0.0791832
Scer_CLIB1411	Isoleucine	2.77286	-0.129736
Scer_CLIB1411	Isoleucine	3.01394	-0.0463704
Scer_CLIB1411	Methionine	1.56972	0.180637
Scer_CLIB1411	Methionine	0.531692	-0.901951
Scer_CLIB1411	Methionine	1.14975	-0.130713
Scer_CLIB1411	Methionine	0.754299	-0.552226
Scer_CLIB1411	Valine	20.3137	-0.141893
Scer_CLIB1411	Valine	23.4697	0.00252082
Scer_CLIB1411	Valine	18.9216	-0.212883
[truncated: 4,062 more rows]

## Sheet: description_sheet
Sheet names	description
Strain-level data	Average of replicates
Replicate-level data	Data of individual replicates
column description of Strain-level data
column	description
Unique strain id used in the study	Strain identifier created to uniquely identify the used strains. The first 4 character specifies the species while the rest is derived from the strain name
Species name	Commonly used species name
Strain name	Commonly used strain name or strain name from Peter et al. 2018
Strain id from Peter et al. 2018	Strain identifier from Peter et al. 2018
Metabolite	Commonly used metabolite name
OD	Optical density measured at time of sampling
Growth rate	Growth rate of given strain
PQN normalized concentration	Measured amino acid concentration after PQN normalization
OD normalized concentration	Amino acid concentration in the extraction solution after PQN and OD based normalization in natural logarithmic format
domesticated	The given S. cerevisiae strain belongs to a domesticated (1) or Wild (0) population
T0 OD	Optical density measured at time of inoculation
Stationer OD	Optical density measured at the stationer state
Growth state	Growth state at the time of sampling
column description of Replicate-level data
column	description
Unique strain id used in the study	Strain identifier created to uniquely identify the used strains. The first 4 character specifies the species while the rest is derived from the strain name
Metabolite	Commonly used metabolite name
PQN normalized concentration	Measured amino acid concentration after PQN normalization
OD normalized concentration	Amino acid concentration in the extraction solution after PQN and OD based normalization in natural logarithmic format
