# Supplementary material for: The metabolic domestication syndrome of budding yeast
Source: Proc Natl Acad Sci U S A. 2024 Mar 8;121(11):e2313354121. doi: 10.1073/pnas.2313354121 (PMC10945815; doi:10.1073/pnas.2313354121)
Supplement: Supplementary file 3 — Dataset S02 (XLSX) [file pnas.2313354121.sd02.xlsx]

## Sheet: Strain-level data 
Unique strain id used in the study	Species name	Strain name	Population	Putative metabolites	KEGG ids of putative metabolites	OD	OD normalized intensity	domesticated	growth_rate
Ksau_CBS14374T	Kazachstania saulgeensis	CBS14374T	K. saulgeensis	(2E)-3-(methoxycarbonyl)pent-2-enedioic acid|but-1-ene-1,2,4-tricarboxylic acid	C11514|C04002	0.5395	0.0181127	0	0.359885
Ksau_CBS14374T	Kazachstania saulgeensis	CBS14374T	K. saulgeensis	(2R,3R)-2,3-dihydroxy-3-methylpentanoate|(R)-mevalonate|(R)-pantoate	C06007|C00418|C00522	0.5395	-0.517197	0	0.359885
Ksau_CBS14374T	Kazachstania saulgeensis	CBS14374T	K. saulgeensis	(2R,3S)-3-isopropylmalate|2-isopropylmalate	C04411|C02504	0.5395	-0.139233	0	0.359885
Ksau_CBS14374T	Kazachstania saulgeensis	CBS14374T	K. saulgeensis	(2S)-2-isopropyl-3-oxosuccinate|shikimate	C04236|C00493	0.5395	-0.105895	0	0.359885
Ksau_CBS14374T	Kazachstania saulgeensis	CBS14374T	K. saulgeensis	(2S,3R)-3-hydroxybutane-1,2,3-tricarboxylic acid|2-methylcitrate|homocitrate|homoisocitrate	C04593|C02225|C01251|C05662	0.5395	-0.107294	0	0.359885
Ksau_CBS14374T	Kazachstania saulgeensis	CBS14374T	K. saulgeensis	(N(omega)-L-arginino)succinic acid	C03406	0.5395	-0.0532272	0	0.359885
Ksau_CBS14374T	Kazachstania saulgeensis	CBS14374T	K. saulgeensis	(R)-2,3-dihydroxy-3-methylbutanoate|2-deoxy-D-ribose	C04272|C01801	0.5395	-0.413264	0	0.359885
Ksau_CBS14374T	Kazachstania saulgeensis	CBS14374T	K. saulgeensis	(R)-acetoin|ethyl acetate|butyrate	C00810|C00849|C00246	0.5395	0.569165	0	0.359885
Ksau_CBS14374T	Kazachstania saulgeensis	CBS14374T	K. saulgeensis	(S)-3-methyl-2-oxopentanoate|4-methyl-2-oxopentanoate	C00671|C00233	0.5395	1.14631	0	0.359885
Ksau_CBS14374T	Kazachstania saulgeensis	CBS14374T	K. saulgeensis	(S)-malate	C00149	0.5395	0.112184	0	0.359885
Ksau_CBS14374T	Kazachstania saulgeensis	CBS14374T	K. saulgeensis	1-(sn-glycero-3-phospho)-1D-myo-inositol	C01225	0.5395	0.200453	0	0.359885
Ksau_CBS14374T	Kazachstania saulgeensis	CBS14374T	K. saulgeensis	1-pyrroline-3-hydroxy-5-carboxylic acid|5-oxo-L-proline	C04281|C01879	0.5395	-0.4016	0	0.359885
Ksau_CBS14374T	Kazachstania saulgeensis	CBS14374T	K. saulgeensis	1D-myo-inositol 1-phosphate|1D-myo-inositol 3-phosphate|alpha-D-galactose 1-phosphate|D-fructose 1-phosphate|D-fructose 6-phosphate|D-glucose 1-phosphate|D-glucose 6-phosphate|D-mannose 1-phosphate|D-mannose 6-phosphate|beta-D-Fructose 6-phosphate|beta-D-Glucose 6-phosphate|alpha-D-Glucose 6-phosphate|D-tagatofuranose 6-phosphate	C01177|C04006|C00446|C01094|C00085|C00103|C00092|C00636|C00275|C05345|C01172|C00668|C01097	0.5395	-0.11383	0	0.359885
Ksau_CBS14374T	Kazachstania saulgeensis	CBS14374T	K. saulgeensis	2-acetamido-5-oxopentanoate	C01250	0.5395	-1.19829	0	0.359885
Ksau_CBS14374T	Kazachstania saulgeensis	CBS14374T	K. saulgeensis	2-acetyllactic acid|3-hydroxy-3-methyl-2-oxobutanoate|(2S)-2-acetolactate	C00900|C04181|C06010	0.5395	-0.248216	0	0.359885
Ksau_CBS14374T	Kazachstania saulgeensis	CBS14374T	K. saulgeensis	2-deoxy-D-ribose 5-phosphate	C00673	0.5395	-2.06987	0	0.359885
Ksau_CBS14374T	Kazachstania saulgeensis	CBS14374T	K. saulgeensis	2-isopropylmaleic acid	C02631	0.5395	0.375482	0	0.359885
Ksau_CBS14374T	Kazachstania saulgeensis	CBS14374T	K. saulgeensis	2-oxoadipic acid	C00322	0.5395	-0.764943	0	0.359885
Ksau_CBS14374T	Kazachstania saulgeensis	CBS14374T	K. saulgeensis	2-oxobutanoate|succinic semialdehyde|(S)-Methylmalonate semialdehyde|acetoacetate	C00109|C00232|C06002|C00164	0.5395	-0.350765	0	0.359885
Ksau_CBS14374T	Kazachstania saulgeensis	CBS14374T	K. saulgeensis	2-oxoglutarate|dehydro-D-arabinono-1,4-lactone	C00026|C06316	0.5395	0.133224	0	0.359885
Ksau_CBS14374T	Kazachstania saulgeensis	CBS14374T	K. saulgeensis	2-phospho-D-glyceric acid|3-phosphonato-D-glycerate(3-)	C00631|C00197	0.5395	0.0800192	0	0.359885
Ksau_CBS14374T	Kazachstania saulgeensis	CBS14374T	K. saulgeensis	3-(4-hydroxyphenyl)pyruvate	C01179	0.5395	0.974341	0	0.359885
Ksau_CBS14374T	Kazachstania saulgeensis	CBS14374T	K. saulgeensis	3-methyl-2-oxobutanoate	C00141	0.5395	1.42565	0	0.359885
Ksau_CBS14374T	Kazachstania saulgeensis	CBS14374T	K. saulgeensis	3-phospho-serine|O-phosphonatooxy-D-serine(2-)	C01005|C02532	0.5395	-0.100625	0	0.359885
Ksau_CBS14374T	Kazachstania saulgeensis	CBS14374T	K. saulgeensis	4-aminobenzoate|anthranilate	C00568|C00108	0.5395	-0.241569	0	0.359885
Ksau_CBS14374T	Kazachstania saulgeensis	CBS14374T	K. saulgeensis	5-aminolevulinate|L-glutamic 5-semialdehyde	C00430|C01165	0.5395	0.416535	0	0.359885
Ksau_CBS14374T	Kazachstania saulgeensis	CBS14374T	K. saulgeensis	6-phospho-D-gluconate	C00345	0.5395	0.296782	0	0.359885
Ksau_CBS14374T	Kazachstania saulgeensis	CBS14374T	K. saulgeensis	adenosine 2'-phosphate|AMP|dGMP|3'-AMP	C00946|C00020|C00362|C01367	0.5395	-0.139392	0	0.359885
Ksau_CBS14374T	Kazachstania saulgeensis	CBS14374T	K. saulgeensis	adenosine 3',5'-bismonophosphate|ADP|dGDP	C00054|C00008|C00361	0.5395	0.203309	0	0.359885
Ksau_CBS14374T	Kazachstania saulgeensis	CBS14374T	K. saulgeensis	alpha-D-glucosamine 1-phosphate|alpha-D-glucosamine 6-phosphate	C06156|C00352	0.5395	-0.262743	0	0.359885
Ksau_CBS14374T	Kazachstania saulgeensis	CBS14374T	K. saulgeensis	alpha-D-ribose 1-phosphate(2-)|D-ribulose 5-phosphate|D-xylulose 5-phosphate|ribose-5-phosphate|aldehydo-D-ribose 5-phosphate	C00620|C00199|C00231|C03736|C00117	0.5395	0.0595742	0	0.359885
Ksau_CBS14374T	Kazachstania saulgeensis	CBS14374T	K. saulgeensis	beta-D-fructose 2,6-bisphosphate|D-fructose 1,6-bisphosphate	C00665|C00354	0.5395	-0.206165	0	0.359885
Ksau_CBS14374T	Kazachstania saulgeensis	CBS14374T	K. saulgeensis	cis-aconitate|trans-aconitate|dehydroascorbate	C00417|C02341|C05422	0.5395	-0.0528892	0	0.359885
Ksau_CBS14374T	Kazachstania saulgeensis	CBS14374T	K. saulgeensis	citrate|isocitrate	C00158|C00311	0.5395	-0.198496	0	0.359885
Ksau_CBS14374T	Kazachstania saulgeensis	CBS14374T	K. saulgeensis	D-arabinono-1,4-lactone|2-hydroxyglutarate|(2R,3S)-3-methylmalate	C00652|C02630|C06032	0.5395	0.555511	0	0.359885
Ksau_CBS14374T	Kazachstania saulgeensis	CBS14374T	K. saulgeensis	D-arabinose|D-ribose|D-xylose|D-xylulose|L-arabinose|L-xylulose	C00216|C00121|C00181|C00310|C00259|C00310	0.5395	-0.286285	0	0.359885
Ksau_CBS14374T	Kazachstania saulgeensis	CBS14374T	K. saulgeensis	D-erythro-1-(imidazol-4-yl)glycerol 3-phosphate	C04666	0.5395	-0.0427067	0	0.359885
Ksau_CBS14374T	Kazachstania saulgeensis	CBS14374T	K. saulgeensis	D-erythrose 4-phosphate	C00279	0.5395	0.117041	0	0.359885
Ksau_CBS14374T	Kazachstania saulgeensis	CBS14374T	K. saulgeensis	D-fructose|D-galactose|D-glucose|D-mannose|L-sorbose|myo-inositol|alpha-D-Galactose|alpha-D-mannopyranose|beta-D-Glucose|alpha-D-Glucose|beta-D-Fructose|D-tagatose	C00095|C00124|C00031|C00159|C00247|C00137|C00984|C00936|C00221|C00267|C02336|C00795	0.5395	-0.0628345	0	0.359885
Ksau_CBS14374T	Kazachstania saulgeensis	CBS14374T	K. saulgeensis	D-gluconate	C00257	0.5395	0.422244	0	0.359885
Ksau_CBS14374T	Kazachstania saulgeensis	CBS14374T	K. saulgeensis	D-Glycerate	C00258	0.5395	0.109916	0	0.359885
Ksau_CBS14374T	Kazachstania saulgeensis	CBS14374T	K. saulgeensis	diacetyl	C00741	0.5395	-0.315161	0	0.359885
Ksau_CBS14374T	Kazachstania saulgeensis	CBS14374T	K. saulgeensis	dihydroxyacetone phosphate|glyceraldehyde 3-phosphate	C00111|C00661	0.5395	-0.0850376	0	0.359885
Ksau_CBS14374T	Kazachstania saulgeensis	CBS14374T	K. saulgeensis	erythro-4-hydroxy-L-glutamic acid	C05947	0.5395	0.177269	0	0.359885
Ksau_CBS14374T	Kazachstania saulgeensis	CBS14374T	K. saulgeensis	fumarate	C00122	0.5395	0.132257	0	0.359885
Ksau_CBS14374T	Kazachstania saulgeensis	CBS14374T	K. saulgeensis	gamma-aminobutyrate	C00334	0.5395	-0.349838	0	0.359885
Ksau_CBS14374T	Kazachstania saulgeensis	CBS14374T	K. saulgeensis	glutathione	C00051	0.5395	-1.08536	0	0.359885
Ksau_CBS14374T	Kazachstania saulgeensis	CBS14374T	K. saulgeensis	glycerol 3-phosphate|glycerol 1-phosphate|glycerol 2-phosphate(2-)	C00093|C03189|C02979	0.5395	-0.480922	0	0.359885
Ksau_CBS14374T	Kazachstania saulgeensis	CBS14374T	K. saulgeensis	hexanoate	C01585	0.5395	-1.14883	0	0.359885
Ksau_CBS14374T	Kazachstania saulgeensis	CBS14374T	K. saulgeensis	Imidazole-4-acetate	C02835	0.5395	-1.15085	0	0.359885
Ksau_CBS14374T	Kazachstania saulgeensis	CBS14374T	K. saulgeensis	itaconate	C00490	0.5395	0.142119	0	0.359885
Ksau_CBS14374T	Kazachstania saulgeensis	CBS14374T	K. saulgeensis	L-2-amino-3-oxobutanoate|L-aspartate 4-semialdehyde	C03508|C00441	0.5395	1.55345	0	0.359885
Ksau_CBS14374T	Kazachstania saulgeensis	CBS14374T	K. saulgeensis	L-2-aminoadipate|O-acetyl-L-homoserine	C00956|C01077	0.5395	0.0489599	0	0.359885
Ksau_CBS14374T	Kazachstania saulgeensis	CBS14374T	K. saulgeensis	L-allysine|4-Acetamidobutanoate	C04076|C02946	0.5395	-0.310932	0	0.359885
Ksau_CBS14374T	Kazachstania saulgeensis	CBS14374T	K. saulgeensis	L-citrulline	C00327	0.5395	-2.53364	0	0.359885
Ksau_CBS14374T	Kazachstania saulgeensis	CBS14374T	K. saulgeensis	L-cystathionine	C02291	0.5395	-0.309168	0	0.359885
Ksau_CBS14374T	Kazachstania saulgeensis	CBS14374T	K. saulgeensis	L-gamma-glutamyl-L-alanine|Ala-Glu	C03738|C20958	0.5395	0.519627	0	0.359885
Ksau_CBS14374T	Kazachstania saulgeensis	CBS14374T	K. saulgeensis	L-gamma-glutamyl-L-cysteine	C00669	0.5395	-2.11556	0	0.359885
Ksau_CBS14374T	Kazachstania saulgeensis	CBS14374T	K. saulgeensis	L-saccharopine	C00449	0.5395	0.13238	0	0.359885
Ksau_CBS14374T	Kazachstania saulgeensis	CBS14374T	K. saulgeensis	maltose|sucrose|trehalose|melibiose|Isomaltose|6-O-alpha-D-glucopyranosyl-D-fructofuranose|turanose	C00208|C00089|C01083|C05402|C00252|C01742|C19636	0.5395	1.59781	0	0.359885
Ksau_CBS14374T	Kazachstania saulgeensis	CBS14374T	K. saulgeensis	N-acetyl-alpha-D-glucosamine 1-phosphate|N-acetyl-D-glucosamine 6-phosphate	C04501|C00357	0.5395	-0.662725	0	0.359885
Ksau_CBS14374T	Kazachstania saulgeensis	CBS14374T	K. saulgeensis	N-acetyl-L-glutamate	C00624	0.5395	-0.456072	0	0.359885
Ksau_CBS14374T	Kazachstania saulgeensis	CBS14374T	K. saulgeensis	N-carbamoyl-L-aspartate	C00438	0.5395	-0.748539	0	0.359885
Ksau_CBS14374T	Kazachstania saulgeensis	CBS14374T	K. saulgeensis	N(2)-acetyl-L-ornithine	C00437	0.5395	-0.939187	0	0.359885
Ksau_CBS14374T	Kazachstania saulgeensis	CBS14374T	K. saulgeensis	O-phospho-L-homoserine|O-phospho-L-threonine	C01102|C12147	0.5395	0.488019	0	0.359885
Ksau_CBS14374T	Kazachstania saulgeensis	CBS14374T	K. saulgeensis	octanoate	C06423	0.5395	-2.89645	0	0.359885
Ksau_CBS14374T	Kazachstania saulgeensis	CBS14374T	K. saulgeensis	ornithine	C01602	0.5395	-2.26674	0	0.359885
Ksau_CBS14374T	Kazachstania saulgeensis	CBS14374T	K. saulgeensis	palmitoleate	C08362	0.5395	0.636532	0	0.359885
Ksau_CBS14374T	Kazachstania saulgeensis	CBS14374T	K. saulgeensis	phosphoenolpyruvate	C00074	0.5395	0.0140148	0	0.359885
Ksau_CBS14374T	Kazachstania saulgeensis	CBS14374T	K. saulgeensis	pseudouridine 5'-phosphate|UMP|uridine 2'-phosphate|3'-UMP	C01168|C00105|C03031|C01368	0.5395	-0.0674998	0	0.359885
Ksau_CBS14374T	Kazachstania saulgeensis	CBS14374T	K. saulgeensis	pyruvate|3-oxopropanoate	C00022|C00222	0.5395	-0.0588222	0	0.359885
Ksau_CBS14374T	Kazachstania saulgeensis	CBS14374T	K. saulgeensis	S-adenosyl-L-homocysteine	C00021	0.5395	0.903976	0	0.359885
Ksau_CBS14374T	Kazachstania saulgeensis	CBS14374T	K. saulgeensis	sedoheptulose 7-phosphate	C05382	0.5395	0.469403	0	0.359885
Ksau_CBS14374T	Kazachstania saulgeensis	CBS14374T	K. saulgeensis	sn-glycero-3-phosphoethanolamine	C01233	0.5395	-0.538566	0	0.359885
Ksau_CBS14374T	Kazachstania saulgeensis	CBS14374T	K. saulgeensis	succinate|Methylmalonate	C00042|C02170	0.5395	-0.0311637	0	0.359885
Ksau_CBS14374T	Kazachstania saulgeensis	CBS14374T	K. saulgeensis	UDP	C00015	0.5395	0.401112	0	0.359885
Ksau_CBS14374T	Kazachstania saulgeensis	CBS14374T	K. saulgeensis	uracil	C00106	0.5395	-0.0524683	0	0.359885
Ksau_CBS14374T	Kazachstania saulgeensis	CBS14374T	K. saulgeensis	uridine	C00299	0.5395	-0.523994	0	0.359885
Sarb_CBS10644	Saccharomyces arboricola	CBS10644	S. arboricola	(2E)-3-(methoxycarbonyl)pent-2-enedioic acid|but-1-ene-1,2,4-tricarboxylic acid	C11514|C04002	0.1605	0.101175	0	0.301657
Sarb_CBS10644	Saccharomyces arboricola	CBS10644	S. arboricola	(2R,3R)-2,3-dihydroxy-3-methylpentanoate|(R)-mevalonate|(R)-pantoate	C06007|C00418|C00522	0.1605	-0.237335	0	0.301657
Sarb_CBS10644	Saccharomyces arboricola	CBS10644	S. arboricola	(2R,3S)-3-isopropylmalate|2-isopropylmalate	C04411|C02504	0.1605	-0.312039	0	0.301657
Sarb_CBS10644	Saccharomyces arboricola	CBS10644	S. arboricola	(2S)-2-isopropyl-3-oxosuccinate|shikimate	C04236|C00493	0.1605	0.0558327	0	0.301657
Sarb_CBS10644	Saccharomyces arboricola	CBS10644	S. arboricola	(2S,3R)-3-hydroxybutane-1,2,3-tricarboxylic acid|2-methylcitrate|homocitrate|homoisocitrate	C04593|C02225|C01251|C05662	0.1605	0.208721	0	0.301657
Sarb_CBS10644	Saccharomyces arboricola	CBS10644	S. arboricola	(N(omega)-L-arginino)succinic acid	C03406	0.1605	0.193677	0	0.301657
Sarb_CBS10644	Saccharomyces arboricola	CBS10644	S. arboricola	(R)-2,3-dihydroxy-3-methylbutanoate|2-deoxy-D-ribose	C04272|C01801	0.1605	-0.193039	0	0.301657
Sarb_CBS10644	Saccharomyces arboricola	CBS10644	S. arboricola	(R)-acetoin|ethyl acetate|butyrate	C00810|C00849|C00246	0.1605	0.155462	0	0.301657
Sarb_CBS10644	Saccharomyces arboricola	CBS10644	S. arboricola	(S)-3-methyl-2-oxopentanoate|4-methyl-2-oxopentanoate	C00671|C00233	0.1605	-0.0979856	0	0.301657
Sarb_CBS10644	Saccharomyces arboricola	CBS10644	S. arboricola	(S)-malate	C00149	0.1605	0.116227	0	0.301657
Sarb_CBS10644	Saccharomyces arboricola	CBS10644	S. arboricola	1-(sn-glycero-3-phospho)-1D-myo-inositol	C01225	0.1605	0.184972	0	0.301657
Sarb_CBS10644	Saccharomyces arboricola	CBS10644	S. arboricola	1-pyrroline-3-hydroxy-5-carboxylic acid|5-oxo-L-proline	C04281|C01879	0.1605	0.0423409	0	0.301657
Sarb_CBS10644	Saccharomyces arboricola	CBS10644	S. arboricola	1D-myo-inositol 1-phosphate|1D-myo-inositol 3-phosphate|alpha-D-galactose 1-phosphate|D-fructose 1-phosphate|D-fructose 6-phosphate|D-glucose 1-phosphate|D-glucose 6-phosphate|D-mannose 1-phosphate|D-mannose 6-phosphate|beta-D-Fructose 6-phosphate|beta-D-Glucose 6-phosphate|alpha-D-Glucose 6-phosphate|D-tagatofuranose 6-phosphate	C01177|C04006|C00446|C01094|C00085|C00103|C00092|C00636|C00275|C05345|C01172|C00668|C01097	0.1605	-0.142083	0	0.301657
Sarb_CBS10644	Saccharomyces arboricola	CBS10644	S. arboricola	2-acetamido-5-oxopentanoate	C01250	0.1605	-0.341049	0	0.301657
Sarb_CBS10644	Saccharomyces arboricola	CBS10644	S. arboricola	2-acetyllactic acid|3-hydroxy-3-methyl-2-oxobutanoate|(2S)-2-acetolactate	C00900|C04181|C06010	0.1605	0.127764	0	0.301657
Sarb_CBS10644	Saccharomyces arboricola	CBS10644	S. arboricola	2-deoxy-D-ribose 5-phosphate	C00673	0.1605	-0.317608	0	0.301657
Sarb_CBS10644	Saccharomyces arboricola	CBS10644	S. arboricola	2-isopropylmaleic acid	C02631	0.1605	-0.18954	0	0.301657
Sarb_CBS10644	Saccharomyces arboricola	CBS10644	S. arboricola	2-oxoadipic acid	C00322	0.1605	0.16109	0	0.301657
Sarb_CBS10644	Saccharomyces arboricola	CBS10644	S. arboricola	2-oxobutanoate|succinic semialdehyde|(S)-Methylmalonate semialdehyde|acetoacetate	C00109|C00232|C06002|C00164	0.1605	0.168296	0	0.301657
Sarb_CBS10644	Saccharomyces arboricola	CBS10644	S. arboricola	2-oxoglutarate|dehydro-D-arabinono-1,4-lactone	C00026|C06316	0.1605	0.1919	0	0.301657
Sarb_CBS10644	Saccharomyces arboricola	CBS10644	S. arboricola	2-phospho-D-glyceric acid|3-phosphonato-D-glycerate(3-)	C00631|C00197	0.1605	-0.103331	0	0.301657
Sarb_CBS10644	Saccharomyces arboricola	CBS10644	S. arboricola	3-(4-hydroxyphenyl)pyruvate	C01179	0.1605	0.0969678	0	0.301657
Sarb_CBS10644	Saccharomyces arboricola	CBS10644	S. arboricola	3-methyl-2-oxobutanoate	C00141	0.1605	0.10828	0	0.301657
Sarb_CBS10644	Saccharomyces arboricola	CBS10644	S. arboricola	3-phospho-serine|O-phosphonatooxy-D-serine(2-)	C01005|C02532	0.1605	-0.0707231	0	0.301657
Sarb_CBS10644	Saccharomyces arboricola	CBS10644	S. arboricola	4-aminobenzoate|anthranilate	C00568|C00108	0.1605	0.0738359	0	0.301657
Sarb_CBS10644	Saccharomyces arboricola	CBS10644	S. arboricola	5-aminolevulinate|L-glutamic 5-semialdehyde	C00430|C01165	0.1605	-1.0824	0	0.301657
Sarb_CBS10644	Saccharomyces arboricola	CBS10644	S. arboricola	6-phospho-D-gluconate	C00345	0.1605	0.112638	0	0.301657
Sarb_CBS10644	Saccharomyces arboricola	CBS10644	S. arboricola	adenosine 2'-phosphate|AMP|dGMP|3'-AMP	C00946|C00020|C00362|C01367	0.1605	-0.573311	0	0.301657
Sarb_CBS10644	Saccharomyces arboricola	CBS10644	S. arboricola	adenosine 3',5'-bismonophosphate|ADP|dGDP	C00054|C00008|C00361	0.1605	-0.591573	0	0.301657
Sarb_CBS10644	Saccharomyces arboricola	CBS10644	S. arboricola	alpha-D-glucosamine 1-phosphate|alpha-D-glucosamine 6-phosphate	C06156|C00352	0.1605	0.0738335	0	0.301657
Sarb_CBS10644	Saccharomyces arboricola	CBS10644	S. arboricola	alpha-D-ribose 1-phosphate(2-)|D-ribulose 5-phosphate|D-xylulose 5-phosphate|ribose-5-phosphate|aldehydo-D-ribose 5-phosphate	C00620|C00199|C00231|C03736|C00117	0.1605	-0.0468544	0	0.301657
Sarb_CBS10644	Saccharomyces arboricola	CBS10644	S. arboricola	beta-D-fructose 2,6-bisphosphate|D-fructose 1,6-bisphosphate	C00665|C00354	0.1605	-0.15509	0	0.301657
Sarb_CBS10644	Saccharomyces arboricola	CBS10644	S. arboricola	cis-aconitate|trans-aconitate|dehydroascorbate	C00417|C02341|C05422	0.1605	0.00885255	0	0.301657
Sarb_CBS10644	Saccharomyces arboricola	CBS10644	S. arboricola	citrate|isocitrate	C00158|C00311	0.1605	-0.0101848	0	0.301657
Sarb_CBS10644	Saccharomyces arboricola	CBS10644	S. arboricola	D-arabinono-1,4-lactone|2-hydroxyglutarate|(2R,3S)-3-methylmalate	C00652|C02630|C06032	0.1605	-0.394405	0	0.301657
Sarb_CBS10644	Saccharomyces arboricola	CBS10644	S. arboricola	D-arabinose|D-ribose|D-xylose|D-xylulose|L-arabinose|L-xylulose	C00216|C00121|C00181|C00310|C00259|C00310	0.1605	0.162897	0	0.301657
Sarb_CBS10644	Saccharomyces arboricola	CBS10644	S. arboricola	D-erythro-1-(imidazol-4-yl)glycerol 3-phosphate	C04666	0.1605	-0.0804846	0	0.301657
Sarb_CBS10644	Saccharomyces arboricola	CBS10644	S. arboricola	D-erythrose 4-phosphate	C00279	0.1605	-0.139329	0	0.301657
Sarb_CBS10644	Saccharomyces arboricola	CBS10644	S. arboricola	D-fructose|D-galactose|D-glucose|D-mannose|L-sorbose|myo-inositol|alpha-D-Galactose|alpha-D-mannopyranose|beta-D-Glucose|alpha-D-Glucose|beta-D-Fructose|D-tagatose	C00095|C00124|C00031|C00159|C00247|C00137|C00984|C00936|C00221|C00267|C02336|C00795	0.1605	0.100509	0	0.301657
Sarb_CBS10644	Saccharomyces arboricola	CBS10644	S. arboricola	D-gluconate	C00257	0.1605	-0.0297077	0	0.301657
Sarb_CBS10644	Saccharomyces arboricola	CBS10644	S. arboricola	D-Glycerate	C00258	0.1605	-0.175766	0	0.301657
Sarb_CBS10644	Saccharomyces arboricola	CBS10644	S. arboricola	diacetyl	C00741	0.1605	0.166521	0	0.301657
Sarb_CBS10644	Saccharomyces arboricola	CBS10644	S. arboricola	dihydroxyacetone phosphate|glyceraldehyde 3-phosphate	C00111|C00661	0.1605	-0.199098	0	0.301657
Sarb_CBS10644	Saccharomyces arboricola	CBS10644	S. arboricola	erythro-4-hydroxy-L-glutamic acid	C05947	0.1605	-0.269632	0	0.301657
Sarb_CBS10644	Saccharomyces arboricola	CBS10644	S. arboricola	fumarate	C00122	0.1605	0.0256397	0	0.301657
Sarb_CBS10644	Saccharomyces arboricola	CBS10644	S. arboricola	gamma-aminobutyrate	C00334	0.1605	0.028089	0	0.301657
Sarb_CBS10644	Saccharomyces arboricola	CBS10644	S. arboricola	glutathione	C00051	0.1605	-0.324861	0	0.301657
Sarb_CBS10644	Saccharomyces arboricola	CBS10644	S. arboricola	glycerol 3-phosphate|glycerol 1-phosphate|glycerol 2-phosphate(2-)	C00093|C03189|C02979	0.1605	0.190828	0	0.301657
Sarb_CBS10644	Saccharomyces arboricola	CBS10644	S. arboricola	hexanoate	C01585	0.1605	-0.0961479	0	0.301657
Sarb_CBS10644	Saccharomyces arboricola	CBS10644	S. arboricola	Imidazole-4-acetate	C02835	0.1605	0.195521	0	0.301657
Sarb_CBS10644	Saccharomyces arboricola	CBS10644	S. arboricola	itaconate	C00490	0.1605	-0.282213	0	0.301657
Sarb_CBS10644	Saccharomyces arboricola	CBS10644	S. arboricola	L-2-amino-3-oxobutanoate|L-aspartate 4-semialdehyde	C03508|C00441	0.1605	0.292892	0	0.301657
Sarb_CBS10644	Saccharomyces arboricola	CBS10644	S. arboricola	L-2-aminoadipate|O-acetyl-L-homoserine	C00956|C01077	0.1605	0.317377	0	0.301657
Sarb_CBS10644	Saccharomyces arboricola	CBS10644	S. arboricola	L-allysine|4-Acetamidobutanoate	C04076|C02946	0.1605	0.561435	0	0.301657
Sarb_CBS10644	Saccharomyces arboricola	CBS10644	S. arboricola	L-citrulline	C00327	0.1605	-0.516908	0	0.301657
Sarb_CBS10644	Saccharomyces arboricola	CBS10644	S. arboricola	L-cystathionine	C02291	0.1605	-0.591697	0	0.301657
Sarb_CBS10644	Saccharomyces arboricola	CBS10644	S. arboricola	L-gamma-glutamyl-L-alanine|Ala-Glu	C03738|C20958	0.1605	0.129563	0	0.301657
Sarb_CBS10644	Saccharomyces arboricola	CBS10644	S. arboricola	L-gamma-glutamyl-L-cysteine	C00669	0.1605	-1.06476	0	0.301657
Sarb_CBS10644	Saccharomyces arboricola	CBS10644	S. arboricola	L-saccharopine	C00449	0.1605	-0.122399	0	0.301657
Sarb_CBS10644	Saccharomyces arboricola	CBS10644	S. arboricola	maltose|sucrose|trehalose|melibiose|Isomaltose|6-O-alpha-D-glucopyranosyl-D-fructofuranose|turanose	C00208|C00089|C01083|C05402|C00252|C01742|C19636	0.1605	1.42746	0	0.301657
Sarb_CBS10644	Saccharomyces arboricola	CBS10644	S. arboricola	N-acetyl-alpha-D-glucosamine 1-phosphate|N-acetyl-D-glucosamine 6-phosphate	C04501|C00357	0.1605	-0.359515	0	0.301657
Sarb_CBS10644	Saccharomyces arboricola	CBS10644	S. arboricola	N-acetyl-L-glutamate	C00624	0.1605	0.954716	0	0.301657
Sarb_CBS10644	Saccharomyces arboricola	CBS10644	S. arboricola	N-carbamoyl-L-aspartate	C00438	0.1605	0.00813853	0	0.301657
Sarb_CBS10644	Saccharomyces arboricola	CBS10644	S. arboricola	N(2)-acetyl-L-ornithine	C00437	0.1605	0.382286	0	0.301657
Sarb_CBS10644	Saccharomyces arboricola	CBS10644	S. arboricola	O-phospho-L-homoserine|O-phospho-L-threonine	C01102|C12147	0.1605	0.156088	0	0.301657
Sarb_CBS10644	Saccharomyces arboricola	CBS10644	S. arboricola	octanoate	C06423	0.1605	-0.771562	0	0.301657
Sarb_CBS10644	Saccharomyces arboricola	CBS10644	S. arboricola	ornithine	C01602	0.1605	-0.483087	0	0.301657
Sarb_CBS10644	Saccharomyces arboricola	CBS10644	S. arboricola	palmitoleate	C08362	0.1605	1.00005	0	0.301657
Sarb_CBS10644	Saccharomyces arboricola	CBS10644	S. arboricola	phosphoenolpyruvate	C00074	0.1605	-0.0193007	0	0.301657
Sarb_CBS10644	Saccharomyces arboricola	CBS10644	S. arboricola	pseudouridine 5'-phosphate|UMP|uridine 2'-phosphate|3'-UMP	C01168|C00105|C03031|C01368	0.1605	-0.481487	0	0.301657
Sarb_CBS10644	Saccharomyces arboricola	CBS10644	S. arboricola	pyruvate|3-oxopropanoate	C00022|C00222	0.1605	-0.0112975	0	0.301657
Sarb_CBS10644	Saccharomyces arboricola	CBS10644	S. arboricola	S-adenosyl-L-homocysteine	C00021	0.1605	-1.22317	0	0.301657
Sarb_CBS10644	Saccharomyces arboricola	CBS10644	S. arboricola	sedoheptulose 7-phosphate	C05382	0.1605	-0.211457	0	0.301657
Sarb_CBS10644	Saccharomyces arboricola	CBS10644	S. arboricola	sn-glycero-3-phosphoethanolamine	C01233	0.1605	1.00563	0	0.301657
Sarb_CBS10644	Saccharomyces arboricola	CBS10644	S. arboricola	succinate|Methylmalonate	C00042|C02170	0.1605	0.0308745	0	0.301657
Sarb_CBS10644	Saccharomyces arboricola	CBS10644	S. arboricola	UDP	C00015	0.1605	-0.652225	0	0.301657
Sarb_CBS10644	Saccharomyces arboricola	CBS10644	S. arboricola	uracil	C00106	0.1605	-0.19662	0	0.301657
Sarb_CBS10644	Saccharomyces arboricola	CBS10644	S. arboricola	uridine	C00299	0.1605	-0.0936958	0	0.301657
Scas_CBS4309	Saccharomyces castelli	CBS4309	S. castellii	(2E)-3-(methoxycarbonyl)pent-2-enedioic acid|but-1-ene-1,2,4-tricarboxylic acid	C11514|C04002	0.13	0.290501	0	0.218182
Scas_CBS4309	Saccharomyces castelli	CBS4309	S. castellii	(2R,3R)-2,3-dihydroxy-3-methylpentanoate|(R)-mevalonate|(R)-pantoate	C06007|C00418|C00522	0.13	0.271737	0	0.218182
Scas_CBS4309	Saccharomyces castelli	CBS4309	S. castellii	(2R,3S)-3-isopropylmalate|2-isopropylmalate	C04411|C02504	0.13	-0.2186	0	0.218182
Scas_CBS4309	Saccharomyces castelli	CBS4309	S. castellii	(2S)-2-isopropyl-3-oxosuccinate|shikimate	C04236|C00493	0.13	-0.0468691	0	0.218182
Scas_CBS4309	Saccharomyces castelli	CBS4309	S. castellii	(2S,3R)-3-hydroxybutane-1,2,3-tricarboxylic acid|2-methylcitrate|homocitrate|homoisocitrate	C04593|C02225|C01251|C05662	0.13	0.276736	0	0.218182
Scas_CBS4309	Saccharomyces castelli	CBS4309	S. castellii	(N(omega)-L-arginino)succinic acid	C03406	0.13	0.105888	0	0.218182
Scas_CBS4309	Saccharomyces castelli	CBS4309	S. castellii	(R)-2,3-dihydroxy-3-methylbutanoate|2-deoxy-D-ribose	C04272|C01801	0.13	0.368269	0	0.218182
Scas_CBS4309	Saccharomyces castelli	CBS4309	S. castellii	(R)-acetoin|ethyl acetate|butyrate	C00810|C00849|C00246	0.13	0.891256	0	0.218182
Scas_CBS4309	Saccharomyces castelli	CBS4309	S. castellii	(S)-3-methyl-2-oxopentanoate|4-methyl-2-oxopentanoate	C00671|C00233	0.13	1.37078	0	0.218182
Scas_CBS4309	Saccharomyces castelli	CBS4309	S. castellii	(S)-malate	C00149	0.13	0.970023	0	0.218182
Scas_CBS4309	Saccharomyces castelli	CBS4309	S. castellii	1-(sn-glycero-3-phospho)-1D-myo-inositol	C01225	0.13	0.655683	0	0.218182
Scas_CBS4309	Saccharomyces castelli	CBS4309	S. castellii	1-pyrroline-3-hydroxy-5-carboxylic acid|5-oxo-L-proline	C04281|C01879	0.13	-0.679158	0	0.218182
Scas_CBS4309	Saccharomyces castelli	CBS4309	S. castellii	1D-myo-inositol 1-phosphate|1D-myo-inositol 3-phosphate|alpha-D-galactose 1-phosphate|D-fructose 1-phosphate|D-fructose 6-phosphate|D-glucose 1-phosphate|D-glucose 6-phosphate|D-mannose 1-phosphate|D-mannose 6-phosphate|beta-D-Fructose 6-phosphate|beta-D-Glucose 6-phosphate|alpha-D-Glucose 6-phosphate|D-tagatofuranose 6-phosphate	C01177|C04006|C00446|C01094|C00085|C00103|C00092|C00636|C00275|C05345|C01172|C00668|C01097	0.13	-0.273984	0	0.218182
Scas_CBS4309	Saccharomyces castelli	CBS4309	S. castellii	2-acetamido-5-oxopentanoate	C01250	0.13	-0.981951	0	0.218182
Scas_CBS4309	Saccharomyces castelli	CBS4309	S. castellii	2-acetyllactic acid|3-hydroxy-3-methyl-2-oxobutanoate|(2S)-2-acetolactate	C00900|C04181|C06010	0.13	0.0368839	0	0.218182
Scas_CBS4309	Saccharomyces castelli	CBS4309	S. castellii	2-deoxy-D-ribose 5-phosphate	C00673	0.13	0.298614	0	0.218182
Scas_CBS4309	Saccharomyces castelli	CBS4309	S. castellii	2-isopropylmaleic acid	C02631	0.13	0.925456	0	0.218182
Scas_CBS4309	Saccharomyces castelli	CBS4309	S. castellii	2-oxoadipic acid	C00322	0.13	-0.212354	0	0.218182
Scas_CBS4309	Saccharomyces castelli	CBS4309	S. castellii	2-oxobutanoate|succinic semialdehyde|(S)-Methylmalonate semialdehyde|acetoacetate	C00109|C00232|C06002|C00164	0.13	0.0957212	0	0.218182
Scas_CBS4309	Saccharomyces castelli	CBS4309	S. castellii	2-oxoglutarate|dehydro-D-arabinono-1,4-lactone	C00026|C06316	0.13	0.119926	0	0.218182
Scas_CBS4309	Saccharomyces castelli	CBS4309	S. castellii	2-phospho-D-glyceric acid|3-phosphonato-D-glycerate(3-)	C00631|C00197	0.13	-0.344136	0	0.218182
Scas_CBS4309	Saccharomyces castelli	CBS4309	S. castellii	3-(4-hydroxyphenyl)pyruvate	C01179	0.13	0.906595	0	0.218182
Scas_CBS4309	Saccharomyces castelli	CBS4309	S. castellii	3-methyl-2-oxobutanoate	C00141	0.13	1.57456	0	0.218182
Scas_CBS4309	Saccharomyces castelli	CBS4309	S. castellii	3-phospho-serine|O-phosphonatooxy-D-serine(2-)	C01005|C02532	0.13	-0.618045	0	0.218182
Scas_CBS4309	Saccharomyces castelli	CBS4309	S. castellii	4-aminobenzoate|anthranilate	C00568|C00108	0.13	-0.13793	0	0.218182
Scas_CBS4309	Saccharomyces castelli	CBS4309	S. castellii	5-aminolevulinate|L-glutamic 5-semialdehyde	C00430|C01165	0.13	-0.177701	0	0.218182
Scas_CBS4309	Saccharomyces castelli	CBS4309	S. castellii	6-phospho-D-gluconate	C00345	0.13	-0.0513119	0	0.218182
Scas_CBS4309	Saccharomyces castelli	CBS4309	S. castellii	adenosine 2'-phosphate|AMP|dGMP|3'-AMP	C00946|C00020|C00362|C01367	0.13	-0.944568	0	0.218182
Scas_CBS4309	Saccharomyces castelli	CBS4309	S. castellii	adenosine 3',5'-bismonophosphate|ADP|dGDP	C00054|C00008|C00361	0.13	-0.656604	0	0.218182
Scas_CBS4309	Saccharomyces castelli	CBS4309	S. castellii	alpha-D-glucosamine 1-phosphate|alpha-D-glucosamine 6-phosphate	C06156|C00352	0.13	0.447366	0	0.218182
Scas_CBS4309	Saccharomyces castelli	CBS4309	S. castellii	alpha-D-ribose 1-phosphate(2-)|D-ribulose 5-phosphate|D-xylulose 5-phosphate|ribose-5-phosphate|aldehydo-D-ribose 5-phosphate	C00620|C00199|C00231|C03736|C00117	0.13	-0.00583974	0	0.218182
Scas_CBS4309	Saccharomyces castelli	CBS4309	S. castellii	beta-D-fructose 2,6-bisphosphate|D-fructose 1,6-bisphosphate	C00665|C00354	0.13	-0.200805	0	0.218182
Scas_CBS4309	Saccharomyces castelli	CBS4309	S. castellii	cis-aconitate|trans-aconitate|dehydroascorbate	C00417|C02341|C05422	0.13	0.127443	0	0.218182
Scas_CBS4309	Saccharomyces castelli	CBS4309	S. castellii	citrate|isocitrate	C00158|C00311	0.13	-0.464408	0	0.218182
Scas_CBS4309	Saccharomyces castelli	CBS4309	S. castellii	D-arabinono-1,4-lactone|2-hydroxyglutarate|(2R,3S)-3-methylmalate	C00652|C02630|C06032	0.13	0.799695	0	0.218182
Scas_CBS4309	Saccharomyces castelli	CBS4309	S. castellii	D-arabinose|D-ribose|D-xylose|D-xylulose|L-arabinose|L-xylulose	C00216|C00121|C00181|C00310|C00259|C00310	0.13	0.0800614	0	0.218182
Scas_CBS4309	Saccharomyces castelli	CBS4309	S. castellii	D-erythro-1-(imidazol-4-yl)glycerol 3-phosphate	C04666	0.13	-0.0273507	0	0.218182
Scas_CBS4309	Saccharomyces castelli	CBS4309	S. castellii	D-erythrose 4-phosphate	C00279	0.13	-0.258325	0	0.218182
Scas_CBS4309	Saccharomyces castelli	CBS4309	S. castellii	D-fructose|D-galactose|D-glucose|D-mannose|L-sorbose|myo-inositol|alpha-D-Galactose|alpha-D-mannopyranose|beta-D-Glucose|alpha-D-Glucose|beta-D-Fructose|D-tagatose	C00095|C00124|C00031|C00159|C00247|C00137|C00984|C00936|C00221|C00267|C02336|C00795	0.13	0.122615	0	0.218182
Scas_CBS4309	Saccharomyces castelli	CBS4309	S. castellii	D-gluconate	C00257	0.13	0.574926	0	0.218182
Scas_CBS4309	Saccharomyces castelli	CBS4309	S. castellii	D-Glycerate	C00258	0.13	0.0949462	0	0.218182
Scas_CBS4309	Saccharomyces castelli	CBS4309	S. castellii	diacetyl	C00741	0.13	0.0982833	0	0.218182
Scas_CBS4309	Saccharomyces castelli	CBS4309	S. castellii	dihydroxyacetone phosphate|glyceraldehyde 3-phosphate	C00111|C00661	0.13	-0.191229	0	0.218182
Scas_CBS4309	Saccharomyces castelli	CBS4309	S. castellii	erythro-4-hydroxy-L-glutamic acid	C05947	0.13	0.0581347	0	0.218182
Scas_CBS4309	Saccharomyces castelli	CBS4309	S. castellii	fumarate	C00122	0.13	0.68072	0	0.218182
Scas_CBS4309	Saccharomyces castelli	CBS4309	S. castellii	gamma-aminobutyrate	C00334	0.13	-0.616274	0	0.218182
Scas_CBS4309	Saccharomyces castelli	CBS4309	S. castellii	glutathione	C00051	0.13	-0.42235	0	0.218182
Scas_CBS4309	Saccharomyces castelli	CBS4309	S. castellii	glycerol 3-phosphate|glycerol 1-phosphate|glycerol 2-phosphate(2-)	C00093|C03189|C02979	0.13	-0.561715	0	0.218182
Scas_CBS4309	Saccharomyces castelli	CBS4309	S. castellii	hexanoate	C01585	0.13	-0.197133	0	0.218182
Scas_CBS4309	Saccharomyces castelli	CBS4309	S. castellii	Imidazole-4-acetate	C02835	0.13	-0.521188	0	0.218182
Scas_CBS4309	Saccharomyces castelli	CBS4309	S. castellii	itaconate	C00490	0.13	0.545121	0	0.218182
Scas_CBS4309	Saccharomyces castelli	CBS4309	S. castellii	L-2-amino-3-oxobutanoate|L-aspartate 4-semialdehyde	C03508|C00441	0.13	0.995365	0	0.218182
Scas_CBS4309	Saccharomyces castelli	CBS4309	S. castellii	L-2-aminoadipate|O-acetyl-L-homoserine	C00956|C01077	0.13	-0.204803	0	0.218182
Scas_CBS4309	Saccharomyces castelli	CBS4309	S. castellii	L-allysine|4-Acetamidobutanoate	C04076|C02946	0.13	-0.0762385	0	0.218182
Scas_CBS4309	Saccharomyces castelli	CBS4309	S. castellii	L-citrulline	C00327	0.13	-3.50457	0	0.218182
Scas_CBS4309	Saccharomyces castelli	CBS4309	S. castellii	L-cystathionine	C02291	0.13	0.271673	0	0.218182
Scas_CBS4309	Saccharomyces castelli	CBS4309	S. castellii	L-gamma-glutamyl-L-alanine|Ala-Glu	C03738|C20958	0.13	0.0211101	0	0.218182
Scas_CBS4309	Saccharomyces castelli	CBS4309	S. castellii	L-gamma-glutamyl-L-cysteine	C00669	0.13	-1.60268	0	0.218182
Scas_CBS4309	Saccharomyces castelli	CBS4309	S. castellii	L-saccharopine	C00449	0.13	-1.47336	0	0.218182
Scas_CBS4309	Saccharomyces castelli	CBS4309	S. castellii	maltose|sucrose|trehalose|melibiose|Isomaltose|6-O-alpha-D-glucopyranosyl-D-fructofuranose|turanose	C00208|C00089|C01083|C05402|C00252|C01742|C19636	0.13	1.65954	0	0.218182
Scas_CBS4309	Saccharomyces castelli	CBS4309	S. castellii	N-acetyl-alpha-D-glucosamine 1-phosphate|N-acetyl-D-glucosamine 6-phosphate	C04501|C00357	0.13	0.0792327	0	0.218182
Scas_CBS4309	Saccharomyces castelli	CBS4309	S. castellii	N-acetyl-L-glutamate	C00624	0.13	-2.8745	0	0.218182
Scas_CBS4309	Saccharomyces castelli	CBS4309	S. castellii	N-carbamoyl-L-aspartate	C00438	0.13	-0.213148	0	0.218182
Scas_CBS4309	Saccharomyces castelli	CBS4309	S. castellii	N(2)-acetyl-L-ornithine	C00437	0.13	-1.07156	0	0.218182
Scas_CBS4309	Saccharomyces castelli	CBS4309	S. castellii	O-phospho-L-homoserine|O-phospho-L-threonine	C01102|C12147	0.13	-0.821369	0	0.218182
Scas_CBS4309	Saccharomyces castelli	CBS4309	S. castellii	octanoate	C06423	0.13	-0.199534	0	0.218182
Scas_CBS4309	Saccharomyces castelli	CBS4309	S. castellii	ornithine	C01602	0.13	-0.042946	0	0.218182
Scas_CBS4309	Saccharomyces castelli	CBS4309	S. castellii	palmitoleate	C08362	0.13	0.134104	0	0.218182
Scas_CBS4309	Saccharomyces castelli	CBS4309	S. castellii	phosphoenolpyruvate	C00074	0.13	-0.11129	0	0.218182
Scas_CBS4309	Saccharomyces castelli	CBS4309	S. castellii	pseudouridine 5'-phosphate|UMP|uridine 2'-phosphate|3'-UMP	C01168|C00105|C03031|C01368	0.13	-0.689218	0	0.218182
Scas_CBS4309	Saccharomyces castelli	CBS4309	S. castellii	pyruvate|3-oxopropanoate	C00022|C00222	0.13	-0.0126152	0	0.218182
Scas_CBS4309	Saccharomyces castelli	CBS4309	S. castellii	S-adenosyl-L-homocysteine	C00021	0.13	0.394594	0	0.218182
Scas_CBS4309	Saccharomyces castelli	CBS4309	S. castellii	sedoheptulose 7-phosphate	C05382	0.13	0.473497	0	0.218182
Scas_CBS4309	Saccharomyces castelli	CBS4309	S. castellii	sn-glycero-3-phosphoethanolamine	C01233	0.13	-0.913849	0	0.218182
Scas_CBS4309	Saccharomyces castelli	CBS4309	S. castellii	succinate|Methylmalonate	C00042|C02170	0.13	-0.861041	0	0.218182
Scas_CBS4309	Saccharomyces castelli	CBS4309	S. castellii	UDP	C00015	0.13	-0.570663	0	0.218182
Scas_CBS4309	Saccharomyces castelli	CBS4309	S. castellii	uracil	C00106	0.13	0.100927	0	0.218182
Scas_CBS4309	Saccharomyces castelli	CBS4309	S. castellii	uridine	C00299	0.13	0.1614	0	0.218182
Scer__03	Saccharomyces cerevisiae	#03	S. cer. (Mixed origin)	(2E)-3-(methoxycarbonyl)pent-2-enedioic acid|but-1-ene-1,2,4-tricarboxylic acid	C11514|C04002	0.44275	0.10465	1	0.356222
Scer__03	Saccharomyces cerevisiae	#03	S. cer. (Mixed origin)	(2R,3R)-2,3-dihydroxy-3-methylpentanoate|(R)-mevalonate|(R)-pantoate	C06007|C00418|C00522	0.44275	-0.00580412	1	0.356222
Scer__03	Saccharomyces cerevisiae	#03	S. cer. (Mixed origin)	(2R,3S)-3-isopropylmalate|2-isopropylmalate	C04411|C02504	0.44275	0.308117	1	0.356222
Scer__03	Saccharomyces cerevisiae	#03	S. cer. (Mixed origin)	(2S)-2-isopropyl-3-oxosuccinate|shikimate	C04236|C00493	0.44275	-0.00848998	1	0.356222
Scer__03	Saccharomyces cerevisiae	#03	S. cer. (Mixed origin)	(2S,3R)-3-hydroxybutane-1,2,3-tricarboxylic acid|2-methylcitrate|homocitrate|homoisocitrate	C04593|C02225|C01251|C05662	0.44275	0.0992759	1	0.356222
Scer__03	Saccharomyces cerevisiae	#03	S. cer. (Mixed origin)	(N(omega)-L-arginino)succinic acid	C03406	0.44275	-0.165698	1	0.356222
Scer__03	Saccharomyces cerevisiae	#03	S. cer. (Mixed origin)	(R)-2,3-dihydroxy-3-methylbutanoate|2-deoxy-D-ribose	C04272|C01801	0.44275	0.150938	1	0.356222
Scer__03	Saccharomyces cerevisiae	#03	S. cer. (Mixed origin)	(R)-acetoin|ethyl acetate|butyrate	C00810|C00849|C00246	0.44275	-0.227464	1	0.356222
Scer__03	Saccharomyces cerevisiae	#03	S. cer. (Mixed origin)	(S)-3-methyl-2-oxopentanoate|4-methyl-2-oxopentanoate	C00671|C00233	0.44275	-0.178474	1	0.356222
Scer__03	Saccharomyces cerevisiae	#03	S. cer. (Mixed origin)	(S)-malate	C00149	0.44275	-0.396269	1	0.356222
Scer__03	Saccharomyces cerevisiae	#03	S. cer. (Mixed origin)	1-(sn-glycero-3-phospho)-1D-myo-inositol	C01225	0.44275	-0.406098	1	0.356222
Scer__03	Saccharomyces cerevisiae	#03	S. cer. (Mixed origin)	1-pyrroline-3-hydroxy-5-carboxylic acid|5-oxo-L-proline	C04281|C01879	0.44275	0.0769963	1	0.356222
Scer__03	Saccharomyces cerevisiae	#03	S. cer. (Mixed origin)	1D-myo-inositol 1-phosphate|1D-myo-inositol 3-phosphate|alpha-D-galactose 1-phosphate|D-fructose 1-phosphate|D-fructose 6-phosphate|D-glucose 1-phosphate|D-glucose 6-phosphate|D-mannose 1-phosphate|D-mannose 6-phosphate|beta-D-Fructose 6-phosphate|beta-D-Glucose 6-phosphate|alpha-D-Glucose 6-phosphate|D-tagatofuranose 6-phosphate	C01177|C04006|C00446|C01094|C00085|C00103|C00092|C00636|C00275|C05345|C01172|C00668|C01097	0.44275	-0.25341	1	0.356222
Scer__03	Saccharomyces cerevisiae	#03	S. cer. (Mixed origin)	2-acetamido-5-oxopentanoate	C01250	0.44275	0.754634	1	0.356222
Scer__03	Saccharomyces cerevisiae	#03	S. cer. (Mixed origin)	2-acetyllactic acid|3-hydroxy-3-methyl-2-oxobutanoate|(2S)-2-acetolactate	C00900|C04181|C06010	0.44275	-0.0409108	1	0.356222
Scer__03	Saccharomyces cerevisiae	#03	S. cer. (Mixed origin)	2-deoxy-D-ribose 5-phosphate	C00673	0.44275	0.239285	1	0.356222
Scer__03	Saccharomyces cerevisiae	#03	S. cer. (Mixed origin)	2-isopropylmaleic acid	C02631	0.44275	0.267781	1	0.356222
Scer__03	Saccharomyces cerevisiae	#03	S. cer. (Mixed origin)	2-oxoadipic acid	C00322	0.44275	0.220819	1	0.356222
Scer__03	Saccharomyces cerevisiae	#03	S. cer. (Mixed origin)	2-oxobutanoate|succinic semialdehyde|(S)-Methylmalonate semialdehyde|acetoacetate	C00109|C00232|C06002|C00164	0.44275	-0.0982112	1	0.356222
Scer__03	Saccharomyces cerevisiae	#03	S. cer. (Mixed origin)	2-oxoglutarate|dehydro-D-arabinono-1,4-lactone	C00026|C06316	0.44275	-0.0257199	1	0.356222
Scer__03	Saccharomyces cerevisiae	#03	S. cer. (Mixed origin)	2-phospho-D-glyceric acid|3-phosphonato-D-glycerate(3-)	C00631|C00197	0.44275	-0.117493	1	0.356222
Scer__03	Saccharomyces cerevisiae	#03	S. cer. (Mixed origin)	3-(4-hydroxyphenyl)pyruvate	C01179	0.44275	-0.0144372	1	0.356222
Scer__03	Saccharomyces cerevisiae	#03	S. cer. (Mixed origin)	3-methyl-2-oxobutanoate	C00141	0.44275	0.0264195	1	0.356222
Scer__03	Saccharomyces cerevisiae	#03	S. cer. (Mixed origin)	3-phospho-serine|O-phosphonatooxy-D-serine(2-)	C01005|C02532	0.44275	0.105584	1	0.356222
Scer__03	Saccharomyces cerevisiae	#03	S. cer. (Mixed origin)	4-aminobenzoate|anthranilate	C00568|C00108	0.44275	0.0994537	1	0.356222
Scer__03	Saccharomyces cerevisiae	#03	S. cer. (Mixed origin)	5-aminolevulinate|L-glutamic 5-semialdehyde	C00430|C01165	0.44275	0.595812	1	0.356222
Scer__03	Saccharomyces cerevisiae	#03	S. cer. (Mixed origin)	6-phospho-D-gluconate	C00345	0.44275	-0.55188	1	0.356222
Scer__03	Saccharomyces cerevisiae	#03	S. cer. (Mixed origin)	adenosine 2'-phosphate|AMP|dGMP|3'-AMP	C00946|C00020|C00362|C01367	0.44275	0.467016	1	0.356222
Scer__03	Saccharomyces cerevisiae	#03	S. cer. (Mixed origin)	adenosine 3',5'-bismonophosphate|ADP|dGDP	C00054|C00008|C00361	0.44275	0.487739	1	0.356222
Scer__03	Saccharomyces cerevisiae	#03	S. cer. (Mixed origin)	alpha-D-glucosamine 1-phosphate|alpha-D-glucosamine 6-phosphate	C06156|C00352	0.44275	0.215888	1	0.356222
Scer__03	Saccharomyces cerevisiae	#03	S. cer. (Mixed origin)	alpha-D-ribose 1-phosphate(2-)|D-ribulose 5-phosphate|D-xylulose 5-phosphate|ribose-5-phosphate|aldehydo-D-ribose 5-phosphate	C00620|C00199|C00231|C03736|C00117	0.44275	-0.279776	1	0.356222
Scer__03	Saccharomyces cerevisiae	#03	S. cer. (Mixed origin)	beta-D-fructose 2,6-bisphosphate|D-fructose 1,6-bisphosphate	C00665|C00354	0.44275	-0.334783	1	0.356222
Scer__03	Saccharomyces cerevisiae	#03	S. cer. (Mixed origin)	cis-aconitate|trans-aconitate|dehydroascorbate	C00417|C02341|C05422	0.44275	0.0806419	1	0.356222
Scer__03	Saccharomyces cerevisiae	#03	S. cer. (Mixed origin)	citrate|isocitrate	C00158|C00311	0.44275	-0.0351311	1	0.356222
Scer__03	Saccharomyces cerevisiae	#03	S. cer. (Mixed origin)	D-arabinono-1,4-lactone|2-hydroxyglutarate|(2R,3S)-3-methylmalate	C00652|C02630|C06032	0.44275	-0.159137	1	0.356222
Scer__03	Saccharomyces cerevisiae	#03	S. cer. (Mixed origin)	D-arabinose|D-ribose|D-xylose|D-xylulose|L-arabinose|L-xylulose	C00216|C00121|C00181|C00310|C00259|C00310	0.44275	0.000225443	1	0.356222
Scer__03	Saccharomyces cerevisiae	#03	S. cer. (Mixed origin)	D-erythro-1-(imidazol-4-yl)glycerol 3-phosphate	C04666	0.44275	-0.386717	1	0.356222
Scer__03	Saccharomyces cerevisiae	#03	S. cer. (Mixed origin)	D-erythrose 4-phosphate	C00279	0.44275	-0.1942	1	0.356222
Scer__03	Saccharomyces cerevisiae	#03	S. cer. (Mixed origin)	D-fructose|D-galactose|D-glucose|D-mannose|L-sorbose|myo-inositol|alpha-D-Galactose|alpha-D-mannopyranose|beta-D-Glucose|alpha-D-Glucose|beta-D-Fructose|D-tagatose	C00095|C00124|C00031|C00159|C00247|C00137|C00984|C00936|C00221|C00267|C02336|C00795	0.44275	0.0527967	1	0.356222
Scer__03	Saccharomyces cerevisiae	#03	S. cer. (Mixed origin)	D-gluconate	C00257	0.44275	-0.0538749	1	0.356222
Scer__03	Saccharomyces cerevisiae	#03	S. cer. (Mixed origin)	D-Glycerate	C00258	0.44275	0.00447251	1	0.356222
Scer__03	Saccharomyces cerevisiae	#03	S. cer. (Mixed origin)	diacetyl	C00741	0.44275	-0.062634	1	0.356222
Scer__03	Saccharomyces cerevisiae	#03	S. cer. (Mixed origin)	dihydroxyacetone phosphate|glyceraldehyde 3-phosphate	C00111|C00661	0.44275	-0.281615	1	0.356222
Scer__03	Saccharomyces cerevisiae	#03	S. cer. (Mixed origin)	erythro-4-hydroxy-L-glutamic acid	C05947	0.44275	0.409918	1	0.356222
Scer__03	Saccharomyces cerevisiae	#03	S. cer. (Mixed origin)	fumarate	C00122	0.44275	-0.257168	1	0.356222
Scer__03	Saccharomyces cerevisiae	#03	S. cer. (Mixed origin)	gamma-aminobutyrate	C00334	0.44275	0.0591864	1	0.356222
Scer__03	Saccharomyces cerevisiae	#03	S. cer. (Mixed origin)	glutathione	C00051	0.44275	0.456649	1	0.356222
Scer__03	Saccharomyces cerevisiae	#03	S. cer. (Mixed origin)	glycerol 3-phosphate|glycerol 1-phosphate|glycerol 2-phosphate(2-)	C00093|C03189|C02979	0.44275	-0.62322	1	0.356222
Scer__03	Saccharomyces cerevisiae	#03	S. cer. (Mixed origin)	hexanoate	C01585	0.44275	-0.0754117	1	0.356222
Scer__03	Saccharomyces cerevisiae	#03	S. cer. (Mixed origin)	Imidazole-4-acetate	C02835	0.44275	0.0444305	1	0.356222
Scer__03	Saccharomyces cerevisiae	#03	S. cer. (Mixed origin)	itaconate	C00490	0.44275	-0.143274	1	0.356222
Scer__03	Saccharomyces cerevisiae	#03	S. cer. (Mixed origin)	L-2-amino-3-oxobutanoate|L-aspartate 4-semialdehyde	C03508|C00441	0.44275	0.440321	1	0.356222
Scer__03	Saccharomyces cerevisiae	#03	S. cer. (Mixed origin)	L-2-aminoadipate|O-acetyl-L-homoserine	C00956|C01077	0.44275	0.138181	1	0.356222
Scer__03	Saccharomyces cerevisiae	#03	S. cer. (Mixed origin)	L-allysine|4-Acetamidobutanoate	C04076|C02946	0.44275	0.988438	1	0.356222
Scer__03	Saccharomyces cerevisiae	#03	S. cer. (Mixed origin)	L-citrulline	C00327	0.44275	1.67248	1	0.356222
Scer__03	Saccharomyces cerevisiae	#03	S. cer. (Mixed origin)	L-cystathionine	C02291	0.44275	0.828696	1	0.356222
Scer__03	Saccharomyces cerevisiae	#03	S. cer. (Mixed origin)	L-gamma-glutamyl-L-alanine|Ala-Glu	C03738|C20958	0.44275	0.930198	1	0.356222
Scer__03	Saccharomyces cerevisiae	#03	S. cer. (Mixed origin)	L-gamma-glutamyl-L-cysteine	C00669	0.44275	0.917174	1	0.356222
Scer__03	Saccharomyces cerevisiae	#03	S. cer. (Mixed origin)	L-saccharopine	C00449	0.44275	-0.0123944	1	0.356222
Scer__03	Saccharomyces cerevisiae	#03	S. cer. (Mixed origin)	maltose|sucrose|trehalose|melibiose|Isomaltose|6-O-alpha-D-glucopyranosyl-D-fructofuranose|turanose	C00208|C00089|C01083|C05402|C00252|C01742|C19636	0.44275	-0.0993156	1	0.356222
Scer__03	Saccharomyces cerevisiae	#03	S. cer. (Mixed origin)	N-acetyl-alpha-D-glucosamine 1-phosphate|N-acetyl-D-glucosamine 6-phosphate	C04501|C00357	0.44275	0.200459	1	0.356222
Scer__03	Saccharomyces cerevisiae	#03	S. cer. (Mixed origin)	N-acetyl-L-glutamate	C00624	0.44275	1.179	1	0.356222
Scer__03	Saccharomyces cerevisiae	#03	S. cer. (Mixed origin)	N-carbamoyl-L-aspartate	C00438	0.44275	-0.175339	1	0.356222
Scer__03	Saccharomyces cerevisiae	#03	S. cer. (Mixed origin)	N(2)-acetyl-L-ornithine	C00437	0.44275	1.29822	1	0.356222
Scer__03	Saccharomyces cerevisiae	#03	S. cer. (Mixed origin)	O-phospho-L-homoserine|O-phospho-L-threonine	C01102|C12147	0.44275	-0.194187	1	0.356222
Scer__03	Saccharomyces cerevisiae	#03	S. cer. (Mixed origin)	octanoate	C06423	0.44275	0.0118472	1	0.356222
Scer__03	Saccharomyces cerevisiae	#03	S. cer. (Mixed origin)	ornithine	C01602	0.44275	1.48822	1	0.356222
Scer__03	Saccharomyces cerevisiae	#03	S. cer. (Mixed origin)	palmitoleate	C08362	0.44275	-0.48465	1	0.356222
Scer__03	Saccharomyces cerevisiae	#03	S. cer. (Mixed origin)	phosphoenolpyruvate	C00074	0.44275	0.264795	1	0.356222
Scer__03	Saccharomyces cerevisiae	#03	S. cer. (Mixed origin)	pseudouridine 5'-phosphate|UMP|uridine 2'-phosphate|3'-UMP	C01168|C00105|C03031|C01368	0.44275	0.299182	1	0.356222
Scer__03	Saccharomyces cerevisiae	#03	S. cer. (Mixed origin)	pyruvate|3-oxopropanoate	C00022|C00222	0.44275	0.131864	1	0.356222
Scer__03	Saccharomyces cerevisiae	#03	S. cer. (Mixed origin)	S-adenosyl-L-homocysteine	C00021	0.44275	0.828361	1	0.356222
Scer__03	Saccharomyces cerevisiae	#03	S. cer. (Mixed origin)	sedoheptulose 7-phosphate	C05382	0.44275	-0.182492	1	0.356222
Scer__03	Saccharomyces cerevisiae	#03	S. cer. (Mixed origin)	sn-glycero-3-phosphoethanolamine	C01233	0.44275	0.0533905	1	0.356222
Scer__03	Saccharomyces cerevisiae	#03	S. cer. (Mixed origin)	succinate|Methylmalonate	C00042|C02170	0.44275	-0.1018	1	0.356222
Scer__03	Saccharomyces cerevisiae	#03	S. cer. (Mixed origin)	UDP	C00015	0.44275	0.262582	1	0.356222
Scer__03	Saccharomyces cerevisiae	#03	S. cer. (Mixed origin)	uracil	C00106	0.44275	0.297729	1	0.356222
Scer__03	Saccharomyces cerevisiae	#03	S. cer. (Mixed origin)	uridine	C00299	0.44275	0.500959	1	0.356222
Scer_21_4_103	Saccharomyces cerevisiae	21-4-103	S. cer. (Mixed origin)	(2E)-3-(methoxycarbonyl)pent-2-enedioic acid|but-1-ene-1,2,4-tricarboxylic acid	C11514|C04002	0.39825	-0.188874	1	0.333933
Scer_21_4_103	Saccharomyces cerevisiae	21-4-103	S. cer. (Mixed origin)	(2R,3R)-2,3-dihydroxy-3-methylpentanoate|(R)-mevalonate|(R)-pantoate	C06007|C00418|C00522	0.39825	-0.0116625	1	0.333933
Scer_21_4_103	Saccharomyces cerevisiae	21-4-103	S. cer. (Mixed origin)	(2R,3S)-3-isopropylmalate|2-isopropylmalate	C04411|C02504	0.39825	0.0638884	1	0.333933
Scer_21_4_103	Saccharomyces cerevisiae	21-4-103	S. cer. (Mixed origin)	(2S)-2-isopropyl-3-oxosuccinate|shikimate	C04236|C00493	0.39825	0.0140547	1	0.333933
Scer_21_4_103	Saccharomyces cerevisiae	21-4-103	S. cer. (Mixed origin)	(2S,3R)-3-hydroxybutane-1,2,3-tricarboxylic acid|2-methylcitrate|homocitrate|homoisocitrate	C04593|C02225|C01251|C05662	0.39825	-0.260531	1	0.333933
Scer_21_4_103	Saccharomyces cerevisiae	21-4-103	S. cer. (Mixed origin)	(N(omega)-L-arginino)succinic acid	C03406	0.39825	0.373001	1	0.333933
Scer_21_4_103	Saccharomyces cerevisiae	21-4-103	S. cer. (Mixed origin)	(R)-2,3-dihydroxy-3-methylbutanoate|2-deoxy-D-ribose	C04272|C01801	0.39825	-0.0528938	1	0.333933
Scer_21_4_103	Saccharomyces cerevisiae	21-4-103	S. cer. (Mixed origin)	(R)-acetoin|ethyl acetate|butyrate	C00810|C00849|C00246	0.39825	-0.101249	1	0.333933
Scer_21_4_103	Saccharomyces cerevisiae	21-4-103	S. cer. (Mixed origin)	(S)-3-methyl-2-oxopentanoate|4-methyl-2-oxopentanoate	C00671|C00233	0.39825	-0.0486462	1	0.333933
Scer_21_4_103	Saccharomyces cerevisiae	21-4-103	S. cer. (Mixed origin)	(S)-malate	C00149	0.39825	0.0345719	1	0.333933
Scer_21_4_103	Saccharomyces cerevisiae	21-4-103	S. cer. (Mixed origin)	1-(sn-glycero-3-phospho)-1D-myo-inositol	C01225	0.39825	0.311059	1	0.333933
Scer_21_4_103	Saccharomyces cerevisiae	21-4-103	S. cer. (Mixed origin)	1-pyrroline-3-hydroxy-5-carboxylic acid|5-oxo-L-proline	C04281|C01879	0.39825	0.0586301	1	0.333933
Scer_21_4_103	Saccharomyces cerevisiae	21-4-103	S. cer. (Mixed origin)	1D-myo-inositol 1-phosphate|1D-myo-inositol 3-phosphate|alpha-D-galactose 1-phosphate|D-fructose 1-phosphate|D-fructose 6-phosphate|D-glucose 1-phosphate|D-glucose 6-phosphate|D-mannose 1-phosphate|D-mannose 6-phosphate|beta-D-Fructose 6-phosphate|beta-D-Glucose 6-phosphate|alpha-D-Glucose 6-phosphate|D-tagatofuranose 6-phosphate	C01177|C04006|C00446|C01094|C00085|C00103|C00092|C00636|C00275|C05345|C01172|C00668|C01097	0.39825	-0.118596	1	0.333933
Scer_21_4_103	Saccharomyces cerevisiae	21-4-103	S. cer. (Mixed origin)	2-acetamido-5-oxopentanoate	C01250	0.39825	0.0753068	1	0.333933
Scer_21_4_103	Saccharomyces cerevisiae	21-4-103	S. cer. (Mixed origin)	2-acetyllactic acid|3-hydroxy-3-methyl-2-oxobutanoate|(2S)-2-acetolactate	C00900|C04181|C06010	0.39825	-0.0897303	1	0.333933
Scer_21_4_103	Saccharomyces cerevisiae	21-4-103	S. cer. (Mixed origin)	2-deoxy-D-ribose 5-phosphate	C00673	0.39825	0.110582	1	0.333933
Scer_21_4_103	Saccharomyces cerevisiae	21-4-103	S. cer. (Mixed origin)	2-isopropylmaleic acid	C02631	0.39825	-0.0462204	1	0.333933
Scer_21_4_103	Saccharomyces cerevisiae	21-4-103	S. cer. (Mixed origin)	2-oxoadipic acid	C00322	0.39825	0.0210706	1	0.333933
Scer_21_4_103	Saccharomyces cerevisiae	21-4-103	S. cer. (Mixed origin)	2-oxobutanoate|succinic semialdehyde|(S)-Methylmalonate semialdehyde|acetoacetate	C00109|C00232|C06002|C00164	0.39825	-0.0927133	1	0.333933
Scer_21_4_103	Saccharomyces cerevisiae	21-4-103	S. cer. (Mixed origin)	2-oxoglutarate|dehydro-D-arabinono-1,4-lactone	C00026|C06316	0.39825	-0.0954401	1	0.333933
Scer_21_4_103	Saccharomyces cerevisiae	21-4-103	S. cer. (Mixed origin)	2-phospho-D-glyceric acid|3-phosphonato-D-glycerate(3-)	C00631|C00197	0.39825	-0.0556571	1	0.333933
Scer_21_4_103	Saccharomyces cerevisiae	21-4-103	S. cer. (Mixed origin)	3-(4-hydroxyphenyl)pyruvate	C01179	0.39825	-0.0201756	1	0.333933
Scer_21_4_103	Saccharomyces cerevisiae	21-4-103	S. cer. (Mixed origin)	3-methyl-2-oxobutanoate	C00141	0.39825	-0.0108557	1	0.333933
Scer_21_4_103	Saccharomyces cerevisiae	21-4-103	S. cer. (Mixed origin)	3-phospho-serine|O-phosphonatooxy-D-serine(2-)	C01005|C02532	0.39825	-0.00414797	1	0.333933
Scer_21_4_103	Saccharomyces cerevisiae	21-4-103	S. cer. (Mixed origin)	4-aminobenzoate|anthranilate	C00568|C00108	0.39825	0.0487034	1	0.333933
Scer_21_4_103	Saccharomyces cerevisiae	21-4-103	S. cer. (Mixed origin)	5-aminolevulinate|L-glutamic 5-semialdehyde	C00430|C01165	0.39825	-0.0370209	1	0.333933
Scer_21_4_103	Saccharomyces cerevisiae	21-4-103	S. cer. (Mixed origin)	6-phospho-D-gluconate	C00345	0.39825	-0.0541684	1	0.333933
Scer_21_4_103	Saccharomyces cerevisiae	21-4-103	S. cer. (Mixed origin)	adenosine 2'-phosphate|AMP|dGMP|3'-AMP	C00946|C00020|C00362|C01367	0.39825	0.124265	1	0.333933
Scer_21_4_103	Saccharomyces cerevisiae	21-4-103	S. cer. (Mixed origin)	adenosine 3',5'-bismonophosphate|ADP|dGDP	C00054|C00008|C00361	0.39825	-0.508057	1	0.333933
Scer_21_4_103	Saccharomyces cerevisiae	21-4-103	S. cer. (Mixed origin)	alpha-D-glucosamine 1-phosphate|alpha-D-glucosamine 6-phosphate	C06156|C00352	0.39825	0.152627	1	0.333933
Scer_21_4_103	Saccharomyces cerevisiae	21-4-103	S. cer. (Mixed origin)	alpha-D-ribose 1-phosphate(2-)|D-ribulose 5-phosphate|D-xylulose 5-phosphate|ribose-5-phosphate|aldehydo-D-ribose 5-phosphate	C00620|C00199|C00231|C03736|C00117	0.39825	-0.0875709	1	0.333933
Scer_21_4_103	Saccharomyces cerevisiae	21-4-103	S. cer. (Mixed origin)	beta-D-fructose 2,6-bisphosphate|D-fructose 1,6-bisphosphate	C00665|C00354	0.39825	-0.326195	1	0.333933
Scer_21_4_103	Saccharomyces cerevisiae	21-4-103	S. cer. (Mixed origin)	cis-aconitate|trans-aconitate|dehydroascorbate	C00417|C02341|C05422	0.39825	-0.228481	1	0.333933
Scer_21_4_103	Saccharomyces cerevisiae	21-4-103	S. cer. (Mixed origin)	citrate|isocitrate	C00158|C00311	0.39825	-0.393887	1	0.333933
Scer_21_4_103	Saccharomyces cerevisiae	21-4-103	S. cer. (Mixed origin)	D-arabinono-1,4-lactone|2-hydroxyglutarate|(2R,3S)-3-methylmalate	C00652|C02630|C06032	0.39825	-0.20843	1	0.333933
Scer_21_4_103	Saccharomyces cerevisiae	21-4-103	S. cer. (Mixed origin)	D-arabinose|D-ribose|D-xylose|D-xylulose|L-arabinose|L-xylulose	C00216|C00121|C00181|C00310|C00259|C00310	0.39825	-0.104243	1	0.333933
Scer_21_4_103	Saccharomyces cerevisiae	21-4-103	S. cer. (Mixed origin)	D-erythro-1-(imidazol-4-yl)glycerol 3-phosphate	C04666	0.39825	-0.122292	1	0.333933
Scer_21_4_103	Saccharomyces cerevisiae	21-4-103	S. cer. (Mixed origin)	D-erythrose 4-phosphate	C00279	0.39825	-0.111443	1	0.333933
Scer_21_4_103	Saccharomyces cerevisiae	21-4-103	S. cer. (Mixed origin)	D-fructose|D-galactose|D-glucose|D-mannose|L-sorbose|myo-inositol|alpha-D-Galactose|alpha-D-mannopyranose|beta-D-Glucose|alpha-D-Glucose|beta-D-Fructose|D-tagatose	C00095|C00124|C00031|C00159|C00247|C00137|C00984|C00936|C00221|C00267|C02336|C00795	0.39825	-0.0588198	1	0.333933
Scer_21_4_103	Saccharomyces cerevisiae	21-4-103	S. cer. (Mixed origin)	D-gluconate	C00257	0.39825	0.00900303	1	0.333933
Scer_21_4_103	Saccharomyces cerevisiae	21-4-103	S. cer. (Mixed origin)	D-Glycerate	C00258	0.39825	0.0238607	1	0.333933
Scer_21_4_103	Saccharomyces cerevisiae	21-4-103	S. cer. (Mixed origin)	diacetyl	C00741	0.39825	-0.0472511	1	0.333933
Scer_21_4_103	Saccharomyces cerevisiae	21-4-103	S. cer. (Mixed origin)	dihydroxyacetone phosphate|glyceraldehyde 3-phosphate	C00111|C00661	0.39825	-0.271072	1	0.333933
Scer_21_4_103	Saccharomyces cerevisiae	21-4-103	S. cer. (Mixed origin)	erythro-4-hydroxy-L-glutamic acid	C05947	0.39825	0.17324	1	0.333933
Scer_21_4_103	Saccharomyces cerevisiae	21-4-103	S. cer. (Mixed origin)	fumarate	C00122	0.39825	-0.0027298	1	0.333933
Scer_21_4_103	Saccharomyces cerevisiae	21-4-103	S. cer. (Mixed origin)	gamma-aminobutyrate	C00334	0.39825	0.0979497	1	0.333933
Scer_21_4_103	Saccharomyces cerevisiae	21-4-103	S. cer. (Mixed origin)	glutathione	C00051	0.39825	-0.0366606	1	0.333933
Scer_21_4_103	Saccharomyces cerevisiae	21-4-103	S. cer. (Mixed origin)	glycerol 3-phosphate|glycerol 1-phosphate|glycerol 2-phosphate(2-)	C00093|C03189|C02979	0.39825	0.0198989	1	0.333933
Scer_21_4_103	Saccharomyces cerevisiae	21-4-103	S. cer. (Mixed origin)	hexanoate	C01585	0.39825	0.207501	1	0.333933
Scer_21_4_103	Saccharomyces cerevisiae	21-4-103	S. cer. (Mixed origin)	Imidazole-4-acetate	C02835	0.39825	0.160752	1	0.333933
Scer_21_4_103	Saccharomyces cerevisiae	21-4-103	S. cer. (Mixed origin)	itaconate	C00490	0.39825	-0.233562	1	0.333933
Scer_21_4_103	Saccharomyces cerevisiae	21-4-103	S. cer. (Mixed origin)	L-2-amino-3-oxobutanoate|L-aspartate 4-semialdehyde	C03508|C00441	0.39825	-0.0935687	1	0.333933
Scer_21_4_103	Saccharomyces cerevisiae	21-4-103	S. cer. (Mixed origin)	L-2-aminoadipate|O-acetyl-L-homoserine	C00956|C01077	0.39825	-0.0471129	1	0.333933
Scer_21_4_103	Saccharomyces cerevisiae	21-4-103	S. cer. (Mixed origin)	L-allysine|4-Acetamidobutanoate	C04076|C02946	0.39825	-0.0420087	1	0.333933
Scer_21_4_103	Saccharomyces cerevisiae	21-4-103	S. cer. (Mixed origin)	L-citrulline	C00327	0.39825	0.379984	1	0.333933
Scer_21_4_103	Saccharomyces cerevisiae	21-4-103	S. cer. (Mixed origin)	L-cystathionine	C02291	0.39825	-0.244215	1	0.333933
Scer_21_4_103	Saccharomyces cerevisiae	21-4-103	S. cer. (Mixed origin)	L-gamma-glutamyl-L-alanine|Ala-Glu	C03738|C20958	0.39825	-0.238079	1	0.333933
Scer_21_4_103	Saccharomyces cerevisiae	21-4-103	S. cer. (Mixed origin)	L-gamma-glutamyl-L-cysteine	C00669	0.39825	-0.443271	1	0.333933
Scer_21_4_103	Saccharomyces cerevisiae	21-4-103	S. cer. (Mixed origin)	L-saccharopine	C00449	0.39825	-0.0388269	1	0.333933
Scer_21_4_103	Saccharomyces cerevisiae	21-4-103	S. cer. (Mixed origin)	maltose|sucrose|trehalose|melibiose|Isomaltose|6-O-alpha-D-glucopyranosyl-D-fructofuranose|turanose	C00208|C00089|C01083|C05402|C00252|C01742|C19636	0.39825	-0.519633	1	0.333933
Scer_21_4_103	Saccharomyces cerevisiae	21-4-103	S. cer. (Mixed origin)	N-acetyl-alpha-D-glucosamine 1-phosphate|N-acetyl-D-glucosamine 6-phosphate	C04501|C00357	0.39825	-0.171241	1	0.333933
Scer_21_4_103	Saccharomyces cerevisiae	21-4-103	S. cer. (Mixed origin)	N-acetyl-L-glutamate	C00624	0.39825	0.0242515	1	0.333933
Scer_21_4_103	Saccharomyces cerevisiae	21-4-103	S. cer. (Mixed origin)	N-carbamoyl-L-aspartate	C00438	0.39825	0.00636797	1	0.333933
Scer_21_4_103	Saccharomyces cerevisiae	21-4-103	S. cer. (Mixed origin)	N(2)-acetyl-L-ornithine	C00437	0.39825	0.344677	1	0.333933
Scer_21_4_103	Saccharomyces cerevisiae	21-4-103	S. cer. (Mixed origin)	O-phospho-L-homoserine|O-phospho-L-threonine	C01102|C12147	0.39825	-0.0836723	1	0.333933
Scer_21_4_103	Saccharomyces cerevisiae	21-4-103	S. cer. (Mixed origin)	octanoate	C06423	0.39825	0.101883	1	0.333933
Scer_21_4_103	Saccharomyces cerevisiae	21-4-103	S. cer. (Mixed origin)	ornithine	C01602	0.39825	0.327546	1	0.333933
Scer_21_4_103	Saccharomyces cerevisiae	21-4-103	S. cer. (Mixed origin)	palmitoleate	C08362	0.39825	-0.255334	1	0.333933
Scer_21_4_103	Saccharomyces cerevisiae	21-4-103	S. cer. (Mixed origin)	phosphoenolpyruvate	C00074	0.39825	-0.143833	1	0.333933
Scer_21_4_103	Saccharomyces cerevisiae	21-4-103	S. cer. (Mixed origin)	pseudouridine 5'-phosphate|UMP|uridine 2'-phosphate|3'-UMP	C01168|C00105|C03031|C01368	0.39825	0.00619877	1	0.333933
Scer_21_4_103	Saccharomyces cerevisiae	21-4-103	S. cer. (Mixed origin)	pyruvate|3-oxopropanoate	C00022|C00222	0.39825	0.0660888	1	0.333933
Scer_21_4_103	Saccharomyces cerevisiae	21-4-103	S. cer. (Mixed origin)	S-adenosyl-L-homocysteine	C00021	0.39825	0.516891	1	0.333933
Scer_21_4_103	Saccharomyces cerevisiae	21-4-103	S. cer. (Mixed origin)	sedoheptulose 7-phosphate	C05382	0.39825	-0.166776	1	0.333933
Scer_21_4_103	Saccharomyces cerevisiae	21-4-103	S. cer. (Mixed origin)	sn-glycero-3-phosphoethanolamine	C01233	0.39825	0.0589859	1	0.333933
Scer_21_4_103	Saccharomyces cerevisiae	21-4-103	S. cer. (Mixed origin)	succinate|Methylmalonate	C00042|C02170	0.39825	0.161761	1	0.333933
Scer_21_4_103	Saccharomyces cerevisiae	21-4-103	S. cer. (Mixed origin)	UDP	C00015	0.39825	-0.455991	1	0.333933
Scer_21_4_103	Saccharomyces cerevisiae	21-4-103	S. cer. (Mixed origin)	uracil	C00106	0.39825	-0.0463759	1	0.333933
Scer_21_4_103	Saccharomyces cerevisiae	21-4-103	S. cer. (Mixed origin)	uridine	C00299	0.39825	-0.0202424	1	0.333933
Scer_2187	Saccharomyces cerevisiae	2187	S. cer. (Mediterranean oak)	(2E)-3-(methoxycarbonyl)pent-2-enedioic acid|but-1-ene-1,2,4-tricarboxylic acid	C11514|C04002	0.38775	-0.179002	0	0.3528
Scer_2187	Saccharomyces cerevisiae	2187	S. cer. (Mediterranean oak)	(2R,3R)-2,3-dihydroxy-3-methylpentanoate|(R)-mevalonate|(R)-pantoate	C06007|C00418|C00522	0.38775	0.0484519	0	0.3528
Scer_2187	Saccharomyces cerevisiae	2187	S. cer. (Mediterranean oak)	(2R,3S)-3-isopropylmalate|2-isopropylmalate	C04411|C02504	0.38775	-0.148087	0	0.3528
Scer_2187	Saccharomyces cerevisiae	2187	S. cer. (Mediterranean oak)	(2S)-2-isopropyl-3-oxosuccinate|shikimate	C04236|C00493	0.38775	0.216898	0	0.3528
Scer_2187	Saccharomyces cerevisiae	2187	S. cer. (Mediterranean oak)	(2S,3R)-3-hydroxybutane-1,2,3-tricarboxylic acid|2-methylcitrate|homocitrate|homoisocitrate	C04593|C02225|C01251|C05662	0.38775	-0.250467	0	0.3528
Scer_2187	Saccharomyces cerevisiae	2187	S. cer. (Mediterranean oak)	(N(omega)-L-arginino)succinic acid	C03406	0.38775	0.277032	0	0.3528
Scer_2187	Saccharomyces cerevisiae	2187	S. cer. (Mediterranean oak)	(R)-2,3-dihydroxy-3-methylbutanoate|2-deoxy-D-ribose	C04272|C01801	0.38775	-0.020496	0	0.3528
Scer_2187	Saccharomyces cerevisiae	2187	S. cer. (Mediterranean oak)	(R)-acetoin|ethyl acetate|butyrate	C00810|C00849|C00246	0.38775	-0.169504	0	0.3528
Scer_2187	Saccharomyces cerevisiae	2187	S. cer. (Mediterranean oak)	(S)-3-methyl-2-oxopentanoate|4-methyl-2-oxopentanoate	C00671|C00233	0.38775	-0.00854699	0	0.3528
Scer_2187	Saccharomyces cerevisiae	2187	S. cer. (Mediterranean oak)	(S)-malate	C00149	0.38775	0.0224334	0	0.3528
Scer_2187	Saccharomyces cerevisiae	2187	S. cer. (Mediterranean oak)	1-(sn-glycero-3-phospho)-1D-myo-inositol	C01225	0.38775	-0.0771003	0	0.3528
Scer_2187	Saccharomyces cerevisiae	2187	S. cer. (Mediterranean oak)	1-pyrroline-3-hydroxy-5-carboxylic acid|5-oxo-L-proline	C04281|C01879	0.38775	0.174162	0	0.3528
Scer_2187	Saccharomyces cerevisiae	2187	S. cer. (Mediterranean oak)	1D-myo-inositol 1-phosphate|1D-myo-inositol 3-phosphate|alpha-D-galactose 1-phosphate|D-fructose 1-phosphate|D-fructose 6-phosphate|D-glucose 1-phosphate|D-glucose 6-phosphate|D-mannose 1-phosphate|D-mannose 6-phosphate|beta-D-Fructose 6-phosphate|beta-D-Glucose 6-phosphate|alpha-D-Glucose 6-phosphate|D-tagatofuranose 6-phosphate	C01177|C04006|C00446|C01094|C00085|C00103|C00092|C00636|C00275|C05345|C01172|C00668|C01097	0.38775	0.100272	0	0.3528
Scer_2187	Saccharomyces cerevisiae	2187	S. cer. (Mediterranean oak)	2-acetamido-5-oxopentanoate	C01250	0.38775	0.130236	0	0.3528
Scer_2187	Saccharomyces cerevisiae	2187	S. cer. (Mediterranean oak)	2-acetyllactic acid|3-hydroxy-3-methyl-2-oxobutanoate|(2S)-2-acetolactate	C00900|C04181|C06010	0.38775	0.00231426	0	0.3528
Scer_2187	Saccharomyces cerevisiae	2187	S. cer. (Mediterranean oak)	2-deoxy-D-ribose 5-phosphate	C00673	0.38775	-0.0419103	0	0.3528
Scer_2187	Saccharomyces cerevisiae	2187	S. cer. (Mediterranean oak)	2-isopropylmaleic acid	C02631	0.38775	-0.129111	0	0.3528
Scer_2187	Saccharomyces cerevisiae	2187	S. cer. (Mediterranean oak)	2-oxoadipic acid	C00322	0.38775	-0.248321	0	0.3528
Scer_2187	Saccharomyces cerevisiae	2187	S. cer. (Mediterranean oak)	2-oxobutanoate|succinic semialdehyde|(S)-Methylmalonate semialdehyde|acetoacetate	C00109|C00232|C06002|C00164	0.38775	0.0266216	0	0.3528
Scer_2187	Saccharomyces cerevisiae	2187	S. cer. (Mediterranean oak)	2-oxoglutarate|dehydro-D-arabinono-1,4-lactone	C00026|C06316	0.38775	0.0159419	0	0.3528
Scer_2187	Saccharomyces cerevisiae	2187	S. cer. (Mediterranean oak)	2-phospho-D-glyceric acid|3-phosphonato-D-glycerate(3-)	C00631|C00197	0.38775	0.00219017	0	0.3528
Scer_2187	Saccharomyces cerevisiae	2187	S. cer. (Mediterranean oak)	3-(4-hydroxyphenyl)pyruvate	C01179	0.38775	-0.0716525	0	0.3528
Scer_2187	Saccharomyces cerevisiae	2187	S. cer. (Mediterranean oak)	3-methyl-2-oxobutanoate	C00141	0.38775	-0.0882684	0	0.3528
Scer_2187	Saccharomyces cerevisiae	2187	S. cer. (Mediterranean oak)	3-phospho-serine|O-phosphonatooxy-D-serine(2-)	C01005|C02532	0.38775	0.121158	0	0.3528
Scer_2187	Saccharomyces cerevisiae	2187	S. cer. (Mediterranean oak)	4-aminobenzoate|anthranilate	C00568|C00108	0.38775	0.060426	0	0.3528
Scer_2187	Saccharomyces cerevisiae	2187	S. cer. (Mediterranean oak)	5-aminolevulinate|L-glutamic 5-semialdehyde	C00430|C01165	0.38775	0.0913762	0	0.3528
Scer_2187	Saccharomyces cerevisiae	2187	S. cer. (Mediterranean oak)	6-phospho-D-gluconate	C00345	0.38775	-0.045149	0	0.3528
Scer_2187	Saccharomyces cerevisiae	2187	S. cer. (Mediterranean oak)	adenosine 2'-phosphate|AMP|dGMP|3'-AMP	C00946|C00020|C00362|C01367	0.38775	0.0840967	0	0.3528
Scer_2187	Saccharomyces cerevisiae	2187	S. cer. (Mediterranean oak)	adenosine 3',5'-bismonophosphate|ADP|dGDP	C00054|C00008|C00361	0.38775	-0.332128	0	0.3528
Scer_2187	Saccharomyces cerevisiae	2187	S. cer. (Mediterranean oak)	alpha-D-glucosamine 1-phosphate|alpha-D-glucosamine 6-phosphate	C06156|C00352	0.38775	0.065145	0	0.3528
Scer_2187	Saccharomyces cerevisiae	2187	S. cer. (Mediterranean oak)	alpha-D-ribose 1-phosphate(2-)|D-ribulose 5-phosphate|D-xylulose 5-phosphate|ribose-5-phosphate|aldehydo-D-ribose 5-phosphate	C00620|C00199|C00231|C03736|C00117	0.38775	0.0907135	0	0.3528
Scer_2187	Saccharomyces cerevisiae	2187	S. cer. (Mediterranean oak)	beta-D-fructose 2,6-bisphosphate|D-fructose 1,6-bisphosphate	C00665|C00354	0.38775	0.11514	0	0.3528
Scer_2187	Saccharomyces cerevisiae	2187	S. cer. (Mediterranean oak)	cis-aconitate|trans-aconitate|dehydroascorbate	C00417|C02341|C05422	0.38775	-0.362819	0	0.3528
Scer_2187	Saccharomyces cerevisiae	2187	S. cer. (Mediterranean oak)	citrate|isocitrate	C00158|C00311	0.38775	-0.270991	0	0.3528
Scer_2187	Saccharomyces cerevisiae	2187	S. cer. (Mediterranean oak)	D-arabinono-1,4-lactone|2-hydroxyglutarate|(2R,3S)-3-methylmalate	C00652|C02630|C06032	0.38775	0.0539696	0	0.3528
Scer_2187	Saccharomyces cerevisiae	2187	S. cer. (Mediterranean oak)	D-arabinose|D-ribose|D-xylose|D-xylulose|L-arabinose|L-xylulose	C00216|C00121|C00181|C00310|C00259|C00310	0.38775	0.0314469	0	0.3528
Scer_2187	Saccharomyces cerevisiae	2187	S. cer. (Mediterranean oak)	D-erythro-1-(imidazol-4-yl)glycerol 3-phosphate	C04666	0.38775	-0.459814	0	0.3528
Scer_2187	Saccharomyces cerevisiae	2187	S. cer. (Mediterranean oak)	D-erythrose 4-phosphate	C00279	0.38775	-0.00905533	0	0.3528
Scer_2187	Saccharomyces cerevisiae	2187	S. cer. (Mediterranean oak)	D-fructose|D-galactose|D-glucose|D-mannose|L-sorbose|myo-inositol|alpha-D-Galactose|alpha-D-mannopyranose|beta-D-Glucose|alpha-D-Glucose|beta-D-Fructose|D-tagatose	C00095|C00124|C00031|C00159|C00247|C00137|C00984|C00936|C00221|C00267|C02336|C00795	0.38775	0.021682	0	0.3528
Scer_2187	Saccharomyces cerevisiae	2187	S. cer. (Mediterranean oak)	D-gluconate	C00257	0.38775	-0.00705866	0	0.3528
Scer_2187	Saccharomyces cerevisiae	2187	S. cer. (Mediterranean oak)	D-Glycerate	C00258	0.38775	0.0206321	0	0.3528
Scer_2187	Saccharomyces cerevisiae	2187	S. cer. (Mediterranean oak)	diacetyl	C00741	0.38775	0.0498366	0	0.3528
Scer_2187	Saccharomyces cerevisiae	2187	S. cer. (Mediterranean oak)	dihydroxyacetone phosphate|glyceraldehyde 3-phosphate	C00111|C00661	0.38775	0.149577	0	0.3528
Scer_2187	Saccharomyces cerevisiae	2187	S. cer. (Mediterranean oak)	erythro-4-hydroxy-L-glutamic acid	C05947	0.38775	-0.00969671	0	0.3528
Scer_2187	Saccharomyces cerevisiae	2187	S. cer. (Mediterranean oak)	fumarate	C00122	0.38775	0.0198758	0	0.3528
Scer_2187	Saccharomyces cerevisiae	2187	S. cer. (Mediterranean oak)	gamma-aminobutyrate	C00334	0.38775	0.206873	0	0.3528
Scer_2187	Saccharomyces cerevisiae	2187	S. cer. (Mediterranean oak)	glutathione	C00051	0.38775	0.146485	0	0.3528
Scer_2187	Saccharomyces cerevisiae	2187	S. cer. (Mediterranean oak)	glycerol 3-phosphate|glycerol 1-phosphate|glycerol 2-phosphate(2-)	C00093|C03189|C02979	0.38775	0.115762	0	0.3528
Scer_2187	Saccharomyces cerevisiae	2187	S. cer. (Mediterranean oak)	hexanoate	C01585	0.38775	0.107747	0	0.3528
Scer_2187	Saccharomyces cerevisiae	2187	S. cer. (Mediterranean oak)	Imidazole-4-acetate	C02835	0.38775	0.137264	0	0.3528
Scer_2187	Saccharomyces cerevisiae	2187	S. cer. (Mediterranean oak)	itaconate	C00490	0.38775	0.0092834	0	0.3528
Scer_2187	Saccharomyces cerevisiae	2187	S. cer. (Mediterranean oak)	L-2-amino-3-oxobutanoate|L-aspartate 4-semialdehyde	C03508|C00441	0.38775	-0.0377998	0	0.3528
Scer_2187	Saccharomyces cerevisiae	2187	S. cer. (Mediterranean oak)	L-2-aminoadipate|O-acetyl-L-homoserine	C00956|C01077	0.38775	-0.0781511	0	0.3528
Scer_2187	Saccharomyces cerevisiae	2187	S. cer. (Mediterranean oak)	L-allysine|4-Acetamidobutanoate	C04076|C02946	0.38775	-0.124783	0	0.3528
Scer_2187	Saccharomyces cerevisiae	2187	S. cer. (Mediterranean oak)	L-citrulline	C00327	0.38775	0.722167	0	0.3528
Scer_2187	Saccharomyces cerevisiae	2187	S. cer. (Mediterranean oak)	L-cystathionine	C02291	0.38775	0.370371	0	0.3528
Scer_2187	Saccharomyces cerevisiae	2187	S. cer. (Mediterranean oak)	L-gamma-glutamyl-L-alanine|Ala-Glu	C03738|C20958	0.38775	-0.074342	0	0.3528
Scer_2187	Saccharomyces cerevisiae	2187	S. cer. (Mediterranean oak)	L-gamma-glutamyl-L-cysteine	C00669	0.38775	0.278938	0	0.3528
Scer_2187	Saccharomyces cerevisiae	2187	S. cer. (Mediterranean oak)	L-saccharopine	C00449	0.38775	-0.0357479	0	0.3528
Scer_2187	Saccharomyces cerevisiae	2187	S. cer. (Mediterranean oak)	maltose|sucrose|trehalose|melibiose|Isomaltose|6-O-alpha-D-glucopyranosyl-D-fructofuranose|turanose	C00208|C00089|C01083|C05402|C00252|C01742|C19636	0.38775	-0.468284	0	0.3528
Scer_2187	Saccharomyces cerevisiae	2187	S. cer. (Mediterranean oak)	N-acetyl-alpha-D-glucosamine 1-phosphate|N-acetyl-D-glucosamine 6-phosphate	C04501|C00357	0.38775	0.180975	0	0.3528
Scer_2187	Saccharomyces cerevisiae	2187	S. cer. (Mediterranean oak)	N-acetyl-L-glutamate	C00624	0.38775	-0.130381	0	0.3528
Scer_2187	Saccharomyces cerevisiae	2187	S. cer. (Mediterranean oak)	N-carbamoyl-L-aspartate	C00438	0.38775	0.121519	0	0.3528
Scer_2187	Saccharomyces cerevisiae	2187	S. cer. (Mediterranean oak)	N(2)-acetyl-L-ornithine	C00437	0.38775	0.123685	0	0.3528
Scer_2187	Saccharomyces cerevisiae	2187	S. cer. (Mediterranean oak)	O-phospho-L-homoserine|O-phospho-L-threonine	C01102|C12147	0.38775	-0.145254	0	0.3528
Scer_2187	Saccharomyces cerevisiae	2187	S. cer. (Mediterranean oak)	octanoate	C06423	0.38775	0.0343075	0	0.3528
Scer_2187	Saccharomyces cerevisiae	2187	S. cer. (Mediterranean oak)	ornithine	C01602	0.38775	0.604195	0	0.3528
Scer_2187	Saccharomyces cerevisiae	2187	S. cer. (Mediterranean oak)	palmitoleate	C08362	0.38775	0.0459099	0	0.3528
Scer_2187	Saccharomyces cerevisiae	2187	S. cer. (Mediterranean oak)	phosphoenolpyruvate	C00074	0.38775	0.0223832	0	0.3528
Scer_2187	Saccharomyces cerevisiae	2187	S. cer. (Mediterranean oak)	pseudouridine 5'-phosphate|UMP|uridine 2'-phosphate|3'-UMP	C01168|C00105|C03031|C01368	0.38775	0.0548451	0	0.3528
Scer_2187	Saccharomyces cerevisiae	2187	S. cer. (Mediterranean oak)	pyruvate|3-oxopropanoate	C00022|C00222	0.38775	0.120578	0	0.3528
Scer_2187	Saccharomyces cerevisiae	2187	S. cer. (Mediterranean oak)	S-adenosyl-L-homocysteine	C00021	0.38775	0.734617	0	0.3528
Scer_2187	Saccharomyces cerevisiae	2187	S. cer. (Mediterranean oak)	sedoheptulose 7-phosphate	C05382	0.38775	-0.0654798	0	0.3528
Scer_2187	Saccharomyces cerevisiae	2187	S. cer. (Mediterranean oak)	sn-glycero-3-phosphoethanolamine	C01233	0.38775	-0.14843	0	0.3528
Scer_2187	Saccharomyces cerevisiae	2187	S. cer. (Mediterranean oak)	succinate|Methylmalonate	C00042|C02170	0.38775	0.0326262	0	0.3528
Scer_2187	Saccharomyces cerevisiae	2187	S. cer. (Mediterranean oak)	UDP	C00015	0.38775	-0.0476205	0	0.3528
Scer_2187	Saccharomyces cerevisiae	2187	S. cer. (Mediterranean oak)	uracil	C00106	0.38775	0.0825539	0	0.3528
Scer_2187	Saccharomyces cerevisiae	2187	S. cer. (Mediterranean oak)	uridine	C00299	0.38775	0.233356	0	0.3528
Scer_A_9	Saccharomyces cerevisiae	A-9	S. cer. (Wine/European)	(2E)-3-(methoxycarbonyl)pent-2-enedioic acid|but-1-ene-1,2,4-tricarboxylic acid	C11514|C04002	0.27225	0.130397	1	0.353596
Scer_A_9	Saccharomyces cerevisiae	A-9	S. cer. (Wine/European)	(2R,3R)-2,3-dihydroxy-3-methylpentanoate|(R)-mevalonate|(R)-pantoate	C06007|C00418|C00522	0.27225	0.142139	1	0.353596
Scer_A_9	Saccharomyces cerevisiae	A-9	S. cer. (Wine/European)	(2R,3S)-3-isopropylmalate|2-isopropylmalate	C04411|C02504	0.27225	0.598188	1	0.353596
Scer_A_9	Saccharomyces cerevisiae	A-9	S. cer. (Wine/European)	(2S)-2-isopropyl-3-oxosuccinate|shikimate	C04236|C00493	0.27225	-0.172201	1	0.353596
Scer_A_9	Saccharomyces cerevisiae	A-9	S. cer. (Wine/European)	(2S,3R)-3-hydroxybutane-1,2,3-tricarboxylic acid|2-methylcitrate|homocitrate|homoisocitrate	C04593|C02225|C01251|C05662	0.27225	-0.105253	1	0.353596
Scer_A_9	Saccharomyces cerevisiae	A-9	S. cer. (Wine/European)	(N(omega)-L-arginino)succinic acid	C03406	0.27225	-0.683705	1	0.353596
Scer_A_9	Saccharomyces cerevisiae	A-9	S. cer. (Wine/European)	(R)-2,3-dihydroxy-3-methylbutanoate|2-deoxy-D-ribose	C04272|C01801	0.27225	-0.0435418	1	0.353596
Scer_A_9	Saccharomyces cerevisiae	A-9	S. cer. (Wine/European)	(R)-acetoin|ethyl acetate|butyrate	C00810|C00849|C00246	0.27225	-0.000239363	1	0.353596
Scer_A_9	Saccharomyces cerevisiae	A-9	S. cer. (Wine/European)	(S)-3-methyl-2-oxopentanoate|4-methyl-2-oxopentanoate	C00671|C00233	0.27225	-0.118519	1	0.353596
Scer_A_9	Saccharomyces cerevisiae	A-9	S. cer. (Wine/European)	(S)-malate	C00149	0.27225	-0.108959	1	0.353596
Scer_A_9	Saccharomyces cerevisiae	A-9	S. cer. (Wine/European)	1-(sn-glycero-3-phospho)-1D-myo-inositol	C01225	0.27225	0.114434	1	0.353596
Scer_A_9	Saccharomyces cerevisiae	A-9	S. cer. (Wine/European)	1-pyrroline-3-hydroxy-5-carboxylic acid|5-oxo-L-proline	C04281|C01879	0.27225	-0.110961	1	0.353596
Scer_A_9	Saccharomyces cerevisiae	A-9	S. cer. (Wine/European)	1D-myo-inositol 1-phosphate|1D-myo-inositol 3-phosphate|alpha-D-galactose 1-phosphate|D-fructose 1-phosphate|D-fructose 6-phosphate|D-glucose 1-phosphate|D-glucose 6-phosphate|D-mannose 1-phosphate|D-mannose 6-phosphate|beta-D-Fructose 6-phosphate|beta-D-Glucose 6-phosphate|alpha-D-Glucose 6-phosphate|D-tagatofuranose 6-phosphate	C01177|C04006|C00446|C01094|C00085|C00103|C00092|C00636|C00275|C05345|C01172|C00668|C01097	0.27225	-0.151887	1	0.353596
Scer_A_9	Saccharomyces cerevisiae	A-9	S. cer. (Wine/European)	2-acetamido-5-oxopentanoate	C01250	0.27225	0.74087	1	0.353596
Scer_A_9	Saccharomyces cerevisiae	A-9	S. cer. (Wine/European)	2-acetyllactic acid|3-hydroxy-3-methyl-2-oxobutanoate|(2S)-2-acetolactate	C00900|C04181|C06010	0.27225	-0.283495	1	0.353596
Scer_A_9	Saccharomyces cerevisiae	A-9	S. cer. (Wine/European)	2-deoxy-D-ribose 5-phosphate	C00673	0.27225	0.414749	1	0.353596
Scer_A_9	Saccharomyces cerevisiae	A-9	S. cer. (Wine/European)	2-isopropylmaleic acid	C02631	0.27225	1.05766	1	0.353596
Scer_A_9	Saccharomyces cerevisiae	A-9	S. cer. (Wine/European)	2-oxoadipic acid	C00322	0.27225	-0.21007	1	0.353596
Scer_A_9	Saccharomyces cerevisiae	A-9	S. cer. (Wine/European)	2-oxobutanoate|succinic semialdehyde|(S)-Methylmalonate semialdehyde|acetoacetate	C00109|C00232|C06002|C00164	0.27225	-0.195314	1	0.353596
Scer_A_9	Saccharomyces cerevisiae	A-9	S. cer. (Wine/European)	2-oxoglutarate|dehydro-D-arabinono-1,4-lactone	C00026|C06316	0.27225	0.253352	1	0.353596
Scer_A_9	Saccharomyces cerevisiae	A-9	S. cer. (Wine/European)	2-phospho-D-glyceric acid|3-phosphonato-D-glycerate(3-)	C00631|C00197	0.27225	0.0327996	1	0.353596
Scer_A_9	Saccharomyces cerevisiae	A-9	S. cer. (Wine/European)	3-(4-hydroxyphenyl)pyruvate	C01179	0.27225	-0.0732505	1	0.353596
Scer_A_9	Saccharomyces cerevisiae	A-9	S. cer. (Wine/European)	3-methyl-2-oxobutanoate	C00141	0.27225	0.117035	1	0.353596
Scer_A_9	Saccharomyces cerevisiae	A-9	S. cer. (Wine/European)	3-phospho-serine|O-phosphonatooxy-D-serine(2-)	C01005|C02532	0.27225	0.0228225	1	0.353596
Scer_A_9	Saccharomyces cerevisiae	A-9	S. cer. (Wine/European)	4-aminobenzoate|anthranilate	C00568|C00108	0.27225	-0.0994898	1	0.353596
Scer_A_9	Saccharomyces cerevisiae	A-9	S. cer. (Wine/European)	5-aminolevulinate|L-glutamic 5-semialdehyde	C00430|C01165	0.27225	0.159019	1	0.353596
Scer_A_9	Saccharomyces cerevisiae	A-9	S. cer. (Wine/European)	6-phospho-D-gluconate	C00345	0.27225	0.0699868	1	0.353596
Scer_A_9	Saccharomyces cerevisiae	A-9	S. cer. (Wine/European)	adenosine 2'-phosphate|AMP|dGMP|3'-AMP	C00946|C00020|C00362|C01367	0.27225	-0.0201223	1	0.353596
Scer_A_9	Saccharomyces cerevisiae	A-9	S. cer. (Wine/European)	adenosine 3',5'-bismonophosphate|ADP|dGDP	C00054|C00008|C00361	0.27225	-0.172502	1	0.353596
Scer_A_9	Saccharomyces cerevisiae	A-9	S. cer. (Wine/European)	alpha-D-glucosamine 1-phosphate|alpha-D-glucosamine 6-phosphate	C06156|C00352	0.27225	-0.0530525	1	0.353596
Scer_A_9	Saccharomyces cerevisiae	A-9	S. cer. (Wine/European)	alpha-D-ribose 1-phosphate(2-)|D-ribulose 5-phosphate|D-xylulose 5-phosphate|ribose-5-phosphate|aldehydo-D-ribose 5-phosphate	C00620|C00199|C00231|C03736|C00117	0.27225	0.0479913	1	0.353596
Scer_A_9	Saccharomyces cerevisiae	A-9	S. cer. (Wine/European)	beta-D-fructose 2,6-bisphosphate|D-fructose 1,6-bisphosphate	C00665|C00354	0.27225	-0.179302	1	0.353596
Scer_A_9	Saccharomyces cerevisiae	A-9	S. cer. (Wine/European)	cis-aconitate|trans-aconitate|dehydroascorbate	C00417|C02341|C05422	0.27225	0.234578	1	0.353596
Scer_A_9	Saccharomyces cerevisiae	A-9	S. cer. (Wine/European)	citrate|isocitrate	C00158|C00311	0.27225	-0.0268469	1	0.353596
Scer_A_9	Saccharomyces cerevisiae	A-9	S. cer. (Wine/European)	D-arabinono-1,4-lactone|2-hydroxyglutarate|(2R,3S)-3-methylmalate	C00652|C02630|C06032	0.27225	0.638495	1	0.353596
Scer_A_9	Saccharomyces cerevisiae	A-9	S. cer. (Wine/European)	D-arabinose|D-ribose|D-xylose|D-xylulose|L-arabinose|L-xylulose	C00216|C00121|C00181|C00310|C00259|C00310	0.27225	-0.239767	1	0.353596
Scer_A_9	Saccharomyces cerevisiae	A-9	S. cer. (Wine/European)	D-erythro-1-(imidazol-4-yl)glycerol 3-phosphate	C04666	0.27225	-1.19168	1	0.353596
Scer_A_9	Saccharomyces cerevisiae	A-9	S. cer. (Wine/European)	D-erythrose 4-phosphate	C00279	0.27225	0.00264289	1	0.353596
Scer_A_9	Saccharomyces cerevisiae	A-9	S. cer. (Wine/European)	D-fructose|D-galactose|D-glucose|D-mannose|L-sorbose|myo-inositol|alpha-D-Galactose|alpha-D-mannopyranose|beta-D-Glucose|alpha-D-Glucose|beta-D-Fructose|D-tagatose	C00095|C00124|C00031|C00159|C00247|C00137|C00984|C00936|C00221|C00267|C02336|C00795	0.27225	-0.244734	1	0.353596
Scer_A_9	Saccharomyces cerevisiae	A-9	S. cer. (Wine/European)	D-gluconate	C00257	0.27225	-0.00732566	1	0.353596
Scer_A_9	Saccharomyces cerevisiae	A-9	S. cer. (Wine/European)	D-Glycerate	C00258	0.27225	-0.0927732	1	0.353596
Scer_A_9	Saccharomyces cerevisiae	A-9	S. cer. (Wine/European)	diacetyl	C00741	0.27225	-0.229581	1	0.353596
Scer_A_9	Saccharomyces cerevisiae	A-9	S. cer. (Wine/European)	dihydroxyacetone phosphate|glyceraldehyde 3-phosphate	C00111|C00661	0.27225	-0.146172	1	0.353596
Scer_A_9	Saccharomyces cerevisiae	A-9	S. cer. (Wine/European)	erythro-4-hydroxy-L-glutamic acid	C05947	0.27225	0.154567	1	0.353596
Scer_A_9	Saccharomyces cerevisiae	A-9	S. cer. (Wine/European)	fumarate	C00122	0.27225	-0.0884851	1	0.353596
Scer_A_9	Saccharomyces cerevisiae	A-9	S. cer. (Wine/European)	gamma-aminobutyrate	C00334	0.27225	-0.112168	1	0.353596
Scer_A_9	Saccharomyces cerevisiae	A-9	S. cer. (Wine/European)	glutathione	C00051	0.27225	0.0153364	1	0.353596
Scer_A_9	Saccharomyces cerevisiae	A-9	S. cer. (Wine/European)	glycerol 3-phosphate|glycerol 1-phosphate|glycerol 2-phosphate(2-)	C00093|C03189|C02979	0.27225	0.267033	1	0.353596
Scer_A_9	Saccharomyces cerevisiae	A-9	S. cer. (Wine/European)	hexanoate	C01585	0.27225	-0.306946	1	0.353596
Scer_A_9	Saccharomyces cerevisiae	A-9	S. cer. (Wine/European)	Imidazole-4-acetate	C02835	0.27225	0.288523	1	0.353596
Scer_A_9	Saccharomyces cerevisiae	A-9	S. cer. (Wine/European)	itaconate	C00490	0.27225	0.593019	1	0.353596
Scer_A_9	Saccharomyces cerevisiae	A-9	S. cer. (Wine/European)	L-2-amino-3-oxobutanoate|L-aspartate 4-semialdehyde	C03508|C00441	0.27225	0.368815	1	0.353596
Scer_A_9	Saccharomyces cerevisiae	A-9	S. cer. (Wine/European)	L-2-aminoadipate|O-acetyl-L-homoserine	C00956|C01077	0.27225	0.374367	1	0.353596
Scer_A_9	Saccharomyces cerevisiae	A-9	S. cer. (Wine/European)	L-allysine|4-Acetamidobutanoate	C04076|C02946	0.27225	0.673604	1	0.353596
Scer_A_9	Saccharomyces cerevisiae	A-9	S. cer. (Wine/European)	L-citrulline	C00327	0.27225	0.849031	1	0.353596
Scer_A_9	Saccharomyces cerevisiae	A-9	S. cer. (Wine/European)	L-cystathionine	C02291	0.27225	-0.0191991	1	0.353596
Scer_A_9	Saccharomyces cerevisiae	A-9	S. cer. (Wine/European)	L-gamma-glutamyl-L-alanine|Ala-Glu	C03738|C20958	0.27225	0.162162	1	0.353596
Scer_A_9	Saccharomyces cerevisiae	A-9	S. cer. (Wine/European)	L-gamma-glutamyl-L-cysteine	C00669	0.27225	-0.281906	1	0.353596
Scer_A_9	Saccharomyces cerevisiae	A-9	S. cer. (Wine/European)	L-saccharopine	C00449	0.27225	0.0395557	1	0.353596
Scer_A_9	Saccharomyces cerevisiae	A-9	S. cer. (Wine/European)	maltose|sucrose|trehalose|melibiose|Isomaltose|6-O-alpha-D-glucopyranosyl-D-fructofuranose|turanose	C00208|C00089|C01083|C05402|C00252|C01742|C19636	0.27225	-0.603378	1	0.353596
Scer_A_9	Saccharomyces cerevisiae	A-9	S. cer. (Wine/European)	N-acetyl-alpha-D-glucosamine 1-phosphate|N-acetyl-D-glucosamine 6-phosphate	C04501|C00357	0.27225	-0.354428	1	0.353596
Scer_A_9	Saccharomyces cerevisiae	A-9	S. cer. (Wine/European)	N-acetyl-L-glutamate	C00624	0.27225	1.01359	1	0.353596
Scer_A_9	Saccharomyces cerevisiae	A-9	S. cer. (Wine/European)	N-carbamoyl-L-aspartate	C00438	0.27225	0.580455	1	0.353596
Scer_A_9	Saccharomyces cerevisiae	A-9	S. cer. (Wine/European)	N(2)-acetyl-L-ornithine	C00437	0.27225	1.15244	1	0.353596
Scer_A_9	Saccharomyces cerevisiae	A-9	S. cer. (Wine/European)	O-phospho-L-homoserine|O-phospho-L-threonine	C01102|C12147	0.27225	0.0617419	1	0.353596
Scer_A_9	Saccharomyces cerevisiae	A-9	S. cer. (Wine/European)	octanoate	C06423	0.27225	-0.366687	1	0.353596
Scer_A_9	Saccharomyces cerevisiae	A-9	S. cer. (Wine/European)	ornithine	C01602	0.27225	0.670064	1	0.353596
Scer_A_9	Saccharomyces cerevisiae	A-9	S. cer. (Wine/European)	palmitoleate	C08362	0.27225	0.080607	1	0.353596
Scer_A_9	Saccharomyces cerevisiae	A-9	S. cer. (Wine/European)	phosphoenolpyruvate	C00074	0.27225	-0.0408703	1	0.353596
Scer_A_9	Saccharomyces cerevisiae	A-9	S. cer. (Wine/European)	pseudouridine 5'-phosphate|UMP|uridine 2'-phosphate|3'-UMP	C01168|C00105|C03031|C01368	0.27225	0.0439149	1	0.353596
Scer_A_9	Saccharomyces cerevisiae	A-9	S. cer. (Wine/European)	pyruvate|3-oxopropanoate	C00022|C00222	0.27225	-0.147819	1	0.353596
Scer_A_9	Saccharomyces cerevisiae	A-9	S. cer. (Wine/European)	S-adenosyl-L-homocysteine	C00021	0.27225	0.198622	1	0.353596
Scer_A_9	Saccharomyces cerevisiae	A-9	S. cer. (Wine/European)	sedoheptulose 7-phosphate	C05382	0.27225	0.308359	1	0.353596
Scer_A_9	Saccharomyces cerevisiae	A-9	S. cer. (Wine/European)	sn-glycero-3-phosphoethanolamine	C01233	0.27225	-0.717377	1	0.353596
Scer_A_9	Saccharomyces cerevisiae	A-9	S. cer. (Wine/European)	succinate|Methylmalonate	C00042|C02170	0.27225	-0.0416307	1	0.353596
Scer_A_9	Saccharomyces cerevisiae	A-9	S. cer. (Wine/European)	UDP	C00015	0.27225	-0.161428	1	0.353596
Scer_A_9	Saccharomyces cerevisiae	A-9	S. cer. (Wine/European)	uracil	C00106	0.27225	-0.0326448	1	0.353596
Scer_A_9	Saccharomyces cerevisiae	A-9	S. cer. (Wine/European)	uridine	C00299	0.27225	-0.316696	1	0.353596
Scer_B_17	Saccharomyces cerevisiae	B-17	S. cer. (Wine/European)	(2E)-3-(methoxycarbonyl)pent-2-enedioic acid|but-1-ene-1,2,4-tricarboxylic acid	C11514|C04002	0.18775	0.428664	1	0.328516
Scer_B_17	Saccharomyces cerevisiae	B-17	S. cer. (Wine/European)	(2R,3R)-2,3-dihydroxy-3-methylpentanoate|(R)-mevalonate|(R)-pantoate	C06007|C00418|C00522	0.18775	-0.118932	1	0.328516
Scer_B_17	Saccharomyces cerevisiae	B-17	S. cer. (Wine/European)	(2R,3S)-3-isopropylmalate|2-isopropylmalate	C04411|C02504	0.18775	0.519437	1	0.328516
Scer_B_17	Saccharomyces cerevisiae	B-17	S. cer. (Wine/European)	(2S)-2-isopropyl-3-oxosuccinate|shikimate	C04236|C00493	0.18775	-0.0193384	1	0.328516
Scer_B_17	Saccharomyces cerevisiae	B-17	S. cer. (Wine/European)	(2S,3R)-3-hydroxybutane-1,2,3-tricarboxylic acid|2-methylcitrate|homocitrate|homoisocitrate	C04593|C02225|C01251|C05662	0.18775	0.409176	1	0.328516
Scer_B_17	Saccharomyces cerevisiae	B-17	S. cer. (Wine/European)	(N(omega)-L-arginino)succinic acid	C03406	0.18775	-0.113789	1	0.328516
Scer_B_17	Saccharomyces cerevisiae	B-17	S. cer. (Wine/European)	(R)-2,3-dihydroxy-3-methylbutanoate|2-deoxy-D-ribose	C04272|C01801	0.18775	-0.144779	1	0.328516
Scer_B_17	Saccharomyces cerevisiae	B-17	S. cer. (Wine/European)	(R)-acetoin|ethyl acetate|butyrate	C00810|C00849|C00246	0.18775	-0.204778	1	0.328516
Scer_B_17	Saccharomyces cerevisiae	B-17	S. cer. (Wine/European)	(S)-3-methyl-2-oxopentanoate|4-methyl-2-oxopentanoate	C00671|C00233	0.18775	-0.0923034	1	0.328516
Scer_B_17	Saccharomyces cerevisiae	B-17	S. cer. (Wine/European)	(S)-malate	C00149	0.18775	-0.690875	1	0.328516
Scer_B_17	Saccharomyces cerevisiae	B-17	S. cer. (Wine/European)	1-(sn-glycero-3-phospho)-1D-myo-inositol	C01225	0.18775	-0.0539146	1	0.328516
Scer_B_17	Saccharomyces cerevisiae	B-17	S. cer. (Wine/European)	1-pyrroline-3-hydroxy-5-carboxylic acid|5-oxo-L-proline	C04281|C01879	0.18775	-0.0985545	1	0.328516
Scer_B_17	Saccharomyces cerevisiae	B-17	S. cer. (Wine/European)	1D-myo-inositol 1-phosphate|1D-myo-inositol 3-phosphate|alpha-D-galactose 1-phosphate|D-fructose 1-phosphate|D-fructose 6-phosphate|D-glucose 1-phosphate|D-glucose 6-phosphate|D-mannose 1-phosphate|D-mannose 6-phosphate|beta-D-Fructose 6-phosphate|beta-D-Glucose 6-phosphate|alpha-D-Glucose 6-phosphate|D-tagatofuranose 6-phosphate	C01177|C04006|C00446|C01094|C00085|C00103|C00092|C00636|C00275|C05345|C01172|C00668|C01097	0.18775	-0.126392	1	0.328516
Scer_B_17	Saccharomyces cerevisiae	B-17	S. cer. (Wine/European)	2-acetamido-5-oxopentanoate	C01250	0.18775	-0.552151	1	0.328516
Scer_B_17	Saccharomyces cerevisiae	B-17	S. cer. (Wine/European)	2-acetyllactic acid|3-hydroxy-3-methyl-2-oxobutanoate|(2S)-2-acetolactate	C00900|C04181|C06010	0.18775	-0.173495	1	0.328516
Scer_B_17	Saccharomyces cerevisiae	B-17	S. cer. (Wine/European)	2-deoxy-D-ribose 5-phosphate	C00673	0.18775	-0.451602	1	0.328516
Scer_B_17	Saccharomyces cerevisiae	B-17	S. cer. (Wine/European)	2-isopropylmaleic acid	C02631	0.18775	0.690777	1	0.328516
Scer_B_17	Saccharomyces cerevisiae	B-17	S. cer. (Wine/European)	2-oxoadipic acid	C00322	0.18775	-0.0722746	1	0.328516
Scer_B_17	Saccharomyces cerevisiae	B-17	S. cer. (Wine/European)	2-oxobutanoate|succinic semialdehyde|(S)-Methylmalonate semialdehyde|acetoacetate	C00109|C00232|C06002|C00164	0.18775	-0.112578	1	0.328516
Scer_B_17	Saccharomyces cerevisiae	B-17	S. cer. (Wine/European)	2-oxoglutarate|dehydro-D-arabinono-1,4-lactone	C00026|C06316	0.18775	0.16021	1	0.328516
Scer_B_17	Saccharomyces cerevisiae	B-17	S. cer. (Wine/European)	2-phospho-D-glyceric acid|3-phosphonato-D-glycerate(3-)	C00631|C00197	0.18775	0.0836747	1	0.328516
Scer_B_17	Saccharomyces cerevisiae	B-17	S. cer. (Wine/European)	3-(4-hydroxyphenyl)pyruvate	C01179	0.18775	0.0350534	1	0.328516
Scer_B_17	Saccharomyces cerevisiae	B-17	S. cer. (Wine/European)	3-methyl-2-oxobutanoate	C00141	0.18775	0.0925204	1	0.328516
Scer_B_17	Saccharomyces cerevisiae	B-17	S. cer. (Wine/European)	3-phospho-serine|O-phosphonatooxy-D-serine(2-)	C01005|C02532	0.18775	0.00393941	1	0.328516
Scer_B_17	Saccharomyces cerevisiae	B-17	S. cer. (Wine/European)	4-aminobenzoate|anthranilate	C00568|C00108	0.18775	-0.0662578	1	0.328516
Scer_B_17	Saccharomyces cerevisiae	B-17	S. cer. (Wine/European)	5-aminolevulinate|L-glutamic 5-semialdehyde	C00430|C01165	0.18775	-0.601264	1	0.328516
Scer_B_17	Saccharomyces cerevisiae	B-17	S. cer. (Wine/European)	6-phospho-D-gluconate	C00345	0.18775	-0.186976	1	0.328516
Scer_B_17	Saccharomyces cerevisiae	B-17	S. cer. (Wine/European)	adenosine 2'-phosphate|AMP|dGMP|3'-AMP	C00946|C00020|C00362|C01367	0.18775	0.617301	1	0.328516
Scer_B_17	Saccharomyces cerevisiae	B-17	S. cer. (Wine/European)	adenosine 3',5'-bismonophosphate|ADP|dGDP	C00054|C00008|C00361	0.18775	0.316961	1	0.328516
Scer_B_17	Saccharomyces cerevisiae	B-17	S. cer. (Wine/European)	alpha-D-glucosamine 1-phosphate|alpha-D-glucosamine 6-phosphate	C06156|C00352	0.18775	-0.113855	1	0.328516
Scer_B_17	Saccharomyces cerevisiae	B-17	S. cer. (Wine/European)	alpha-D-ribose 1-phosphate(2-)|D-ribulose 5-phosphate|D-xylulose 5-phosphate|ribose-5-phosphate|aldehydo-D-ribose 5-phosphate	C00620|C00199|C00231|C03736|C00117	0.18775	-0.556251	1	0.328516
Scer_B_17	Saccharomyces cerevisiae	B-17	S. cer. (Wine/European)	beta-D-fructose 2,6-bisphosphate|D-fructose 1,6-bisphosphate	C00665|C00354	0.18775	-0.354902	1	0.328516
Scer_B_17	Saccharomyces cerevisiae	B-17	S. cer. (Wine/European)	cis-aconitate|trans-aconitate|dehydroascorbate	C00417|C02341|C05422	0.18775	0.311241	1	0.328516
Scer_B_17	Saccharomyces cerevisiae	B-17	S. cer. (Wine/European)	citrate|isocitrate	C00158|C00311	0.18775	0.451789	1	0.328516
Scer_B_17	Saccharomyces cerevisiae	B-17	S. cer. (Wine/European)	D-arabinono-1,4-lactone|2-hydroxyglutarate|(2R,3S)-3-methylmalate	C00652|C02630|C06032	0.18775	0.126523	1	0.328516
Scer_B_17	Saccharomyces cerevisiae	B-17	S. cer. (Wine/European)	D-arabinose|D-ribose|D-xylose|D-xylulose|L-arabinose|L-xylulose	C00216|C00121|C00181|C00310|C00259|C00310	0.18775	-0.0920693	1	0.328516
Scer_B_17	Saccharomyces cerevisiae	B-17	S. cer. (Wine/European)	D-erythro-1-(imidazol-4-yl)glycerol 3-phosphate	C04666	0.18775	0.197611	1	0.328516
Scer_B_17	Saccharomyces cerevisiae	B-17	S. cer. (Wine/European)	D-erythrose 4-phosphate	C00279	0.18775	-0.0501615	1	0.328516
Scer_B_17	Saccharomyces cerevisiae	B-17	S. cer. (Wine/European)	D-fructose|D-galactose|D-glucose|D-mannose|L-sorbose|myo-inositol|alpha-D-Galactose|alpha-D-mannopyranose|beta-D-Glucose|alpha-D-Glucose|beta-D-Fructose|D-tagatose	C00095|C00124|C00031|C00159|C00247|C00137|C00984|C00936|C00221|C00267|C02336|C00795	0.18775	-0.0929025	1	0.328516
Scer_B_17	Saccharomyces cerevisiae	B-17	S. cer. (Wine/European)	D-gluconate	C00257	0.18775	-0.161101	1	0.328516
Scer_B_17	Saccharomyces cerevisiae	B-17	S. cer. (Wine/European)	D-Glycerate	C00258	0.18775	0.0433426	1	0.328516
Scer_B_17	Saccharomyces cerevisiae	B-17	S. cer. (Wine/European)	diacetyl	C00741	0.18775	-0.195729	1	0.328516
Scer_B_17	Saccharomyces cerevisiae	B-17	S. cer. (Wine/European)	dihydroxyacetone phosphate|glyceraldehyde 3-phosphate	C00111|C00661	0.18775	-0.228908	1	0.328516
Scer_B_17	Saccharomyces cerevisiae	B-17	S. cer. (Wine/European)	erythro-4-hydroxy-L-glutamic acid	C05947	0.18775	0.997559	1	0.328516
Scer_B_17	Saccharomyces cerevisiae	B-17	S. cer. (Wine/European)	fumarate	C00122	0.18775	-0.395324	1	0.328516
Scer_B_17	Saccharomyces cerevisiae	B-17	S. cer. (Wine/European)	gamma-aminobutyrate	C00334	0.18775	-0.175823	1	0.328516
Scer_B_17	Saccharomyces cerevisiae	B-17	S. cer. (Wine/European)	glutathione	C00051	0.18775	0.296715	1	0.328516
Scer_B_17	Saccharomyces cerevisiae	B-17	S. cer. (Wine/European)	glycerol 3-phosphate|glycerol 1-phosphate|glycerol 2-phosphate(2-)	C00093|C03189|C02979	0.18775	-0.684644	1	0.328516
Scer_B_17	Saccharomyces cerevisiae	B-17	S. cer. (Wine/European)	hexanoate	C01585	0.18775	-0.320257	1	0.328516
Scer_B_17	Saccharomyces cerevisiae	B-17	S. cer. (Wine/European)	Imidazole-4-acetate	C02835	0.18775	-0.0956452	1	0.328516
Scer_B_17	Saccharomyces cerevisiae	B-17	S. cer. (Wine/European)	itaconate	C00490	0.18775	0.0499875	1	0.328516
Scer_B_17	Saccharomyces cerevisiae	B-17	S. cer. (Wine/European)	L-2-amino-3-oxobutanoate|L-aspartate 4-semialdehyde	C03508|C00441	0.18775	0.222302	1	0.328516
Scer_B_17	Saccharomyces cerevisiae	B-17	S. cer. (Wine/European)	L-2-aminoadipate|O-acetyl-L-homoserine	C00956|C01077	0.18775	0.433997	1	0.328516
Scer_B_17	Saccharomyces cerevisiae	B-17	S. cer. (Wine/European)	L-allysine|4-Acetamidobutanoate	C04076|C02946	0.18775	1.67496	1	0.328516
Scer_B_17	Saccharomyces cerevisiae	B-17	S. cer. (Wine/European)	L-citrulline	C00327	0.18775	-0.110473	1	0.328516
Scer_B_17	Saccharomyces cerevisiae	B-17	S. cer. (Wine/European)	L-cystathionine	C02291	0.18775	0.314913	1	0.328516
Scer_B_17	Saccharomyces cerevisiae	B-17	S. cer. (Wine/European)	L-gamma-glutamyl-L-alanine|Ala-Glu	C03738|C20958	0.18775	0.242269	1	0.328516
Scer_B_17	Saccharomyces cerevisiae	B-17	S. cer. (Wine/European)	L-gamma-glutamyl-L-cysteine	C00669	0.18775	0.759795	1	0.328516
Scer_B_17	Saccharomyces cerevisiae	B-17	S. cer. (Wine/European)	L-saccharopine	C00449	0.18775	0.432312	1	0.328516
Scer_B_17	Saccharomyces cerevisiae	B-17	S. cer. (Wine/European)	maltose|sucrose|trehalose|melibiose|Isomaltose|6-O-alpha-D-glucopyranosyl-D-fructofuranose|turanose	C00208|C00089|C01083|C05402|C00252|C01742|C19636	0.18775	-0.282265	1	0.328516
Scer_B_17	Saccharomyces cerevisiae	B-17	S. cer. (Wine/European)	N-acetyl-alpha-D-glucosamine 1-phosphate|N-acetyl-D-glucosamine 6-phosphate	C04501|C00357	0.18775	0.157854	1	0.328516
Scer_B_17	Saccharomyces cerevisiae	B-17	S. cer. (Wine/European)	N-acetyl-L-glutamate	C00624	0.18775	1.74255	1	0.328516
Scer_B_17	Saccharomyces cerevisiae	B-17	S. cer. (Wine/European)	N-carbamoyl-L-aspartate	C00438	0.18775	-0.402864	1	0.328516
Scer_B_17	Saccharomyces cerevisiae	B-17	S. cer. (Wine/European)	N(2)-acetyl-L-ornithine	C00437	0.18775	0.163268	1	0.328516
Scer_B_17	Saccharomyces cerevisiae	B-17	S. cer. (Wine/European)	O-phospho-L-homoserine|O-phospho-L-threonine	C01102|C12147	0.18775	0.410773	1	0.328516
Scer_B_17	Saccharomyces cerevisiae	B-17	S. cer. (Wine/European)	octanoate	C06423	0.18775	-0.233016	1	0.328516
Scer_B_17	Saccharomyces cerevisiae	B-17	S. cer. (Wine/European)	ornithine	C01602	0.18775	-0.189976	1	0.328516
Scer_B_17	Saccharomyces cerevisiae	B-17	S. cer. (Wine/European)	palmitoleate	C08362	0.18775	-1.24406	1	0.328516
Scer_B_17	Saccharomyces cerevisiae	B-17	S. cer. (Wine/European)	phosphoenolpyruvate	C00074	0.18775	0.136718	1	0.328516
Scer_B_17	Saccharomyces cerevisiae	B-17	S. cer. (Wine/European)	pseudouridine 5'-phosphate|UMP|uridine 2'-phosphate|3'-UMP	C01168|C00105|C03031|C01368	0.18775	0.785422	1	0.328516
Scer_B_17	Saccharomyces cerevisiae	B-17	S. cer. (Wine/European)	pyruvate|3-oxopropanoate	C00022|C00222	0.18775	0.00758987	1	0.328516
Scer_B_17	Saccharomyces cerevisiae	B-17	S. cer. (Wine/European)	S-adenosyl-L-homocysteine	C00021	0.18775	0.213959	1	0.328516
Scer_B_17	Saccharomyces cerevisiae	B-17	S. cer. (Wine/European)	sedoheptulose 7-phosphate	C05382	0.18775	0.18988	1	0.328516
Scer_B_17	Saccharomyces cerevisiae	B-17	S. cer. (Wine/European)	sn-glycero-3-phosphoethanolamine	C01233	0.18775	-0.858589	1	0.328516
Scer_B_17	Saccharomyces cerevisiae	B-17	S. cer. (Wine/European)	succinate|Methylmalonate	C00042|C02170	0.18775	-1.34759	1	0.328516
Scer_B_17	Saccharomyces cerevisiae	B-17	S. cer. (Wine/European)	UDP	C00015	0.18775	0.410771	1	0.328516
Scer_B_17	Saccharomyces cerevisiae	B-17	S. cer. (Wine/European)	uracil	C00106	0.18775	0.141896	1	0.328516
Scer_B_17	Saccharomyces cerevisiae	B-17	S. cer. (Wine/European)	uridine	C00299	0.18775	-0.0835928	1	0.328516
Scer_BJ20	Saccharomyces cerevisiae	BJ20	S. cer. (Far East Asia)	(2E)-3-(methoxycarbonyl)pent-2-enedioic acid|but-1-ene-1,2,4-tricarboxylic acid	C11514|C04002	0.353	-0.253497	0	0.366655
Scer_BJ20	Saccharomyces cerevisiae	BJ20	S. cer. (Far East Asia)	(2R,3R)-2,3-dihydroxy-3-methylpentanoate|(R)-mevalonate|(R)-pantoate	C06007|C00418|C00522	0.353	0.0994743	0	0.366655
Scer_BJ20	Saccharomyces cerevisiae	BJ20	S. cer. (Far East Asia)	(2R,3S)-3-isopropylmalate|2-isopropylmalate	C04411|C02504	0.353	-0.209744	0	0.366655
Scer_BJ20	Saccharomyces cerevisiae	BJ20	S. cer. (Far East Asia)	(2S)-2-isopropyl-3-oxosuccinate|shikimate	C04236|C00493	0.353	0.0193855	0	0.366655
Scer_BJ20	Saccharomyces cerevisiae	BJ20	S. cer. (Far East Asia)	(2S,3R)-3-hydroxybutane-1,2,3-tricarboxylic acid|2-methylcitrate|homocitrate|homoisocitrate	C04593|C02225|C01251|C05662	0.353	-0.231205	0	0.366655
Scer_BJ20	Saccharomyces cerevisiae	BJ20	S. cer. (Far East Asia)	(N(omega)-L-arginino)succinic acid	C03406	0.353	0.115074	0	0.366655
Scer_BJ20	Saccharomyces cerevisiae	BJ20	S. cer. (Far East Asia)	(R)-2,3-dihydroxy-3-methylbutanoate|2-deoxy-D-ribose	C04272|C01801	0.353	0.0295446	0	0.366655
Scer_BJ20	Saccharomyces cerevisiae	BJ20	S. cer. (Far East Asia)	(R)-acetoin|ethyl acetate|butyrate	C00810|C00849|C00246	0.353	-0.0841739	0	0.366655
Scer_BJ20	Saccharomyces cerevisiae	BJ20	S. cer. (Far East Asia)	(S)-3-methyl-2-oxopentanoate|4-methyl-2-oxopentanoate	C00671|C00233	0.353	0.0568165	0	0.366655
Scer_BJ20	Saccharomyces cerevisiae	BJ20	S. cer. (Far East Asia)	(S)-malate	C00149	0.353	-0.0527152	0	0.366655
Scer_BJ20	Saccharomyces cerevisiae	BJ20	S. cer. (Far East Asia)	1-(sn-glycero-3-phospho)-1D-myo-inositol	C01225	0.353	-0.0129626	0	0.366655
Scer_BJ20	Saccharomyces cerevisiae	BJ20	S. cer. (Far East Asia)	1-pyrroline-3-hydroxy-5-carboxylic acid|5-oxo-L-proline	C04281|C01879	0.353	0.00564744	0	0.366655
Scer_BJ20	Saccharomyces cerevisiae	BJ20	S. cer. (Far East Asia)	1D-myo-inositol 1-phosphate|1D-myo-inositol 3-phosphate|alpha-D-galactose 1-phosphate|D-fructose 1-phosphate|D-fructose 6-phosphate|D-glucose 1-phosphate|D-glucose 6-phosphate|D-mannose 1-phosphate|D-mannose 6-phosphate|beta-D-Fructose 6-phosphate|beta-D-Glucose 6-phosphate|alpha-D-Glucose 6-phosphate|D-tagatofuranose 6-phosphate	C01177|C04006|C00446|C01094|C00085|C00103|C00092|C00636|C00275|C05345|C01172|C00668|C01097	0.353	0.161308	0	0.366655
Scer_BJ20	Saccharomyces cerevisiae	BJ20	S. cer. (Far East Asia)	2-acetamido-5-oxopentanoate	C01250	0.353	0.0391664	0	0.366655
Scer_BJ20	Saccharomyces cerevisiae	BJ20	S. cer. (Far East Asia)	2-acetyllactic acid|3-hydroxy-3-methyl-2-oxobutanoate|(2S)-2-acetolactate	C00900|C04181|C06010	0.353	0.0948996	0	0.366655
Scer_BJ20	Saccharomyces cerevisiae	BJ20	S. cer. (Far East Asia)	2-deoxy-D-ribose 5-phosphate	C00673	0.353	0.057492	0	0.366655
Scer_BJ20	Saccharomyces cerevisiae	BJ20	S. cer. (Far East Asia)	2-isopropylmaleic acid	C02631	0.353	-0.243337	0	0.366655
Scer_BJ20	Saccharomyces cerevisiae	BJ20	S. cer. (Far East Asia)	2-oxoadipic acid	C00322	0.353	0.0119759	0	0.366655
Scer_BJ20	Saccharomyces cerevisiae	BJ20	S. cer. (Far East Asia)	2-oxobutanoate|succinic semialdehyde|(S)-Methylmalonate semialdehyde|acetoacetate	C00109|C00232|C06002|C00164	0.353	0.0525749	0	0.366655
Scer_BJ20	Saccharomyces cerevisiae	BJ20	S. cer. (Far East Asia)	2-oxoglutarate|dehydro-D-arabinono-1,4-lactone	C00026|C06316	0.353	-0.125865	0	0.366655
Scer_BJ20	Saccharomyces cerevisiae	BJ20	S. cer. (Far East Asia)	2-phospho-D-glyceric acid|3-phosphonato-D-glycerate(3-)	C00631|C00197	0.353	0.126125	0	0.366655
Scer_BJ20	Saccharomyces cerevisiae	BJ20	S. cer. (Far East Asia)	3-(4-hydroxyphenyl)pyruvate	C01179	0.353	0.0559578	0	0.366655
Scer_BJ20	Saccharomyces cerevisiae	BJ20	S. cer. (Far East Asia)	3-methyl-2-oxobutanoate	C00141	0.353	-0.0593745	0	0.366655
Scer_BJ20	Saccharomyces cerevisiae	BJ20	S. cer. (Far East Asia)	3-phospho-serine|O-phosphonatooxy-D-serine(2-)	C01005|C02532	0.353	-0.03462	0	0.366655
Scer_BJ20	Saccharomyces cerevisiae	BJ20	S. cer. (Far East Asia)	4-aminobenzoate|anthranilate	C00568|C00108	0.353	0.0513222	0	0.366655
Scer_BJ20	Saccharomyces cerevisiae	BJ20	S. cer. (Far East Asia)	5-aminolevulinate|L-glutamic 5-semialdehyde	C00430|C01165	0.353	-0.121572	0	0.366655
Scer_BJ20	Saccharomyces cerevisiae	BJ20	S. cer. (Far East Asia)	6-phospho-D-gluconate	C00345	0.353	-0.17446	0	0.366655
Scer_BJ20	Saccharomyces cerevisiae	BJ20	S. cer. (Far East Asia)	adenosine 2'-phosphate|AMP|dGMP|3'-AMP	C00946|C00020|C00362|C01367	0.353	0.405788	0	0.366655
Scer_BJ20	Saccharomyces cerevisiae	BJ20	S. cer. (Far East Asia)	adenosine 3',5'-bismonophosphate|ADP|dGDP	C00054|C00008|C00361	0.353	-0.216734	0	0.366655
Scer_BJ20	Saccharomyces cerevisiae	BJ20	S. cer. (Far East Asia)	alpha-D-glucosamine 1-phosphate|alpha-D-glucosamine 6-phosphate	C06156|C00352	0.353	0.152199	0	0.366655
Scer_BJ20	Saccharomyces cerevisiae	BJ20	S. cer. (Far East Asia)	alpha-D-ribose 1-phosphate(2-)|D-ribulose 5-phosphate|D-xylulose 5-phosphate|ribose-5-phosphate|aldehydo-D-ribose 5-phosphate	C00620|C00199|C00231|C03736|C00117	0.353	0.0737153	0	0.366655
Scer_BJ20	Saccharomyces cerevisiae	BJ20	S. cer. (Far East Asia)	beta-D-fructose 2,6-bisphosphate|D-fructose 1,6-bisphosphate	C00665|C00354	0.353	0.334235	0	0.366655
Scer_BJ20	Saccharomyces cerevisiae	BJ20	S. cer. (Far East Asia)	cis-aconitate|trans-aconitate|dehydroascorbate	C00417|C02341|C05422	0.353	-0.313879	0	0.366655
Scer_BJ20	Saccharomyces cerevisiae	BJ20	S. cer. (Far East Asia)	citrate|isocitrate	C00158|C00311	0.353	-0.205623	0	0.366655
Scer_BJ20	Saccharomyces cerevisiae	BJ20	S. cer. (Far East Asia)	D-arabinono-1,4-lactone|2-hydroxyglutarate|(2R,3S)-3-methylmalate	C00652|C02630|C06032	0.353	-0.0871817	0	0.366655
Scer_BJ20	Saccharomyces cerevisiae	BJ20	S. cer. (Far East Asia)	D-arabinose|D-ribose|D-xylose|D-xylulose|L-arabinose|L-xylulose	C00216|C00121|C00181|C00310|C00259|C00310	0.353	0.0347211	0	0.366655
Scer_BJ20	Saccharomyces cerevisiae	BJ20	S. cer. (Far East Asia)	D-erythro-1-(imidazol-4-yl)glycerol 3-phosphate	C04666	0.353	-0.145289	0	0.366655
Scer_BJ20	Saccharomyces cerevisiae	BJ20	S. cer. (Far East Asia)	D-erythrose 4-phosphate	C00279	0.353	-0.0774331	0	0.366655
Scer_BJ20	Saccharomyces cerevisiae	BJ20	S. cer. (Far East Asia)	D-fructose|D-galactose|D-glucose|D-mannose|L-sorbose|myo-inositol|alpha-D-Galactose|alpha-D-mannopyranose|beta-D-Glucose|alpha-D-Glucose|beta-D-Fructose|D-tagatose	C00095|C00124|C00031|C00159|C00247|C00137|C00984|C00936|C00221|C00267|C02336|C00795	0.353	0.0926811	0	0.366655
Scer_BJ20	Saccharomyces cerevisiae	BJ20	S. cer. (Far East Asia)	D-gluconate	C00257	0.353	-0.156682	0	0.366655
Scer_BJ20	Saccharomyces cerevisiae	BJ20	S. cer. (Far East Asia)	D-Glycerate	C00258	0.353	0.112562	0	0.366655
Scer_BJ20	Saccharomyces cerevisiae	BJ20	S. cer. (Far East Asia)	diacetyl	C00741	0.353	0.105802	0	0.366655
Scer_BJ20	Saccharomyces cerevisiae	BJ20	S. cer. (Far East Asia)	dihydroxyacetone phosphate|glyceraldehyde 3-phosphate	C00111|C00661	0.353	0.268983	0	0.366655
Scer_BJ20	Saccharomyces cerevisiae	BJ20	S. cer. (Far East Asia)	erythro-4-hydroxy-L-glutamic acid	C05947	0.353	-0.0697337	0	0.366655
Scer_BJ20	Saccharomyces cerevisiae	BJ20	S. cer. (Far East Asia)	fumarate	C00122	0.353	-0.070393	0	0.366655
Scer_BJ20	Saccharomyces cerevisiae	BJ20	S. cer. (Far East Asia)	gamma-aminobutyrate	C00334	0.353	0.0522551	0	0.366655
Scer_BJ20	Saccharomyces cerevisiae	BJ20	S. cer. (Far East Asia)	glutathione	C00051	0.353	0.0617456	0	0.366655
Scer_BJ20	Saccharomyces cerevisiae	BJ20	S. cer. (Far East Asia)	glycerol 3-phosphate|glycerol 1-phosphate|glycerol 2-phosphate(2-)	C00093|C03189|C02979	0.353	0.0964555	0	0.366655
Scer_BJ20	Saccharomyces cerevisiae	BJ20	S. cer. (Far East Asia)	hexanoate	C01585	0.353	-0.0628598	0	0.366655
Scer_BJ20	Saccharomyces cerevisiae	BJ20	S. cer. (Far East Asia)	Imidazole-4-acetate	C02835	0.353	0.148349	0	0.366655
Scer_BJ20	Saccharomyces cerevisiae	BJ20	S. cer. (Far East Asia)	itaconate	C00490	0.353	-0.0407284	0	0.366655
Scer_BJ20	Saccharomyces cerevisiae	BJ20	S. cer. (Far East Asia)	L-2-amino-3-oxobutanoate|L-aspartate 4-semialdehyde	C03508|C00441	0.353	-0.281165	0	0.366655
Scer_BJ20	Saccharomyces cerevisiae	BJ20	S. cer. (Far East Asia)	L-2-aminoadipate|O-acetyl-L-homoserine	C00956|C01077	0.353	-0.0920885	0	0.366655
Scer_BJ20	Saccharomyces cerevisiae	BJ20	S. cer. (Far East Asia)	L-allysine|4-Acetamidobutanoate	C04076|C02946	0.353	-0.269865	0	0.366655
Scer_BJ20	Saccharomyces cerevisiae	BJ20	S. cer. (Far East Asia)	L-citrulline	C00327	0.353	0.126979	0	0.366655
Scer_BJ20	Saccharomyces cerevisiae	BJ20	S. cer. (Far East Asia)	L-cystathionine	C02291	0.353	0.0015131	0	0.366655
Scer_BJ20	Saccharomyces cerevisiae	BJ20	S. cer. (Far East Asia)	L-gamma-glutamyl-L-alanine|Ala-Glu	C03738|C20958	0.353	-0.0175458	0	0.366655
Scer_BJ20	Saccharomyces cerevisiae	BJ20	S. cer. (Far East Asia)	L-gamma-glutamyl-L-cysteine	C00669	0.353	0.0785036	0	0.366655
Scer_BJ20	Saccharomyces cerevisiae	BJ20	S. cer. (Far East Asia)	L-saccharopine	C00449	0.353	-0.100741	0	0.366655
Scer_BJ20	Saccharomyces cerevisiae	BJ20	S. cer. (Far East Asia)	maltose|sucrose|trehalose|melibiose|Isomaltose|6-O-alpha-D-glucopyranosyl-D-fructofuranose|turanose	C00208|C00089|C01083|C05402|C00252|C01742|C19636	0.353	-0.481191	0	0.366655
Scer_BJ20	Saccharomyces cerevisiae	BJ20	S. cer. (Far East Asia)	N-acetyl-alpha-D-glucosamine 1-phosphate|N-acetyl-D-glucosamine 6-phosphate	C04501|C00357	0.353	0.191829	0	0.366655
Scer_BJ20	Saccharomyces cerevisiae	BJ20	S. cer. (Far East Asia)	N-acetyl-L-glutamate	C00624	0.353	-0.344118	0	0.366655
Scer_BJ20	Saccharomyces cerevisiae	BJ20	S. cer. (Far East Asia)	N-carbamoyl-L-aspartate	C00438	0.353	-0.100334	0	0.366655
Scer_BJ20	Saccharomyces cerevisiae	BJ20	S. cer. (Far East Asia)	N(2)-acetyl-L-ornithine	C00437	0.353	-0.173226	0	0.366655
Scer_BJ20	Saccharomyces cerevisiae	BJ20	S. cer. (Far East Asia)	O-phospho-L-homoserine|O-phospho-L-threonine	C01102|C12147	0.353	-0.043572	0	0.366655
Scer_BJ20	Saccharomyces cerevisiae	BJ20	S. cer. (Far East Asia)	octanoate	C06423	0.353	0.107382	0	0.366655
Scer_BJ20	Saccharomyces cerevisiae	BJ20	S. cer. (Far East Asia)	ornithine	C01602	0.353	0.115906	0	0.366655
Scer_BJ20	Saccharomyces cerevisiae	BJ20	S. cer. (Far East Asia)	palmitoleate	C08362	0.353	0.229997	0	0.366655
Scer_BJ20	Saccharomyces cerevisiae	BJ20	S. cer. (Far East Asia)	phosphoenolpyruvate	C00074	0.353	-0.169932	0	0.366655
Scer_BJ20	Saccharomyces cerevisiae	BJ20	S. cer. (Far East Asia)	pseudouridine 5'-phosphate|UMP|uridine 2'-phosphate|3'-UMP	C01168|C00105|C03031|C01368	0.353	0.342915	0	0.366655
Scer_BJ20	Saccharomyces cerevisiae	BJ20	S. cer. (Far East Asia)	pyruvate|3-oxopropanoate	C00022|C00222	0.353	0.130004	0	0.366655
Scer_BJ20	Saccharomyces cerevisiae	BJ20	S. cer. (Far East Asia)	S-adenosyl-L-homocysteine	C00021	0.353	-0.0825158	0	0.366655
Scer_BJ20	Saccharomyces cerevisiae	BJ20	S. cer. (Far East Asia)	sedoheptulose 7-phosphate	C05382	0.353	-0.156251	0	0.366655
Scer_BJ20	Saccharomyces cerevisiae	BJ20	S. cer. (Far East Asia)	sn-glycero-3-phosphoethanolamine	C01233	0.353	0.105694	0	0.366655
Scer_BJ20	Saccharomyces cerevisiae	BJ20	S. cer. (Far East Asia)	succinate|Methylmalonate	C00042|C02170	0.353	0.301408	0	0.366655
Scer_BJ20	Saccharomyces cerevisiae	BJ20	S. cer. (Far East Asia)	UDP	C00015	0.353	-0.169551	0	0.366655
Scer_BJ20	Saccharomyces cerevisiae	BJ20	S. cer. (Far East Asia)	uracil	C00106	0.353	-0.0431508	0	0.366655
Scer_BJ20	Saccharomyces cerevisiae	BJ20	S. cer. (Far East Asia)	uridine	C00299	0.353	0.107459	0	0.366655
Scer_CBS5155	Saccharomyces cerevisiae	CBS5155	S. cer. (Wine/European)	(2E)-3-(methoxycarbonyl)pent-2-enedioic acid|but-1-ene-1,2,4-tricarboxylic acid	C11514|C04002	0.084	-0.0468896	1	0.281083
Scer_CBS5155	Saccharomyces cerevisiae	CBS5155	S. cer. (Wine/European)	(2R,3R)-2,3-dihydroxy-3-methylpentanoate|(R)-mevalonate|(R)-pantoate	C06007|C00418|C00522	0.084	-0.220976	1	0.281083
Scer_CBS5155	Saccharomyces cerevisiae	CBS5155	S. cer. (Wine/European)	(2R,3S)-3-isopropylmalate|2-isopropylmalate	C04411|C02504	0.084	0.191916	1	0.281083
Scer_CBS5155	Saccharomyces cerevisiae	CBS5155	S. cer. (Wine/European)	(2S)-2-isopropyl-3-oxosuccinate|shikimate	C04236|C00493	0.084	0.445138	1	0.281083
Scer_CBS5155	Saccharomyces cerevisiae	CBS5155	S. cer. (Wine/European)	(2S,3R)-3-hydroxybutane-1,2,3-tricarboxylic acid|2-methylcitrate|homocitrate|homoisocitrate	C04593|C02225|C01251|C05662	0.084	-0.220313	1	0.281083
Scer_CBS5155	Saccharomyces cerevisiae	CBS5155	S. cer. (Wine/European)	(N(omega)-L-arginino)succinic acid	C03406	0.084	0.0423705	1	0.281083
Scer_CBS5155	Saccharomyces cerevisiae	CBS5155	S. cer. (Wine/European)	(R)-2,3-dihydroxy-3-methylbutanoate|2-deoxy-D-ribose	C04272|C01801	0.084	0.146178	1	0.281083
Scer_CBS5155	Saccharomyces cerevisiae	CBS5155	S. cer. (Wine/European)	(R)-acetoin|ethyl acetate|butyrate	C00810|C00849|C00246	0.084	0.739076	1	0.281083
Scer_CBS5155	Saccharomyces cerevisiae	CBS5155	S. cer. (Wine/European)	(S)-3-methyl-2-oxopentanoate|4-methyl-2-oxopentanoate	C00671|C00233	0.084	0.519457	1	0.281083
Scer_CBS5155	Saccharomyces cerevisiae	CBS5155	S. cer. (Wine/European)	(S)-malate	C00149	0.084	-0.0611375	1	0.281083
Scer_CBS5155	Saccharomyces cerevisiae	CBS5155	S. cer. (Wine/European)	1-(sn-glycero-3-phospho)-1D-myo-inositol	C01225	0.084	0.629151	1	0.281083
Scer_CBS5155	Saccharomyces cerevisiae	CBS5155	S. cer. (Wine/European)	1-pyrroline-3-hydroxy-5-carboxylic acid|5-oxo-L-proline	C04281|C01879	0.084	-0.324609	1	0.281083
Scer_CBS5155	Saccharomyces cerevisiae	CBS5155	S. cer. (Wine/European)	1D-myo-inositol 1-phosphate|1D-myo-inositol 3-phosphate|alpha-D-galactose 1-phosphate|D-fructose 1-phosphate|D-fructose 6-phosphate|D-glucose 1-phosphate|D-glucose 6-phosphate|D-mannose 1-phosphate|D-mannose 6-phosphate|beta-D-Fructose 6-phosphate|beta-D-Glucose 6-phosphate|alpha-D-Glucose 6-phosphate|D-tagatofuranose 6-phosphate	C01177|C04006|C00446|C01094|C00085|C00103|C00092|C00636|C00275|C05345|C01172|C00668|C01097	0.084	-0.0798524	1	0.281083
Scer_CBS5155	Saccharomyces cerevisiae	CBS5155	S. cer. (Wine/European)	2-acetamido-5-oxopentanoate	C01250	0.084	-0.398061	1	0.281083
Scer_CBS5155	Saccharomyces cerevisiae	CBS5155	S. cer. (Wine/European)	2-acetyllactic acid|3-hydroxy-3-methyl-2-oxobutanoate|(2S)-2-acetolactate	C00900|C04181|C06010	0.084	0.831264	1	0.281083
Scer_CBS5155	Saccharomyces cerevisiae	CBS5155	S. cer. (Wine/European)	2-deoxy-D-ribose 5-phosphate	C00673	0.084	0.0196722	1	0.281083
Scer_CBS5155	Saccharomyces cerevisiae	CBS5155	S. cer. (Wine/European)	2-isopropylmaleic acid	C02631	0.084	0.843482	1	0.281083
Scer_CBS5155	Saccharomyces cerevisiae	CBS5155	S. cer. (Wine/European)	2-oxoadipic acid	C00322	0.084	0.72877	1	0.281083
Scer_CBS5155	Saccharomyces cerevisiae	CBS5155	S. cer. (Wine/European)	2-oxobutanoate|succinic semialdehyde|(S)-Methylmalonate semialdehyde|acetoacetate	C00109|C00232|C06002|C00164	0.084	0.877793	1	0.281083
Scer_CBS5155	Saccharomyces cerevisiae	CBS5155	S. cer. (Wine/European)	2-oxoglutarate|dehydro-D-arabinono-1,4-lactone	C00026|C06316	0.084	0.639496	1	0.281083
Scer_CBS5155	Saccharomyces cerevisiae	CBS5155	S. cer. (Wine/European)	2-phospho-D-glyceric acid|3-phosphonato-D-glycerate(3-)	C00631|C00197	0.084	-0.0704291	1	0.281083
Scer_CBS5155	Saccharomyces cerevisiae	CBS5155	S. cer. (Wine/European)	3-(4-hydroxyphenyl)pyruvate	C01179	0.084	0.751202	1	0.281083
Scer_CBS5155	Saccharomyces cerevisiae	CBS5155	S. cer. (Wine/European)	3-methyl-2-oxobutanoate	C00141	0.084	0.814008	1	0.281083
Scer_CBS5155	Saccharomyces cerevisiae	CBS5155	S. cer. (Wine/European)	3-phospho-serine|O-phosphonatooxy-D-serine(2-)	C01005|C02532	0.084	-0.435384	1	0.281083
Scer_CBS5155	Saccharomyces cerevisiae	CBS5155	S. cer. (Wine/European)	4-aminobenzoate|anthranilate	C00568|C00108	0.084	0.419496	1	0.281083
Scer_CBS5155	Saccharomyces cerevisiae	CBS5155	S. cer. (Wine/European)	5-aminolevulinate|L-glutamic 5-semialdehyde	C00430|C01165	0.084	-0.450341	1	0.281083
Scer_CBS5155	Saccharomyces cerevisiae	CBS5155	S. cer. (Wine/European)	6-phospho-D-gluconate	C00345	0.084	0.19083	1	0.281083
Scer_CBS5155	Saccharomyces cerevisiae	CBS5155	S. cer. (Wine/European)	adenosine 2'-phosphate|AMP|dGMP|3'-AMP	C00946|C00020|C00362|C01367	0.084	0.00814258	1	0.281083
Scer_CBS5155	Saccharomyces cerevisiae	CBS5155	S. cer. (Wine/European)	adenosine 3',5'-bismonophosphate|ADP|dGDP	C00054|C00008|C00361	0.084	0.0642439	1	0.281083
Scer_CBS5155	Saccharomyces cerevisiae	CBS5155	S. cer. (Wine/European)	alpha-D-glucosamine 1-phosphate|alpha-D-glucosamine 6-phosphate	C06156|C00352	0.084	0.621991	1	0.281083
Scer_CBS5155	Saccharomyces cerevisiae	CBS5155	S. cer. (Wine/European)	alpha-D-ribose 1-phosphate(2-)|D-ribulose 5-phosphate|D-xylulose 5-phosphate|ribose-5-phosphate|aldehydo-D-ribose 5-phosphate	C00620|C00199|C00231|C03736|C00117	0.084	0.182477	1	0.281083
Scer_CBS5155	Saccharomyces cerevisiae	CBS5155	S. cer. (Wine/European)	beta-D-fructose 2,6-bisphosphate|D-fructose 1,6-bisphosphate	C00665|C00354	0.084	-0.32395	1	0.281083
Scer_CBS5155	Saccharomyces cerevisiae	CBS5155	S. cer. (Wine/European)	cis-aconitate|trans-aconitate|dehydroascorbate	C00417|C02341|C05422	0.084	0.296126	1	0.281083
Scer_CBS5155	Saccharomyces cerevisiae	CBS5155	S. cer. (Wine/European)	citrate|isocitrate	C00158|C00311	0.084	0.582346	1	0.281083
Scer_CBS5155	Saccharomyces cerevisiae	CBS5155	S. cer. (Wine/European)	D-arabinono-1,4-lactone|2-hydroxyglutarate|(2R,3S)-3-methylmalate	C00652|C02630|C06032	0.084	0.625816	1	0.281083
Scer_CBS5155	Saccharomyces cerevisiae	CBS5155	S. cer. (Wine/European)	D-arabinose|D-ribose|D-xylose|D-xylulose|L-arabinose|L-xylulose	C00216|C00121|C00181|C00310|C00259|C00310	0.084	0.862966	1	0.281083
Scer_CBS5155	Saccharomyces cerevisiae	CBS5155	S. cer. (Wine/European)	D-erythro-1-(imidazol-4-yl)glycerol 3-phosphate	C04666	0.084	0.298111	1	0.281083
Scer_CBS5155	Saccharomyces cerevisiae	CBS5155	S. cer. (Wine/European)	D-erythrose 4-phosphate	C00279	0.084	0.115346	1	0.281083
Scer_CBS5155	Saccharomyces cerevisiae	CBS5155	S. cer. (Wine/European)	D-fructose|D-galactose|D-glucose|D-mannose|L-sorbose|myo-inositol|alpha-D-Galactose|alpha-D-mannopyranose|beta-D-Glucose|alpha-D-Glucose|beta-D-Fructose|D-tagatose	C00095|C00124|C00031|C00159|C00247|C00137|C00984|C00936|C00221|C00267|C02336|C00795	0.084	0.778244	1	0.281083
Scer_CBS5155	Saccharomyces cerevisiae	CBS5155	S. cer. (Wine/European)	D-gluconate	C00257	0.084	0.504809	1	0.281083
Scer_CBS5155	Saccharomyces cerevisiae	CBS5155	S. cer. (Wine/European)	D-Glycerate	C00258	0.084	0.146378	1	0.281083
Scer_CBS5155	Saccharomyces cerevisiae	CBS5155	S. cer. (Wine/European)	diacetyl	C00741	0.084	0.863201	1	0.281083
Scer_CBS5155	Saccharomyces cerevisiae	CBS5155	S. cer. (Wine/European)	dihydroxyacetone phosphate|glyceraldehyde 3-phosphate	C00111|C00661	0.084	-0.320267	1	0.281083
Scer_CBS5155	Saccharomyces cerevisiae	CBS5155	S. cer. (Wine/European)	erythro-4-hydroxy-L-glutamic acid	C05947	0.084	0.322743	1	0.281083
Scer_CBS5155	Saccharomyces cerevisiae	CBS5155	S. cer. (Wine/European)	fumarate	C00122	0.084	-0.0874275	1	0.281083
Scer_CBS5155	Saccharomyces cerevisiae	CBS5155	S. cer. (Wine/European)	gamma-aminobutyrate	C00334	0.084	-0.314036	1	0.281083
Scer_CBS5155	Saccharomyces cerevisiae	CBS5155	S. cer. (Wine/European)	glutathione	C00051	0.084	-0.26195	1	0.281083
Scer_CBS5155	Saccharomyces cerevisiae	CBS5155	S. cer. (Wine/European)	glycerol 3-phosphate|glycerol 1-phosphate|glycerol 2-phosphate(2-)	C00093|C03189|C02979	0.084	-0.684136	1	0.281083
Scer_CBS5155	Saccharomyces cerevisiae	CBS5155	S. cer. (Wine/European)	hexanoate	C01585	0.084	0.72906	1	0.281083
Scer_CBS5155	Saccharomyces cerevisiae	CBS5155	S. cer. (Wine/European)	Imidazole-4-acetate	C02835	0.084	0.0733813	1	0.281083
Scer_CBS5155	Saccharomyces cerevisiae	CBS5155	S. cer. (Wine/European)	itaconate	C00490	0.084	0.55231	1	0.281083
Scer_CBS5155	Saccharomyces cerevisiae	CBS5155	S. cer. (Wine/European)	L-2-amino-3-oxobutanoate|L-aspartate 4-semialdehyde	C03508|C00441	0.084	0.187264	1	0.281083
Scer_CBS5155	Saccharomyces cerevisiae	CBS5155	S. cer. (Wine/European)	L-2-aminoadipate|O-acetyl-L-homoserine	C00956|C01077	0.084	0.0584659	1	0.281083
Scer_CBS5155	Saccharomyces cerevisiae	CBS5155	S. cer. (Wine/European)	L-allysine|4-Acetamidobutanoate	C04076|C02946	0.084	0.829538	1	0.281083
Scer_CBS5155	Saccharomyces cerevisiae	CBS5155	S. cer. (Wine/European)	L-citrulline	C00327	0.084	-2.08641	1	0.281083
Scer_CBS5155	Saccharomyces cerevisiae	CBS5155	S. cer. (Wine/European)	L-cystathionine	C02291	0.084	-0.409844	1	0.281083
Scer_CBS5155	Saccharomyces cerevisiae	CBS5155	S. cer. (Wine/European)	L-gamma-glutamyl-L-alanine|Ala-Glu	C03738|C20958	0.084	0.321338	1	0.281083
Scer_CBS5155	Saccharomyces cerevisiae	CBS5155	S. cer. (Wine/European)	L-gamma-glutamyl-L-cysteine	C00669	0.084	0.130163	1	0.281083
Scer_CBS5155	Saccharomyces cerevisiae	CBS5155	S. cer. (Wine/European)	L-saccharopine	C00449	0.084	0.347106	1	0.281083
Scer_CBS5155	Saccharomyces cerevisiae	CBS5155	S. cer. (Wine/European)	maltose|sucrose|trehalose|melibiose|Isomaltose|6-O-alpha-D-glucopyranosyl-D-fructofuranose|turanose	C00208|C00089|C01083|C05402|C00252|C01742|C19636	0.084	0.305048	1	0.281083
Scer_CBS5155	Saccharomyces cerevisiae	CBS5155	S. cer. (Wine/European)	N-acetyl-alpha-D-glucosamine 1-phosphate|N-acetyl-D-glucosamine 6-phosphate	C04501|C00357	0.084	0.363622	1	0.281083
Scer_CBS5155	Saccharomyces cerevisiae	CBS5155	S. cer. (Wine/European)	N-acetyl-L-glutamate	C00624	0.084	0.964382	1	0.281083
Scer_CBS5155	Saccharomyces cerevisiae	CBS5155	S. cer. (Wine/European)	N-carbamoyl-L-aspartate	C00438	0.084	0.191506	1	0.281083
Scer_CBS5155	Saccharomyces cerevisiae	CBS5155	S. cer. (Wine/European)	N(2)-acetyl-L-ornithine	C00437	0.084	-0.712404	1	0.281083
Scer_CBS5155	Saccharomyces cerevisiae	CBS5155	S. cer. (Wine/European)	O-phospho-L-homoserine|O-phospho-L-threonine	C01102|C12147	0.084	-0.130176	1	0.281083
Scer_CBS5155	Saccharomyces cerevisiae	CBS5155	S. cer. (Wine/European)	octanoate	C06423	0.084	0.122211	1	0.281083
Scer_CBS5155	Saccharomyces cerevisiae	CBS5155	S. cer. (Wine/European)	ornithine	C01602	0.084	0.0607568	1	0.281083
Scer_CBS5155	Saccharomyces cerevisiae	CBS5155	S. cer. (Wine/European)	palmitoleate	C08362	0.084	-1.06026	1	0.281083
Scer_CBS5155	Saccharomyces cerevisiae	CBS5155	S. cer. (Wine/European)	phosphoenolpyruvate	C00074	0.084	-0.0937181	1	0.281083
Scer_CBS5155	Saccharomyces cerevisiae	CBS5155	S. cer. (Wine/European)	pseudouridine 5'-phosphate|UMP|uridine 2'-phosphate|3'-UMP	C01168|C00105|C03031|C01368	0.084	0.642056	1	0.281083
Scer_CBS5155	Saccharomyces cerevisiae	CBS5155	S. cer. (Wine/European)	pyruvate|3-oxopropanoate	C00022|C00222	0.084	0.639352	1	0.281083
Scer_CBS5155	Saccharomyces cerevisiae	CBS5155	S. cer. (Wine/European)	S-adenosyl-L-homocysteine	C00021	0.084	-1.10112	1	0.281083
Scer_CBS5155	Saccharomyces cerevisiae	CBS5155	S. cer. (Wine/European)	sedoheptulose 7-phosphate	C05382	0.084	0.888037	1	0.281083
Scer_CBS5155	Saccharomyces cerevisiae	CBS5155	S. cer. (Wine/European)	sn-glycero-3-phosphoethanolamine	C01233	0.084	0.476152	1	0.281083
Scer_CBS5155	Saccharomyces cerevisiae	CBS5155	S. cer. (Wine/European)	succinate|Methylmalonate	C00042|C02170	0.084	-0.695092	1	0.281083
Scer_CBS5155	Saccharomyces cerevisiae	CBS5155	S. cer. (Wine/European)	UDP	C00015	0.084	0.316833	1	0.281083
Scer_CBS5155	Saccharomyces cerevisiae	CBS5155	S. cer. (Wine/European)	uracil	C00106	0.084	0.438724	1	0.281083
Scer_CBS5155	Saccharomyces cerevisiae	CBS5155	S. cer. (Wine/European)	uridine	C00299	0.084	0.382246	1	0.281083
Scer_CBS8291	Saccharomyces cerevisiae	CBS8291	S. cer. (Mixed origin)	(2E)-3-(methoxycarbonyl)pent-2-enedioic acid|but-1-ene-1,2,4-tricarboxylic acid	C11514|C04002	0.332	1.47195	1	NA
Scer_CBS8291	Saccharomyces cerevisiae	CBS8291	S. cer. (Mixed origin)	(2R,3R)-2,3-dihydroxy-3-methylpentanoate|(R)-mevalonate|(R)-pantoate	C06007|C00418|C00522	0.332	-0.443766	1	NA
Scer_CBS8291	Saccharomyces cerevisiae	CBS8291	S. cer. (Mixed origin)	(2R,3S)-3-isopropylmalate|2-isopropylmalate	C04411|C02504	0.332	0.0996214	1	NA
Scer_CBS8291	Saccharomyces cerevisiae	CBS8291	S. cer. (Mixed origin)	(2S)-2-isopropyl-3-oxosuccinate|shikimate	C04236|C00493	0.332	-0.145903	1	NA
Scer_CBS8291	Saccharomyces cerevisiae	CBS8291	S. cer. (Mixed origin)	(2S,3R)-3-hydroxybutane-1,2,3-tricarboxylic acid|2-methylcitrate|homocitrate|homoisocitrate	C04593|C02225|C01251|C05662	0.332	1.62617	1	NA
Scer_CBS8291	Saccharomyces cerevisiae	CBS8291	S. cer. (Mixed origin)	(N(omega)-L-arginino)succinic acid	C03406	0.332	-0.254019	1	NA
Scer_CBS8291	Saccharomyces cerevisiae	CBS8291	S. cer. (Mixed origin)	(R)-2,3-dihydroxy-3-methylbutanoate|2-deoxy-D-ribose	C04272|C01801	0.332	0.733246	1	NA
Scer_CBS8291	Saccharomyces cerevisiae	CBS8291	S. cer. (Mixed origin)	(R)-acetoin|ethyl acetate|butyrate	C00810|C00849|C00246	0.332	0.253407	1	NA
Scer_CBS8291	Saccharomyces cerevisiae	CBS8291	S. cer. (Mixed origin)	(S)-3-methyl-2-oxopentanoate|4-methyl-2-oxopentanoate	C00671|C00233	0.332	-0.287435	1	NA
Scer_CBS8291	Saccharomyces cerevisiae	CBS8291	S. cer. (Mixed origin)	(S)-malate	C00149	0.332	0.503642	1	NA
Scer_CBS8291	Saccharomyces cerevisiae	CBS8291	S. cer. (Mixed origin)	1-(sn-glycero-3-phospho)-1D-myo-inositol	C01225	0.332	-0.944896	1	NA
Scer_CBS8291	Saccharomyces cerevisiae	CBS8291	S. cer. (Mixed origin)	1-pyrroline-3-hydroxy-5-carboxylic acid|5-oxo-L-proline	C04281|C01879	0.332	-0.420026	1	NA
Scer_CBS8291	Saccharomyces cerevisiae	CBS8291	S. cer. (Mixed origin)	1D-myo-inositol 1-phosphate|1D-myo-inositol 3-phosphate|alpha-D-galactose 1-phosphate|D-fructose 1-phosphate|D-fructose 6-phosphate|D-glucose 1-phosphate|D-glucose 6-phosphate|D-mannose 1-phosphate|D-mannose 6-phosphate|beta-D-Fructose 6-phosphate|beta-D-Glucose 6-phosphate|alpha-D-Glucose 6-phosphate|D-tagatofuranose 6-phosphate	C01177|C04006|C00446|C01094|C00085|C00103|C00092|C00636|C00275|C05345|C01172|C00668|C01097	0.332	0.155649	1	NA
Scer_CBS8291	Saccharomyces cerevisiae	CBS8291	S. cer. (Mixed origin)	2-acetamido-5-oxopentanoate	C01250	0.332	-0.234488	1	NA
Scer_CBS8291	Saccharomyces cerevisiae	CBS8291	S. cer. (Mixed origin)	2-acetyllactic acid|3-hydroxy-3-methyl-2-oxobutanoate|(2S)-2-acetolactate	C00900|C04181|C06010	0.332	-0.742459	1	NA
Scer_CBS8291	Saccharomyces cerevisiae	CBS8291	S. cer. (Mixed origin)	2-deoxy-D-ribose 5-phosphate	C00673	0.332	-1.27753	1	NA
Scer_CBS8291	Saccharomyces cerevisiae	CBS8291	S. cer. (Mixed origin)	2-isopropylmaleic acid	C02631	0.332	0.128032	1	NA
Scer_CBS8291	Saccharomyces cerevisiae	CBS8291	S. cer. (Mixed origin)	2-oxoadipic acid	C00322	0.332	-0.414515	1	NA
Scer_CBS8291	Saccharomyces cerevisiae	CBS8291	S. cer. (Mixed origin)	2-oxobutanoate|succinic semialdehyde|(S)-Methylmalonate semialdehyde|acetoacetate	C00109|C00232|C06002|C00164	0.332	-0.565162	1	NA
Scer_CBS8291	Saccharomyces cerevisiae	CBS8291	S. cer. (Mixed origin)	2-oxoglutarate|dehydro-D-arabinono-1,4-lactone	C00026|C06316	0.332	0.469557	1	NA
Scer_CBS8291	Saccharomyces cerevisiae	CBS8291	S. cer. (Mixed origin)	2-phospho-D-glyceric acid|3-phosphonato-D-glycerate(3-)	C00631|C00197	0.332	-0.247568	1	NA
Scer_CBS8291	Saccharomyces cerevisiae	CBS8291	S. cer. (Mixed origin)	3-(4-hydroxyphenyl)pyruvate	C01179	0.332	-0.390714	1	NA
Scer_CBS8291	Saccharomyces cerevisiae	CBS8291	S. cer. (Mixed origin)	3-methyl-2-oxobutanoate	C00141	0.332	-0.133831	1	NA
Scer_CBS8291	Saccharomyces cerevisiae	CBS8291	S. cer. (Mixed origin)	3-phospho-serine|O-phosphonatooxy-D-serine(2-)	C01005|C02532	0.332	-0.148053	1	NA
Scer_CBS8291	Saccharomyces cerevisiae	CBS8291	S. cer. (Mixed origin)	4-aminobenzoate|anthranilate	C00568|C00108	0.332	-0.121526	1	NA
Scer_CBS8291	Saccharomyces cerevisiae	CBS8291	S. cer. (Mixed origin)	5-aminolevulinate|L-glutamic 5-semialdehyde	C00430|C01165	0.332	-0.0327459	1	NA
Scer_CBS8291	Saccharomyces cerevisiae	CBS8291	S. cer. (Mixed origin)	6-phospho-D-gluconate	C00345	0.332	0.678375	1	NA
Scer_CBS8291	Saccharomyces cerevisiae	CBS8291	S. cer. (Mixed origin)	adenosine 2'-phosphate|AMP|dGMP|3'-AMP	C00946|C00020|C00362|C01367	0.332	-0.0433805	1	NA
Scer_CBS8291	Saccharomyces cerevisiae	CBS8291	S. cer. (Mixed origin)	adenosine 3',5'-bismonophosphate|ADP|dGDP	C00054|C00008|C00361	0.332	0.293497	1	NA
Scer_CBS8291	Saccharomyces cerevisiae	CBS8291	S. cer. (Mixed origin)	alpha-D-glucosamine 1-phosphate|alpha-D-glucosamine 6-phosphate	C06156|C00352	0.332	-0.691626	1	NA
Scer_CBS8291	Saccharomyces cerevisiae	CBS8291	S. cer. (Mixed origin)	alpha-D-ribose 1-phosphate(2-)|D-ribulose 5-phosphate|D-xylulose 5-phosphate|ribose-5-phosphate|aldehydo-D-ribose 5-phosphate	C00620|C00199|C00231|C03736|C00117	0.332	0.245775	1	NA
Scer_CBS8291	Saccharomyces cerevisiae	CBS8291	S. cer. (Mixed origin)	beta-D-fructose 2,6-bisphosphate|D-fructose 1,6-bisphosphate	C00665|C00354	0.332	0.558965	1	NA
Scer_CBS8291	Saccharomyces cerevisiae	CBS8291	S. cer. (Mixed origin)	cis-aconitate|trans-aconitate|dehydroascorbate	C00417|C02341|C05422	0.332	0.472671	1	NA
Scer_CBS8291	Saccharomyces cerevisiae	CBS8291	S. cer. (Mixed origin)	citrate|isocitrate	C00158|C00311	0.332	0.224185	1	NA
Scer_CBS8291	Saccharomyces cerevisiae	CBS8291	S. cer. (Mixed origin)	D-arabinono-1,4-lactone|2-hydroxyglutarate|(2R,3S)-3-methylmalate	C00652|C02630|C06032	0.332	0.102783	1	NA
Scer_CBS8291	Saccharomyces cerevisiae	CBS8291	S. cer. (Mixed origin)	D-arabinose|D-ribose|D-xylose|D-xylulose|L-arabinose|L-xylulose	C00216|C00121|C00181|C00310|C00259|C00310	0.332	-0.60129	1	NA
Scer_CBS8291	Saccharomyces cerevisiae	CBS8291	S. cer. (Mixed origin)	D-erythro-1-(imidazol-4-yl)glycerol 3-phosphate	C04666	0.332	0.00754253	1	NA
Scer_CBS8291	Saccharomyces cerevisiae	CBS8291	S. cer. (Mixed origin)	D-erythrose 4-phosphate	C00279	0.332	0.197598	1	NA
Scer_CBS8291	Saccharomyces cerevisiae	CBS8291	S. cer. (Mixed origin)	D-fructose|D-galactose|D-glucose|D-mannose|L-sorbose|myo-inositol|alpha-D-Galactose|alpha-D-mannopyranose|beta-D-Glucose|alpha-D-Glucose|beta-D-Fructose|D-tagatose	C00095|C00124|C00031|C00159|C00247|C00137|C00984|C00936|C00221|C00267|C02336|C00795	0.332	-0.53522	1	NA
Scer_CBS8291	Saccharomyces cerevisiae	CBS8291	S. cer. (Mixed origin)	D-gluconate	C00257	0.332	0.639639	1	NA
Scer_CBS8291	Saccharomyces cerevisiae	CBS8291	S. cer. (Mixed origin)	D-Glycerate	C00258	0.332	-0.205738	1	NA
Scer_CBS8291	Saccharomyces cerevisiae	CBS8291	S. cer. (Mixed origin)	diacetyl	C00741	0.332	-0.465664	1	NA
Scer_CBS8291	Saccharomyces cerevisiae	CBS8291	S. cer. (Mixed origin)	dihydroxyacetone phosphate|glyceraldehyde 3-phosphate	C00111|C00661	0.332	0.50457	1	NA
Scer_CBS8291	Saccharomyces cerevisiae	CBS8291	S. cer. (Mixed origin)	erythro-4-hydroxy-L-glutamic acid	C05947	0.332	0.247855	1	NA
Scer_CBS8291	Saccharomyces cerevisiae	CBS8291	S. cer. (Mixed origin)	fumarate	C00122	0.332	0.375552	1	NA
Scer_CBS8291	Saccharomyces cerevisiae	CBS8291	S. cer. (Mixed origin)	gamma-aminobutyrate	C00334	0.332	-0.374178	1	NA
Scer_CBS8291	Saccharomyces cerevisiae	CBS8291	S. cer. (Mixed origin)	glutathione	C00051	0.332	-0.139662	1	NA
Scer_CBS8291	Saccharomyces cerevisiae	CBS8291	S. cer. (Mixed origin)	glycerol 3-phosphate|glycerol 1-phosphate|glycerol 2-phosphate(2-)	C00093|C03189|C02979	0.332	-0.0248988	1	NA
Scer_CBS8291	Saccharomyces cerevisiae	CBS8291	S. cer. (Mixed origin)	hexanoate	C01585	0.332	-0.252972	1	NA
Scer_CBS8291	Saccharomyces cerevisiae	CBS8291	S. cer. (Mixed origin)	Imidazole-4-acetate	C02835	0.332	-0.370467	1	NA
Scer_CBS8291	Saccharomyces cerevisiae	CBS8291	S. cer. (Mixed origin)	itaconate	C00490	0.332	0.0443089	1	NA
Scer_CBS8291	Saccharomyces cerevisiae	CBS8291	S. cer. (Mixed origin)	L-2-amino-3-oxobutanoate|L-aspartate 4-semialdehyde	C03508|C00441	0.332	1.1949	1	NA
Scer_CBS8291	Saccharomyces cerevisiae	CBS8291	S. cer. (Mixed origin)	L-2-aminoadipate|O-acetyl-L-homoserine	C00956|C01077	0.332	0.274899	1	NA
Scer_CBS8291	Saccharomyces cerevisiae	CBS8291	S. cer. (Mixed origin)	L-allysine|4-Acetamidobutanoate	C04076|C02946	0.332	0.0869874	1	NA
Scer_CBS8291	Saccharomyces cerevisiae	CBS8291	S. cer. (Mixed origin)	L-citrulline	C00327	0.332	0.965284	1	NA
Scer_CBS8291	Saccharomyces cerevisiae	CBS8291	S. cer. (Mixed origin)	L-cystathionine	C02291	0.332	-0.392177	1	NA
Scer_CBS8291	Saccharomyces cerevisiae	CBS8291	S. cer. (Mixed origin)	L-gamma-glutamyl-L-alanine|Ala-Glu	C03738|C20958	0.332	0.404758	1	NA
Scer_CBS8291	Saccharomyces cerevisiae	CBS8291	S. cer. (Mixed origin)	L-gamma-glutamyl-L-cysteine	C00669	0.332	-1.08943	1	NA
Scer_CBS8291	Saccharomyces cerevisiae	CBS8291	S. cer. (Mixed origin)	L-saccharopine	C00449	0.332	-0.241893	1	NA
Scer_CBS8291	Saccharomyces cerevisiae	CBS8291	S. cer. (Mixed origin)	maltose|sucrose|trehalose|melibiose|Isomaltose|6-O-alpha-D-glucopyranosyl-D-fructofuranose|turanose	C00208|C00089|C01083|C05402|C00252|C01742|C19636	0.332	-0.394808	1	NA
Scer_CBS8291	Saccharomyces cerevisiae	CBS8291	S. cer. (Mixed origin)	N-acetyl-alpha-D-glucosamine 1-phosphate|N-acetyl-D-glucosamine 6-phosphate	C04501|C00357	0.332	0.458676	1	NA
Scer_CBS8291	Saccharomyces cerevisiae	CBS8291	S. cer. (Mixed origin)	N-acetyl-L-glutamate	C00624	0.332	0.560395	1	NA
Scer_CBS8291	Saccharomyces cerevisiae	CBS8291	S. cer. (Mixed origin)	N-carbamoyl-L-aspartate	C00438	0.332	0.56406	1	NA
Scer_CBS8291	Saccharomyces cerevisiae	CBS8291	S. cer. (Mixed origin)	N(2)-acetyl-L-ornithine	C00437	0.332	0.393012	1	NA
Scer_CBS8291	Saccharomyces cerevisiae	CBS8291	S. cer. (Mixed origin)	O-phospho-L-homoserine|O-phospho-L-threonine	C01102|C12147	0.332	-0.928878	1	NA
Scer_CBS8291	Saccharomyces cerevisiae	CBS8291	S. cer. (Mixed origin)	octanoate	C06423	0.332	-0.676925	1	NA
Scer_CBS8291	Saccharomyces cerevisiae	CBS8291	S. cer. (Mixed origin)	ornithine	C01602	0.332	0.815055	1	NA
Scer_CBS8291	Saccharomyces cerevisiae	CBS8291	S. cer. (Mixed origin)	palmitoleate	C08362	0.332	-0.12229	1	NA
Scer_CBS8291	Saccharomyces cerevisiae	CBS8291	S. cer. (Mixed origin)	phosphoenolpyruvate	C00074	0.332	-0.186707	1	NA
Scer_CBS8291	Saccharomyces cerevisiae	CBS8291	S. cer. (Mixed origin)	pseudouridine 5'-phosphate|UMP|uridine 2'-phosphate|3'-UMP	C01168|C00105|C03031|C01368	0.332	0.0155507	1	NA
Scer_CBS8291	Saccharomyces cerevisiae	CBS8291	S. cer. (Mixed origin)	pyruvate|3-oxopropanoate	C00022|C00222	0.332	-0.34083	1	NA
Scer_CBS8291	Saccharomyces cerevisiae	CBS8291	S. cer. (Mixed origin)	S-adenosyl-L-homocysteine	C00021	0.332	-0.301441	1	NA
Scer_CBS8291	Saccharomyces cerevisiae	CBS8291	S. cer. (Mixed origin)	sedoheptulose 7-phosphate	C05382	0.332	0.320926	1	NA
Scer_CBS8291	Saccharomyces cerevisiae	CBS8291	S. cer. (Mixed origin)	sn-glycero-3-phosphoethanolamine	C01233	0.332	-0.732968	1	NA
Scer_CBS8291	Saccharomyces cerevisiae	CBS8291	S. cer. (Mixed origin)	succinate|Methylmalonate	C00042|C02170	0.332	-0.776611	1	NA
Scer_CBS8291	Saccharomyces cerevisiae	CBS8291	S. cer. (Mixed origin)	UDP	C00015	0.332	0.337971	1	NA
Scer_CBS8291	Saccharomyces cerevisiae	CBS8291	S. cer. (Mixed origin)	uracil	C00106	0.332	0.202977	1	NA
Scer_CBS8291	Saccharomyces cerevisiae	CBS8291	S. cer. (Mixed origin)	uridine	C00299	0.332	0.294051	1	NA
Scer_CEY649	Saccharomyces cerevisiae	CEY649	S. cer. (French Guiana human)	(2E)-3-(methoxycarbonyl)pent-2-enedioic acid|but-1-ene-1,2,4-tricarboxylic acid	C11514|C04002	0.1985	0.553341	NA	NA
Scer_CEY649	Saccharomyces cerevisiae	CEY649	S. cer. (French Guiana human)	(2R,3R)-2,3-dihydroxy-3-methylpentanoate|(R)-mevalonate|(R)-pantoate	C06007|C00418|C00522	0.1985	-0.485813	NA	NA
Scer_CEY649	Saccharomyces cerevisiae	CEY649	S. cer. (French Guiana human)	(2R,3S)-3-isopropylmalate|2-isopropylmalate	C04411|C02504	0.1985	0.0475031	NA	NA
Scer_CEY649	Saccharomyces cerevisiae	CEY649	S. cer. (French Guiana human)	(2S)-2-isopropyl-3-oxosuccinate|shikimate	C04236|C00493	0.1985	-0.0418773	NA	NA
Scer_CEY649	Saccharomyces cerevisiae	CEY649	S. cer. (French Guiana human)	(2S,3R)-3-hydroxybutane-1,2,3-tricarboxylic acid|2-methylcitrate|homocitrate|homoisocitrate	C04593|C02225|C01251|C05662	0.1985	0.627198	NA	NA
Scer_CEY649	Saccharomyces cerevisiae	CEY649	S. cer. (French Guiana human)	(N(omega)-L-arginino)succinic acid	C03406	0.1985	-0.235953	NA	NA
Scer_CEY649	Saccharomyces cerevisiae	CEY649	S. cer. (French Guiana human)	(R)-2,3-dihydroxy-3-methylbutanoate|2-deoxy-D-ribose	C04272|C01801	0.1985	-0.666393	NA	NA
Scer_CEY649	Saccharomyces cerevisiae	CEY649	S. cer. (French Guiana human)	(R)-acetoin|ethyl acetate|butyrate	C00810|C00849|C00246	0.1985	0.0491741	NA	NA
Scer_CEY649	Saccharomyces cerevisiae	CEY649	S. cer. (French Guiana human)	(S)-3-methyl-2-oxopentanoate|4-methyl-2-oxopentanoate	C00671|C00233	0.1985	-0.060641	NA	NA
Scer_CEY649	Saccharomyces cerevisiae	CEY649	S. cer. (French Guiana human)	(S)-malate	C00149	0.1985	0.15844	NA	NA
Scer_CEY649	Saccharomyces cerevisiae	CEY649	S. cer. (French Guiana human)	1-(sn-glycero-3-phospho)-1D-myo-inositol	C01225	0.1985	0.560914	NA	NA
Scer_CEY649	Saccharomyces cerevisiae	CEY649	S. cer. (French Guiana human)	1-pyrroline-3-hydroxy-5-carboxylic acid|5-oxo-L-proline	C04281|C01879	0.1985	-0.132544	NA	NA
Scer_CEY649	Saccharomyces cerevisiae	CEY649	S. cer. (French Guiana human)	1D-myo-inositol 1-phosphate|1D-myo-inositol 3-phosphate|alpha-D-galactose 1-phosphate|D-fructose 1-phosphate|D-fructose 6-phosphate|D-glucose 1-phosphate|D-glucose 6-phosphate|D-mannose 1-phosphate|D-mannose 6-phosphate|beta-D-Fructose 6-phosphate|beta-D-Glucose 6-phosphate|alpha-D-Glucose 6-phosphate|D-tagatofuranose 6-phosphate	C01177|C04006|C00446|C01094|C00085|C00103|C00092|C00636|C00275|C05345|C01172|C00668|C01097	0.1985	-0.122451	NA	NA
Scer_CEY649	Saccharomyces cerevisiae	CEY649	S. cer. (French Guiana human)	2-acetamido-5-oxopentanoate	C01250	0.1985	0.138925	NA	NA
Scer_CEY649	Saccharomyces cerevisiae	CEY649	S. cer. (French Guiana human)	2-acetyllactic acid|3-hydroxy-3-methyl-2-oxobutanoate|(2S)-2-acetolactate	C00900|C04181|C06010	0.1985	0.0259864	NA	NA
Scer_CEY649	Saccharomyces cerevisiae	CEY649	S. cer. (French Guiana human)	2-deoxy-D-ribose 5-phosphate	C00673	0.1985	0.256174	NA	NA
Scer_CEY649	Saccharomyces cerevisiae	CEY649	S. cer. (French Guiana human)	2-isopropylmaleic acid	C02631	0.1985	0.276167	NA	NA
Scer_CEY649	Saccharomyces cerevisiae	CEY649	S. cer. (French Guiana human)	2-oxoadipic acid	C00322	0.1985	0.248939	NA	NA
Scer_CEY649	Saccharomyces cerevisiae	CEY649	S. cer. (French Guiana human)	2-oxobutanoate|succinic semialdehyde|(S)-Methylmalonate semialdehyde|acetoacetate	C00109|C00232|C06002|C00164	0.1985	0.0736396	NA	NA
Scer_CEY649	Saccharomyces cerevisiae	CEY649	S. cer. (French Guiana human)	2-oxoglutarate|dehydro-D-arabinono-1,4-lactone	C00026|C06316	0.1985	0.295132	NA	NA
Scer_CEY649	Saccharomyces cerevisiae	CEY649	S. cer. (French Guiana human)	2-phospho-D-glyceric acid|3-phosphonato-D-glycerate(3-)	C00631|C00197	0.1985	-0.0404897	NA	NA
Scer_CEY649	Saccharomyces cerevisiae	CEY649	S. cer. (French Guiana human)	3-(4-hydroxyphenyl)pyruvate	C01179	0.1985	0.0980991	NA	NA
Scer_CEY649	Saccharomyces cerevisiae	CEY649	S. cer. (French Guiana human)	3-methyl-2-oxobutanoate	C00141	0.1985	-0.0188639	NA	NA
Scer_CEY649	Saccharomyces cerevisiae	CEY649	S. cer. (French Guiana human)	3-phospho-serine|O-phosphonatooxy-D-serine(2-)	C01005|C02532	0.1985	0.24981	NA	NA
Scer_CEY649	Saccharomyces cerevisiae	CEY649	S. cer. (French Guiana human)	4-aminobenzoate|anthranilate	C00568|C00108	0.1985	0.138607	NA	NA
Scer_CEY649	Saccharomyces cerevisiae	CEY649	S. cer. (French Guiana human)	5-aminolevulinate|L-glutamic 5-semialdehyde	C00430|C01165	0.1985	0.437503	NA	NA
Scer_CEY649	Saccharomyces cerevisiae	CEY649	S. cer. (French Guiana human)	6-phospho-D-gluconate	C00345	0.1985	0.212384	NA	NA
Scer_CEY649	Saccharomyces cerevisiae	CEY649	S. cer. (French Guiana human)	adenosine 2'-phosphate|AMP|dGMP|3'-AMP	C00946|C00020|C00362|C01367	0.1985	0.245587	NA	NA
Scer_CEY649	Saccharomyces cerevisiae	CEY649	S. cer. (French Guiana human)	adenosine 3',5'-bismonophosphate|ADP|dGDP	C00054|C00008|C00361	0.1985	-0.0354103	NA	NA
Scer_CEY649	Saccharomyces cerevisiae	CEY649	S. cer. (French Guiana human)	alpha-D-glucosamine 1-phosphate|alpha-D-glucosamine 6-phosphate	C06156|C00352	0.1985	-0.211238	NA	NA
Scer_CEY649	Saccharomyces cerevisiae	CEY649	S. cer. (French Guiana human)	alpha-D-ribose 1-phosphate(2-)|D-ribulose 5-phosphate|D-xylulose 5-phosphate|ribose-5-phosphate|aldehydo-D-ribose 5-phosphate	C00620|C00199|C00231|C03736|C00117	0.1985	-0.0265831	NA	NA
Scer_CEY649	Saccharomyces cerevisiae	CEY649	S. cer. (French Guiana human)	beta-D-fructose 2,6-bisphosphate|D-fructose 1,6-bisphosphate	C00665|C00354	0.1985	0.221208	NA	NA
Scer_CEY649	Saccharomyces cerevisiae	CEY649	S. cer. (French Guiana human)	cis-aconitate|trans-aconitate|dehydroascorbate	C00417|C02341|C05422	0.1985	0.275161	NA	NA
Scer_CEY649	Saccharomyces cerevisiae	CEY649	S. cer. (French Guiana human)	citrate|isocitrate	C00158|C00311	0.1985	0.154588	NA	NA
Scer_CEY649	Saccharomyces cerevisiae	CEY649	S. cer. (French Guiana human)	D-arabinono-1,4-lactone|2-hydroxyglutarate|(2R,3S)-3-methylmalate	C00652|C02630|C06032	0.1985	-0.179495	NA	NA
Scer_CEY649	Saccharomyces cerevisiae	CEY649	S. cer. (French Guiana human)	D-arabinose|D-ribose|D-xylose|D-xylulose|L-arabinose|L-xylulose	C00216|C00121|C00181|C00310|C00259|C00310	0.1985	0.100361	NA	NA
Scer_CEY649	Saccharomyces cerevisiae	CEY649	S. cer. (French Guiana human)	D-erythro-1-(imidazol-4-yl)glycerol 3-phosphate	C04666	0.1985	-0.31129	NA	NA
Scer_CEY649	Saccharomyces cerevisiae	CEY649	S. cer. (French Guiana human)	D-erythrose 4-phosphate	C00279	0.1985	-0.143708	NA	NA
Scer_CEY649	Saccharomyces cerevisiae	CEY649	S. cer. (French Guiana human)	D-fructose|D-galactose|D-glucose|D-mannose|L-sorbose|myo-inositol|alpha-D-Galactose|alpha-D-mannopyranose|beta-D-Glucose|alpha-D-Glucose|beta-D-Fructose|D-tagatose	C00095|C00124|C00031|C00159|C00247|C00137|C00984|C00936|C00221|C00267|C02336|C00795	0.1985	0.0191316	NA	NA
Scer_CEY649	Saccharomyces cerevisiae	CEY649	S. cer. (French Guiana human)	D-gluconate	C00257	0.1985	-0.0641248	NA	NA
Scer_CEY649	Saccharomyces cerevisiae	CEY649	S. cer. (French Guiana human)	D-Glycerate	C00258	0.1985	-0.176024	NA	NA
Scer_CEY649	Saccharomyces cerevisiae	CEY649	S. cer. (French Guiana human)	diacetyl	C00741	0.1985	0.0500674	NA	NA
Scer_CEY649	Saccharomyces cerevisiae	CEY649	S. cer. (French Guiana human)	dihydroxyacetone phosphate|glyceraldehyde 3-phosphate	C00111|C00661	0.1985	0.132677	NA	NA
Scer_CEY649	Saccharomyces cerevisiae	CEY649	S. cer. (French Guiana human)	erythro-4-hydroxy-L-glutamic acid	C05947	0.1985	0.016931	NA	NA
Scer_CEY649	Saccharomyces cerevisiae	CEY649	S. cer. (French Guiana human)	fumarate	C00122	0.1985	0.0552822	NA	NA
Scer_CEY649	Saccharomyces cerevisiae	CEY649	S. cer. (French Guiana human)	gamma-aminobutyrate	C00334	0.1985	-0.0527634	NA	NA
Scer_CEY649	Saccharomyces cerevisiae	CEY649	S. cer. (French Guiana human)	glutathione	C00051	0.1985	0.619875	NA	NA
Scer_CEY649	Saccharomyces cerevisiae	CEY649	S. cer. (French Guiana human)	glycerol 3-phosphate|glycerol 1-phosphate|glycerol 2-phosphate(2-)	C00093|C03189|C02979	0.1985	-0.0955026	NA	NA
Scer_CEY649	Saccharomyces cerevisiae	CEY649	S. cer. (French Guiana human)	hexanoate	C01585	0.1985	-0.339455	NA	NA
Scer_CEY649	Saccharomyces cerevisiae	CEY649	S. cer. (French Guiana human)	Imidazole-4-acetate	C02835	0.1985	-0.211083	NA	NA
Scer_CEY649	Saccharomyces cerevisiae	CEY649	S. cer. (French Guiana human)	itaconate	C00490	0.1985	-0.142776	NA	NA
Scer_CEY649	Saccharomyces cerevisiae	CEY649	S. cer. (French Guiana human)	L-2-amino-3-oxobutanoate|L-aspartate 4-semialdehyde	C03508|C00441	0.1985	-0.105681	NA	NA
Scer_CEY649	Saccharomyces cerevisiae	CEY649	S. cer. (French Guiana human)	L-2-aminoadipate|O-acetyl-L-homoserine	C00956|C01077	0.1985	0.394331	NA	NA
Scer_CEY649	Saccharomyces cerevisiae	CEY649	S. cer. (French Guiana human)	L-allysine|4-Acetamidobutanoate	C04076|C02946	0.1985	0.634808	NA	NA
Scer_CEY649	Saccharomyces cerevisiae	CEY649	S. cer. (French Guiana human)	L-citrulline	C00327	0.1985	0.991724	NA	NA
Scer_CEY649	Saccharomyces cerevisiae	CEY649	S. cer. (French Guiana human)	L-cystathionine	C02291	0.1985	0.900347	NA	NA
Scer_CEY649	Saccharomyces cerevisiae	CEY649	S. cer. (French Guiana human)	L-gamma-glutamyl-L-alanine|Ala-Glu	C03738|C20958	0.1985	0.00508058	NA	NA
Scer_CEY649	Saccharomyces cerevisiae	CEY649	S. cer. (French Guiana human)	L-gamma-glutamyl-L-cysteine	C00669	0.1985	0.771422	NA	NA
Scer_CEY649	Saccharomyces cerevisiae	CEY649	S. cer. (French Guiana human)	L-saccharopine	C00449	0.1985	0.0559945	NA	NA
Scer_CEY649	Saccharomyces cerevisiae	CEY649	S. cer. (French Guiana human)	maltose|sucrose|trehalose|melibiose|Isomaltose|6-O-alpha-D-glucopyranosyl-D-fructofuranose|turanose	C00208|C00089|C01083|C05402|C00252|C01742|C19636	0.1985	1.01185	NA	NA
Scer_CEY649	Saccharomyces cerevisiae	CEY649	S. cer. (French Guiana human)	N-acetyl-alpha-D-glucosamine 1-phosphate|N-acetyl-D-glucosamine 6-phosphate	C04501|C00357	0.1985	-0.349645	NA	NA
Scer_CEY649	Saccharomyces cerevisiae	CEY649	S. cer. (French Guiana human)	N-acetyl-L-glutamate	C00624	0.1985	0.9679	NA	NA
Scer_CEY649	Saccharomyces cerevisiae	CEY649	S. cer. (French Guiana human)	N-carbamoyl-L-aspartate	C00438	0.1985	-0.205226	NA	NA
Scer_CEY649	Saccharomyces cerevisiae	CEY649	S. cer. (French Guiana human)	N(2)-acetyl-L-ornithine	C00437	0.1985	0.470238	NA	NA
Scer_CEY649	Saccharomyces cerevisiae	CEY649	S. cer. (French Guiana human)	O-phospho-L-homoserine|O-phospho-L-threonine	C01102|C12147	0.1985	0.312411	NA	NA
Scer_CEY649	Saccharomyces cerevisiae	CEY649	S. cer. (French Guiana human)	octanoate	C06423	0.1985	-0.689259	NA	NA
Scer_CEY649	Saccharomyces cerevisiae	CEY649	S. cer. (French Guiana human)	ornithine	C01602	0.1985	0.851903	NA	NA
Scer_CEY649	Saccharomyces cerevisiae	CEY649	S. cer. (French Guiana human)	palmitoleate	C08362	0.1985	-1.90341	NA	NA
Scer_CEY649	Saccharomyces cerevisiae	CEY649	S. cer. (French Guiana human)	phosphoenolpyruvate	C00074	0.1985	-0.0652034	NA	NA
Scer_CEY649	Saccharomyces cerevisiae	CEY649	S. cer. (French Guiana human)	pseudouridine 5'-phosphate|UMP|uridine 2'-phosphate|3'-UMP	C01168|C00105|C03031|C01368	0.1985	0.129279	NA	NA
Scer_CEY649	Saccharomyces cerevisiae	CEY649	S. cer. (French Guiana human)	pyruvate|3-oxopropanoate	C00022|C00222	0.1985	-0.0481669	NA	NA
Scer_CEY649	Saccharomyces cerevisiae	CEY649	S. cer. (French Guiana human)	S-adenosyl-L-homocysteine	C00021	0.1985	-0.329591	NA	NA
Scer_CEY649	Saccharomyces cerevisiae	CEY649	S. cer. (French Guiana human)	sedoheptulose 7-phosphate	C05382	0.1985	0.0186021	NA	NA
Scer_CEY649	Saccharomyces cerevisiae	CEY649	S. cer. (French Guiana human)	sn-glycero-3-phosphoethanolamine	C01233	0.1985	-0.894654	NA	NA
Scer_CEY649	Saccharomyces cerevisiae	CEY649	S. cer. (French Guiana human)	succinate|Methylmalonate	C00042|C02170	0.1985	0.613579	NA	NA
Scer_CEY649	Saccharomyces cerevisiae	CEY649	S. cer. (French Guiana human)	UDP	C00015	0.1985	0.0212351	NA	NA
Scer_CEY649	Saccharomyces cerevisiae	CEY649	S. cer. (French Guiana human)	uracil	C00106	0.1985	-0.35013	NA	NA
Scer_CEY649	Saccharomyces cerevisiae	CEY649	S. cer. (French Guiana human)	uridine	C00299	0.1985	0.00642802	NA	NA
Scer_CLIB1411	Saccharomyces cerevisiae	CLIB1411	S. cer. (Asian fermentation)	(2E)-3-(methoxycarbonyl)pent-2-enedioic acid|but-1-ene-1,2,4-tricarboxylic acid	C11514|C04002	0.4955	0.825479	1	0.382858
Scer_CLIB1411	Saccharomyces cerevisiae	CLIB1411	S. cer. (Asian fermentation)	(2R,3R)-2,3-dihydroxy-3-methylpentanoate|(R)-mevalonate|(R)-pantoate	C06007|C00418|C00522	0.4955	-0.276261	1	0.382858
Scer_CLIB1411	Saccharomyces cerevisiae	CLIB1411	S. cer. (Asian fermentation)	(2R,3S)-3-isopropylmalate|2-isopropylmalate	C04411|C02504	0.4955	0.547646	1	0.382858
Scer_CLIB1411	Saccharomyces cerevisiae	CLIB1411	S. cer. (Asian fermentation)	(2S)-2-isopropyl-3-oxosuccinate|shikimate	C04236|C00493	0.4955	0.281107	1	0.382858
Scer_CLIB1411	Saccharomyces cerevisiae	CLIB1411	S. cer. (Asian fermentation)	(2S,3R)-3-hydroxybutane-1,2,3-tricarboxylic acid|2-methylcitrate|homocitrate|homoisocitrate	C04593|C02225|C01251|C05662	0.4955	0.657376	1	0.382858
Scer_CLIB1411	Saccharomyces cerevisiae	CLIB1411	S. cer. (Asian fermentation)	(N(omega)-L-arginino)succinic acid	C03406	0.4955	-0.266031	1	0.382858
Scer_CLIB1411	Saccharomyces cerevisiae	CLIB1411	S. cer. (Asian fermentation)	(R)-2,3-dihydroxy-3-methylbutanoate|2-deoxy-D-ribose	C04272|C01801	0.4955	-0.129859	1	0.382858
Scer_CLIB1411	Saccharomyces cerevisiae	CLIB1411	S. cer. (Asian fermentation)	(R)-acetoin|ethyl acetate|butyrate	C00810|C00849|C00246	0.4955	0.00338322	1	0.382858
Scer_CLIB1411	Saccharomyces cerevisiae	CLIB1411	S. cer. (Asian fermentation)	(S)-3-methyl-2-oxopentanoate|4-methyl-2-oxopentanoate	C00671|C00233	0.4955	-0.227842	1	0.382858
Scer_CLIB1411	Saccharomyces cerevisiae	CLIB1411	S. cer. (Asian fermentation)	(S)-malate	C00149	0.4955	-0.0609424	1	0.382858
Scer_CLIB1411	Saccharomyces cerevisiae	CLIB1411	S. cer. (Asian fermentation)	1-(sn-glycero-3-phospho)-1D-myo-inositol	C01225	0.4955	1.46294	1	0.382858
Scer_CLIB1411	Saccharomyces cerevisiae	CLIB1411	S. cer. (Asian fermentation)	1-pyrroline-3-hydroxy-5-carboxylic acid|5-oxo-L-proline	C04281|C01879	0.4955	0.0909553	1	0.382858
Scer_CLIB1411	Saccharomyces cerevisiae	CLIB1411	S. cer. (Asian fermentation)	1D-myo-inositol 1-phosphate|1D-myo-inositol 3-phosphate|alpha-D-galactose 1-phosphate|D-fructose 1-phosphate|D-fructose 6-phosphate|D-glucose 1-phosphate|D-glucose 6-phosphate|D-mannose 1-phosphate|D-mannose 6-phosphate|beta-D-Fructose 6-phosphate|beta-D-Glucose 6-phosphate|alpha-D-Glucose 6-phosphate|D-tagatofuranose 6-phosphate	C01177|C04006|C00446|C01094|C00085|C00103|C00092|C00636|C00275|C05345|C01172|C00668|C01097	0.4955	-0.216999	1	0.382858
Scer_CLIB1411	Saccharomyces cerevisiae	CLIB1411	S. cer. (Asian fermentation)	2-acetamido-5-oxopentanoate	C01250	0.4955	-0.324511	1	0.382858
Scer_CLIB1411	Saccharomyces cerevisiae	CLIB1411	S. cer. (Asian fermentation)	2-acetyllactic acid|3-hydroxy-3-methyl-2-oxobutanoate|(2S)-2-acetolactate	C00900|C04181|C06010	0.4955	-0.287849	1	0.382858
Scer_CLIB1411	Saccharomyces cerevisiae	CLIB1411	S. cer. (Asian fermentation)	2-deoxy-D-ribose 5-phosphate	C00673	0.4955	0.0568693	1	0.382858
Scer_CLIB1411	Saccharomyces cerevisiae	CLIB1411	S. cer. (Asian fermentation)	2-isopropylmaleic acid	C02631	0.4955	0.930271	1	0.382858
Scer_CLIB1411	Saccharomyces cerevisiae	CLIB1411	S. cer. (Asian fermentation)	2-oxoadipic acid	C00322	0.4955	-0.0967464	1	0.382858
Scer_CLIB1411	Saccharomyces cerevisiae	CLIB1411	S. cer. (Asian fermentation)	2-oxobutanoate|succinic semialdehyde|(S)-Methylmalonate semialdehyde|acetoacetate	C00109|C00232|C06002|C00164	0.4955	-0.215991	1	0.382858
Scer_CLIB1411	Saccharomyces cerevisiae	CLIB1411	S. cer. (Asian fermentation)	2-oxoglutarate|dehydro-D-arabinono-1,4-lactone	C00026|C06316	0.4955	0.439421	1	0.382858
Scer_CLIB1411	Saccharomyces cerevisiae	CLIB1411	S. cer. (Asian fermentation)	2-phospho-D-glyceric acid|3-phosphonato-D-glycerate(3-)	C00631|C00197	0.4955	-0.261244	1	0.382858
Scer_CLIB1411	Saccharomyces cerevisiae	CLIB1411	S. cer. (Asian fermentation)	3-(4-hydroxyphenyl)pyruvate	C01179	0.4955	-0.160486	1	0.382858
Scer_CLIB1411	Saccharomyces cerevisiae	CLIB1411	S. cer. (Asian fermentation)	3-methyl-2-oxobutanoate	C00141	0.4955	0.234921	1	0.382858
Scer_CLIB1411	Saccharomyces cerevisiae	CLIB1411	S. cer. (Asian fermentation)	3-phospho-serine|O-phosphonatooxy-D-serine(2-)	C01005|C02532	0.4955	0.340275	1	0.382858
Scer_CLIB1411	Saccharomyces cerevisiae	CLIB1411	S. cer. (Asian fermentation)	4-aminobenzoate|anthranilate	C00568|C00108	0.4955	0.0391744	1	0.382858
Scer_CLIB1411	Saccharomyces cerevisiae	CLIB1411	S. cer. (Asian fermentation)	5-aminolevulinate|L-glutamic 5-semialdehyde	C00430|C01165	0.4955	-0.130594	1	0.382858
Scer_CLIB1411	Saccharomyces cerevisiae	CLIB1411	S. cer. (Asian fermentation)	6-phospho-D-gluconate	C00345	0.4955	0.0649505	1	0.382858
Scer_CLIB1411	Saccharomyces cerevisiae	CLIB1411	S. cer. (Asian fermentation)	adenosine 2'-phosphate|AMP|dGMP|3'-AMP	C00946|C00020|C00362|C01367	0.4955	0.00838846	1	0.382858
Scer_CLIB1411	Saccharomyces cerevisiae	CLIB1411	S. cer. (Asian fermentation)	adenosine 3',5'-bismonophosphate|ADP|dGDP	C00054|C00008|C00361	0.4955	0.165581	1	0.382858
Scer_CLIB1411	Saccharomyces cerevisiae	CLIB1411	S. cer. (Asian fermentation)	alpha-D-glucosamine 1-phosphate|alpha-D-glucosamine 6-phosphate	C06156|C00352	0.4955	0.274268	1	0.382858
Scer_CLIB1411	Saccharomyces cerevisiae	CLIB1411	S. cer. (Asian fermentation)	alpha-D-ribose 1-phosphate(2-)|D-ribulose 5-phosphate|D-xylulose 5-phosphate|ribose-5-phosphate|aldehydo-D-ribose 5-phosphate	C00620|C00199|C00231|C03736|C00117	0.4955	-0.059253	1	0.382858
Scer_CLIB1411	Saccharomyces cerevisiae	CLIB1411	S. cer. (Asian fermentation)	beta-D-fructose 2,6-bisphosphate|D-fructose 1,6-bisphosphate	C00665|C00354	0.4955	-0.421064	1	0.382858
Scer_CLIB1411	Saccharomyces cerevisiae	CLIB1411	S. cer. (Asian fermentation)	cis-aconitate|trans-aconitate|dehydroascorbate	C00417|C02341|C05422	0.4955	0.140869	1	0.382858
Scer_CLIB1411	Saccharomyces cerevisiae	CLIB1411	S. cer. (Asian fermentation)	citrate|isocitrate	C00158|C00311	0.4955	-0.0310123	1	0.382858
Scer_CLIB1411	Saccharomyces cerevisiae	CLIB1411	S. cer. (Asian fermentation)	D-arabinono-1,4-lactone|2-hydroxyglutarate|(2R,3S)-3-methylmalate	C00652|C02630|C06032	0.4955	-0.0555379	1	0.382858
Scer_CLIB1411	Saccharomyces cerevisiae	CLIB1411	S. cer. (Asian fermentation)	D-arabinose|D-ribose|D-xylose|D-xylulose|L-arabinose|L-xylulose	C00216|C00121|C00181|C00310|C00259|C00310	0.4955	-0.202613	1	0.382858
Scer_CLIB1411	Saccharomyces cerevisiae	CLIB1411	S. cer. (Asian fermentation)	D-erythro-1-(imidazol-4-yl)glycerol 3-phosphate	C04666	0.4955	-0.325685	1	0.382858
Scer_CLIB1411	Saccharomyces cerevisiae	CLIB1411	S. cer. (Asian fermentation)	D-erythrose 4-phosphate	C00279	0.4955	0.0599475	1	0.382858
Scer_CLIB1411	Saccharomyces cerevisiae	CLIB1411	S. cer. (Asian fermentation)	D-fructose|D-galactose|D-glucose|D-mannose|L-sorbose|myo-inositol|alpha-D-Galactose|alpha-D-mannopyranose|beta-D-Glucose|alpha-D-Glucose|beta-D-Fructose|D-tagatose	C00095|C00124|C00031|C00159|C00247|C00137|C00984|C00936|C00221|C00267|C02336|C00795	0.4955	-0.202207	1	0.382858
Scer_CLIB1411	Saccharomyces cerevisiae	CLIB1411	S. cer. (Asian fermentation)	D-gluconate	C00257	0.4955	0.105905	1	0.382858
Scer_CLIB1411	Saccharomyces cerevisiae	CLIB1411	S. cer. (Asian fermentation)	D-Glycerate	C00258	0.4955	-0.192932	1	0.382858
Scer_CLIB1411	Saccharomyces cerevisiae	CLIB1411	S. cer. (Asian fermentation)	diacetyl	C00741	0.4955	-0.235165	1	0.382858
Scer_CLIB1411	Saccharomyces cerevisiae	CLIB1411	S. cer. (Asian fermentation)	dihydroxyacetone phosphate|glyceraldehyde 3-phosphate	C00111|C00661	0.4955	-0.277779	1	0.382858
Scer_CLIB1411	Saccharomyces cerevisiae	CLIB1411	S. cer. (Asian fermentation)	erythro-4-hydroxy-L-glutamic acid	C05947	0.4955	-0.095229	1	0.382858
Scer_CLIB1411	Saccharomyces cerevisiae	CLIB1411	S. cer. (Asian fermentation)	fumarate	C00122	0.4955	0.067661	1	0.382858
Scer_CLIB1411	Saccharomyces cerevisiae	CLIB1411	S. cer. (Asian fermentation)	gamma-aminobutyrate	C00334	0.4955	0.191211	1	0.382858
Scer_CLIB1411	Saccharomyces cerevisiae	CLIB1411	S. cer. (Asian fermentation)	glutathione	C00051	0.4955	0.00918447	1	0.382858
Scer_CLIB1411	Saccharomyces cerevisiae	CLIB1411	S. cer. (Asian fermentation)	glycerol 3-phosphate|glycerol 1-phosphate|glycerol 2-phosphate(2-)	C00093|C03189|C02979	0.4955	0.0755719	1	0.382858
Scer_CLIB1411	Saccharomyces cerevisiae	CLIB1411	S. cer. (Asian fermentation)	hexanoate	C01585	0.4955	0.147074	1	0.382858
Scer_CLIB1411	Saccharomyces cerevisiae	CLIB1411	S. cer. (Asian fermentation)	Imidazole-4-acetate	C02835	0.4955	-0.438822	1	0.382858
Scer_CLIB1411	Saccharomyces cerevisiae	CLIB1411	S. cer. (Asian fermentation)	itaconate	C00490	0.4955	-0.0329585	1	0.382858
Scer_CLIB1411	Saccharomyces cerevisiae	CLIB1411	S. cer. (Asian fermentation)	L-2-amino-3-oxobutanoate|L-aspartate 4-semialdehyde	C03508|C00441	0.4955	-0.0611585	1	0.382858
Scer_CLIB1411	Saccharomyces cerevisiae	CLIB1411	S. cer. (Asian fermentation)	L-2-aminoadipate|O-acetyl-L-homoserine	C00956|C01077	0.4955	0.0875776	1	0.382858
Scer_CLIB1411	Saccharomyces cerevisiae	CLIB1411	S. cer. (Asian fermentation)	L-allysine|4-Acetamidobutanoate	C04076|C02946	0.4955	-0.303705	1	0.382858
Scer_CLIB1411	Saccharomyces cerevisiae	CLIB1411	S. cer. (Asian fermentation)	L-citrulline	C00327	0.4955	-0.136381	1	0.382858
Scer_CLIB1411	Saccharomyces cerevisiae	CLIB1411	S. cer. (Asian fermentation)	L-cystathionine	C02291	0.4955	0.198809	1	0.382858
Scer_CLIB1411	Saccharomyces cerevisiae	CLIB1411	S. cer. (Asian fermentation)	L-gamma-glutamyl-L-alanine|Ala-Glu	C03738|C20958	0.4955	-0.0207984	1	0.382858
Scer_CLIB1411	Saccharomyces cerevisiae	CLIB1411	S. cer. (Asian fermentation)	L-gamma-glutamyl-L-cysteine	C00669	0.4955	-0.0627256	1	0.382858
Scer_CLIB1411	Saccharomyces cerevisiae	CLIB1411	S. cer. (Asian fermentation)	L-saccharopine	C00449	0.4955	0.19605	1	0.382858
Scer_CLIB1411	Saccharomyces cerevisiae	CLIB1411	S. cer. (Asian fermentation)	maltose|sucrose|trehalose|melibiose|Isomaltose|6-O-alpha-D-glucopyranosyl-D-fructofuranose|turanose	C00208|C00089|C01083|C05402|C00252|C01742|C19636	0.4955	1.88659	1	0.382858
Scer_CLIB1411	Saccharomyces cerevisiae	CLIB1411	S. cer. (Asian fermentation)	N-acetyl-alpha-D-glucosamine 1-phosphate|N-acetyl-D-glucosamine 6-phosphate	C04501|C00357	0.4955	0.477236	1	0.382858
Scer_CLIB1411	Saccharomyces cerevisiae	CLIB1411	S. cer. (Asian fermentation)	N-acetyl-L-glutamate	C00624	0.4955	-0.594327	1	0.382858
Scer_CLIB1411	Saccharomyces cerevisiae	CLIB1411	S. cer. (Asian fermentation)	N-carbamoyl-L-aspartate	C00438	0.4955	-0.260731	1	0.382858
Scer_CLIB1411	Saccharomyces cerevisiae	CLIB1411	S. cer. (Asian fermentation)	N(2)-acetyl-L-ornithine	C00437	0.4955	-0.0870513	1	0.382858
Scer_CLIB1411	Saccharomyces cerevisiae	CLIB1411	S. cer. (Asian fermentation)	O-phospho-L-homoserine|O-phospho-L-threonine	C01102|C12147	0.4955	0.172303	1	0.382858
Scer_CLIB1411	Saccharomyces cerevisiae	CLIB1411	S. cer. (Asian fermentation)	octanoate	C06423	0.4955	-0.195409	1	0.382858
Scer_CLIB1411	Saccharomyces cerevisiae	CLIB1411	S. cer. (Asian fermentation)	ornithine	C01602	0.4955	-0.184117	1	0.382858
Scer_CLIB1411	Saccharomyces cerevisiae	CLIB1411	S. cer. (Asian fermentation)	palmitoleate	C08362	0.4955	-1.32004	1	0.382858
Scer_CLIB1411	Saccharomyces cerevisiae	CLIB1411	S. cer. (Asian fermentation)	phosphoenolpyruvate	C00074	0.4955	-0.0490603	1	0.382858
Scer_CLIB1411	Saccharomyces cerevisiae	CLIB1411	S. cer. (Asian fermentation)	pseudouridine 5'-phosphate|UMP|uridine 2'-phosphate|3'-UMP	C01168|C00105|C03031|C01368	0.4955	-0.0389945	1	0.382858
Scer_CLIB1411	Saccharomyces cerevisiae	CLIB1411	S. cer. (Asian fermentation)	pyruvate|3-oxopropanoate	C00022|C00222	0.4955	-0.146349	1	0.382858
Scer_CLIB1411	Saccharomyces cerevisiae	CLIB1411	S. cer. (Asian fermentation)	S-adenosyl-L-homocysteine	C00021	0.4955	-0.770744	1	0.382858
Scer_CLIB1411	Saccharomyces cerevisiae	CLIB1411	S. cer. (Asian fermentation)	sedoheptulose 7-phosphate	C05382	0.4955	0.161914	1	0.382858
Scer_CLIB1411	Saccharomyces cerevisiae	CLIB1411	S. cer. (Asian fermentation)	sn-glycero-3-phosphoethanolamine	C01233	0.4955	-0.317752	1	0.382858
Scer_CLIB1411	Saccharomyces cerevisiae	CLIB1411	S. cer. (Asian fermentation)	succinate|Methylmalonate	C00042|C02170	0.4955	0.220304	1	0.382858
Scer_CLIB1411	Saccharomyces cerevisiae	CLIB1411	S. cer. (Asian fermentation)	UDP	C00015	0.4955	-0.0303158	1	0.382858
Scer_CLIB1411	Saccharomyces cerevisiae	CLIB1411	S. cer. (Asian fermentation)	uracil	C00106	0.4955	0.17053	1	0.382858
Scer_CLIB1411	Saccharomyces cerevisiae	CLIB1411	S. cer. (Asian fermentation)	uridine	C00299	0.4955	0.411277	1	0.382858
Scer_CLIB415	Saccharomyces cerevisiae	CLIB415	S. cer. (Asian fermentation)	(2E)-3-(methoxycarbonyl)pent-2-enedioic acid|but-1-ene-1,2,4-tricarboxylic acid	C11514|C04002	0.71975	1.59021	1	0.324293
Scer_CLIB415	Saccharomyces cerevisiae	CLIB415	S. cer. (Asian fermentation)	(2R,3R)-2,3-dihydroxy-3-methylpentanoate|(R)-mevalonate|(R)-pantoate	C06007|C00418|C00522	0.71975	-1.06757	1	0.324293
Scer_CLIB415	Saccharomyces cerevisiae	CLIB415	S. cer. (Asian fermentation)	(2R,3S)-3-isopropylmalate|2-isopropylmalate	C04411|C02504	0.71975	-0.179084	1	0.324293
Scer_CLIB415	Saccharomyces cerevisiae	CLIB415	S. cer. (Asian fermentation)	(2S)-2-isopropyl-3-oxosuccinate|shikimate	C04236|C00493	0.71975	-0.386618	1	0.324293
Scer_CLIB415	Saccharomyces cerevisiae	CLIB415	S. cer. (Asian fermentation)	(2S,3R)-3-hydroxybutane-1,2,3-tricarboxylic acid|2-methylcitrate|homocitrate|homoisocitrate	C04593|C02225|C01251|C05662	0.71975	1.52868	1	0.324293
Scer_CLIB415	Saccharomyces cerevisiae	CLIB415	S. cer. (Asian fermentation)	(N(omega)-L-arginino)succinic acid	C03406	0.71975	0.085526	1	0.324293
Scer_CLIB415	Saccharomyces cerevisiae	CLIB415	S. cer. (Asian fermentation)	(R)-2,3-dihydroxy-3-methylbutanoate|2-deoxy-D-ribose	C04272|C01801	0.71975	-1.14988	1	0.324293
Scer_CLIB415	Saccharomyces cerevisiae	CLIB415	S. cer. (Asian fermentation)	(R)-acetoin|ethyl acetate|butyrate	C00810|C00849|C00246	0.71975	0.787269	1	0.324293
Scer_CLIB415	Saccharomyces cerevisiae	CLIB415	S. cer. (Asian fermentation)	(S)-3-methyl-2-oxopentanoate|4-methyl-2-oxopentanoate	C00671|C00233	0.71975	-0.00738795	1	0.324293
Scer_CLIB415	Saccharomyces cerevisiae	CLIB415	S. cer. (Asian fermentation)	(S)-malate	C00149	0.71975	0.446612	1	0.324293
Scer_CLIB415	Saccharomyces cerevisiae	CLIB415	S. cer. (Asian fermentation)	1-(sn-glycero-3-phospho)-1D-myo-inositol	C01225	0.71975	1.7554	1	0.324293
Scer_CLIB415	Saccharomyces cerevisiae	CLIB415	S. cer. (Asian fermentation)	1-pyrroline-3-hydroxy-5-carboxylic acid|5-oxo-L-proline	C04281|C01879	0.71975	-0.0954392	1	0.324293
Scer_CLIB415	Saccharomyces cerevisiae	CLIB415	S. cer. (Asian fermentation)	1D-myo-inositol 1-phosphate|1D-myo-inositol 3-phosphate|alpha-D-galactose 1-phosphate|D-fructose 1-phosphate|D-fructose 6-phosphate|D-glucose 1-phosphate|D-glucose 6-phosphate|D-mannose 1-phosphate|D-mannose 6-phosphate|beta-D-Fructose 6-phosphate|beta-D-Glucose 6-phosphate|alpha-D-Glucose 6-phosphate|D-tagatofuranose 6-phosphate	C01177|C04006|C00446|C01094|C00085|C00103|C00092|C00636|C00275|C05345|C01172|C00668|C01097	0.71975	-0.0621541	1	0.324293
Scer_CLIB415	Saccharomyces cerevisiae	CLIB415	S. cer. (Asian fermentation)	2-acetamido-5-oxopentanoate	C01250	0.71975	-0.650081	1	0.324293
Scer_CLIB415	Saccharomyces cerevisiae	CLIB415	S. cer. (Asian fermentation)	2-acetyllactic acid|3-hydroxy-3-methyl-2-oxobutanoate|(2S)-2-acetolactate	C00900|C04181|C06010	0.71975	0.0811783	1	0.324293
Scer_CLIB415	Saccharomyces cerevisiae	CLIB415	S. cer. (Asian fermentation)	2-deoxy-D-ribose 5-phosphate	C00673	0.71975	-1.22189	1	0.324293
Scer_CLIB415	Saccharomyces cerevisiae	CLIB415	S. cer. (Asian fermentation)	2-isopropylmaleic acid	C02631	0.71975	-0.00411794	1	0.324293
Scer_CLIB415	Saccharomyces cerevisiae	CLIB415	S. cer. (Asian fermentation)	2-oxoadipic acid	C00322	0.71975	0.0970348	1	0.324293
Scer_CLIB415	Saccharomyces cerevisiae	CLIB415	S. cer. (Asian fermentation)	2-oxobutanoate|succinic semialdehyde|(S)-Methylmalonate semialdehyde|acetoacetate	C00109|C00232|C06002|C00164	0.71975	0.283157	1	0.324293
Scer_CLIB415	Saccharomyces cerevisiae	CLIB415	S. cer. (Asian fermentation)	2-oxoglutarate|dehydro-D-arabinono-1,4-lactone	C00026|C06316	0.71975	2.75332	1	0.324293
Scer_CLIB415	Saccharomyces cerevisiae	CLIB415	S. cer. (Asian fermentation)	2-phospho-D-glyceric acid|3-phosphonato-D-glycerate(3-)	C00631|C00197	0.71975	-0.946397	1	0.324293
Scer_CLIB415	Saccharomyces cerevisiae	CLIB415	S. cer. (Asian fermentation)	3-(4-hydroxyphenyl)pyruvate	C01179	0.71975	0.110556	1	0.324293
Scer_CLIB415	Saccharomyces cerevisiae	CLIB415	S. cer. (Asian fermentation)	3-methyl-2-oxobutanoate	C00141	0.71975	0.114336	1	0.324293
Scer_CLIB415	Saccharomyces cerevisiae	CLIB415	S. cer. (Asian fermentation)	3-phospho-serine|O-phosphonatooxy-D-serine(2-)	C01005|C02532	0.71975	-0.285331	1	0.324293
Scer_CLIB415	Saccharomyces cerevisiae	CLIB415	S. cer. (Asian fermentation)	4-aminobenzoate|anthranilate	C00568|C00108	0.71975	0.129765	1	0.324293
Scer_CLIB415	Saccharomyces cerevisiae	CLIB415	S. cer. (Asian fermentation)	5-aminolevulinate|L-glutamic 5-semialdehyde	C00430|C01165	0.71975	-1.52944	1	0.324293
Scer_CLIB415	Saccharomyces cerevisiae	CLIB415	S. cer. (Asian fermentation)	6-phospho-D-gluconate	C00345	0.71975	0.238521	1	0.324293
Scer_CLIB415	Saccharomyces cerevisiae	CLIB415	S. cer. (Asian fermentation)	adenosine 2'-phosphate|AMP|dGMP|3'-AMP	C00946|C00020|C00362|C01367	0.71975	-0.286005	1	0.324293
Scer_CLIB415	Saccharomyces cerevisiae	CLIB415	S. cer. (Asian fermentation)	adenosine 3',5'-bismonophosphate|ADP|dGDP	C00054|C00008|C00361	0.71975	-0.28223	1	0.324293
Scer_CLIB415	Saccharomyces cerevisiae	CLIB415	S. cer. (Asian fermentation)	alpha-D-glucosamine 1-phosphate|alpha-D-glucosamine 6-phosphate	C06156|C00352	0.71975	-0.197778	1	0.324293
Scer_CLIB415	Saccharomyces cerevisiae	CLIB415	S. cer. (Asian fermentation)	alpha-D-ribose 1-phosphate(2-)|D-ribulose 5-phosphate|D-xylulose 5-phosphate|ribose-5-phosphate|aldehydo-D-ribose 5-phosphate	C00620|C00199|C00231|C03736|C00117	0.71975	0.146178	1	0.324293
Scer_CLIB415	Saccharomyces cerevisiae	CLIB415	S. cer. (Asian fermentation)	beta-D-fructose 2,6-bisphosphate|D-fructose 1,6-bisphosphate	C00665|C00354	0.71975	0.0169347	1	0.324293
Scer_CLIB415	Saccharomyces cerevisiae	CLIB415	S. cer. (Asian fermentation)	cis-aconitate|trans-aconitate|dehydroascorbate	C00417|C02341|C05422	0.71975	0.431917	1	0.324293
Scer_CLIB415	Saccharomyces cerevisiae	CLIB415	S. cer. (Asian fermentation)	citrate|isocitrate	C00158|C00311	0.71975	0.418345	1	0.324293
Scer_CLIB415	Saccharomyces cerevisiae	CLIB415	S. cer. (Asian fermentation)	D-arabinono-1,4-lactone|2-hydroxyglutarate|(2R,3S)-3-methylmalate	C00652|C02630|C06032	0.71975	0.39385	1	0.324293
Scer_CLIB415	Saccharomyces cerevisiae	CLIB415	S. cer. (Asian fermentation)	D-arabinose|D-ribose|D-xylose|D-xylulose|L-arabinose|L-xylulose	C00216|C00121|C00181|C00310|C00259|C00310	0.71975	0.156678	1	0.324293
Scer_CLIB415	Saccharomyces cerevisiae	CLIB415	S. cer. (Asian fermentation)	D-erythro-1-(imidazol-4-yl)glycerol 3-phosphate	C04666	0.71975	-0.381311	1	0.324293
Scer_CLIB415	Saccharomyces cerevisiae	CLIB415	S. cer. (Asian fermentation)	D-erythrose 4-phosphate	C00279	0.71975	-0.0194146	1	0.324293
Scer_CLIB415	Saccharomyces cerevisiae	CLIB415	S. cer. (Asian fermentation)	D-fructose|D-galactose|D-glucose|D-mannose|L-sorbose|myo-inositol|alpha-D-Galactose|alpha-D-mannopyranose|beta-D-Glucose|alpha-D-Glucose|beta-D-Fructose|D-tagatose	C00095|C00124|C00031|C00159|C00247|C00137|C00984|C00936|C00221|C00267|C02336|C00795	0.71975	-0.00713643	1	0.324293
Scer_CLIB415	Saccharomyces cerevisiae	CLIB415	S. cer. (Asian fermentation)	D-gluconate	C00257	0.71975	0.37983	1	0.324293
Scer_CLIB415	Saccharomyces cerevisiae	CLIB415	S. cer. (Asian fermentation)	D-Glycerate	C00258	0.71975	-0.100719	1	0.324293
Scer_CLIB415	Saccharomyces cerevisiae	CLIB415	S. cer. (Asian fermentation)	diacetyl	C00741	0.71975	0.203159	1	0.324293
Scer_CLIB415	Saccharomyces cerevisiae	CLIB415	S. cer. (Asian fermentation)	dihydroxyacetone phosphate|glyceraldehyde 3-phosphate	C00111|C00661	0.71975	-0.0603457	1	0.324293
Scer_CLIB415	Saccharomyces cerevisiae	CLIB415	S. cer. (Asian fermentation)	erythro-4-hydroxy-L-glutamic acid	C05947	0.71975	-0.094331	1	0.324293
Scer_CLIB415	Saccharomyces cerevisiae	CLIB415	S. cer. (Asian fermentation)	fumarate	C00122	0.71975	0.759637	1	0.324293
Scer_CLIB415	Saccharomyces cerevisiae	CLIB415	S. cer. (Asian fermentation)	gamma-aminobutyrate	C00334	0.71975	-0.120056	1	0.324293
Scer_CLIB415	Saccharomyces cerevisiae	CLIB415	S. cer. (Asian fermentation)	glutathione	C00051	0.71975	-0.573454	1	0.324293
Scer_CLIB415	Saccharomyces cerevisiae	CLIB415	S. cer. (Asian fermentation)	glycerol 3-phosphate|glycerol 1-phosphate|glycerol 2-phosphate(2-)	C00093|C03189|C02979	0.71975	-0.107208	1	0.324293
Scer_CLIB415	Saccharomyces cerevisiae	CLIB415	S. cer. (Asian fermentation)	hexanoate	C01585	0.71975	-1.03284	1	0.324293
Scer_CLIB415	Saccharomyces cerevisiae	CLIB415	S. cer. (Asian fermentation)	Imidazole-4-acetate	C02835	0.71975	-0.0106044	1	0.324293
Scer_CLIB415	Saccharomyces cerevisiae	CLIB415	S. cer. (Asian fermentation)	itaconate	C00490	0.71975	0.654144	1	0.324293
Scer_CLIB415	Saccharomyces cerevisiae	CLIB415	S. cer. (Asian fermentation)	L-2-amino-3-oxobutanoate|L-aspartate 4-semialdehyde	C03508|C00441	0.71975	-0.335792	1	0.324293
Scer_CLIB415	Saccharomyces cerevisiae	CLIB415	S. cer. (Asian fermentation)	L-2-aminoadipate|O-acetyl-L-homoserine	C00956|C01077	0.71975	0.286827	1	0.324293
Scer_CLIB415	Saccharomyces cerevisiae	CLIB415	S. cer. (Asian fermentation)	L-allysine|4-Acetamidobutanoate	C04076|C02946	0.71975	1.04471	1	0.324293
Scer_CLIB415	Saccharomyces cerevisiae	CLIB415	S. cer. (Asian fermentation)	L-citrulline	C00327	0.71975	-1.12049	1	0.324293
Scer_CLIB415	Saccharomyces cerevisiae	CLIB415	S. cer. (Asian fermentation)	L-cystathionine	C02291	0.71975	-0.0835139	1	0.324293
Scer_CLIB415	Saccharomyces cerevisiae	CLIB415	S. cer. (Asian fermentation)	L-gamma-glutamyl-L-alanine|Ala-Glu	C03738|C20958	0.71975	0.0623424	1	0.324293
Scer_CLIB415	Saccharomyces cerevisiae	CLIB415	S. cer. (Asian fermentation)	L-gamma-glutamyl-L-cysteine	C00669	0.71975	-0.316697	1	0.324293
Scer_CLIB415	Saccharomyces cerevisiae	CLIB415	S. cer. (Asian fermentation)	L-saccharopine	C00449	0.71975	-0.03521	1	0.324293
Scer_CLIB415	Saccharomyces cerevisiae	CLIB415	S. cer. (Asian fermentation)	maltose|sucrose|trehalose|melibiose|Isomaltose|6-O-alpha-D-glucopyranosyl-D-fructofuranose|turanose	C00208|C00089|C01083|C05402|C00252|C01742|C19636	0.71975	2.73144	1	0.324293
Scer_CLIB415	Saccharomyces cerevisiae	CLIB415	S. cer. (Asian fermentation)	N-acetyl-alpha-D-glucosamine 1-phosphate|N-acetyl-D-glucosamine 6-phosphate	C04501|C00357	0.71975	-0.822376	1	0.324293
Scer_CLIB415	Saccharomyces cerevisiae	CLIB415	S. cer. (Asian fermentation)	N-acetyl-L-glutamate	C00624	0.71975	1.27218	1	0.324293
Scer_CLIB415	Saccharomyces cerevisiae	CLIB415	S. cer. (Asian fermentation)	N-carbamoyl-L-aspartate	C00438	0.71975	-0.0775191	1	0.324293
Scer_CLIB415	Saccharomyces cerevisiae	CLIB415	S. cer. (Asian fermentation)	N(2)-acetyl-L-ornithine	C00437	0.71975	-0.497501	1	0.324293
Scer_CLIB415	Saccharomyces cerevisiae	CLIB415	S. cer. (Asian fermentation)	O-phospho-L-homoserine|O-phospho-L-threonine	C01102|C12147	0.71975	-0.24274	1	0.324293
Scer_CLIB415	Saccharomyces cerevisiae	CLIB415	S. cer. (Asian fermentation)	octanoate	C06423	0.71975	-2.41869	1	0.324293
Scer_CLIB415	Saccharomyces cerevisiae	CLIB415	S. cer. (Asian fermentation)	ornithine	C01602	0.71975	-1.16378	1	0.324293
Scer_CLIB415	Saccharomyces cerevisiae	CLIB415	S. cer. (Asian fermentation)	palmitoleate	C08362	0.71975	-0.0627262	1	0.324293
Scer_CLIB415	Saccharomyces cerevisiae	CLIB415	S. cer. (Asian fermentation)	phosphoenolpyruvate	C00074	0.71975	-0.328292	1	0.324293
Scer_CLIB415	Saccharomyces cerevisiae	CLIB415	S. cer. (Asian fermentation)	pseudouridine 5'-phosphate|UMP|uridine 2'-phosphate|3'-UMP	C01168|C00105|C03031|C01368	0.71975	0.121514	1	0.324293
Scer_CLIB415	Saccharomyces cerevisiae	CLIB415	S. cer. (Asian fermentation)	pyruvate|3-oxopropanoate	C00022|C00222	0.71975	-0.10781	1	0.324293
Scer_CLIB415	Saccharomyces cerevisiae	CLIB415	S. cer. (Asian fermentation)	S-adenosyl-L-homocysteine	C00021	0.71975	-0.833139	1	0.324293
Scer_CLIB415	Saccharomyces cerevisiae	CLIB415	S. cer. (Asian fermentation)	sedoheptulose 7-phosphate	C05382	0.71975	0.274299	1	0.324293
Scer_CLIB415	Saccharomyces cerevisiae	CLIB415	S. cer. (Asian fermentation)	sn-glycero-3-phosphoethanolamine	C01233	0.71975	-0.118169	1	0.324293
Scer_CLIB415	Saccharomyces cerevisiae	CLIB415	S. cer. (Asian fermentation)	succinate|Methylmalonate	C00042|C02170	0.71975	-0.242922	1	0.324293
Scer_CLIB415	Saccharomyces cerevisiae	CLIB415	S. cer. (Asian fermentation)	UDP	C00015	0.71975	-0.268541	1	0.324293
Scer_CLIB415	Saccharomyces cerevisiae	CLIB415	S. cer. (Asian fermentation)	uracil	C00106	0.71975	-0.284599	1	0.324293
Scer_CLIB415	Saccharomyces cerevisiae	CLIB415	S. cer. (Asian fermentation)	uridine	C00299	0.71975	-0.305808	1	0.324293
Scer_CLIB551	Saccharomyces cerevisiae	CLIB551	S. cer. (French dairy)	(2E)-3-(methoxycarbonyl)pent-2-enedioic acid|but-1-ene-1,2,4-tricarboxylic acid	C11514|C04002	0.1275	-0.12466	1	0.363381
Scer_CLIB551	Saccharomyces cerevisiae	CLIB551	S. cer. (French dairy)	(2R,3R)-2,3-dihydroxy-3-methylpentanoate|(R)-mevalonate|(R)-pantoate	C06007|C00418|C00522	0.1275	-0.28436	1	0.363381
Scer_CLIB551	Saccharomyces cerevisiae	CLIB551	S. cer. (French dairy)	(2R,3S)-3-isopropylmalate|2-isopropylmalate	C04411|C02504	0.1275	-0.14941	1	0.363381
Scer_CLIB551	Saccharomyces cerevisiae	CLIB551	S. cer. (French dairy)	(2S)-2-isopropyl-3-oxosuccinate|shikimate	C04236|C00493	0.1275	0.769446	1	0.363381
Scer_CLIB551	Saccharomyces cerevisiae	CLIB551	S. cer. (French dairy)	(2S,3R)-3-hydroxybutane-1,2,3-tricarboxylic acid|2-methylcitrate|homocitrate|homoisocitrate	C04593|C02225|C01251|C05662	0.1275	-0.0854184	1	0.363381
Scer_CLIB551	Saccharomyces cerevisiae	CLIB551	S. cer. (French dairy)	(N(omega)-L-arginino)succinic acid	C03406	0.1275	-0.551155	1	0.363381
Scer_CLIB551	Saccharomyces cerevisiae	CLIB551	S. cer. (French dairy)	(R)-2,3-dihydroxy-3-methylbutanoate|2-deoxy-D-ribose	C04272|C01801	0.1275	-0.149304	1	0.363381
Scer_CLIB551	Saccharomyces cerevisiae	CLIB551	S. cer. (French dairy)	(R)-acetoin|ethyl acetate|butyrate	C00810|C00849|C00246	0.1275	0.783813	1	0.363381
Scer_CLIB551	Saccharomyces cerevisiae	CLIB551	S. cer. (French dairy)	(S)-3-methyl-2-oxopentanoate|4-methyl-2-oxopentanoate	C00671|C00233	0.1275	0.587778	1	0.363381
Scer_CLIB551	Saccharomyces cerevisiae	CLIB551	S. cer. (French dairy)	(S)-malate	C00149	0.1275	-0.169352	1	0.363381
Scer_CLIB551	Saccharomyces cerevisiae	CLIB551	S. cer. (French dairy)	1-(sn-glycero-3-phospho)-1D-myo-inositol	C01225	0.1275	0.823747	1	0.363381
Scer_CLIB551	Saccharomyces cerevisiae	CLIB551	S. cer. (French dairy)	1-pyrroline-3-hydroxy-5-carboxylic acid|5-oxo-L-proline	C04281|C01879	0.1275	0.0837911	1	0.363381
Scer_CLIB551	Saccharomyces cerevisiae	CLIB551	S. cer. (French dairy)	1D-myo-inositol 1-phosphate|1D-myo-inositol 3-phosphate|alpha-D-galactose 1-phosphate|D-fructose 1-phosphate|D-fructose 6-phosphate|D-glucose 1-phosphate|D-glucose 6-phosphate|D-mannose 1-phosphate|D-mannose 6-phosphate|beta-D-Fructose 6-phosphate|beta-D-Glucose 6-phosphate|alpha-D-Glucose 6-phosphate|D-tagatofuranose 6-phosphate	C01177|C04006|C00446|C01094|C00085|C00103|C00092|C00636|C00275|C05345|C01172|C00668|C01097	0.1275	0.0254425	1	0.363381
Scer_CLIB551	Saccharomyces cerevisiae	CLIB551	S. cer. (French dairy)	2-acetamido-5-oxopentanoate	C01250	0.1275	-0.0375267	1	0.363381
Scer_CLIB551	Saccharomyces cerevisiae	CLIB551	S. cer. (French dairy)	2-acetyllactic acid|3-hydroxy-3-methyl-2-oxobutanoate|(2S)-2-acetolactate	C00900|C04181|C06010	0.1275	0.620612	1	0.363381
Scer_CLIB551	Saccharomyces cerevisiae	CLIB551	S. cer. (French dairy)	2-deoxy-D-ribose 5-phosphate	C00673	0.1275	0.0771144	1	0.363381
Scer_CLIB551	Saccharomyces cerevisiae	CLIB551	S. cer. (French dairy)	2-isopropylmaleic acid	C02631	0.1275	0.017858	1	0.363381
Scer_CLIB551	Saccharomyces cerevisiae	CLIB551	S. cer. (French dairy)	2-oxoadipic acid	C00322	0.1275	0.447339	1	0.363381
Scer_CLIB551	Saccharomyces cerevisiae	CLIB551	S. cer. (French dairy)	2-oxobutanoate|succinic semialdehyde|(S)-Methylmalonate semialdehyde|acetoacetate	C00109|C00232|C06002|C00164	0.1275	0.635804	1	0.363381
Scer_CLIB551	Saccharomyces cerevisiae	CLIB551	S. cer. (French dairy)	2-oxoglutarate|dehydro-D-arabinono-1,4-lactone	C00026|C06316	0.1275	-0.544019	1	0.363381
Scer_CLIB551	Saccharomyces cerevisiae	CLIB551	S. cer. (French dairy)	2-phospho-D-glyceric acid|3-phosphonato-D-glycerate(3-)	C00631|C00197	0.1275	0.00622354	1	0.363381
Scer_CLIB551	Saccharomyces cerevisiae	CLIB551	S. cer. (French dairy)	3-(4-hydroxyphenyl)pyruvate	C01179	0.1275	0.340063	1	0.363381
Scer_CLIB551	Saccharomyces cerevisiae	CLIB551	S. cer. (French dairy)	3-methyl-2-oxobutanoate	C00141	0.1275	0.719919	1	0.363381
Scer_CLIB551	Saccharomyces cerevisiae	CLIB551	S. cer. (French dairy)	3-phospho-serine|O-phosphonatooxy-D-serine(2-)	C01005|C02532	0.1275	0.0732712	1	0.363381
Scer_CLIB551	Saccharomyces cerevisiae	CLIB551	S. cer. (French dairy)	4-aminobenzoate|anthranilate	C00568|C00108	0.1275	0.635629	1	0.363381
Scer_CLIB551	Saccharomyces cerevisiae	CLIB551	S. cer. (French dairy)	5-aminolevulinate|L-glutamic 5-semialdehyde	C00430|C01165	0.1275	0.239732	1	0.363381
Scer_CLIB551	Saccharomyces cerevisiae	CLIB551	S. cer. (French dairy)	6-phospho-D-gluconate	C00345	0.1275	0.0375801	1	0.363381
Scer_CLIB551	Saccharomyces cerevisiae	CLIB551	S. cer. (French dairy)	adenosine 2'-phosphate|AMP|dGMP|3'-AMP	C00946|C00020|C00362|C01367	0.1275	0.194496	1	0.363381
Scer_CLIB551	Saccharomyces cerevisiae	CLIB551	S. cer. (French dairy)	adenosine 3',5'-bismonophosphate|ADP|dGDP	C00054|C00008|C00361	0.1275	0.359455	1	0.363381
Scer_CLIB551	Saccharomyces cerevisiae	CLIB551	S. cer. (French dairy)	alpha-D-glucosamine 1-phosphate|alpha-D-glucosamine 6-phosphate	C06156|C00352	0.1275	0.429874	1	0.363381
Scer_CLIB551	Saccharomyces cerevisiae	CLIB551	S. cer. (French dairy)	alpha-D-ribose 1-phosphate(2-)|D-ribulose 5-phosphate|D-xylulose 5-phosphate|ribose-5-phosphate|aldehydo-D-ribose 5-phosphate	C00620|C00199|C00231|C03736|C00117	0.1275	0.144555	1	0.363381
Scer_CLIB551	Saccharomyces cerevisiae	CLIB551	S. cer. (French dairy)	beta-D-fructose 2,6-bisphosphate|D-fructose 1,6-bisphosphate	C00665|C00354	0.1275	0.109493	1	0.363381
Scer_CLIB551	Saccharomyces cerevisiae	CLIB551	S. cer. (French dairy)	cis-aconitate|trans-aconitate|dehydroascorbate	C00417|C02341|C05422	0.1275	0.291837	1	0.363381
Scer_CLIB551	Saccharomyces cerevisiae	CLIB551	S. cer. (French dairy)	citrate|isocitrate	C00158|C00311	0.1275	0.348057	1	0.363381
Scer_CLIB551	Saccharomyces cerevisiae	CLIB551	S. cer. (French dairy)	D-arabinono-1,4-lactone|2-hydroxyglutarate|(2R,3S)-3-methylmalate	C00652|C02630|C06032	0.1275	-0.0810678	1	0.363381
Scer_CLIB551	Saccharomyces cerevisiae	CLIB551	S. cer. (French dairy)	D-arabinose|D-ribose|D-xylose|D-xylulose|L-arabinose|L-xylulose	C00216|C00121|C00181|C00310|C00259|C00310	0.1275	0.593868	1	0.363381
Scer_CLIB551	Saccharomyces cerevisiae	CLIB551	S. cer. (French dairy)	D-erythro-1-(imidazol-4-yl)glycerol 3-phosphate	C04666	0.1275	0.226251	1	0.363381
Scer_CLIB551	Saccharomyces cerevisiae	CLIB551	S. cer. (French dairy)	D-erythrose 4-phosphate	C00279	0.1275	0.129989	1	0.363381
Scer_CLIB551	Saccharomyces cerevisiae	CLIB551	S. cer. (French dairy)	D-fructose|D-galactose|D-glucose|D-mannose|L-sorbose|myo-inositol|alpha-D-Galactose|alpha-D-mannopyranose|beta-D-Glucose|alpha-D-Glucose|beta-D-Fructose|D-tagatose	C00095|C00124|C00031|C00159|C00247|C00137|C00984|C00936|C00221|C00267|C02336|C00795	0.1275	0.519128	1	0.363381
Scer_CLIB551	Saccharomyces cerevisiae	CLIB551	S. cer. (French dairy)	D-gluconate	C00257	0.1275	0.404607	1	0.363381
Scer_CLIB551	Saccharomyces cerevisiae	CLIB551	S. cer. (French dairy)	D-Glycerate	C00258	0.1275	0.240335	1	0.363381
Scer_CLIB551	Saccharomyces cerevisiae	CLIB551	S. cer. (French dairy)	diacetyl	C00741	0.1275	0.635385	1	0.363381
Scer_CLIB551	Saccharomyces cerevisiae	CLIB551	S. cer. (French dairy)	dihydroxyacetone phosphate|glyceraldehyde 3-phosphate	C00111|C00661	0.1275	0.133471	1	0.363381
Scer_CLIB551	Saccharomyces cerevisiae	CLIB551	S. cer. (French dairy)	erythro-4-hydroxy-L-glutamic acid	C05947	0.1275	0.292565	1	0.363381
Scer_CLIB551	Saccharomyces cerevisiae	CLIB551	S. cer. (French dairy)	fumarate	C00122	0.1275	0.0238753	1	0.363381
Scer_CLIB551	Saccharomyces cerevisiae	CLIB551	S. cer. (French dairy)	gamma-aminobutyrate	C00334	0.1275	-0.141431	1	0.363381
Scer_CLIB551	Saccharomyces cerevisiae	CLIB551	S. cer. (French dairy)	glutathione	C00051	0.1275	0.299378	1	0.363381
Scer_CLIB551	Saccharomyces cerevisiae	CLIB551	S. cer. (French dairy)	glycerol 3-phosphate|glycerol 1-phosphate|glycerol 2-phosphate(2-)	C00093|C03189|C02979	0.1275	-0.125966	1	0.363381
Scer_CLIB551	Saccharomyces cerevisiae	CLIB551	S. cer. (French dairy)	hexanoate	C01585	0.1275	0.904618	1	0.363381
Scer_CLIB551	Saccharomyces cerevisiae	CLIB551	S. cer. (French dairy)	Imidazole-4-acetate	C02835	0.1275	0.12928	1	0.363381
Scer_CLIB551	Saccharomyces cerevisiae	CLIB551	S. cer. (French dairy)	itaconate	C00490	0.1275	0.075623	1	0.363381
Scer_CLIB551	Saccharomyces cerevisiae	CLIB551	S. cer. (French dairy)	L-2-amino-3-oxobutanoate|L-aspartate 4-semialdehyde	C03508|C00441	0.1275	0.194394	1	0.363381
Scer_CLIB551	Saccharomyces cerevisiae	CLIB551	S. cer. (French dairy)	L-2-aminoadipate|O-acetyl-L-homoserine	C00956|C01077	0.1275	0.376128	1	0.363381
Scer_CLIB551	Saccharomyces cerevisiae	CLIB551	S. cer. (French dairy)	L-allysine|4-Acetamidobutanoate	C04076|C02946	0.1275	0.310042	1	0.363381
Scer_CLIB551	Saccharomyces cerevisiae	CLIB551	S. cer. (French dairy)	L-citrulline	C00327	0.1275	-0.85591	1	0.363381
Scer_CLIB551	Saccharomyces cerevisiae	CLIB551	S. cer. (French dairy)	L-cystathionine	C02291	0.1275	0.242234	1	0.363381
Scer_CLIB551	Saccharomyces cerevisiae	CLIB551	S. cer. (French dairy)	L-gamma-glutamyl-L-alanine|Ala-Glu	C03738|C20958	0.1275	0.371584	1	0.363381
Scer_CLIB551	Saccharomyces cerevisiae	CLIB551	S. cer. (French dairy)	L-gamma-glutamyl-L-cysteine	C00669	0.1275	0.645987	1	0.363381
Scer_CLIB551	Saccharomyces cerevisiae	CLIB551	S. cer. (French dairy)	L-saccharopine	C00449	0.1275	-0.00322762	1	0.363381
Scer_CLIB551	Saccharomyces cerevisiae	CLIB551	S. cer. (French dairy)	maltose|sucrose|trehalose|melibiose|Isomaltose|6-O-alpha-D-glucopyranosyl-D-fructofuranose|turanose	C00208|C00089|C01083|C05402|C00252|C01742|C19636	0.1275	0.362962	1	0.363381
Scer_CLIB551	Saccharomyces cerevisiae	CLIB551	S. cer. (French dairy)	N-acetyl-alpha-D-glucosamine 1-phosphate|N-acetyl-D-glucosamine 6-phosphate	C04501|C00357	0.1275	0.0447719	1	0.363381
Scer_CLIB551	Saccharomyces cerevisiae	CLIB551	S. cer. (French dairy)	N-acetyl-L-glutamate	C00624	0.1275	-0.00940834	1	0.363381
Scer_CLIB551	Saccharomyces cerevisiae	CLIB551	S. cer. (French dairy)	N-carbamoyl-L-aspartate	C00438	0.1275	0.942164	1	0.363381
Scer_CLIB551	Saccharomyces cerevisiae	CLIB551	S. cer. (French dairy)	N(2)-acetyl-L-ornithine	C00437	0.1275	0.250519	1	0.363381
Scer_CLIB551	Saccharomyces cerevisiae	CLIB551	S. cer. (French dairy)	O-phospho-L-homoserine|O-phospho-L-threonine	C01102|C12147	0.1275	-0.0542731	1	0.363381
Scer_CLIB551	Saccharomyces cerevisiae	CLIB551	S. cer. (French dairy)	octanoate	C06423	0.1275	0.807245	1	0.363381
Scer_CLIB551	Saccharomyces cerevisiae	CLIB551	S. cer. (French dairy)	ornithine	C01602	0.1275	-0.349189	1	0.363381
Scer_CLIB551	Saccharomyces cerevisiae	CLIB551	S. cer. (French dairy)	palmitoleate	C08362	0.1275	-0.811261	1	0.363381
Scer_CLIB551	Saccharomyces cerevisiae	CLIB551	S. cer. (French dairy)	phosphoenolpyruvate	C00074	0.1275	0.481623	1	0.363381
Scer_CLIB551	Saccharomyces cerevisiae	CLIB551	S. cer. (French dairy)	pseudouridine 5'-phosphate|UMP|uridine 2'-phosphate|3'-UMP	C01168|C00105|C03031|C01368	0.1275	0.275263	1	0.363381
Scer_CLIB551	Saccharomyces cerevisiae	CLIB551	S. cer. (French dairy)	pyruvate|3-oxopropanoate	C00022|C00222	0.1275	0.496951	1	0.363381
Scer_CLIB551	Saccharomyces cerevisiae	CLIB551	S. cer. (French dairy)	S-adenosyl-L-homocysteine	C00021	0.1275	-0.0859243	1	0.363381
Scer_CLIB551	Saccharomyces cerevisiae	CLIB551	S. cer. (French dairy)	sedoheptulose 7-phosphate	C05382	0.1275	-0.0877598	1	0.363381
Scer_CLIB551	Saccharomyces cerevisiae	CLIB551	S. cer. (French dairy)	sn-glycero-3-phosphoethanolamine	C01233	0.1275	0.0360295	1	0.363381
Scer_CLIB551	Saccharomyces cerevisiae	CLIB551	S. cer. (French dairy)	succinate|Methylmalonate	C00042|C02170	0.1275	-0.559638	1	0.363381
Scer_CLIB551	Saccharomyces cerevisiae	CLIB551	S. cer. (French dairy)	UDP	C00015	0.1275	0.120123	1	0.363381
Scer_CLIB551	Saccharomyces cerevisiae	CLIB551	S. cer. (French dairy)	uracil	C00106	0.1275	0.304884	1	0.363381
Scer_CLIB551	Saccharomyces cerevisiae	CLIB551	S. cer. (French dairy)	uridine	C00299	0.1275	0.477985	1	0.363381
Scer_CLIB553	Saccharomyces cerevisiae	CLIB553	S. cer. (French dairy)	(2E)-3-(methoxycarbonyl)pent-2-enedioic acid|but-1-ene-1,2,4-tricarboxylic acid	C11514|C04002	0.73625	1.77937	1	0.283585
Scer_CLIB553	Saccharomyces cerevisiae	CLIB553	S. cer. (French dairy)	(2R,3R)-2,3-dihydroxy-3-methylpentanoate|(R)-mevalonate|(R)-pantoate	C06007|C00418|C00522	0.73625	-1.2064	1	0.283585
Scer_CLIB553	Saccharomyces cerevisiae	CLIB553	S. cer. (French dairy)	(2R,3S)-3-isopropylmalate|2-isopropylmalate	C04411|C02504	0.73625	-0.0358407	1	0.283585
Scer_CLIB553	Saccharomyces cerevisiae	CLIB553	S. cer. (French dairy)	(2S)-2-isopropyl-3-oxosuccinate|shikimate	C04236|C00493	0.73625	-0.166728	1	0.283585
Scer_CLIB553	Saccharomyces cerevisiae	CLIB553	S. cer. (French dairy)	(2S,3R)-3-hydroxybutane-1,2,3-tricarboxylic acid|2-methylcitrate|homocitrate|homoisocitrate	C04593|C02225|C01251|C05662	0.73625	1.73737	1	0.283585
Scer_CLIB553	Saccharomyces cerevisiae	CLIB553	S. cer. (French dairy)	(N(omega)-L-arginino)succinic acid	C03406	0.73625	-0.03308	1	0.283585
Scer_CLIB553	Saccharomyces cerevisiae	CLIB553	S. cer. (French dairy)	(R)-2,3-dihydroxy-3-methylbutanoate|2-deoxy-D-ribose	C04272|C01801	0.73625	-1.34857	1	0.283585
Scer_CLIB553	Saccharomyces cerevisiae	CLIB553	S. cer. (French dairy)	(R)-acetoin|ethyl acetate|butyrate	C00810|C00849|C00246	0.73625	0.748242	1	0.283585
Scer_CLIB553	Saccharomyces cerevisiae	CLIB553	S. cer. (French dairy)	(S)-3-methyl-2-oxopentanoate|4-methyl-2-oxopentanoate	C00671|C00233	0.73625	0.0662094	1	0.283585
Scer_CLIB553	Saccharomyces cerevisiae	CLIB553	S. cer. (French dairy)	(S)-malate	C00149	0.73625	0.640135	1	0.283585
Scer_CLIB553	Saccharomyces cerevisiae	CLIB553	S. cer. (French dairy)	1-(sn-glycero-3-phospho)-1D-myo-inositol	C01225	0.73625	2.25964	1	0.283585
Scer_CLIB553	Saccharomyces cerevisiae	CLIB553	S. cer. (French dairy)	1-pyrroline-3-hydroxy-5-carboxylic acid|5-oxo-L-proline	C04281|C01879	0.73625	-0.132425	1	0.283585
Scer_CLIB553	Saccharomyces cerevisiae	CLIB553	S. cer. (French dairy)	1D-myo-inositol 1-phosphate|1D-myo-inositol 3-phosphate|alpha-D-galactose 1-phosphate|D-fructose 1-phosphate|D-fructose 6-phosphate|D-glucose 1-phosphate|D-glucose 6-phosphate|D-mannose 1-phosphate|D-mannose 6-phosphate|beta-D-Fructose 6-phosphate|beta-D-Glucose 6-phosphate|alpha-D-Glucose 6-phosphate|D-tagatofuranose 6-phosphate	C01177|C04006|C00446|C01094|C00085|C00103|C00092|C00636|C00275|C05345|C01172|C00668|C01097	0.73625	-0.0876416	1	0.283585
Scer_CLIB553	Saccharomyces cerevisiae	CLIB553	S. cer. (French dairy)	2-acetamido-5-oxopentanoate	C01250	0.73625	-0.879365	1	0.283585
Scer_CLIB553	Saccharomyces cerevisiae	CLIB553	S. cer. (French dairy)	2-acetyllactic acid|3-hydroxy-3-methyl-2-oxobutanoate|(2S)-2-acetolactate	C00900|C04181|C06010	0.73625	0.179696	1	0.283585
Scer_CLIB553	Saccharomyces cerevisiae	CLIB553	S. cer. (French dairy)	2-deoxy-D-ribose 5-phosphate	C00673	0.73625	-1.76341	1	0.283585
Scer_CLIB553	Saccharomyces cerevisiae	CLIB553	S. cer. (French dairy)	2-isopropylmaleic acid	C02631	0.73625	0.200468	1	0.283585
Scer_CLIB553	Saccharomyces cerevisiae	CLIB553	S. cer. (French dairy)	2-oxoadipic acid	C00322	0.73625	0.265924	1	0.283585
Scer_CLIB553	Saccharomyces cerevisiae	CLIB553	S. cer. (French dairy)	2-oxobutanoate|succinic semialdehyde|(S)-Methylmalonate semialdehyde|acetoacetate	C00109|C00232|C06002|C00164	0.73625	0.441371	1	0.283585
Scer_CLIB553	Saccharomyces cerevisiae	CLIB553	S. cer. (French dairy)	2-oxoglutarate|dehydro-D-arabinono-1,4-lactone	C00026|C06316	0.73625	2.85507	1	0.283585
Scer_CLIB553	Saccharomyces cerevisiae	CLIB553	S. cer. (French dairy)	2-phospho-D-glyceric acid|3-phosphonato-D-glycerate(3-)	C00631|C00197	0.73625	-1.07027	1	0.283585
Scer_CLIB553	Saccharomyces cerevisiae	CLIB553	S. cer. (French dairy)	3-(4-hydroxyphenyl)pyruvate	C01179	0.73625	0.384408	1	0.283585
Scer_CLIB553	Saccharomyces cerevisiae	CLIB553	S. cer. (French dairy)	3-methyl-2-oxobutanoate	C00141	0.73625	0.284421	1	0.283585
Scer_CLIB553	Saccharomyces cerevisiae	CLIB553	S. cer. (French dairy)	3-phospho-serine|O-phosphonatooxy-D-serine(2-)	C01005|C02532	0.73625	-0.394552	1	0.283585
Scer_CLIB553	Saccharomyces cerevisiae	CLIB553	S. cer. (French dairy)	4-aminobenzoate|anthranilate	C00568|C00108	0.73625	-0.0410981	1	0.283585
Scer_CLIB553	Saccharomyces cerevisiae	CLIB553	S. cer. (French dairy)	5-aminolevulinate|L-glutamic 5-semialdehyde	C00430|C01165	0.73625	-2.09877	1	0.283585
Scer_CLIB553	Saccharomyces cerevisiae	CLIB553	S. cer. (French dairy)	6-phospho-D-gluconate	C00345	0.73625	0.0454417	1	0.283585
Scer_CLIB553	Saccharomyces cerevisiae	CLIB553	S. cer. (French dairy)	adenosine 2'-phosphate|AMP|dGMP|3'-AMP	C00946|C00020|C00362|C01367	0.73625	-0.0399625	1	0.283585
Scer_CLIB553	Saccharomyces cerevisiae	CLIB553	S. cer. (French dairy)	adenosine 3',5'-bismonophosphate|ADP|dGDP	C00054|C00008|C00361	0.73625	-0.511339	1	0.283585
Scer_CLIB553	Saccharomyces cerevisiae	CLIB553	S. cer. (French dairy)	alpha-D-glucosamine 1-phosphate|alpha-D-glucosamine 6-phosphate	C06156|C00352	0.73625	0.0651514	1	0.283585
Scer_CLIB553	Saccharomyces cerevisiae	CLIB553	S. cer. (French dairy)	alpha-D-ribose 1-phosphate(2-)|D-ribulose 5-phosphate|D-xylulose 5-phosphate|ribose-5-phosphate|aldehydo-D-ribose 5-phosphate	C00620|C00199|C00231|C03736|C00117	0.73625	0.00347214	1	0.283585
Scer_CLIB553	Saccharomyces cerevisiae	CLIB553	S. cer. (French dairy)	beta-D-fructose 2,6-bisphosphate|D-fructose 1,6-bisphosphate	C00665|C00354	0.73625	0.0455053	1	0.283585
Scer_CLIB553	Saccharomyces cerevisiae	CLIB553	S. cer. (French dairy)	cis-aconitate|trans-aconitate|dehydroascorbate	C00417|C02341|C05422	0.73625	0.541555	1	0.283585
Scer_CLIB553	Saccharomyces cerevisiae	CLIB553	S. cer. (French dairy)	citrate|isocitrate	C00158|C00311	0.73625	0.485798	1	0.283585
Scer_CLIB553	Saccharomyces cerevisiae	CLIB553	S. cer. (French dairy)	D-arabinono-1,4-lactone|2-hydroxyglutarate|(2R,3S)-3-methylmalate	C00652|C02630|C06032	0.73625	0.69979	1	0.283585
Scer_CLIB553	Saccharomyces cerevisiae	CLIB553	S. cer. (French dairy)	D-arabinose|D-ribose|D-xylose|D-xylulose|L-arabinose|L-xylulose	C00216|C00121|C00181|C00310|C00259|C00310	0.73625	0.349533	1	0.283585
Scer_CLIB553	Saccharomyces cerevisiae	CLIB553	S. cer. (French dairy)	D-erythro-1-(imidazol-4-yl)glycerol 3-phosphate	C04666	0.73625	0.0474505	1	0.283585
Scer_CLIB553	Saccharomyces cerevisiae	CLIB553	S. cer. (French dairy)	D-erythrose 4-phosphate	C00279	0.73625	-0.165539	1	0.283585
Scer_CLIB553	Saccharomyces cerevisiae	CLIB553	S. cer. (French dairy)	D-fructose|D-galactose|D-glucose|D-mannose|L-sorbose|myo-inositol|alpha-D-Galactose|alpha-D-mannopyranose|beta-D-Glucose|alpha-D-Glucose|beta-D-Fructose|D-tagatose	C00095|C00124|C00031|C00159|C00247|C00137|C00984|C00936|C00221|C00267|C02336|C00795	0.73625	0.101971	1	0.283585
Scer_CLIB553	Saccharomyces cerevisiae	CLIB553	S. cer. (French dairy)	D-gluconate	C00257	0.73625	0.217363	1	0.283585
Scer_CLIB553	Saccharomyces cerevisiae	CLIB553	S. cer. (French dairy)	D-Glycerate	C00258	0.73625	-0.11069	1	0.283585
Scer_CLIB553	Saccharomyces cerevisiae	CLIB553	S. cer. (French dairy)	diacetyl	C00741	0.73625	0.321593	1	0.283585
Scer_CLIB553	Saccharomyces cerevisiae	CLIB553	S. cer. (French dairy)	dihydroxyacetone phosphate|glyceraldehyde 3-phosphate	C00111|C00661	0.73625	-0.0984473	1	0.283585
Scer_CLIB553	Saccharomyces cerevisiae	CLIB553	S. cer. (French dairy)	erythro-4-hydroxy-L-glutamic acid	C05947	0.73625	0.00543284	1	0.283585
Scer_CLIB553	Saccharomyces cerevisiae	CLIB553	S. cer. (French dairy)	fumarate	C00122	0.73625	0.886753	1	0.283585
Scer_CLIB553	Saccharomyces cerevisiae	CLIB553	S. cer. (French dairy)	gamma-aminobutyrate	C00334	0.73625	-0.171082	1	0.283585
Scer_CLIB553	Saccharomyces cerevisiae	CLIB553	S. cer. (French dairy)	glutathione	C00051	0.73625	-0.594923	1	0.283585
Scer_CLIB553	Saccharomyces cerevisiae	CLIB553	S. cer. (French dairy)	glycerol 3-phosphate|glycerol 1-phosphate|glycerol 2-phosphate(2-)	C00093|C03189|C02979	0.73625	0.132359	1	0.283585
Scer_CLIB553	Saccharomyces cerevisiae	CLIB553	S. cer. (French dairy)	hexanoate	C01585	0.73625	-1.35353	1	0.283585
Scer_CLIB553	Saccharomyces cerevisiae	CLIB553	S. cer. (French dairy)	Imidazole-4-acetate	C02835	0.73625	0.0947532	1	0.283585
Scer_CLIB553	Saccharomyces cerevisiae	CLIB553	S. cer. (French dairy)	itaconate	C00490	0.73625	0.943065	1	0.283585
Scer_CLIB553	Saccharomyces cerevisiae	CLIB553	S. cer. (French dairy)	L-2-amino-3-oxobutanoate|L-aspartate 4-semialdehyde	C03508|C00441	0.73625	-0.0893403	1	0.283585
Scer_CLIB553	Saccharomyces cerevisiae	CLIB553	S. cer. (French dairy)	L-2-aminoadipate|O-acetyl-L-homoserine	C00956|C01077	0.73625	0.150046	1	0.283585
Scer_CLIB553	Saccharomyces cerevisiae	CLIB553	S. cer. (French dairy)	L-allysine|4-Acetamidobutanoate	C04076|C02946	0.73625	0.674064	1	0.283585
Scer_CLIB553	Saccharomyces cerevisiae	CLIB553	S. cer. (French dairy)	L-citrulline	C00327	0.73625	-2.83269	1	0.283585
Scer_CLIB553	Saccharomyces cerevisiae	CLIB553	S. cer. (French dairy)	L-cystathionine	C02291	0.73625	-0.110073	1	0.283585
Scer_CLIB553	Saccharomyces cerevisiae	CLIB553	S. cer. (French dairy)	L-gamma-glutamyl-L-alanine|Ala-Glu	C03738|C20958	0.73625	-0.0306902	1	0.283585
Scer_CLIB553	Saccharomyces cerevisiae	CLIB553	S. cer. (French dairy)	L-gamma-glutamyl-L-cysteine	C00669	0.73625	-0.369067	1	0.283585
Scer_CLIB553	Saccharomyces cerevisiae	CLIB553	S. cer. (French dairy)	L-saccharopine	C00449	0.73625	-0.196341	1	0.283585
Scer_CLIB553	Saccharomyces cerevisiae	CLIB553	S. cer. (French dairy)	maltose|sucrose|trehalose|melibiose|Isomaltose|6-O-alpha-D-glucopyranosyl-D-fructofuranose|turanose	C00208|C00089|C01083|C05402|C00252|C01742|C19636	0.73625	3.13708	1	0.283585
Scer_CLIB553	Saccharomyces cerevisiae	CLIB553	S. cer. (French dairy)	N-acetyl-alpha-D-glucosamine 1-phosphate|N-acetyl-D-glucosamine 6-phosphate	C04501|C00357	0.73625	-0.929707	1	0.283585
Scer_CLIB553	Saccharomyces cerevisiae	CLIB553	S. cer. (French dairy)	N-acetyl-L-glutamate	C00624	0.73625	0.83165	1	0.283585
Scer_CLIB553	Saccharomyces cerevisiae	CLIB553	S. cer. (French dairy)	N-carbamoyl-L-aspartate	C00438	0.73625	0.523989	1	0.283585
Scer_CLIB553	Saccharomyces cerevisiae	CLIB553	S. cer. (French dairy)	N(2)-acetyl-L-ornithine	C00437	0.73625	-1.0155	1	0.283585
Scer_CLIB553	Saccharomyces cerevisiae	CLIB553	S. cer. (French dairy)	O-phospho-L-homoserine|O-phospho-L-threonine	C01102|C12147	0.73625	-0.448217	1	0.283585
Scer_CLIB553	Saccharomyces cerevisiae	CLIB553	S. cer. (French dairy)	octanoate	C06423	0.73625	-2.75246	1	0.283585
Scer_CLIB553	Saccharomyces cerevisiae	CLIB553	S. cer. (French dairy)	ornithine	C01602	0.73625	-0.923354	1	0.283585
Scer_CLIB553	Saccharomyces cerevisiae	CLIB553	S. cer. (French dairy)	palmitoleate	C08362	0.73625	0.379148	1	0.283585
Scer_CLIB553	Saccharomyces cerevisiae	CLIB553	S. cer. (French dairy)	phosphoenolpyruvate	C00074	0.73625	-0.382643	1	0.283585
Scer_CLIB553	Saccharomyces cerevisiae	CLIB553	S. cer. (French dairy)	pseudouridine 5'-phosphate|UMP|uridine 2'-phosphate|3'-UMP	C01168|C00105|C03031|C01368	0.73625	0.37963	1	0.283585
Scer_CLIB553	Saccharomyces cerevisiae	CLIB553	S. cer. (French dairy)	pyruvate|3-oxopropanoate	C00022|C00222	0.73625	0.0245348	1	0.283585
Scer_CLIB553	Saccharomyces cerevisiae	CLIB553	S. cer. (French dairy)	S-adenosyl-L-homocysteine	C00021	0.73625	-1.06236	1	0.283585
Scer_CLIB553	Saccharomyces cerevisiae	CLIB553	S. cer. (French dairy)	sedoheptulose 7-phosphate	C05382	0.73625	0.0888467	1	0.283585
Scer_CLIB553	Saccharomyces cerevisiae	CLIB553	S. cer. (French dairy)	sn-glycero-3-phosphoethanolamine	C01233	0.73625	0.284583	1	0.283585
Scer_CLIB553	Saccharomyces cerevisiae	CLIB553	S. cer. (French dairy)	succinate|Methylmalonate	C00042|C02170	0.73625	-0.503637	1	0.283585
Scer_CLIB553	Saccharomyces cerevisiae	CLIB553	S. cer. (French dairy)	UDP	C00015	0.73625	-0.466069	1	0.283585
Scer_CLIB553	Saccharomyces cerevisiae	CLIB553	S. cer. (French dairy)	uracil	C00106	0.73625	-0.373255	1	0.283585
Scer_CLIB553	Saccharomyces cerevisiae	CLIB553	S. cer. (French dairy)	uridine	C00299	0.73625	-0.224935	1	0.283585
Scer_CLIB561	Saccharomyces cerevisiae	CLIB561	S. cer. (French dairy)	(2E)-3-(methoxycarbonyl)pent-2-enedioic acid|but-1-ene-1,2,4-tricarboxylic acid	C11514|C04002	0.15725	0.0662232	1	0.312139
Scer_CLIB561	Saccharomyces cerevisiae	CLIB561	S. cer. (French dairy)	(2R,3R)-2,3-dihydroxy-3-methylpentanoate|(R)-mevalonate|(R)-pantoate	C06007|C00418|C00522	0.15725	0.0581779	1	0.312139
Scer_CLIB561	Saccharomyces cerevisiae	CLIB561	S. cer. (French dairy)	(2R,3S)-3-isopropylmalate|2-isopropylmalate	C04411|C02504	0.15725	0.161775	1	0.312139
Scer_CLIB561	Saccharomyces cerevisiae	CLIB561	S. cer. (French dairy)	(2S)-2-isopropyl-3-oxosuccinate|shikimate	C04236|C00493	0.15725	0.266015	1	0.312139
Scer_CLIB561	Saccharomyces cerevisiae	CLIB561	S. cer. (French dairy)	(2S,3R)-3-hydroxybutane-1,2,3-tricarboxylic acid|2-methylcitrate|homocitrate|homoisocitrate	C04593|C02225|C01251|C05662	0.15725	0.0670262	1	0.312139
Scer_CLIB561	Saccharomyces cerevisiae	CLIB561	S. cer. (French dairy)	(N(omega)-L-arginino)succinic acid	C03406	0.15725	-0.449221	1	0.312139
Scer_CLIB561	Saccharomyces cerevisiae	CLIB561	S. cer. (French dairy)	(R)-2,3-dihydroxy-3-methylbutanoate|2-deoxy-D-ribose	C04272|C01801	0.15725	0.314608	1	0.312139
Scer_CLIB561	Saccharomyces cerevisiae	CLIB561	S. cer. (French dairy)	(R)-acetoin|ethyl acetate|butyrate	C00810|C00849|C00246	0.15725	0.270216	1	0.312139
Scer_CLIB561	Saccharomyces cerevisiae	CLIB561	S. cer. (French dairy)	(S)-3-methyl-2-oxopentanoate|4-methyl-2-oxopentanoate	C00671|C00233	0.15725	0.286064	1	0.312139
Scer_CLIB561	Saccharomyces cerevisiae	CLIB561	S. cer. (French dairy)	(S)-malate	C00149	0.15725	0.0114669	1	0.312139
Scer_CLIB561	Saccharomyces cerevisiae	CLIB561	S. cer. (French dairy)	1-(sn-glycero-3-phospho)-1D-myo-inositol	C01225	0.15725	0.353647	1	0.312139
Scer_CLIB561	Saccharomyces cerevisiae	CLIB561	S. cer. (French dairy)	1-pyrroline-3-hydroxy-5-carboxylic acid|5-oxo-L-proline	C04281|C01879	0.15725	-0.410211	1	0.312139
Scer_CLIB561	Saccharomyces cerevisiae	CLIB561	S. cer. (French dairy)	1D-myo-inositol 1-phosphate|1D-myo-inositol 3-phosphate|alpha-D-galactose 1-phosphate|D-fructose 1-phosphate|D-fructose 6-phosphate|D-glucose 1-phosphate|D-glucose 6-phosphate|D-mannose 1-phosphate|D-mannose 6-phosphate|beta-D-Fructose 6-phosphate|beta-D-Glucose 6-phosphate|alpha-D-Glucose 6-phosphate|D-tagatofuranose 6-phosphate	C01177|C04006|C00446|C01094|C00085|C00103|C00092|C00636|C00275|C05345|C01172|C00668|C01097	0.15725	0.225252	1	0.312139
Scer_CLIB561	Saccharomyces cerevisiae	CLIB561	S. cer. (French dairy)	2-acetamido-5-oxopentanoate	C01250	0.15725	-0.200095	1	0.312139
Scer_CLIB561	Saccharomyces cerevisiae	CLIB561	S. cer. (French dairy)	2-acetyllactic acid|3-hydroxy-3-methyl-2-oxobutanoate|(2S)-2-acetolactate	C00900|C04181|C06010	0.15725	0.200172	1	0.312139
Scer_CLIB561	Saccharomyces cerevisiae	CLIB561	S. cer. (French dairy)	2-deoxy-D-ribose 5-phosphate	C00673	0.15725	0.00760417	1	0.312139
Scer_CLIB561	Saccharomyces cerevisiae	CLIB561	S. cer. (French dairy)	2-isopropylmaleic acid	C02631	0.15725	0.056614	1	0.312139
Scer_CLIB561	Saccharomyces cerevisiae	CLIB561	S. cer. (French dairy)	2-oxoadipic acid	C00322	0.15725	0.146542	1	0.312139
Scer_CLIB561	Saccharomyces cerevisiae	CLIB561	S. cer. (French dairy)	2-oxobutanoate|succinic semialdehyde|(S)-Methylmalonate semialdehyde|acetoacetate	C00109|C00232|C06002|C00164	0.15725	0.223577	1	0.312139
Scer_CLIB561	Saccharomyces cerevisiae	CLIB561	S. cer. (French dairy)	2-oxoglutarate|dehydro-D-arabinono-1,4-lactone	C00026|C06316	0.15725	-0.279662	1	0.312139
Scer_CLIB561	Saccharomyces cerevisiae	CLIB561	S. cer. (French dairy)	2-phospho-D-glyceric acid|3-phosphonato-D-glycerate(3-)	C00631|C00197	0.15725	0.118105	1	0.312139
Scer_CLIB561	Saccharomyces cerevisiae	CLIB561	S. cer. (French dairy)	3-(4-hydroxyphenyl)pyruvate	C01179	0.15725	0.414191	1	0.312139
Scer_CLIB561	Saccharomyces cerevisiae	CLIB561	S. cer. (French dairy)	3-methyl-2-oxobutanoate	C00141	0.15725	0.363203	1	0.312139
Scer_CLIB561	Saccharomyces cerevisiae	CLIB561	S. cer. (French dairy)	3-phospho-serine|O-phosphonatooxy-D-serine(2-)	C01005|C02532	0.15725	-0.157002	1	0.312139
Scer_CLIB561	Saccharomyces cerevisiae	CLIB561	S. cer. (French dairy)	4-aminobenzoate|anthranilate	C00568|C00108	0.15725	0.237749	1	0.312139
Scer_CLIB561	Saccharomyces cerevisiae	CLIB561	S. cer. (French dairy)	5-aminolevulinate|L-glutamic 5-semialdehyde	C00430|C01165	0.15725	0.740718	1	0.312139
Scer_CLIB561	Saccharomyces cerevisiae	CLIB561	S. cer. (French dairy)	6-phospho-D-gluconate	C00345	0.15725	-0.290891	1	0.312139
Scer_CLIB561	Saccharomyces cerevisiae	CLIB561	S. cer. (French dairy)	adenosine 2'-phosphate|AMP|dGMP|3'-AMP	C00946|C00020|C00362|C01367	0.15725	-0.114358	1	0.312139
Scer_CLIB561	Saccharomyces cerevisiae	CLIB561	S. cer. (French dairy)	adenosine 3',5'-bismonophosphate|ADP|dGDP	C00054|C00008|C00361	0.15725	0.616211	1	0.312139
Scer_CLIB561	Saccharomyces cerevisiae	CLIB561	S. cer. (French dairy)	alpha-D-glucosamine 1-phosphate|alpha-D-glucosamine 6-phosphate	C06156|C00352	0.15725	0.0561426	1	0.312139
Scer_CLIB561	Saccharomyces cerevisiae	CLIB561	S. cer. (French dairy)	alpha-D-ribose 1-phosphate(2-)|D-ribulose 5-phosphate|D-xylulose 5-phosphate|ribose-5-phosphate|aldehydo-D-ribose 5-phosphate	C00620|C00199|C00231|C03736|C00117	0.15725	0.0679472	1	0.312139
Scer_CLIB561	Saccharomyces cerevisiae	CLIB561	S. cer. (French dairy)	beta-D-fructose 2,6-bisphosphate|D-fructose 1,6-bisphosphate	C00665|C00354	0.15725	0.366793	1	0.312139
Scer_CLIB561	Saccharomyces cerevisiae	CLIB561	S. cer. (French dairy)	cis-aconitate|trans-aconitate|dehydroascorbate	C00417|C02341|C05422	0.15725	0.502584	1	0.312139
Scer_CLIB561	Saccharomyces cerevisiae	CLIB561	S. cer. (French dairy)	citrate|isocitrate	C00158|C00311	0.15725	0.561068	1	0.312139
Scer_CLIB561	Saccharomyces cerevisiae	CLIB561	S. cer. (French dairy)	D-arabinono-1,4-lactone|2-hydroxyglutarate|(2R,3S)-3-methylmalate	C00652|C02630|C06032	0.15725	0.0962291	1	0.312139
Scer_CLIB561	Saccharomyces cerevisiae	CLIB561	S. cer. (French dairy)	D-arabinose|D-ribose|D-xylose|D-xylulose|L-arabinose|L-xylulose	C00216|C00121|C00181|C00310|C00259|C00310	0.15725	0.179766	1	0.312139
Scer_CLIB561	Saccharomyces cerevisiae	CLIB561	S. cer. (French dairy)	D-erythro-1-(imidazol-4-yl)glycerol 3-phosphate	C04666	0.15725	0.319187	1	0.312139
Scer_CLIB561	Saccharomyces cerevisiae	CLIB561	S. cer. (French dairy)	D-erythrose 4-phosphate	C00279	0.15725	0.117968	1	0.312139
Scer_CLIB561	Saccharomyces cerevisiae	CLIB561	S. cer. (French dairy)	D-fructose|D-galactose|D-glucose|D-mannose|L-sorbose|myo-inositol|alpha-D-Galactose|alpha-D-mannopyranose|beta-D-Glucose|alpha-D-Glucose|beta-D-Fructose|D-tagatose	C00095|C00124|C00031|C00159|C00247|C00137|C00984|C00936|C00221|C00267|C02336|C00795	0.15725	0.125696	1	0.312139
Scer_CLIB561	Saccharomyces cerevisiae	CLIB561	S. cer. (French dairy)	D-gluconate	C00257	0.15725	0.0328194	1	0.312139
Scer_CLIB561	Saccharomyces cerevisiae	CLIB561	S. cer. (French dairy)	D-Glycerate	C00258	0.15725	0.178952	1	0.312139
Scer_CLIB561	Saccharomyces cerevisiae	CLIB561	S. cer. (French dairy)	diacetyl	C00741	0.15725	0.237724	1	0.312139
Scer_CLIB561	Saccharomyces cerevisiae	CLIB561	S. cer. (French dairy)	dihydroxyacetone phosphate|glyceraldehyde 3-phosphate	C00111|C00661	0.15725	0.385037	1	0.312139
Scer_CLIB561	Saccharomyces cerevisiae	CLIB561	S. cer. (French dairy)	erythro-4-hydroxy-L-glutamic acid	C05947	0.15725	0.155383	1	0.312139
Scer_CLIB561	Saccharomyces cerevisiae	CLIB561	S. cer. (French dairy)	fumarate	C00122	0.15725	-0.019695	1	0.312139
Scer_CLIB561	Saccharomyces cerevisiae	CLIB561	S. cer. (French dairy)	gamma-aminobutyrate	C00334	0.15725	-0.369415	1	0.312139
Scer_CLIB561	Saccharomyces cerevisiae	CLIB561	S. cer. (French dairy)	glutathione	C00051	0.15725	0.0533885	1	0.312139
Scer_CLIB561	Saccharomyces cerevisiae	CLIB561	S. cer. (French dairy)	glycerol 3-phosphate|glycerol 1-phosphate|glycerol 2-phosphate(2-)	C00093|C03189|C02979	0.15725	0.036963	1	0.312139
Scer_CLIB561	Saccharomyces cerevisiae	CLIB561	S. cer. (French dairy)	hexanoate	C01585	0.15725	0.324989	1	0.312139
Scer_CLIB561	Saccharomyces cerevisiae	CLIB561	S. cer. (French dairy)	Imidazole-4-acetate	C02835	0.15725	-0.411756	1	0.312139
Scer_CLIB561	Saccharomyces cerevisiae	CLIB561	S. cer. (French dairy)	itaconate	C00490	0.15725	-0.00099068	1	0.312139
Scer_CLIB561	Saccharomyces cerevisiae	CLIB561	S. cer. (French dairy)	L-2-amino-3-oxobutanoate|L-aspartate 4-semialdehyde	C03508|C00441	0.15725	0.416255	1	0.312139
Scer_CLIB561	Saccharomyces cerevisiae	CLIB561	S. cer. (French dairy)	L-2-aminoadipate|O-acetyl-L-homoserine	C00956|C01077	0.15725	0.152635	1	0.312139
Scer_CLIB561	Saccharomyces cerevisiae	CLIB561	S. cer. (French dairy)	L-allysine|4-Acetamidobutanoate	C04076|C02946	0.15725	0.0479392	1	0.312139
Scer_CLIB561	Saccharomyces cerevisiae	CLIB561	S. cer. (French dairy)	L-citrulline	C00327	0.15725	-0.537823	1	0.312139
Scer_CLIB561	Saccharomyces cerevisiae	CLIB561	S. cer. (French dairy)	L-cystathionine	C02291	0.15725	-0.0266459	1	0.312139
Scer_CLIB561	Saccharomyces cerevisiae	CLIB561	S. cer. (French dairy)	L-gamma-glutamyl-L-alanine|Ala-Glu	C03738|C20958	0.15725	0.189886	1	0.312139
Scer_CLIB561	Saccharomyces cerevisiae	CLIB561	S. cer. (French dairy)	L-gamma-glutamyl-L-cysteine	C00669	0.15725	-0.508115	1	0.312139
Scer_CLIB561	Saccharomyces cerevisiae	CLIB561	S. cer. (French dairy)	L-saccharopine	C00449	0.15725	-0.195773	1	0.312139
Scer_CLIB561	Saccharomyces cerevisiae	CLIB561	S. cer. (French dairy)	maltose|sucrose|trehalose|melibiose|Isomaltose|6-O-alpha-D-glucopyranosyl-D-fructofuranose|turanose	C00208|C00089|C01083|C05402|C00252|C01742|C19636	0.15725	-0.0278988	1	0.312139
Scer_CLIB561	Saccharomyces cerevisiae	CLIB561	S. cer. (French dairy)	N-acetyl-alpha-D-glucosamine 1-phosphate|N-acetyl-D-glucosamine 6-phosphate	C04501|C00357	0.15725	-0.249608	1	0.312139
Scer_CLIB561	Saccharomyces cerevisiae	CLIB561	S. cer. (French dairy)	N-acetyl-L-glutamate	C00624	0.15725	-1.03154	1	0.312139
Scer_CLIB561	Saccharomyces cerevisiae	CLIB561	S. cer. (French dairy)	N-carbamoyl-L-aspartate	C00438	0.15725	0.484475	1	0.312139
Scer_CLIB561	Saccharomyces cerevisiae	CLIB561	S. cer. (French dairy)	N(2)-acetyl-L-ornithine	C00437	0.15725	-0.169037	1	0.312139
Scer_CLIB561	Saccharomyces cerevisiae	CLIB561	S. cer. (French dairy)	O-phospho-L-homoserine|O-phospho-L-threonine	C01102|C12147	0.15725	-0.300504	1	0.312139
Scer_CLIB561	Saccharomyces cerevisiae	CLIB561	S. cer. (French dairy)	octanoate	C06423	0.15725	0.472115	1	0.312139
Scer_CLIB561	Saccharomyces cerevisiae	CLIB561	S. cer. (French dairy)	ornithine	C01602	0.15725	-0.319693	1	0.312139
Scer_CLIB561	Saccharomyces cerevisiae	CLIB561	S. cer. (French dairy)	palmitoleate	C08362	0.15725	0.170253	1	0.312139
Scer_CLIB561	Saccharomyces cerevisiae	CLIB561	S. cer. (French dairy)	phosphoenolpyruvate	C00074	0.15725	0.228177	1	0.312139
Scer_CLIB561	Saccharomyces cerevisiae	CLIB561	S. cer. (French dairy)	pseudouridine 5'-phosphate|UMP|uridine 2'-phosphate|3'-UMP	C01168|C00105|C03031|C01368	0.15725	-0.0470929	1	0.312139
Scer_CLIB561	Saccharomyces cerevisiae	CLIB561	S. cer. (French dairy)	pyruvate|3-oxopropanoate	C00022|C00222	0.15725	0.313633	1	0.312139
Scer_CLIB561	Saccharomyces cerevisiae	CLIB561	S. cer. (French dairy)	S-adenosyl-L-homocysteine	C00021	0.15725	-0.1863	1	0.312139
Scer_CLIB561	Saccharomyces cerevisiae	CLIB561	S. cer. (French dairy)	sedoheptulose 7-phosphate	C05382	0.15725	0.0251754	1	0.312139
Scer_CLIB561	Saccharomyces cerevisiae	CLIB561	S. cer. (French dairy)	sn-glycero-3-phosphoethanolamine	C01233	0.15725	0.388217	1	0.312139
Scer_CLIB561	Saccharomyces cerevisiae	CLIB561	S. cer. (French dairy)	succinate|Methylmalonate	C00042|C02170	0.15725	-0.133987	1	0.312139
Scer_CLIB561	Saccharomyces cerevisiae	CLIB561	S. cer. (French dairy)	UDP	C00015	0.15725	0.372564	1	0.312139
Scer_CLIB561	Saccharomyces cerevisiae	CLIB561	S. cer. (French dairy)	uracil	C00106	0.15725	0.132864	1	0.312139
Scer_CLIB561	Saccharomyces cerevisiae	CLIB561	S. cer. (French dairy)	uridine	C00299	0.15725	0.252074	1	0.312139
Scer_CLIB630	Saccharomyces cerevisiae	CLIB630	S. cer. (French dairy)	(2E)-3-(methoxycarbonyl)pent-2-enedioic acid|but-1-ene-1,2,4-tricarboxylic acid	C11514|C04002	0.31	-0.360312	1	0.357582
Scer_CLIB630	Saccharomyces cerevisiae	CLIB630	S. cer. (French dairy)	(2R,3R)-2,3-dihydroxy-3-methylpentanoate|(R)-mevalonate|(R)-pantoate	C06007|C00418|C00522	0.31	0.158765	1	0.357582
Scer_CLIB630	Saccharomyces cerevisiae	CLIB630	S. cer. (French dairy)	(2R,3S)-3-isopropylmalate|2-isopropylmalate	C04411|C02504	0.31	-0.255762	1	0.357582
Scer_CLIB630	Saccharomyces cerevisiae	CLIB630	S. cer. (French dairy)	(2S)-2-isopropyl-3-oxosuccinate|shikimate	C04236|C00493	0.31	0.0683398	1	0.357582
Scer_CLIB630	Saccharomyces cerevisiae	CLIB630	S. cer. (French dairy)	(2S,3R)-3-hydroxybutane-1,2,3-tricarboxylic acid|2-methylcitrate|homocitrate|homoisocitrate	C04593|C02225|C01251|C05662	0.31	-0.458081	1	0.357582
Scer_CLIB630	Saccharomyces cerevisiae	CLIB630	S. cer. (French dairy)	(N(omega)-L-arginino)succinic acid	C03406	0.31	-0.413014	1	0.357582
Scer_CLIB630	Saccharomyces cerevisiae	CLIB630	S. cer. (French dairy)	(R)-2,3-dihydroxy-3-methylbutanoate|2-deoxy-D-ribose	C04272|C01801	0.31	-0.315888	1	0.357582
Scer_CLIB630	Saccharomyces cerevisiae	CLIB630	S. cer. (French dairy)	(R)-acetoin|ethyl acetate|butyrate	C00810|C00849|C00246	0.31	0.0791799	1	0.357582
Scer_CLIB630	Saccharomyces cerevisiae	CLIB630	S. cer. (French dairy)	(S)-3-methyl-2-oxopentanoate|4-methyl-2-oxopentanoate	C00671|C00233	0.31	0.13358	1	0.357582
Scer_CLIB630	Saccharomyces cerevisiae	CLIB630	S. cer. (French dairy)	(S)-malate	C00149	0.31	-0.519179	1	0.357582
Scer_CLIB630	Saccharomyces cerevisiae	CLIB630	S. cer. (French dairy)	1-(sn-glycero-3-phospho)-1D-myo-inositol	C01225	0.31	-0.134821	1	0.357582
Scer_CLIB630	Saccharomyces cerevisiae	CLIB630	S. cer. (French dairy)	1-pyrroline-3-hydroxy-5-carboxylic acid|5-oxo-L-proline	C04281|C01879	0.31	0.257658	1	0.357582
Scer_CLIB630	Saccharomyces cerevisiae	CLIB630	S. cer. (French dairy)	1D-myo-inositol 1-phosphate|1D-myo-inositol 3-phosphate|alpha-D-galactose 1-phosphate|D-fructose 1-phosphate|D-fructose 6-phosphate|D-glucose 1-phosphate|D-glucose 6-phosphate|D-mannose 1-phosphate|D-mannose 6-phosphate|beta-D-Fructose 6-phosphate|beta-D-Glucose 6-phosphate|alpha-D-Glucose 6-phosphate|D-tagatofuranose 6-phosphate	C01177|C04006|C00446|C01094|C00085|C00103|C00092|C00636|C00275|C05345|C01172|C00668|C01097	0.31	-0.0431419	1	0.357582
Scer_CLIB630	Saccharomyces cerevisiae	CLIB630	S. cer. (French dairy)	2-acetamido-5-oxopentanoate	C01250	0.31	-0.25987	1	0.357582
Scer_CLIB630	Saccharomyces cerevisiae	CLIB630	S. cer. (French dairy)	2-acetyllactic acid|3-hydroxy-3-methyl-2-oxobutanoate|(2S)-2-acetolactate	C00900|C04181|C06010	0.31	-0.0133978	1	0.357582
Scer_CLIB630	Saccharomyces cerevisiae	CLIB630	S. cer. (French dairy)	2-deoxy-D-ribose 5-phosphate	C00673	0.31	0.202555	1	0.357582
Scer_CLIB630	Saccharomyces cerevisiae	CLIB630	S. cer. (French dairy)	2-isopropylmaleic acid	C02631	0.31	-0.476853	1	0.357582
Scer_CLIB630	Saccharomyces cerevisiae	CLIB630	S. cer. (French dairy)	2-oxoadipic acid	C00322	0.31	-0.322053	1	0.357582
Scer_CLIB630	Saccharomyces cerevisiae	CLIB630	S. cer. (French dairy)	2-oxobutanoate|succinic semialdehyde|(S)-Methylmalonate semialdehyde|acetoacetate	C00109|C00232|C06002|C00164	0.31	-0.0586235	1	0.357582
Scer_CLIB630	Saccharomyces cerevisiae	CLIB630	S. cer. (French dairy)	2-oxoglutarate|dehydro-D-arabinono-1,4-lactone	C00026|C06316	0.31	-0.473492	1	0.357582
Scer_CLIB630	Saccharomyces cerevisiae	CLIB630	S. cer. (French dairy)	2-phospho-D-glyceric acid|3-phosphonato-D-glycerate(3-)	C00631|C00197	0.31	-0.0847041	1	0.357582
Scer_CLIB630	Saccharomyces cerevisiae	CLIB630	S. cer. (French dairy)	3-(4-hydroxyphenyl)pyruvate	C01179	0.31	0.0541891	1	0.357582
Scer_CLIB630	Saccharomyces cerevisiae	CLIB630	S. cer. (French dairy)	3-methyl-2-oxobutanoate	C00141	0.31	-0.146046	1	0.357582
Scer_CLIB630	Saccharomyces cerevisiae	CLIB630	S. cer. (French dairy)	3-phospho-serine|O-phosphonatooxy-D-serine(2-)	C01005|C02532	0.31	0.268216	1	0.357582
Scer_CLIB630	Saccharomyces cerevisiae	CLIB630	S. cer. (French dairy)	4-aminobenzoate|anthranilate	C00568|C00108	0.31	0.629318	1	0.357582
Scer_CLIB630	Saccharomyces cerevisiae	CLIB630	S. cer. (French dairy)	5-aminolevulinate|L-glutamic 5-semialdehyde	C00430|C01165	0.31	0.942252	1	0.357582
Scer_CLIB630	Saccharomyces cerevisiae	CLIB630	S. cer. (French dairy)	6-phospho-D-gluconate	C00345	0.31	-0.631377	1	0.357582
Scer_CLIB630	Saccharomyces cerevisiae	CLIB630	S. cer. (French dairy)	adenosine 2'-phosphate|AMP|dGMP|3'-AMP	C00946|C00020|C00362|C01367	0.31	0.243581	1	0.357582
Scer_CLIB630	Saccharomyces cerevisiae	CLIB630	S. cer. (French dairy)	adenosine 3',5'-bismonophosphate|ADP|dGDP	C00054|C00008|C00361	0.31	0.636292	1	0.357582
Scer_CLIB630	Saccharomyces cerevisiae	CLIB630	S. cer. (French dairy)	alpha-D-glucosamine 1-phosphate|alpha-D-glucosamine 6-phosphate	C06156|C00352	0.31	0.34056	1	0.357582
Scer_CLIB630	Saccharomyces cerevisiae	CLIB630	S. cer. (French dairy)	alpha-D-ribose 1-phosphate(2-)|D-ribulose 5-phosphate|D-xylulose 5-phosphate|ribose-5-phosphate|aldehydo-D-ribose 5-phosphate	C00620|C00199|C00231|C03736|C00117	0.31	-0.364827	1	0.357582
Scer_CLIB630	Saccharomyces cerevisiae	CLIB630	S. cer. (French dairy)	beta-D-fructose 2,6-bisphosphate|D-fructose 1,6-bisphosphate	C00665|C00354	0.31	-0.0498006	1	0.357582
Scer_CLIB630	Saccharomyces cerevisiae	CLIB630	S. cer. (French dairy)	cis-aconitate|trans-aconitate|dehydroascorbate	C00417|C02341|C05422	0.31	0.607516	1	0.357582
Scer_CLIB630	Saccharomyces cerevisiae	CLIB630	S. cer. (French dairy)	citrate|isocitrate	C00158|C00311	0.31	0.793509	1	0.357582
Scer_CLIB630	Saccharomyces cerevisiae	CLIB630	S. cer. (French dairy)	D-arabinono-1,4-lactone|2-hydroxyglutarate|(2R,3S)-3-methylmalate	C00652|C02630|C06032	0.31	-0.263735	1	0.357582
Scer_CLIB630	Saccharomyces cerevisiae	CLIB630	S. cer. (French dairy)	D-arabinose|D-ribose|D-xylose|D-xylulose|L-arabinose|L-xylulose	C00216|C00121|C00181|C00310|C00259|C00310	0.31	0.0436205	1	0.357582
Scer_CLIB630	Saccharomyces cerevisiae	CLIB630	S. cer. (French dairy)	D-erythro-1-(imidazol-4-yl)glycerol 3-phosphate	C04666	0.31	-0.1486	1	0.357582
Scer_CLIB630	Saccharomyces cerevisiae	CLIB630	S. cer. (French dairy)	D-erythrose 4-phosphate	C00279	0.31	-0.0962663	1	0.357582
Scer_CLIB630	Saccharomyces cerevisiae	CLIB630	S. cer. (French dairy)	D-fructose|D-galactose|D-glucose|D-mannose|L-sorbose|myo-inositol|alpha-D-Galactose|alpha-D-mannopyranose|beta-D-Glucose|alpha-D-Glucose|beta-D-Fructose|D-tagatose	C00095|C00124|C00031|C00159|C00247|C00137|C00984|C00936|C00221|C00267|C02336|C00795	0.31	0.0638469	1	0.357582
Scer_CLIB630	Saccharomyces cerevisiae	CLIB630	S. cer. (French dairy)	D-gluconate	C00257	0.31	-0.521061	1	0.357582
Scer_CLIB630	Saccharomyces cerevisiae	CLIB630	S. cer. (French dairy)	D-Glycerate	C00258	0.31	-0.0357053	1	0.357582
Scer_CLIB630	Saccharomyces cerevisiae	CLIB630	S. cer. (French dairy)	diacetyl	C00741	0.31	-0.0307642	1	0.357582
Scer_CLIB630	Saccharomyces cerevisiae	CLIB630	S. cer. (French dairy)	dihydroxyacetone phosphate|glyceraldehyde 3-phosphate	C00111|C00661	0.31	0.0164052	1	0.357582
Scer_CLIB630	Saccharomyces cerevisiae	CLIB630	S. cer. (French dairy)	erythro-4-hydroxy-L-glutamic acid	C05947	0.31	0.183541	1	0.357582
Scer_CLIB630	Saccharomyces cerevisiae	CLIB630	S. cer. (French dairy)	fumarate	C00122	0.31	-0.167141	1	0.357582
Scer_CLIB630	Saccharomyces cerevisiae	CLIB630	S. cer. (French dairy)	gamma-aminobutyrate	C00334	0.31	0.251807	1	0.357582
Scer_CLIB630	Saccharomyces cerevisiae	CLIB630	S. cer. (French dairy)	glutathione	C00051	0.31	0.287958	1	0.357582
Scer_CLIB630	Saccharomyces cerevisiae	CLIB630	S. cer. (French dairy)	glycerol 3-phosphate|glycerol 1-phosphate|glycerol 2-phosphate(2-)	C00093|C03189|C02979	0.31	0.074898	1	0.357582
Scer_CLIB630	Saccharomyces cerevisiae	CLIB630	S. cer. (French dairy)	hexanoate	C01585	0.31	0.432475	1	0.357582
Scer_CLIB630	Saccharomyces cerevisiae	CLIB630	S. cer. (French dairy)	Imidazole-4-acetate	C02835	0.31	-0.503422	1	0.357582
Scer_CLIB630	Saccharomyces cerevisiae	CLIB630	S. cer. (French dairy)	itaconate	C00490	0.31	-0.286993	1	0.357582
Scer_CLIB630	Saccharomyces cerevisiae	CLIB630	S. cer. (French dairy)	L-2-amino-3-oxobutanoate|L-aspartate 4-semialdehyde	C03508|C00441	0.31	-0.445601	1	0.357582
Scer_CLIB630	Saccharomyces cerevisiae	CLIB630	S. cer. (French dairy)	L-2-aminoadipate|O-acetyl-L-homoserine	C00956|C01077	0.31	0.00800421	1	0.357582
Scer_CLIB630	Saccharomyces cerevisiae	CLIB630	S. cer. (French dairy)	L-allysine|4-Acetamidobutanoate	C04076|C02946	0.31	-0.464446	1	0.357582
Scer_CLIB630	Saccharomyces cerevisiae	CLIB630	S. cer. (French dairy)	L-citrulline	C00327	0.31	-0.179509	1	0.357582
Scer_CLIB630	Saccharomyces cerevisiae	CLIB630	S. cer. (French dairy)	L-cystathionine	C02291	0.31	0.515134	1	0.357582
Scer_CLIB630	Saccharomyces cerevisiae	CLIB630	S. cer. (French dairy)	L-gamma-glutamyl-L-alanine|Ala-Glu	C03738|C20958	0.31	-0.244629	1	0.357582
Scer_CLIB630	Saccharomyces cerevisiae	CLIB630	S. cer. (French dairy)	L-gamma-glutamyl-L-cysteine	C00669	0.31	-0.00601314	1	0.357582
Scer_CLIB630	Saccharomyces cerevisiae	CLIB630	S. cer. (French dairy)	L-saccharopine	C00449	0.31	-0.237162	1	0.357582
Scer_CLIB630	Saccharomyces cerevisiae	CLIB630	S. cer. (French dairy)	maltose|sucrose|trehalose|melibiose|Isomaltose|6-O-alpha-D-glucopyranosyl-D-fructofuranose|turanose	C00208|C00089|C01083|C05402|C00252|C01742|C19636	0.31	2.09487	1	0.357582
Scer_CLIB630	Saccharomyces cerevisiae	CLIB630	S. cer. (French dairy)	N-acetyl-alpha-D-glucosamine 1-phosphate|N-acetyl-D-glucosamine 6-phosphate	C04501|C00357	0.31	-0.517896	1	0.357582
Scer_CLIB630	Saccharomyces cerevisiae	CLIB630	S. cer. (French dairy)	N-acetyl-L-glutamate	C00624	0.31	-1.00129	1	0.357582
Scer_CLIB630	Saccharomyces cerevisiae	CLIB630	S. cer. (French dairy)	N-carbamoyl-L-aspartate	C00438	0.31	0.128786	1	0.357582
Scer_CLIB630	Saccharomyces cerevisiae	CLIB630	S. cer. (French dairy)	N(2)-acetyl-L-ornithine	C00437	0.31	-0.202106	1	0.357582
Scer_CLIB630	Saccharomyces cerevisiae	CLIB630	S. cer. (French dairy)	O-phospho-L-homoserine|O-phospho-L-threonine	C01102|C12147	0.31	-0.613916	1	0.357582
Scer_CLIB630	Saccharomyces cerevisiae	CLIB630	S. cer. (French dairy)	octanoate	C06423	0.31	0.834423	1	0.357582
Scer_CLIB630	Saccharomyces cerevisiae	CLIB630	S. cer. (French dairy)	ornithine	C01602	0.31	-0.256062	1	0.357582
Scer_CLIB630	Saccharomyces cerevisiae	CLIB630	S. cer. (French dairy)	palmitoleate	C08362	0.31	-0.337108	1	0.357582
Scer_CLIB630	Saccharomyces cerevisiae	CLIB630	S. cer. (French dairy)	phosphoenolpyruvate	C00074	0.31	0.382429	1	0.357582
Scer_CLIB630	Saccharomyces cerevisiae	CLIB630	S. cer. (French dairy)	pseudouridine 5'-phosphate|UMP|uridine 2'-phosphate|3'-UMP	C01168|C00105|C03031|C01368	0.31	0.032574	1	0.357582
Scer_CLIB630	Saccharomyces cerevisiae	CLIB630	S. cer. (French dairy)	pyruvate|3-oxopropanoate	C00022|C00222	0.31	-0.0157937	1	0.357582
Scer_CLIB630	Saccharomyces cerevisiae	CLIB630	S. cer. (French dairy)	S-adenosyl-L-homocysteine	C00021	0.31	0.355594	1	0.357582
Scer_CLIB630	Saccharomyces cerevisiae	CLIB630	S. cer. (French dairy)	sedoheptulose 7-phosphate	C05382	0.31	-0.218671	1	0.357582
Scer_CLIB630	Saccharomyces cerevisiae	CLIB630	S. cer. (French dairy)	sn-glycero-3-phosphoethanolamine	C01233	0.31	0.824508	1	0.357582
Scer_CLIB630	Saccharomyces cerevisiae	CLIB630	S. cer. (French dairy)	succinate|Methylmalonate	C00042|C02170	0.31	-0.0574994	1	0.357582
Scer_CLIB630	Saccharomyces cerevisiae	CLIB630	S. cer. (French dairy)	UDP	C00015	0.31	0.340172	1	0.357582
Scer_CLIB630	Saccharomyces cerevisiae	CLIB630	S. cer. (French dairy)	uracil	C00106	0.31	0.171084	1	0.357582
Scer_CLIB630	Saccharomyces cerevisiae	CLIB630	S. cer. (French dairy)	uridine	C00299	0.31	-0.075775	1	0.357582
Scer_CLQCA_20_156	Saccharomyces cerevisiae	CLQCA_20-156	S. cer. (Ecuadorean)	(2E)-3-(methoxycarbonyl)pent-2-enedioic acid|but-1-ene-1,2,4-tricarboxylic acid	C11514|C04002	0.38925	-0.16796	0	0.357617
Scer_CLQCA_20_156	Saccharomyces cerevisiae	CLQCA_20-156	S. cer. (Ecuadorean)	(2R,3R)-2,3-dihydroxy-3-methylpentanoate|(R)-mevalonate|(R)-pantoate	C06007|C00418|C00522	0.38925	0.0706269	0	0.357617
Scer_CLQCA_20_156	Saccharomyces cerevisiae	CLQCA_20-156	S. cer. (Ecuadorean)	(2R,3S)-3-isopropylmalate|2-isopropylmalate	C04411|C02504	0.38925	-0.0727615	0	0.357617
Scer_CLQCA_20_156	Saccharomyces cerevisiae	CLQCA_20-156	S. cer. (Ecuadorean)	(2S)-2-isopropyl-3-oxosuccinate|shikimate	C04236|C00493	0.38925	0.139693	0	0.357617
Scer_CLQCA_20_156	Saccharomyces cerevisiae	CLQCA_20-156	S. cer. (Ecuadorean)	(2S,3R)-3-hydroxybutane-1,2,3-tricarboxylic acid|2-methylcitrate|homocitrate|homoisocitrate	C04593|C02225|C01251|C05662	0.38925	-0.186768	0	0.357617
Scer_CLQCA_20_156	Saccharomyces cerevisiae	CLQCA_20-156	S. cer. (Ecuadorean)	(N(omega)-L-arginino)succinic acid	C03406	0.38925	0.183287	0	0.357617
Scer_CLQCA_20_156	Saccharomyces cerevisiae	CLQCA_20-156	S. cer. (Ecuadorean)	(R)-2,3-dihydroxy-3-methylbutanoate|2-deoxy-D-ribose	C04272|C01801	0.38925	-0.00147496	0	0.357617
Scer_CLQCA_20_156	Saccharomyces cerevisiae	CLQCA_20-156	S. cer. (Ecuadorean)	(R)-acetoin|ethyl acetate|butyrate	C00810|C00849|C00246	0.38925	-0.142323	0	0.357617
Scer_CLQCA_20_156	Saccharomyces cerevisiae	CLQCA_20-156	S. cer. (Ecuadorean)	(S)-3-methyl-2-oxopentanoate|4-methyl-2-oxopentanoate	C00671|C00233	0.38925	-0.103631	0	0.357617
Scer_CLQCA_20_156	Saccharomyces cerevisiae	CLQCA_20-156	S. cer. (Ecuadorean)	(S)-malate	C00149	0.38925	-0.0907918	0	0.357617
Scer_CLQCA_20_156	Saccharomyces cerevisiae	CLQCA_20-156	S. cer. (Ecuadorean)	1-(sn-glycero-3-phospho)-1D-myo-inositol	C01225	0.38925	-0.0312416	0	0.357617
Scer_CLQCA_20_156	Saccharomyces cerevisiae	CLQCA_20-156	S. cer. (Ecuadorean)	1-pyrroline-3-hydroxy-5-carboxylic acid|5-oxo-L-proline	C04281|C01879	0.38925	0.0973687	0	0.357617
Scer_CLQCA_20_156	Saccharomyces cerevisiae	CLQCA_20-156	S. cer. (Ecuadorean)	1D-myo-inositol 1-phosphate|1D-myo-inositol 3-phosphate|alpha-D-galactose 1-phosphate|D-fructose 1-phosphate|D-fructose 6-phosphate|D-glucose 1-phosphate|D-glucose 6-phosphate|D-mannose 1-phosphate|D-mannose 6-phosphate|beta-D-Fructose 6-phosphate|beta-D-Glucose 6-phosphate|alpha-D-Glucose 6-phosphate|D-tagatofuranose 6-phosphate	C01177|C04006|C00446|C01094|C00085|C00103|C00092|C00636|C00275|C05345|C01172|C00668|C01097	0.38925	0.0898465	0	0.357617
Scer_CLQCA_20_156	Saccharomyces cerevisiae	CLQCA_20-156	S. cer. (Ecuadorean)	2-acetamido-5-oxopentanoate	C01250	0.38925	0.318117	0	0.357617
Scer_CLQCA_20_156	Saccharomyces cerevisiae	CLQCA_20-156	S. cer. (Ecuadorean)	2-acetyllactic acid|3-hydroxy-3-methyl-2-oxobutanoate|(2S)-2-acetolactate	C00900|C04181|C06010	0.38925	0.0897853	0	0.357617
Scer_CLQCA_20_156	Saccharomyces cerevisiae	CLQCA_20-156	S. cer. (Ecuadorean)	2-deoxy-D-ribose 5-phosphate	C00673	0.38925	0.0584753	0	0.357617
Scer_CLQCA_20_156	Saccharomyces cerevisiae	CLQCA_20-156	S. cer. (Ecuadorean)	2-isopropylmaleic acid	C02631	0.38925	-0.108337	0	0.357617
Scer_CLQCA_20_156	Saccharomyces cerevisiae	CLQCA_20-156	S. cer. (Ecuadorean)	2-oxoadipic acid	C00322	0.38925	-0.0155333	0	0.357617
Scer_CLQCA_20_156	Saccharomyces cerevisiae	CLQCA_20-156	S. cer. (Ecuadorean)	2-oxobutanoate|succinic semialdehyde|(S)-Methylmalonate semialdehyde|acetoacetate	C00109|C00232|C06002|C00164	0.38925	0.0320262	0	0.357617
Scer_CLQCA_20_156	Saccharomyces cerevisiae	CLQCA_20-156	S. cer. (Ecuadorean)	2-oxoglutarate|dehydro-D-arabinono-1,4-lactone	C00026|C06316	0.38925	-0.129517	0	0.357617
Scer_CLQCA_20_156	Saccharomyces cerevisiae	CLQCA_20-156	S. cer. (Ecuadorean)	2-phospho-D-glyceric acid|3-phosphonato-D-glycerate(3-)	C00631|C00197	0.38925	-0.0342187	0	0.357617
Scer_CLQCA_20_156	Saccharomyces cerevisiae	CLQCA_20-156	S. cer. (Ecuadorean)	3-(4-hydroxyphenyl)pyruvate	C01179	0.38925	0.0204142	0	0.357617
Scer_CLQCA_20_156	Saccharomyces cerevisiae	CLQCA_20-156	S. cer. (Ecuadorean)	3-methyl-2-oxobutanoate	C00141	0.38925	-0.10902	0	0.357617
Scer_CLQCA_20_156	Saccharomyces cerevisiae	CLQCA_20-156	S. cer. (Ecuadorean)	3-phospho-serine|O-phosphonatooxy-D-serine(2-)	C01005|C02532	0.38925	0.0067631	0	0.357617
Scer_CLQCA_20_156	Saccharomyces cerevisiae	CLQCA_20-156	S. cer. (Ecuadorean)	4-aminobenzoate|anthranilate	C00568|C00108	0.38925	0.10415	0	0.357617
Scer_CLQCA_20_156	Saccharomyces cerevisiae	CLQCA_20-156	S. cer. (Ecuadorean)	5-aminolevulinate|L-glutamic 5-semialdehyde	C00430|C01165	0.38925	0.234823	0	0.357617
Scer_CLQCA_20_156	Saccharomyces cerevisiae	CLQCA_20-156	S. cer. (Ecuadorean)	6-phospho-D-gluconate	C00345	0.38925	-0.118679	0	0.357617
Scer_CLQCA_20_156	Saccharomyces cerevisiae	CLQCA_20-156	S. cer. (Ecuadorean)	adenosine 2'-phosphate|AMP|dGMP|3'-AMP	C00946|C00020|C00362|C01367	0.38925	-0.0880307	0	0.357617
Scer_CLQCA_20_156	Saccharomyces cerevisiae	CLQCA_20-156	S. cer. (Ecuadorean)	adenosine 3',5'-bismonophosphate|ADP|dGDP	C00054|C00008|C00361	0.38925	-0.391739	0	0.357617
Scer_CLQCA_20_156	Saccharomyces cerevisiae	CLQCA_20-156	S. cer. (Ecuadorean)	alpha-D-glucosamine 1-phosphate|alpha-D-glucosamine 6-phosphate	C06156|C00352	0.38925	0.0767567	0	0.357617
Scer_CLQCA_20_156	Saccharomyces cerevisiae	CLQCA_20-156	S. cer. (Ecuadorean)	alpha-D-ribose 1-phosphate(2-)|D-ribulose 5-phosphate|D-xylulose 5-phosphate|ribose-5-phosphate|aldehydo-D-ribose 5-phosphate	C00620|C00199|C00231|C03736|C00117	0.38925	0.0845023	0	0.357617
Scer_CLQCA_20_156	Saccharomyces cerevisiae	CLQCA_20-156	S. cer. (Ecuadorean)	beta-D-fructose 2,6-bisphosphate|D-fructose 1,6-bisphosphate	C00665|C00354	0.38925	0.0696795	0	0.357617
Scer_CLQCA_20_156	Saccharomyces cerevisiae	CLQCA_20-156	S. cer. (Ecuadorean)	cis-aconitate|trans-aconitate|dehydroascorbate	C00417|C02341|C05422	0.38925	-0.292704	0	0.357617
Scer_CLQCA_20_156	Saccharomyces cerevisiae	CLQCA_20-156	S. cer. (Ecuadorean)	citrate|isocitrate	C00158|C00311	0.38925	-0.188331	0	0.357617
Scer_CLQCA_20_156	Saccharomyces cerevisiae	CLQCA_20-156	S. cer. (Ecuadorean)	D-arabinono-1,4-lactone|2-hydroxyglutarate|(2R,3S)-3-methylmalate	C00652|C02630|C06032	0.38925	-0.103017	0	0.357617
Scer_CLQCA_20_156	Saccharomyces cerevisiae	CLQCA_20-156	S. cer. (Ecuadorean)	D-arabinose|D-ribose|D-xylose|D-xylulose|L-arabinose|L-xylulose	C00216|C00121|C00181|C00310|C00259|C00310	0.38925	0.0922354	0	0.357617
Scer_CLQCA_20_156	Saccharomyces cerevisiae	CLQCA_20-156	S. cer. (Ecuadorean)	D-erythro-1-(imidazol-4-yl)glycerol 3-phosphate	C04666	0.38925	0.053633	0	0.357617
Scer_CLQCA_20_156	Saccharomyces cerevisiae	CLQCA_20-156	S. cer. (Ecuadorean)	D-erythrose 4-phosphate	C00279	0.38925	-0.0469659	0	0.357617
Scer_CLQCA_20_156	Saccharomyces cerevisiae	CLQCA_20-156	S. cer. (Ecuadorean)	D-fructose|D-galactose|D-glucose|D-mannose|L-sorbose|myo-inositol|alpha-D-Galactose|alpha-D-mannopyranose|beta-D-Glucose|alpha-D-Glucose|beta-D-Fructose|D-tagatose	C00095|C00124|C00031|C00159|C00247|C00137|C00984|C00936|C00221|C00267|C02336|C00795	0.38925	0.0609221	0	0.357617
Scer_CLQCA_20_156	Saccharomyces cerevisiae	CLQCA_20-156	S. cer. (Ecuadorean)	D-gluconate	C00257	0.38925	-0.0511097	0	0.357617
Scer_CLQCA_20_156	Saccharomyces cerevisiae	CLQCA_20-156	S. cer. (Ecuadorean)	D-Glycerate	C00258	0.38925	0.015732	0	0.357617
Scer_CLQCA_20_156	Saccharomyces cerevisiae	CLQCA_20-156	S. cer. (Ecuadorean)	diacetyl	C00741	0.38925	0.0729558	0	0.357617
Scer_CLQCA_20_156	Saccharomyces cerevisiae	CLQCA_20-156	S. cer. (Ecuadorean)	dihydroxyacetone phosphate|glyceraldehyde 3-phosphate	C00111|C00661	0.38925	0.0240376	0	0.357617
Scer_CLQCA_20_156	Saccharomyces cerevisiae	CLQCA_20-156	S. cer. (Ecuadorean)	erythro-4-hydroxy-L-glutamic acid	C05947	0.38925	0.0433223	0	0.357617
Scer_CLQCA_20_156	Saccharomyces cerevisiae	CLQCA_20-156	S. cer. (Ecuadorean)	fumarate	C00122	0.38925	-0.0545975	0	0.357617
Scer_CLQCA_20_156	Saccharomyces cerevisiae	CLQCA_20-156	S. cer. (Ecuadorean)	gamma-aminobutyrate	C00334	0.38925	0.0952364	0	0.357617
Scer_CLQCA_20_156	Saccharomyces cerevisiae	CLQCA_20-156	S. cer. (Ecuadorean)	glutathione	C00051	0.38925	0.0181712	0	0.357617
Scer_CLQCA_20_156	Saccharomyces cerevisiae	CLQCA_20-156	S. cer. (Ecuadorean)	glycerol 3-phosphate|glycerol 1-phosphate|glycerol 2-phosphate(2-)	C00093|C03189|C02979	0.38925	0.228135	0	0.357617
Scer_CLQCA_20_156	Saccharomyces cerevisiae	CLQCA_20-156	S. cer. (Ecuadorean)	hexanoate	C01585	0.38925	0.137409	0	0.357617
Scer_CLQCA_20_156	Saccharomyces cerevisiae	CLQCA_20-156	S. cer. (Ecuadorean)	Imidazole-4-acetate	C02835	0.38925	-0.0155514	0	0.357617
Scer_CLQCA_20_156	Saccharomyces cerevisiae	CLQCA_20-156	S. cer. (Ecuadorean)	itaconate	C00490	0.38925	-0.0898507	0	0.357617
Scer_CLQCA_20_156	Saccharomyces cerevisiae	CLQCA_20-156	S. cer. (Ecuadorean)	L-2-amino-3-oxobutanoate|L-aspartate 4-semialdehyde	C03508|C00441	0.38925	-0.232984	0	0.357617
Scer_CLQCA_20_156	Saccharomyces cerevisiae	CLQCA_20-156	S. cer. (Ecuadorean)	L-2-aminoadipate|O-acetyl-L-homoserine	C00956|C01077	0.38925	-0.00856704	0	0.357617
Scer_CLQCA_20_156	Saccharomyces cerevisiae	CLQCA_20-156	S. cer. (Ecuadorean)	L-allysine|4-Acetamidobutanoate	C04076|C02946	0.38925	-0.133296	0	0.357617
Scer_CLQCA_20_156	Saccharomyces cerevisiae	CLQCA_20-156	S. cer. (Ecuadorean)	L-citrulline	C00327	0.38925	0.402376	0	0.357617
Scer_CLQCA_20_156	Saccharomyces cerevisiae	CLQCA_20-156	S. cer. (Ecuadorean)	L-cystathionine	C02291	0.38925	0.229862	0	0.357617
Scer_CLQCA_20_156	Saccharomyces cerevisiae	CLQCA_20-156	S. cer. (Ecuadorean)	L-gamma-glutamyl-L-alanine|Ala-Glu	C03738|C20958	0.38925	0.0188838	0	0.357617
Scer_CLQCA_20_156	Saccharomyces cerevisiae	CLQCA_20-156	S. cer. (Ecuadorean)	L-gamma-glutamyl-L-cysteine	C00669	0.38925	0.361115	0	0.357617
Scer_CLQCA_20_156	Saccharomyces cerevisiae	CLQCA_20-156	S. cer. (Ecuadorean)	L-saccharopine	C00449	0.38925	-0.0287369	0	0.357617
Scer_CLQCA_20_156	Saccharomyces cerevisiae	CLQCA_20-156	S. cer. (Ecuadorean)	maltose|sucrose|trehalose|melibiose|Isomaltose|6-O-alpha-D-glucopyranosyl-D-fructofuranose|turanose	C00208|C00089|C01083|C05402|C00252|C01742|C19636	0.38925	-0.344495	0	0.357617
Scer_CLQCA_20_156	Saccharomyces cerevisiae	CLQCA_20-156	S. cer. (Ecuadorean)	N-acetyl-alpha-D-glucosamine 1-phosphate|N-acetyl-D-glucosamine 6-phosphate	C04501|C00357	0.38925	0.210818	0	0.357617
Scer_CLQCA_20_156	Saccharomyces cerevisiae	CLQCA_20-156	S. cer. (Ecuadorean)	N-acetyl-L-glutamate	C00624	0.38925	-0.181668	0	0.357617
Scer_CLQCA_20_156	Saccharomyces cerevisiae	CLQCA_20-156	S. cer. (Ecuadorean)	N-carbamoyl-L-aspartate	C00438	0.38925	0.0582883	0	0.357617
Scer_CLQCA_20_156	Saccharomyces cerevisiae	CLQCA_20-156	S. cer. (Ecuadorean)	N(2)-acetyl-L-ornithine	C00437	0.38925	0.215482	0	0.357617
Scer_CLQCA_20_156	Saccharomyces cerevisiae	CLQCA_20-156	S. cer. (Ecuadorean)	O-phospho-L-homoserine|O-phospho-L-threonine	C01102|C12147	0.38925	-0.190215	0	0.357617
Scer_CLQCA_20_156	Saccharomyces cerevisiae	CLQCA_20-156	S. cer. (Ecuadorean)	octanoate	C06423	0.38925	0.0533402	0	0.357617
Scer_CLQCA_20_156	Saccharomyces cerevisiae	CLQCA_20-156	S. cer. (Ecuadorean)	ornithine	C01602	0.38925	0.348152	0	0.357617
Scer_CLQCA_20_156	Saccharomyces cerevisiae	CLQCA_20-156	S. cer. (Ecuadorean)	palmitoleate	C08362	0.38925	-0.242669	0	0.357617
Scer_CLQCA_20_156	Saccharomyces cerevisiae	CLQCA_20-156	S. cer. (Ecuadorean)	phosphoenolpyruvate	C00074	0.38925	-0.0350043	0	0.357617
Scer_CLQCA_20_156	Saccharomyces cerevisiae	CLQCA_20-156	S. cer. (Ecuadorean)	pseudouridine 5'-phosphate|UMP|uridine 2'-phosphate|3'-UMP	C01168|C00105|C03031|C01368	0.38925	-0.0998267	0	0.357617
Scer_CLQCA_20_156	Saccharomyces cerevisiae	CLQCA_20-156	S. cer. (Ecuadorean)	pyruvate|3-oxopropanoate	C00022|C00222	0.38925	0.0857057	0	0.357617
Scer_CLQCA_20_156	Saccharomyces cerevisiae	CLQCA_20-156	S. cer. (Ecuadorean)	S-adenosyl-L-homocysteine	C00021	0.38925	0.609653	0	0.357617
Scer_CLQCA_20_156	Saccharomyces cerevisiae	CLQCA_20-156	S. cer. (Ecuadorean)	sedoheptulose 7-phosphate	C05382	0.38925	-0.0611913	0	0.357617
Scer_CLQCA_20_156	Saccharomyces cerevisiae	CLQCA_20-156	S. cer. (Ecuadorean)	sn-glycero-3-phosphoethanolamine	C01233	0.38925	-0.0540106	0	0.357617
Scer_CLQCA_20_156	Saccharomyces cerevisiae	CLQCA_20-156	S. cer. (Ecuadorean)	succinate|Methylmalonate	C00042|C02170	0.38925	0.267827	0	0.357617
Scer_CLQCA_20_156	Saccharomyces cerevisiae	CLQCA_20-156	S. cer. (Ecuadorean)	UDP	C00015	0.38925	-0.321055	0	0.357617
Scer_CLQCA_20_156	Saccharomyces cerevisiae	CLQCA_20-156	S. cer. (Ecuadorean)	uracil	C00106	0.38925	-0.0774226	0	0.357617
Scer_CLQCA_20_156	Saccharomyces cerevisiae	CLQCA_20-156	S. cer. (Ecuadorean)	uridine	C00299	0.38925	0.228089	0	0.357617
Scer_CLQCA_20_221	Saccharomyces cerevisiae	CLQCA_20-221	S. cer. (Ecuadorean)	(2E)-3-(methoxycarbonyl)pent-2-enedioic acid|but-1-ene-1,2,4-tricarboxylic acid	C11514|C04002	0.39175	-0.15175	0	0.358523
Scer_CLQCA_20_221	Saccharomyces cerevisiae	CLQCA_20-221	S. cer. (Ecuadorean)	(2R,3R)-2,3-dihydroxy-3-methylpentanoate|(R)-mevalonate|(R)-pantoate	C06007|C00418|C00522	0.39175	0.0794425	0	0.358523
Scer_CLQCA_20_221	Saccharomyces cerevisiae	CLQCA_20-221	S. cer. (Ecuadorean)	(2R,3S)-3-isopropylmalate|2-isopropylmalate	C04411|C02504	0.39175	-0.198952	0	0.358523
Scer_CLQCA_20_221	Saccharomyces cerevisiae	CLQCA_20-221	S. cer. (Ecuadorean)	(2S)-2-isopropyl-3-oxosuccinate|shikimate	C04236|C00493	0.39175	0.00862319	0	0.358523
Scer_CLQCA_20_221	Saccharomyces cerevisiae	CLQCA_20-221	S. cer. (Ecuadorean)	(2S,3R)-3-hydroxybutane-1,2,3-tricarboxylic acid|2-methylcitrate|homocitrate|homoisocitrate	C04593|C02225|C01251|C05662	0.39175	-0.140505	0	0.358523
Scer_CLQCA_20_221	Saccharomyces cerevisiae	CLQCA_20-221	S. cer. (Ecuadorean)	(N(omega)-L-arginino)succinic acid	C03406	0.39175	0.497349	0	0.358523
Scer_CLQCA_20_221	Saccharomyces cerevisiae	CLQCA_20-221	S. cer. (Ecuadorean)	(R)-2,3-dihydroxy-3-methylbutanoate|2-deoxy-D-ribose	C04272|C01801	0.39175	-0.0172962	0	0.358523
Scer_CLQCA_20_221	Saccharomyces cerevisiae	CLQCA_20-221	S. cer. (Ecuadorean)	(R)-acetoin|ethyl acetate|butyrate	C00810|C00849|C00246	0.39175	-0.185573	0	0.358523
Scer_CLQCA_20_221	Saccharomyces cerevisiae	CLQCA_20-221	S. cer. (Ecuadorean)	(S)-3-methyl-2-oxopentanoate|4-methyl-2-oxopentanoate	C00671|C00233	0.39175	-0.00552856	0	0.358523
Scer_CLQCA_20_221	Saccharomyces cerevisiae	CLQCA_20-221	S. cer. (Ecuadorean)	(S)-malate	C00149	0.39175	-0.120933	0	0.358523
Scer_CLQCA_20_221	Saccharomyces cerevisiae	CLQCA_20-221	S. cer. (Ecuadorean)	1-(sn-glycero-3-phospho)-1D-myo-inositol	C01225	0.39175	-0.173369	0	0.358523
Scer_CLQCA_20_221	Saccharomyces cerevisiae	CLQCA_20-221	S. cer. (Ecuadorean)	1-pyrroline-3-hydroxy-5-carboxylic acid|5-oxo-L-proline	C04281|C01879	0.39175	0.209611	0	0.358523
Scer_CLQCA_20_221	Saccharomyces cerevisiae	CLQCA_20-221	S. cer. (Ecuadorean)	1D-myo-inositol 1-phosphate|1D-myo-inositol 3-phosphate|alpha-D-galactose 1-phosphate|D-fructose 1-phosphate|D-fructose 6-phosphate|D-glucose 1-phosphate|D-glucose 6-phosphate|D-mannose 1-phosphate|D-mannose 6-phosphate|beta-D-Fructose 6-phosphate|beta-D-Glucose 6-phosphate|alpha-D-Glucose 6-phosphate|D-tagatofuranose 6-phosphate	C01177|C04006|C00446|C01094|C00085|C00103|C00092|C00636|C00275|C05345|C01172|C00668|C01097	0.39175	-0.134982	0	0.358523
Scer_CLQCA_20_221	Saccharomyces cerevisiae	CLQCA_20-221	S. cer. (Ecuadorean)	2-acetamido-5-oxopentanoate	C01250	0.39175	0.257835	0	0.358523
Scer_CLQCA_20_221	Saccharomyces cerevisiae	CLQCA_20-221	S. cer. (Ecuadorean)	2-acetyllactic acid|3-hydroxy-3-methyl-2-oxobutanoate|(2S)-2-acetolactate	C00900|C04181|C06010	0.39175	0.079671	0	0.358523
Scer_CLQCA_20_221	Saccharomyces cerevisiae	CLQCA_20-221	S. cer. (Ecuadorean)	2-deoxy-D-ribose 5-phosphate	C00673	0.39175	0.157142	0	0.358523
Scer_CLQCA_20_221	Saccharomyces cerevisiae	CLQCA_20-221	S. cer. (Ecuadorean)	2-isopropylmaleic acid	C02631	0.39175	-0.254574	0	0.358523
Scer_CLQCA_20_221	Saccharomyces cerevisiae	CLQCA_20-221	S. cer. (Ecuadorean)	2-oxoadipic acid	C00322	0.39175	-0.00897851	0	0.358523
Scer_CLQCA_20_221	Saccharomyces cerevisiae	CLQCA_20-221	S. cer. (Ecuadorean)	2-oxobutanoate|succinic semialdehyde|(S)-Methylmalonate semialdehyde|acetoacetate	C00109|C00232|C06002|C00164	0.39175	0.0761313	0	0.358523
Scer_CLQCA_20_221	Saccharomyces cerevisiae	CLQCA_20-221	S. cer. (Ecuadorean)	2-oxoglutarate|dehydro-D-arabinono-1,4-lactone	C00026|C06316	0.39175	-0.137518	0	0.358523
Scer_CLQCA_20_221	Saccharomyces cerevisiae	CLQCA_20-221	S. cer. (Ecuadorean)	2-phospho-D-glyceric acid|3-phosphonato-D-glycerate(3-)	C00631|C00197	0.39175	0.0919918	0	0.358523
Scer_CLQCA_20_221	Saccharomyces cerevisiae	CLQCA_20-221	S. cer. (Ecuadorean)	3-(4-hydroxyphenyl)pyruvate	C01179	0.39175	0.0525223	0	0.358523
Scer_CLQCA_20_221	Saccharomyces cerevisiae	CLQCA_20-221	S. cer. (Ecuadorean)	3-methyl-2-oxobutanoate	C00141	0.39175	-0.0850628	0	0.358523
Scer_CLQCA_20_221	Saccharomyces cerevisiae	CLQCA_20-221	S. cer. (Ecuadorean)	3-phospho-serine|O-phosphonatooxy-D-serine(2-)	C01005|C02532	0.39175	0.154569	0	0.358523
Scer_CLQCA_20_221	Saccharomyces cerevisiae	CLQCA_20-221	S. cer. (Ecuadorean)	4-aminobenzoate|anthranilate	C00568|C00108	0.39175	0.104184	0	0.358523
Scer_CLQCA_20_221	Saccharomyces cerevisiae	CLQCA_20-221	S. cer. (Ecuadorean)	5-aminolevulinate|L-glutamic 5-semialdehyde	C00430|C01165	0.39175	0.353879	0	0.358523
Scer_CLQCA_20_221	Saccharomyces cerevisiae	CLQCA_20-221	S. cer. (Ecuadorean)	6-phospho-D-gluconate	C00345	0.39175	-0.258479	0	0.358523
Scer_CLQCA_20_221	Saccharomyces cerevisiae	CLQCA_20-221	S. cer. (Ecuadorean)	adenosine 2'-phosphate|AMP|dGMP|3'-AMP	C00946|C00020|C00362|C01367	0.39175	0.208884	0	0.358523
Scer_CLQCA_20_221	Saccharomyces cerevisiae	CLQCA_20-221	S. cer. (Ecuadorean)	adenosine 3',5'-bismonophosphate|ADP|dGDP	C00054|C00008|C00361	0.39175	0.00278966	0	0.358523
Scer_CLQCA_20_221	Saccharomyces cerevisiae	CLQCA_20-221	S. cer. (Ecuadorean)	alpha-D-glucosamine 1-phosphate|alpha-D-glucosamine 6-phosphate	C06156|C00352	0.39175	-0.0563864	0	0.358523
Scer_CLQCA_20_221	Saccharomyces cerevisiae	CLQCA_20-221	S. cer. (Ecuadorean)	alpha-D-ribose 1-phosphate(2-)|D-ribulose 5-phosphate|D-xylulose 5-phosphate|ribose-5-phosphate|aldehydo-D-ribose 5-phosphate	C00620|C00199|C00231|C03736|C00117	0.39175	-0.205664	0	0.358523
Scer_CLQCA_20_221	Saccharomyces cerevisiae	CLQCA_20-221	S. cer. (Ecuadorean)	beta-D-fructose 2,6-bisphosphate|D-fructose 1,6-bisphosphate	C00665|C00354	0.39175	-0.268598	0	0.358523
Scer_CLQCA_20_221	Saccharomyces cerevisiae	CLQCA_20-221	S. cer. (Ecuadorean)	cis-aconitate|trans-aconitate|dehydroascorbate	C00417|C02341|C05422	0.39175	-0.049822	0	0.358523
Scer_CLQCA_20_221	Saccharomyces cerevisiae	CLQCA_20-221	S. cer. (Ecuadorean)	citrate|isocitrate	C00158|C00311	0.39175	0.152382	0	0.358523
Scer_CLQCA_20_221	Saccharomyces cerevisiae	CLQCA_20-221	S. cer. (Ecuadorean)	D-arabinono-1,4-lactone|2-hydroxyglutarate|(2R,3S)-3-methylmalate	C00652|C02630|C06032	0.39175	-0.163243	0	0.358523
Scer_CLQCA_20_221	Saccharomyces cerevisiae	CLQCA_20-221	S. cer. (Ecuadorean)	D-arabinose|D-ribose|D-xylose|D-xylulose|L-arabinose|L-xylulose	C00216|C00121|C00181|C00310|C00259|C00310	0.39175	0.11028	0	0.358523
Scer_CLQCA_20_221	Saccharomyces cerevisiae	CLQCA_20-221	S. cer. (Ecuadorean)	D-erythro-1-(imidazol-4-yl)glycerol 3-phosphate	C04666	0.39175	0.128869	0	0.358523
Scer_CLQCA_20_221	Saccharomyces cerevisiae	CLQCA_20-221	S. cer. (Ecuadorean)	D-erythrose 4-phosphate	C00279	0.39175	-0.166231	0	0.358523
Scer_CLQCA_20_221	Saccharomyces cerevisiae	CLQCA_20-221	S. cer. (Ecuadorean)	D-fructose|D-galactose|D-glucose|D-mannose|L-sorbose|myo-inositol|alpha-D-Galactose|alpha-D-mannopyranose|beta-D-Glucose|alpha-D-Glucose|beta-D-Fructose|D-tagatose	C00095|C00124|C00031|C00159|C00247|C00137|C00984|C00936|C00221|C00267|C02336|C00795	0.39175	0.0555477	0	0.358523
Scer_CLQCA_20_221	Saccharomyces cerevisiae	CLQCA_20-221	S. cer. (Ecuadorean)	D-gluconate	C00257	0.39175	-0.0913865	0	0.358523
Scer_CLQCA_20_221	Saccharomyces cerevisiae	CLQCA_20-221	S. cer. (Ecuadorean)	D-Glycerate	C00258	0.39175	0.122062	0	0.358523
Scer_CLQCA_20_221	Saccharomyces cerevisiae	CLQCA_20-221	S. cer. (Ecuadorean)	diacetyl	C00741	0.39175	0.138281	0	0.358523
Scer_CLQCA_20_221	Saccharomyces cerevisiae	CLQCA_20-221	S. cer. (Ecuadorean)	dihydroxyacetone phosphate|glyceraldehyde 3-phosphate	C00111|C00661	0.39175	-0.262468	0	0.358523
Scer_CLQCA_20_221	Saccharomyces cerevisiae	CLQCA_20-221	S. cer. (Ecuadorean)	erythro-4-hydroxy-L-glutamic acid	C05947	0.39175	0.125955	0	0.358523
Scer_CLQCA_20_221	Saccharomyces cerevisiae	CLQCA_20-221	S. cer. (Ecuadorean)	fumarate	C00122	0.39175	-0.0507229	0	0.358523
Scer_CLQCA_20_221	Saccharomyces cerevisiae	CLQCA_20-221	S. cer. (Ecuadorean)	gamma-aminobutyrate	C00334	0.39175	0.250029	0	0.358523
Scer_CLQCA_20_221	Saccharomyces cerevisiae	CLQCA_20-221	S. cer. (Ecuadorean)	glutathione	C00051	0.39175	0.0960845	0	0.358523
Scer_CLQCA_20_221	Saccharomyces cerevisiae	CLQCA_20-221	S. cer. (Ecuadorean)	glycerol 3-phosphate|glycerol 1-phosphate|glycerol 2-phosphate(2-)	C00093|C03189|C02979	0.39175	-0.108842	0	0.358523
Scer_CLQCA_20_221	Saccharomyces cerevisiae	CLQCA_20-221	S. cer. (Ecuadorean)	hexanoate	C01585	0.39175	0.281592	0	0.358523
Scer_CLQCA_20_221	Saccharomyces cerevisiae	CLQCA_20-221	S. cer. (Ecuadorean)	Imidazole-4-acetate	C02835	0.39175	0.0592084	0	0.358523
Scer_CLQCA_20_221	Saccharomyces cerevisiae	CLQCA_20-221	S. cer. (Ecuadorean)	itaconate	C00490	0.39175	-0.117342	0	0.358523
Scer_CLQCA_20_221	Saccharomyces cerevisiae	CLQCA_20-221	S. cer. (Ecuadorean)	L-2-amino-3-oxobutanoate|L-aspartate 4-semialdehyde	C03508|C00441	0.39175	0.054981	0	0.358523
Scer_CLQCA_20_221	Saccharomyces cerevisiae	CLQCA_20-221	S. cer. (Ecuadorean)	L-2-aminoadipate|O-acetyl-L-homoserine	C00956|C01077	0.39175	-0.123471	0	0.358523
Scer_CLQCA_20_221	Saccharomyces cerevisiae	CLQCA_20-221	S. cer. (Ecuadorean)	L-allysine|4-Acetamidobutanoate	C04076|C02946	0.39175	0.0850416	0	0.358523
Scer_CLQCA_20_221	Saccharomyces cerevisiae	CLQCA_20-221	S. cer. (Ecuadorean)	L-citrulline	C00327	0.39175	0.705842	0	0.358523
Scer_CLQCA_20_221	Saccharomyces cerevisiae	CLQCA_20-221	S. cer. (Ecuadorean)	L-cystathionine	C02291	0.39175	0.528969	0	0.358523
Scer_CLQCA_20_221	Saccharomyces cerevisiae	CLQCA_20-221	S. cer. (Ecuadorean)	L-gamma-glutamyl-L-alanine|Ala-Glu	C03738|C20958	0.39175	0.0950641	0	0.358523
Scer_CLQCA_20_221	Saccharomyces cerevisiae	CLQCA_20-221	S. cer. (Ecuadorean)	L-gamma-glutamyl-L-cysteine	C00669	0.39175	0.50406	0	0.358523
Scer_CLQCA_20_221	Saccharomyces cerevisiae	CLQCA_20-221	S. cer. (Ecuadorean)	L-saccharopine	C00449	0.39175	0.0114864	0	0.358523
Scer_CLQCA_20_221	Saccharomyces cerevisiae	CLQCA_20-221	S. cer. (Ecuadorean)	maltose|sucrose|trehalose|melibiose|Isomaltose|6-O-alpha-D-glucopyranosyl-D-fructofuranose|turanose	C00208|C00089|C01083|C05402|C00252|C01742|C19636	0.39175	-0.500788	0	0.358523
Scer_CLQCA_20_221	Saccharomyces cerevisiae	CLQCA_20-221	S. cer. (Ecuadorean)	N-acetyl-alpha-D-glucosamine 1-phosphate|N-acetyl-D-glucosamine 6-phosphate	C04501|C00357	0.39175	0.285224	0	0.358523
Scer_CLQCA_20_221	Saccharomyces cerevisiae	CLQCA_20-221	S. cer. (Ecuadorean)	N-acetyl-L-glutamate	C00624	0.39175	-0.153169	0	0.358523
Scer_CLQCA_20_221	Saccharomyces cerevisiae	CLQCA_20-221	S. cer. (Ecuadorean)	N-carbamoyl-L-aspartate	C00438	0.39175	0.246366	0	0.358523
Scer_CLQCA_20_221	Saccharomyces cerevisiae	CLQCA_20-221	S. cer. (Ecuadorean)	N(2)-acetyl-L-ornithine	C00437	0.39175	0.209049	0	0.358523
Scer_CLQCA_20_221	Saccharomyces cerevisiae	CLQCA_20-221	S. cer. (Ecuadorean)	O-phospho-L-homoserine|O-phospho-L-threonine	C01102|C12147	0.39175	0.164331	0	0.358523
Scer_CLQCA_20_221	Saccharomyces cerevisiae	CLQCA_20-221	S. cer. (Ecuadorean)	octanoate	C06423	0.39175	0.202155	0	0.358523
Scer_CLQCA_20_221	Saccharomyces cerevisiae	CLQCA_20-221	S. cer. (Ecuadorean)	ornithine	C01602	0.39175	0.649608	0	0.358523
Scer_CLQCA_20_221	Saccharomyces cerevisiae	CLQCA_20-221	S. cer. (Ecuadorean)	palmitoleate	C08362	0.39175	-0.350004	0	0.358523
Scer_CLQCA_20_221	Saccharomyces cerevisiae	CLQCA_20-221	S. cer. (Ecuadorean)	phosphoenolpyruvate	C00074	0.39175	0.122396	0	0.358523
Scer_CLQCA_20_221	Saccharomyces cerevisiae	CLQCA_20-221	S. cer. (Ecuadorean)	pseudouridine 5'-phosphate|UMP|uridine 2'-phosphate|3'-UMP	C01168|C00105|C03031|C01368	0.39175	-0.0489	0	0.358523
Scer_CLQCA_20_221	Saccharomyces cerevisiae	CLQCA_20-221	S. cer. (Ecuadorean)	pyruvate|3-oxopropanoate	C00022|C00222	0.39175	0.121009	0	0.358523
Scer_CLQCA_20_221	Saccharomyces cerevisiae	CLQCA_20-221	S. cer. (Ecuadorean)	S-adenosyl-L-homocysteine	C00021	0.39175	0.991664	0	0.358523
Scer_CLQCA_20_221	Saccharomyces cerevisiae	CLQCA_20-221	S. cer. (Ecuadorean)	sedoheptulose 7-phosphate	C05382	0.39175	-0.144879	0	0.358523
Scer_CLQCA_20_221	Saccharomyces cerevisiae	CLQCA_20-221	S. cer. (Ecuadorean)	sn-glycero-3-phosphoethanolamine	C01233	0.39175	-0.325587	0	0.358523
Scer_CLQCA_20_221	Saccharomyces cerevisiae	CLQCA_20-221	S. cer. (Ecuadorean)	succinate|Methylmalonate	C00042|C02170	0.39175	0.321716	0	0.358523
Scer_CLQCA_20_221	Saccharomyces cerevisiae	CLQCA_20-221	S. cer. (Ecuadorean)	UDP	C00015	0.39175	-0.173881	0	0.358523
Scer_CLQCA_20_221	Saccharomyces cerevisiae	CLQCA_20-221	S. cer. (Ecuadorean)	uracil	C00106	0.39175	0.0990623	0	0.358523
Scer_CLQCA_20_221	Saccharomyces cerevisiae	CLQCA_20-221	S. cer. (Ecuadorean)	uridine	C00299	0.39175	0.299409	0	0.358523
Scer_CLQCA_20_259	Saccharomyces cerevisiae	CLQCA_20-259	S. cer. (Ecuadorean)	(2E)-3-(methoxycarbonyl)pent-2-enedioic acid|but-1-ene-1,2,4-tricarboxylic acid	C11514|C04002	0.35975	-0.202426	0	0.370144
Scer_CLQCA_20_259	Saccharomyces cerevisiae	CLQCA_20-259	S. cer. (Ecuadorean)	(2R,3R)-2,3-dihydroxy-3-methylpentanoate|(R)-mevalonate|(R)-pantoate	C06007|C00418|C00522	0.35975	0.12803	0	0.370144
Scer_CLQCA_20_259	Saccharomyces cerevisiae	CLQCA_20-259	S. cer. (Ecuadorean)	(2R,3S)-3-isopropylmalate|2-isopropylmalate	C04411|C02504	0.35975	-0.0973626	0	0.370144
Scer_CLQCA_20_259	Saccharomyces cerevisiae	CLQCA_20-259	S. cer. (Ecuadorean)	(2S)-2-isopropyl-3-oxosuccinate|shikimate	C04236|C00493	0.35975	0.169711	0	0.370144
Scer_CLQCA_20_259	Saccharomyces cerevisiae	CLQCA_20-259	S. cer. (Ecuadorean)	(2S,3R)-3-hydroxybutane-1,2,3-tricarboxylic acid|2-methylcitrate|homocitrate|homoisocitrate	C04593|C02225|C01251|C05662	0.35975	-0.199864	0	0.370144
Scer_CLQCA_20_259	Saccharomyces cerevisiae	CLQCA_20-259	S. cer. (Ecuadorean)	(N(omega)-L-arginino)succinic acid	C03406	0.35975	0.414111	0	0.370144
Scer_CLQCA_20_259	Saccharomyces cerevisiae	CLQCA_20-259	S. cer. (Ecuadorean)	(R)-2,3-dihydroxy-3-methylbutanoate|2-deoxy-D-ribose	C04272|C01801	0.35975	0.0605605	0	0.370144
Scer_CLQCA_20_259	Saccharomyces cerevisiae	CLQCA_20-259	S. cer. (Ecuadorean)	(R)-acetoin|ethyl acetate|butyrate	C00810|C00849|C00246	0.35975	-0.114718	0	0.370144
Scer_CLQCA_20_259	Saccharomyces cerevisiae	CLQCA_20-259	S. cer. (Ecuadorean)	(S)-3-methyl-2-oxopentanoate|4-methyl-2-oxopentanoate	C00671|C00233	0.35975	-0.0848439	0	0.370144
Scer_CLQCA_20_259	Saccharomyces cerevisiae	CLQCA_20-259	S. cer. (Ecuadorean)	(S)-malate	C00149	0.35975	-0.00510568	0	0.370144
Scer_CLQCA_20_259	Saccharomyces cerevisiae	CLQCA_20-259	S. cer. (Ecuadorean)	1-(sn-glycero-3-phospho)-1D-myo-inositol	C01225	0.35975	-0.271103	0	0.370144
Scer_CLQCA_20_259	Saccharomyces cerevisiae	CLQCA_20-259	S. cer. (Ecuadorean)	1-pyrroline-3-hydroxy-5-carboxylic acid|5-oxo-L-proline	C04281|C01879	0.35975	0.291098	0	0.370144
Scer_CLQCA_20_259	Saccharomyces cerevisiae	CLQCA_20-259	S. cer. (Ecuadorean)	1D-myo-inositol 1-phosphate|1D-myo-inositol 3-phosphate|alpha-D-galactose 1-phosphate|D-fructose 1-phosphate|D-fructose 6-phosphate|D-glucose 1-phosphate|D-glucose 6-phosphate|D-mannose 1-phosphate|D-mannose 6-phosphate|beta-D-Fructose 6-phosphate|beta-D-Glucose 6-phosphate|alpha-D-Glucose 6-phosphate|D-tagatofuranose 6-phosphate	C01177|C04006|C00446|C01094|C00085|C00103|C00092|C00636|C00275|C05345|C01172|C00668|C01097	0.35975	0.0253045	0	0.370144
Scer_CLQCA_20_259	Saccharomyces cerevisiae	CLQCA_20-259	S. cer. (Ecuadorean)	2-acetamido-5-oxopentanoate	C01250	0.35975	-0.0754354	0	0.370144
Scer_CLQCA_20_259	Saccharomyces cerevisiae	CLQCA_20-259	S. cer. (Ecuadorean)	2-acetyllactic acid|3-hydroxy-3-methyl-2-oxobutanoate|(2S)-2-acetolactate	C00900|C04181|C06010	0.35975	0.0210674	0	0.370144
Scer_CLQCA_20_259	Saccharomyces cerevisiae	CLQCA_20-259	S. cer. (Ecuadorean)	2-deoxy-D-ribose 5-phosphate	C00673	0.35975	-0.00682429	0	0.370144
Scer_CLQCA_20_259	Saccharomyces cerevisiae	CLQCA_20-259	S. cer. (Ecuadorean)	2-isopropylmaleic acid	C02631	0.35975	-0.15667	0	0.370144
Scer_CLQCA_20_259	Saccharomyces cerevisiae	CLQCA_20-259	S. cer. (Ecuadorean)	2-oxoadipic acid	C00322	0.35975	-0.440381	0	0.370144
Scer_CLQCA_20_259	Saccharomyces cerevisiae	CLQCA_20-259	S. cer. (Ecuadorean)	2-oxobutanoate|succinic semialdehyde|(S)-Methylmalonate semialdehyde|acetoacetate	C00109|C00232|C06002|C00164	0.35975	0.0450898	0	0.370144
Scer_CLQCA_20_259	Saccharomyces cerevisiae	CLQCA_20-259	S. cer. (Ecuadorean)	2-oxoglutarate|dehydro-D-arabinono-1,4-lactone	C00026|C06316	0.35975	-0.033161	0	0.370144
Scer_CLQCA_20_259	Saccharomyces cerevisiae	CLQCA_20-259	S. cer. (Ecuadorean)	2-phospho-D-glyceric acid|3-phosphonato-D-glycerate(3-)	C00631|C00197	0.35975	-0.0628401	0	0.370144
Scer_CLQCA_20_259	Saccharomyces cerevisiae	CLQCA_20-259	S. cer. (Ecuadorean)	3-(4-hydroxyphenyl)pyruvate	C01179	0.35975	-0.0585928	0	0.370144
Scer_CLQCA_20_259	Saccharomyces cerevisiae	CLQCA_20-259	S. cer. (Ecuadorean)	3-methyl-2-oxobutanoate	C00141	0.35975	-0.0930668	0	0.370144
Scer_CLQCA_20_259	Saccharomyces cerevisiae	CLQCA_20-259	S. cer. (Ecuadorean)	3-phospho-serine|O-phosphonatooxy-D-serine(2-)	C01005|C02532	0.35975	0.264032	0	0.370144
Scer_CLQCA_20_259	Saccharomyces cerevisiae	CLQCA_20-259	S. cer. (Ecuadorean)	4-aminobenzoate|anthranilate	C00568|C00108	0.35975	0.132096	0	0.370144
Scer_CLQCA_20_259	Saccharomyces cerevisiae	CLQCA_20-259	S. cer. (Ecuadorean)	5-aminolevulinate|L-glutamic 5-semialdehyde	C00430|C01165	0.35975	0.419004	0	0.370144
Scer_CLQCA_20_259	Saccharomyces cerevisiae	CLQCA_20-259	S. cer. (Ecuadorean)	6-phospho-D-gluconate	C00345	0.35975	-0.151	0	0.370144
Scer_CLQCA_20_259	Saccharomyces cerevisiae	CLQCA_20-259	S. cer. (Ecuadorean)	adenosine 2'-phosphate|AMP|dGMP|3'-AMP	C00946|C00020|C00362|C01367	0.35975	0.207168	0	0.370144
Scer_CLQCA_20_259	Saccharomyces cerevisiae	CLQCA_20-259	S. cer. (Ecuadorean)	adenosine 3',5'-bismonophosphate|ADP|dGDP	C00054|C00008|C00361	0.35975	-0.279204	0	0.370144
Scer_CLQCA_20_259	Saccharomyces cerevisiae	CLQCA_20-259	S. cer. (Ecuadorean)	alpha-D-glucosamine 1-phosphate|alpha-D-glucosamine 6-phosphate	C06156|C00352	0.35975	-0.0867672	0	0.370144
Scer_CLQCA_20_259	Saccharomyces cerevisiae	CLQCA_20-259	S. cer. (Ecuadorean)	alpha-D-ribose 1-phosphate(2-)|D-ribulose 5-phosphate|D-xylulose 5-phosphate|ribose-5-phosphate|aldehydo-D-ribose 5-phosphate	C00620|C00199|C00231|C03736|C00117	0.35975	0.0909096	0	0.370144
Scer_CLQCA_20_259	Saccharomyces cerevisiae	CLQCA_20-259	S. cer. (Ecuadorean)	beta-D-fructose 2,6-bisphosphate|D-fructose 1,6-bisphosphate	C00665|C00354	0.35975	0.00223093	0	0.370144
Scer_CLQCA_20_259	Saccharomyces cerevisiae	CLQCA_20-259	S. cer. (Ecuadorean)	cis-aconitate|trans-aconitate|dehydroascorbate	C00417|C02341|C05422	0.35975	-0.296019	0	0.370144
Scer_CLQCA_20_259	Saccharomyces cerevisiae	CLQCA_20-259	S. cer. (Ecuadorean)	citrate|isocitrate	C00158|C00311	0.35975	-0.267006	0	0.370144
Scer_CLQCA_20_259	Saccharomyces cerevisiae	CLQCA_20-259	S. cer. (Ecuadorean)	D-arabinono-1,4-lactone|2-hydroxyglutarate|(2R,3S)-3-methylmalate	C00652|C02630|C06032	0.35975	-0.0349702	0	0.370144
Scer_CLQCA_20_259	Saccharomyces cerevisiae	CLQCA_20-259	S. cer. (Ecuadorean)	D-arabinose|D-ribose|D-xylose|D-xylulose|L-arabinose|L-xylulose	C00216|C00121|C00181|C00310|C00259|C00310	0.35975	0.0577868	0	0.370144
Scer_CLQCA_20_259	Saccharomyces cerevisiae	CLQCA_20-259	S. cer. (Ecuadorean)	D-erythro-1-(imidazol-4-yl)glycerol 3-phosphate	C04666	0.35975	0.0468201	0	0.370144
Scer_CLQCA_20_259	Saccharomyces cerevisiae	CLQCA_20-259	S. cer. (Ecuadorean)	D-erythrose 4-phosphate	C00279	0.35975	-0.00565888	0	0.370144
Scer_CLQCA_20_259	Saccharomyces cerevisiae	CLQCA_20-259	S. cer. (Ecuadorean)	D-fructose|D-galactose|D-glucose|D-mannose|L-sorbose|myo-inositol|alpha-D-Galactose|alpha-D-mannopyranose|beta-D-Glucose|alpha-D-Glucose|beta-D-Fructose|D-tagatose	C00095|C00124|C00031|C00159|C00247|C00137|C00984|C00936|C00221|C00267|C02336|C00795	0.35975	0.0691073	0	0.370144
Scer_CLQCA_20_259	Saccharomyces cerevisiae	CLQCA_20-259	S. cer. (Ecuadorean)	D-gluconate	C00257	0.35975	0.000235717	0	0.370144
Scer_CLQCA_20_259	Saccharomyces cerevisiae	CLQCA_20-259	S. cer. (Ecuadorean)	D-Glycerate	C00258	0.35975	0.0101603	0	0.370144
Scer_CLQCA_20_259	Saccharomyces cerevisiae	CLQCA_20-259	S. cer. (Ecuadorean)	diacetyl	C00741	0.35975	0.089066	0	0.370144
Scer_CLQCA_20_259	Saccharomyces cerevisiae	CLQCA_20-259	S. cer. (Ecuadorean)	dihydroxyacetone phosphate|glyceraldehyde 3-phosphate	C00111|C00661	0.35975	0.0484081	0	0.370144
Scer_CLQCA_20_259	Saccharomyces cerevisiae	CLQCA_20-259	S. cer. (Ecuadorean)	erythro-4-hydroxy-L-glutamic acid	C05947	0.35975	0.0954679	0	0.370144
Scer_CLQCA_20_259	Saccharomyces cerevisiae	CLQCA_20-259	S. cer. (Ecuadorean)	fumarate	C00122	0.35975	-0.032576	0	0.370144
Scer_CLQCA_20_259	Saccharomyces cerevisiae	CLQCA_20-259	S. cer. (Ecuadorean)	gamma-aminobutyrate	C00334	0.35975	0.357213	0	0.370144
Scer_CLQCA_20_259	Saccharomyces cerevisiae	CLQCA_20-259	S. cer. (Ecuadorean)	glutathione	C00051	0.35975	0.136433	0	0.370144
Scer_CLQCA_20_259	Saccharomyces cerevisiae	CLQCA_20-259	S. cer. (Ecuadorean)	glycerol 3-phosphate|glycerol 1-phosphate|glycerol 2-phosphate(2-)	C00093|C03189|C02979	0.35975	0.102407	0	0.370144
Scer_CLQCA_20_259	Saccharomyces cerevisiae	CLQCA_20-259	S. cer. (Ecuadorean)	hexanoate	C01585	0.35975	0.204672	0	0.370144
Scer_CLQCA_20_259	Saccharomyces cerevisiae	CLQCA_20-259	S. cer. (Ecuadorean)	Imidazole-4-acetate	C02835	0.35975	0.151855	0	0.370144
Scer_CLQCA_20_259	Saccharomyces cerevisiae	CLQCA_20-259	S. cer. (Ecuadorean)	itaconate	C00490	0.35975	-0.0485922	0	0.370144
Scer_CLQCA_20_259	Saccharomyces cerevisiae	CLQCA_20-259	S. cer. (Ecuadorean)	L-2-amino-3-oxobutanoate|L-aspartate 4-semialdehyde	C03508|C00441	0.35975	-0.0247931	0	0.370144
Scer_CLQCA_20_259	Saccharomyces cerevisiae	CLQCA_20-259	S. cer. (Ecuadorean)	L-2-aminoadipate|O-acetyl-L-homoserine	C00956|C01077	0.35975	-0.0455991	0	0.370144
Scer_CLQCA_20_259	Saccharomyces cerevisiae	CLQCA_20-259	S. cer. (Ecuadorean)	L-allysine|4-Acetamidobutanoate	C04076|C02946	0.35975	0.138508	0	0.370144
Scer_CLQCA_20_259	Saccharomyces cerevisiae	CLQCA_20-259	S. cer. (Ecuadorean)	L-citrulline	C00327	0.35975	0.912996	0	0.370144
Scer_CLQCA_20_259	Saccharomyces cerevisiae	CLQCA_20-259	S. cer. (Ecuadorean)	L-cystathionine	C02291	0.35975	0.490868	0	0.370144
Scer_CLQCA_20_259	Saccharomyces cerevisiae	CLQCA_20-259	S. cer. (Ecuadorean)	L-gamma-glutamyl-L-alanine|Ala-Glu	C03738|C20958	0.35975	0.32431	0	0.370144
Scer_CLQCA_20_259	Saccharomyces cerevisiae	CLQCA_20-259	S. cer. (Ecuadorean)	L-gamma-glutamyl-L-cysteine	C00669	0.35975	0.629274	0	0.370144
Scer_CLQCA_20_259	Saccharomyces cerevisiae	CLQCA_20-259	S. cer. (Ecuadorean)	L-saccharopine	C00449	0.35975	-0.00187276	0	0.370144
Scer_CLQCA_20_259	Saccharomyces cerevisiae	CLQCA_20-259	S. cer. (Ecuadorean)	maltose|sucrose|trehalose|melibiose|Isomaltose|6-O-alpha-D-glucopyranosyl-D-fructofuranose|turanose	C00208|C00089|C01083|C05402|C00252|C01742|C19636	0.35975	-0.536326	0	0.370144
Scer_CLQCA_20_259	Saccharomyces cerevisiae	CLQCA_20-259	S. cer. (Ecuadorean)	N-acetyl-alpha-D-glucosamine 1-phosphate|N-acetyl-D-glucosamine 6-phosphate	C04501|C00357	0.35975	0.234517	0	0.370144
Scer_CLQCA_20_259	Saccharomyces cerevisiae	CLQCA_20-259	S. cer. (Ecuadorean)	N-acetyl-L-glutamate	C00624	0.35975	0.0771133	0	0.370144
Scer_CLQCA_20_259	Saccharomyces cerevisiae	CLQCA_20-259	S. cer. (Ecuadorean)	N-carbamoyl-L-aspartate	C00438	0.35975	0.152206	0	0.370144
Scer_CLQCA_20_259	Saccharomyces cerevisiae	CLQCA_20-259	S. cer. (Ecuadorean)	N(2)-acetyl-L-ornithine	C00437	0.35975	0.252759	0	0.370144
Scer_CLQCA_20_259	Saccharomyces cerevisiae	CLQCA_20-259	S. cer. (Ecuadorean)	O-phospho-L-homoserine|O-phospho-L-threonine	C01102|C12147	0.35975	-0.123562	0	0.370144
Scer_CLQCA_20_259	Saccharomyces cerevisiae	CLQCA_20-259	S. cer. (Ecuadorean)	octanoate	C06423	0.35975	0.229943	0	0.370144
Scer_CLQCA_20_259	Saccharomyces cerevisiae	CLQCA_20-259	S. cer. (Ecuadorean)	ornithine	C01602	0.35975	0.793174	0	0.370144
Scer_CLQCA_20_259	Saccharomyces cerevisiae	CLQCA_20-259	S. cer. (Ecuadorean)	palmitoleate	C08362	0.35975	-0.393795	0	0.370144
Scer_CLQCA_20_259	Saccharomyces cerevisiae	CLQCA_20-259	S. cer. (Ecuadorean)	phosphoenolpyruvate	C00074	0.35975	-0.0117118	0	0.370144
Scer_CLQCA_20_259	Saccharomyces cerevisiae	CLQCA_20-259	S. cer. (Ecuadorean)	pseudouridine 5'-phosphate|UMP|uridine 2'-phosphate|3'-UMP	C01168|C00105|C03031|C01368	0.35975	0.0513077	0	0.370144
Scer_CLQCA_20_259	Saccharomyces cerevisiae	CLQCA_20-259	S. cer. (Ecuadorean)	pyruvate|3-oxopropanoate	C00022|C00222	0.35975	0.118979	0	0.370144
Scer_CLQCA_20_259	Saccharomyces cerevisiae	CLQCA_20-259	S. cer. (Ecuadorean)	S-adenosyl-L-homocysteine	C00021	0.35975	0.8569	0	0.370144
Scer_CLQCA_20_259	Saccharomyces cerevisiae	CLQCA_20-259	S. cer. (Ecuadorean)	sedoheptulose 7-phosphate	C05382	0.35975	-0.197967	0	0.370144
Scer_CLQCA_20_259	Saccharomyces cerevisiae	CLQCA_20-259	S. cer. (Ecuadorean)	sn-glycero-3-phosphoethanolamine	C01233	0.35975	-0.343586	0	0.370144
Scer_CLQCA_20_259	Saccharomyces cerevisiae	CLQCA_20-259	S. cer. (Ecuadorean)	succinate|Methylmalonate	C00042|C02170	0.35975	-0.0690669	0	0.370144
Scer_CLQCA_20_259	Saccharomyces cerevisiae	CLQCA_20-259	S. cer. (Ecuadorean)	UDP	C00015	0.35975	-0.4285	0	0.370144
Scer_CLQCA_20_259	Saccharomyces cerevisiae	CLQCA_20-259	S. cer. (Ecuadorean)	uracil	C00106	0.35975	0.123962	0	0.370144
Scer_CLQCA_20_259	Saccharomyces cerevisiae	CLQCA_20-259	S. cer. (Ecuadorean)	uridine	C00299	0.35975	0.293806	0	0.370144
Scer_DJ74	Saccharomyces cerevisiae	DJ74	S. cer. (African palm wine)	(2E)-3-(methoxycarbonyl)pent-2-enedioic acid|but-1-ene-1,2,4-tricarboxylic acid	C11514|C04002	0.3985	0.10508	1	0.311435
Scer_DJ74	Saccharomyces cerevisiae	DJ74	S. cer. (African palm wine)	(2R,3R)-2,3-dihydroxy-3-methylpentanoate|(R)-mevalonate|(R)-pantoate	C06007|C00418|C00522	0.3985	0.0629186	1	0.311435
Scer_DJ74	Saccharomyces cerevisiae	DJ74	S. cer. (African palm wine)	(2R,3S)-3-isopropylmalate|2-isopropylmalate	C04411|C02504	0.3985	0.239792	1	0.311435
Scer_DJ74	Saccharomyces cerevisiae	DJ74	S. cer. (African palm wine)	(2S)-2-isopropyl-3-oxosuccinate|shikimate	C04236|C00493	0.3985	-0.00210398	1	0.311435
Scer_DJ74	Saccharomyces cerevisiae	DJ74	S. cer. (African palm wine)	(2S,3R)-3-hydroxybutane-1,2,3-tricarboxylic acid|2-methylcitrate|homocitrate|homoisocitrate	C04593|C02225|C01251|C05662	0.3985	0.197795	1	0.311435
Scer_DJ74	Saccharomyces cerevisiae	DJ74	S. cer. (African palm wine)	(N(omega)-L-arginino)succinic acid	C03406	0.3985	-0.58948	1	0.311435
Scer_DJ74	Saccharomyces cerevisiae	DJ74	S. cer. (African palm wine)	(R)-2,3-dihydroxy-3-methylbutanoate|2-deoxy-D-ribose	C04272|C01801	0.3985	-0.222078	1	0.311435
Scer_DJ74	Saccharomyces cerevisiae	DJ74	S. cer. (African palm wine)	(R)-acetoin|ethyl acetate|butyrate	C00810|C00849|C00246	0.3985	-0.108572	1	0.311435
Scer_DJ74	Saccharomyces cerevisiae	DJ74	S. cer. (African palm wine)	(S)-3-methyl-2-oxopentanoate|4-methyl-2-oxopentanoate	C00671|C00233	0.3985	-0.0456985	1	0.311435
Scer_DJ74	Saccharomyces cerevisiae	DJ74	S. cer. (African palm wine)	(S)-malate	C00149	0.3985	-0.344689	1	0.311435
Scer_DJ74	Saccharomyces cerevisiae	DJ74	S. cer. (African palm wine)	1-(sn-glycero-3-phospho)-1D-myo-inositol	C01225	0.3985	0.147302	1	0.311435
Scer_DJ74	Saccharomyces cerevisiae	DJ74	S. cer. (African palm wine)	1-pyrroline-3-hydroxy-5-carboxylic acid|5-oxo-L-proline	C04281|C01879	0.3985	0.0531063	1	0.311435
Scer_DJ74	Saccharomyces cerevisiae	DJ74	S. cer. (African palm wine)	1D-myo-inositol 1-phosphate|1D-myo-inositol 3-phosphate|alpha-D-galactose 1-phosphate|D-fructose 1-phosphate|D-fructose 6-phosphate|D-glucose 1-phosphate|D-glucose 6-phosphate|D-mannose 1-phosphate|D-mannose 6-phosphate|beta-D-Fructose 6-phosphate|beta-D-Glucose 6-phosphate|alpha-D-Glucose 6-phosphate|D-tagatofuranose 6-phosphate	C01177|C04006|C00446|C01094|C00085|C00103|C00092|C00636|C00275|C05345|C01172|C00668|C01097	0.3985	-0.188885	1	0.311435
Scer_DJ74	Saccharomyces cerevisiae	DJ74	S. cer. (African palm wine)	2-acetamido-5-oxopentanoate	C01250	0.3985	0.795591	1	0.311435
Scer_DJ74	Saccharomyces cerevisiae	DJ74	S. cer. (African palm wine)	2-acetyllactic acid|3-hydroxy-3-methyl-2-oxobutanoate|(2S)-2-acetolactate	C00900|C04181|C06010	0.3985	-0.0612699	1	0.311435
Scer_DJ74	Saccharomyces cerevisiae	DJ74	S. cer. (African palm wine)	2-deoxy-D-ribose 5-phosphate	C00673	0.3985	0.712709	1	0.311435
Scer_DJ74	Saccharomyces cerevisiae	DJ74	S. cer. (African palm wine)	2-isopropylmaleic acid	C02631	0.3985	0.589529	1	0.311435
Scer_DJ74	Saccharomyces cerevisiae	DJ74	S. cer. (African palm wine)	2-oxoadipic acid	C00322	0.3985	-0.113468	1	0.311435
Scer_DJ74	Saccharomyces cerevisiae	DJ74	S. cer. (African palm wine)	2-oxobutanoate|succinic semialdehyde|(S)-Methylmalonate semialdehyde|acetoacetate	C00109|C00232|C06002|C00164	0.3985	-0.063905	1	0.311435
Scer_DJ74	Saccharomyces cerevisiae	DJ74	S. cer. (African palm wine)	2-oxoglutarate|dehydro-D-arabinono-1,4-lactone	C00026|C06316	0.3985	-0.104439	1	0.311435
Scer_DJ74	Saccharomyces cerevisiae	DJ74	S. cer. (African palm wine)	2-phospho-D-glyceric acid|3-phosphonato-D-glycerate(3-)	C00631|C00197	0.3985	0.0636005	1	0.311435
Scer_DJ74	Saccharomyces cerevisiae	DJ74	S. cer. (African palm wine)	3-(4-hydroxyphenyl)pyruvate	C01179	0.3985	-0.330329	1	0.311435
Scer_DJ74	Saccharomyces cerevisiae	DJ74	S. cer. (African palm wine)	3-methyl-2-oxobutanoate	C00141	0.3985	0.00177086	1	0.311435
Scer_DJ74	Saccharomyces cerevisiae	DJ74	S. cer. (African palm wine)	3-phospho-serine|O-phosphonatooxy-D-serine(2-)	C01005|C02532	0.3985	0.0123307	1	0.311435
Scer_DJ74	Saccharomyces cerevisiae	DJ74	S. cer. (African palm wine)	4-aminobenzoate|anthranilate	C00568|C00108	0.3985	0.245438	1	0.311435
Scer_DJ74	Saccharomyces cerevisiae	DJ74	S. cer. (African palm wine)	5-aminolevulinate|L-glutamic 5-semialdehyde	C00430|C01165	0.3985	0.25597	1	0.311435
Scer_DJ74	Saccharomyces cerevisiae	DJ74	S. cer. (African palm wine)	6-phospho-D-gluconate	C00345	0.3985	-0.302904	1	0.311435
Scer_DJ74	Saccharomyces cerevisiae	DJ74	S. cer. (African palm wine)	adenosine 2'-phosphate|AMP|dGMP|3'-AMP	C00946|C00020|C00362|C01367	0.3985	1.18524	1	0.311435
Scer_DJ74	Saccharomyces cerevisiae	DJ74	S. cer. (African palm wine)	adenosine 3',5'-bismonophosphate|ADP|dGDP	C00054|C00008|C00361	0.3985	0.175037	1	0.311435
Scer_DJ74	Saccharomyces cerevisiae	DJ74	S. cer. (African palm wine)	alpha-D-glucosamine 1-phosphate|alpha-D-glucosamine 6-phosphate	C06156|C00352	0.3985	-0.459884	1	0.311435
Scer_DJ74	Saccharomyces cerevisiae	DJ74	S. cer. (African palm wine)	alpha-D-ribose 1-phosphate(2-)|D-ribulose 5-phosphate|D-xylulose 5-phosphate|ribose-5-phosphate|aldehydo-D-ribose 5-phosphate	C00620|C00199|C00231|C03736|C00117	0.3985	-0.216144	1	0.311435
Scer_DJ74	Saccharomyces cerevisiae	DJ74	S. cer. (African palm wine)	beta-D-fructose 2,6-bisphosphate|D-fructose 1,6-bisphosphate	C00665|C00354	0.3985	-0.4884	1	0.311435
Scer_DJ74	Saccharomyces cerevisiae	DJ74	S. cer. (African palm wine)	cis-aconitate|trans-aconitate|dehydroascorbate	C00417|C02341|C05422	0.3985	-0.135576	1	0.311435
Scer_DJ74	Saccharomyces cerevisiae	DJ74	S. cer. (African palm wine)	citrate|isocitrate	C00158|C00311	0.3985	-0.0826802	1	0.311435
Scer_DJ74	Saccharomyces cerevisiae	DJ74	S. cer. (African palm wine)	D-arabinono-1,4-lactone|2-hydroxyglutarate|(2R,3S)-3-methylmalate	C00652|C02630|C06032	0.3985	-0.202905	1	0.311435
Scer_DJ74	Saccharomyces cerevisiae	DJ74	S. cer. (African palm wine)	D-arabinose|D-ribose|D-xylose|D-xylulose|L-arabinose|L-xylulose	C00216|C00121|C00181|C00310|C00259|C00310	0.3985	-0.0807889	1	0.311435
Scer_DJ74	Saccharomyces cerevisiae	DJ74	S. cer. (African palm wine)	D-erythro-1-(imidazol-4-yl)glycerol 3-phosphate	C04666	0.3985	-0.773677	1	0.311435
Scer_DJ74	Saccharomyces cerevisiae	DJ74	S. cer. (African palm wine)	D-erythrose 4-phosphate	C00279	0.3985	-0.066907	1	0.311435
Scer_DJ74	Saccharomyces cerevisiae	DJ74	S. cer. (African palm wine)	D-fructose|D-galactose|D-glucose|D-mannose|L-sorbose|myo-inositol|alpha-D-Galactose|alpha-D-mannopyranose|beta-D-Glucose|alpha-D-Glucose|beta-D-Fructose|D-tagatose	C00095|C00124|C00031|C00159|C00247|C00137|C00984|C00936|C00221|C00267|C02336|C00795	0.3985	-0.00547822	1	0.311435
Scer_DJ74	Saccharomyces cerevisiae	DJ74	S. cer. (African palm wine)	D-gluconate	C00257	0.3985	-0.027208	1	0.311435
Scer_DJ74	Saccharomyces cerevisiae	DJ74	S. cer. (African palm wine)	D-Glycerate	C00258	0.3985	0.0562021	1	0.311435
Scer_DJ74	Saccharomyces cerevisiae	DJ74	S. cer. (African palm wine)	diacetyl	C00741	0.3985	-0.126267	1	0.311435
Scer_DJ74	Saccharomyces cerevisiae	DJ74	S. cer. (African palm wine)	dihydroxyacetone phosphate|glyceraldehyde 3-phosphate	C00111|C00661	0.3985	-0.40492	1	0.311435
Scer_DJ74	Saccharomyces cerevisiae	DJ74	S. cer. (African palm wine)	erythro-4-hydroxy-L-glutamic acid	C05947	0.3985	0.461896	1	0.311435
Scer_DJ74	Saccharomyces cerevisiae	DJ74	S. cer. (African palm wine)	fumarate	C00122	0.3985	-0.0874205	1	0.311435
Scer_DJ74	Saccharomyces cerevisiae	DJ74	S. cer. (African palm wine)	gamma-aminobutyrate	C00334	0.3985	-0.0400217	1	0.311435
Scer_DJ74	Saccharomyces cerevisiae	DJ74	S. cer. (African palm wine)	glutathione	C00051	0.3985	0.300728	1	0.311435
Scer_DJ74	Saccharomyces cerevisiae	DJ74	S. cer. (African palm wine)	glycerol 3-phosphate|glycerol 1-phosphate|glycerol 2-phosphate(2-)	C00093|C03189|C02979	0.3985	-0.375399	1	0.311435
Scer_DJ74	Saccharomyces cerevisiae	DJ74	S. cer. (African palm wine)	hexanoate	C01585	0.3985	0.00158104	1	0.311435
Scer_DJ74	Saccharomyces cerevisiae	DJ74	S. cer. (African palm wine)	Imidazole-4-acetate	C02835	0.3985	0.517377	1	0.311435
Scer_DJ74	Saccharomyces cerevisiae	DJ74	S. cer. (African palm wine)	itaconate	C00490	0.3985	-0.043609	1	0.311435
Scer_DJ74	Saccharomyces cerevisiae	DJ74	S. cer. (African palm wine)	L-2-amino-3-oxobutanoate|L-aspartate 4-semialdehyde	C03508|C00441	0.3985	0.859489	1	0.311435
Scer_DJ74	Saccharomyces cerevisiae	DJ74	S. cer. (African palm wine)	L-2-aminoadipate|O-acetyl-L-homoserine	C00956|C01077	0.3985	0.348374	1	0.311435
Scer_DJ74	Saccharomyces cerevisiae	DJ74	S. cer. (African palm wine)	L-allysine|4-Acetamidobutanoate	C04076|C02946	0.3985	1.09917	1	0.311435
Scer_DJ74	Saccharomyces cerevisiae	DJ74	S. cer. (African palm wine)	L-citrulline	C00327	0.3985	0.43146	1	0.311435
Scer_DJ74	Saccharomyces cerevisiae	DJ74	S. cer. (African palm wine)	L-cystathionine	C02291	0.3985	-0.295372	1	0.311435
Scer_DJ74	Saccharomyces cerevisiae	DJ74	S. cer. (African palm wine)	L-gamma-glutamyl-L-alanine|Ala-Glu	C03738|C20958	0.3985	0.194078	1	0.311435
Scer_DJ74	Saccharomyces cerevisiae	DJ74	S. cer. (African palm wine)	L-gamma-glutamyl-L-cysteine	C00669	0.3985	-0.206956	1	0.311435
Scer_DJ74	Saccharomyces cerevisiae	DJ74	S. cer. (African palm wine)	L-saccharopine	C00449	0.3985	0.0944656	1	0.311435
Scer_DJ74	Saccharomyces cerevisiae	DJ74	S. cer. (African palm wine)	maltose|sucrose|trehalose|melibiose|Isomaltose|6-O-alpha-D-glucopyranosyl-D-fructofuranose|turanose	C00208|C00089|C01083|C05402|C00252|C01742|C19636	0.3985	-0.394657	1	0.311435
Scer_DJ74	Saccharomyces cerevisiae	DJ74	S. cer. (African palm wine)	N-acetyl-alpha-D-glucosamine 1-phosphate|N-acetyl-D-glucosamine 6-phosphate	C04501|C00357	0.3985	0.153653	1	0.311435
Scer_DJ74	Saccharomyces cerevisiae	DJ74	S. cer. (African palm wine)	N-acetyl-L-glutamate	C00624	0.3985	1.71691	1	0.311435
Scer_DJ74	Saccharomyces cerevisiae	DJ74	S. cer. (African palm wine)	N-carbamoyl-L-aspartate	C00438	0.3985	-0.135302	1	0.311435
Scer_DJ74	Saccharomyces cerevisiae	DJ74	S. cer. (African palm wine)	N(2)-acetyl-L-ornithine	C00437	0.3985	1.81491	1	0.311435
Scer_DJ74	Saccharomyces cerevisiae	DJ74	S. cer. (African palm wine)	O-phospho-L-homoserine|O-phospho-L-threonine	C01102|C12147	0.3985	-0.110568	1	0.311435
Scer_DJ74	Saccharomyces cerevisiae	DJ74	S. cer. (African palm wine)	octanoate	C06423	0.3985	0.296506	1	0.311435
Scer_DJ74	Saccharomyces cerevisiae	DJ74	S. cer. (African palm wine)	ornithine	C01602	0.3985	0.390371	1	0.311435
Scer_DJ74	Saccharomyces cerevisiae	DJ74	S. cer. (African palm wine)	palmitoleate	C08362	0.3985	-1.34044	1	0.311435
Scer_DJ74	Saccharomyces cerevisiae	DJ74	S. cer. (African palm wine)	phosphoenolpyruvate	C00074	0.3985	-0.033072	1	0.311435
Scer_DJ74	Saccharomyces cerevisiae	DJ74	S. cer. (African palm wine)	pseudouridine 5'-phosphate|UMP|uridine 2'-phosphate|3'-UMP	C01168|C00105|C03031|C01368	0.3985	0.779087	1	0.311435
Scer_DJ74	Saccharomyces cerevisiae	DJ74	S. cer. (African palm wine)	pyruvate|3-oxopropanoate	C00022|C00222	0.3985	0.0181936	1	0.311435
Scer_DJ74	Saccharomyces cerevisiae	DJ74	S. cer. (African palm wine)	S-adenosyl-L-homocysteine	C00021	0.3985	-0.553978	1	0.311435
Scer_DJ74	Saccharomyces cerevisiae	DJ74	S. cer. (African palm wine)	sedoheptulose 7-phosphate	C05382	0.3985	0.350848	1	0.311435
Scer_DJ74	Saccharomyces cerevisiae	DJ74	S. cer. (African palm wine)	sn-glycero-3-phosphoethanolamine	C01233	0.3985	-1.74136	1	0.311435
Scer_DJ74	Saccharomyces cerevisiae	DJ74	S. cer. (African palm wine)	succinate|Methylmalonate	C00042|C02170	0.3985	-0.208965	1	0.311435
Scer_DJ74	Saccharomyces cerevisiae	DJ74	S. cer. (African palm wine)	UDP	C00015	0.3985	0.0341609	1	0.311435
Scer_DJ74	Saccharomyces cerevisiae	DJ74	S. cer. (African palm wine)	uracil	C00106	0.3985	0.121983	1	0.311435
Scer_DJ74	Saccharomyces cerevisiae	DJ74	S. cer. (African palm wine)	uridine	C00299	0.3985	0.265498	1	0.311435
Scer_Dji2_2A_a_	Saccharomyces cerevisiae	Dji2-2A(a)	S. cer. (African palm wine)	(2E)-3-(methoxycarbonyl)pent-2-enedioic acid|but-1-ene-1,2,4-tricarboxylic acid	C11514|C04002	0.42425	0.0993755	1	0.361768
Scer_Dji2_2A_a_	Saccharomyces cerevisiae	Dji2-2A(a)	S. cer. (African palm wine)	(2R,3R)-2,3-dihydroxy-3-methylpentanoate|(R)-mevalonate|(R)-pantoate	C06007|C00418|C00522	0.42425	0.149711	1	0.361768
Scer_Dji2_2A_a_	Saccharomyces cerevisiae	Dji2-2A(a)	S. cer. (African palm wine)	(2R,3S)-3-isopropylmalate|2-isopropylmalate	C04411|C02504	0.42425	0.190488	1	0.361768
Scer_Dji2_2A_a_	Saccharomyces cerevisiae	Dji2-2A(a)	S. cer. (African palm wine)	(2S)-2-isopropyl-3-oxosuccinate|shikimate	C04236|C00493	0.42425	-0.115149	1	0.361768
Scer_Dji2_2A_a_	Saccharomyces cerevisiae	Dji2-2A(a)	S. cer. (African palm wine)	(2S,3R)-3-hydroxybutane-1,2,3-tricarboxylic acid|2-methylcitrate|homocitrate|homoisocitrate	C04593|C02225|C01251|C05662	0.42425	0.14225	1	0.361768
Scer_Dji2_2A_a_	Saccharomyces cerevisiae	Dji2-2A(a)	S. cer. (African palm wine)	(N(omega)-L-arginino)succinic acid	C03406	0.42425	-0.072267	1	0.361768
Scer_Dji2_2A_a_	Saccharomyces cerevisiae	Dji2-2A(a)	S. cer. (African palm wine)	(R)-2,3-dihydroxy-3-methylbutanoate|2-deoxy-D-ribose	C04272|C01801	0.42425	0.123012	1	0.361768
Scer_Dji2_2A_a_	Saccharomyces cerevisiae	Dji2-2A(a)	S. cer. (African palm wine)	(R)-acetoin|ethyl acetate|butyrate	C00810|C00849|C00246	0.42425	-0.149744	1	0.361768
Scer_Dji2_2A_a_	Saccharomyces cerevisiae	Dji2-2A(a)	S. cer. (African palm wine)	(S)-3-methyl-2-oxopentanoate|4-methyl-2-oxopentanoate	C00671|C00233	0.42425	0.071716	1	0.361768
Scer_Dji2_2A_a_	Saccharomyces cerevisiae	Dji2-2A(a)	S. cer. (African palm wine)	(S)-malate	C00149	0.42425	-0.216143	1	0.361768
Scer_Dji2_2A_a_	Saccharomyces cerevisiae	Dji2-2A(a)	S. cer. (African palm wine)	1-(sn-glycero-3-phospho)-1D-myo-inositol	C01225	0.42425	-0.369468	1	0.361768
Scer_Dji2_2A_a_	Saccharomyces cerevisiae	Dji2-2A(a)	S. cer. (African palm wine)	1-pyrroline-3-hydroxy-5-carboxylic acid|5-oxo-L-proline	C04281|C01879	0.42425	-0.111016	1	0.361768
Scer_Dji2_2A_a_	Saccharomyces cerevisiae	Dji2-2A(a)	S. cer. (African palm wine)	1D-myo-inositol 1-phosphate|1D-myo-inositol 3-phosphate|alpha-D-galactose 1-phosphate|D-fructose 1-phosphate|D-fructose 6-phosphate|D-glucose 1-phosphate|D-glucose 6-phosphate|D-mannose 1-phosphate|D-mannose 6-phosphate|beta-D-Fructose 6-phosphate|beta-D-Glucose 6-phosphate|alpha-D-Glucose 6-phosphate|D-tagatofuranose 6-phosphate	C01177|C04006|C00446|C01094|C00085|C00103|C00092|C00636|C00275|C05345|C01172|C00668|C01097	0.42425	-0.012456	1	0.361768
Scer_Dji2_2A_a_	Saccharomyces cerevisiae	Dji2-2A(a)	S. cer. (African palm wine)	2-acetamido-5-oxopentanoate	C01250	0.42425	-0.21288	1	0.361768
Scer_Dji2_2A_a_	Saccharomyces cerevisiae	Dji2-2A(a)	S. cer. (African palm wine)	2-acetyllactic acid|3-hydroxy-3-methyl-2-oxobutanoate|(2S)-2-acetolactate	C00900|C04181|C06010	0.42425	0.0391782	1	0.361768
Scer_Dji2_2A_a_	Saccharomyces cerevisiae	Dji2-2A(a)	S. cer. (African palm wine)	2-deoxy-D-ribose 5-phosphate	C00673	0.42425	-0.00962564	1	0.361768
Scer_Dji2_2A_a_	Saccharomyces cerevisiae	Dji2-2A(a)	S. cer. (African palm wine)	2-isopropylmaleic acid	C02631	0.42425	0.0680225	1	0.361768
Scer_Dji2_2A_a_	Saccharomyces cerevisiae	Dji2-2A(a)	S. cer. (African palm wine)	2-oxoadipic acid	C00322	0.42425	4.65563e-05	1	0.361768
Scer_Dji2_2A_a_	Saccharomyces cerevisiae	Dji2-2A(a)	S. cer. (African palm wine)	2-oxobutanoate|succinic semialdehyde|(S)-Methylmalonate semialdehyde|acetoacetate	C00109|C00232|C06002|C00164	0.42425	0.0311971	1	0.361768
Scer_Dji2_2A_a_	Saccharomyces cerevisiae	Dji2-2A(a)	S. cer. (African palm wine)	2-oxoglutarate|dehydro-D-arabinono-1,4-lactone	C00026|C06316	0.42425	0.106605	1	0.361768
Scer_Dji2_2A_a_	Saccharomyces cerevisiae	Dji2-2A(a)	S. cer. (African palm wine)	2-phospho-D-glyceric acid|3-phosphonato-D-glycerate(3-)	C00631|C00197	0.42425	0.125875	1	0.361768
Scer_Dji2_2A_a_	Saccharomyces cerevisiae	Dji2-2A(a)	S. cer. (African palm wine)	3-(4-hydroxyphenyl)pyruvate	C01179	0.42425	0.216304	1	0.361768
Scer_Dji2_2A_a_	Saccharomyces cerevisiae	Dji2-2A(a)	S. cer. (African palm wine)	3-methyl-2-oxobutanoate	C00141	0.42425	0.0254646	1	0.361768
Scer_Dji2_2A_a_	Saccharomyces cerevisiae	Dji2-2A(a)	S. cer. (African palm wine)	3-phospho-serine|O-phosphonatooxy-D-serine(2-)	C01005|C02532	0.42425	-0.229979	1	0.361768
Scer_Dji2_2A_a_	Saccharomyces cerevisiae	Dji2-2A(a)	S. cer. (African palm wine)	4-aminobenzoate|anthranilate	C00568|C00108	0.42425	0.093703	1	0.361768
Scer_Dji2_2A_a_	Saccharomyces cerevisiae	Dji2-2A(a)	S. cer. (African palm wine)	5-aminolevulinate|L-glutamic 5-semialdehyde	C00430|C01165	0.42425	-0.343368	1	0.361768
Scer_Dji2_2A_a_	Saccharomyces cerevisiae	Dji2-2A(a)	S. cer. (African palm wine)	6-phospho-D-gluconate	C00345	0.42425	0.0283534	1	0.361768
Scer_Dji2_2A_a_	Saccharomyces cerevisiae	Dji2-2A(a)	S. cer. (African palm wine)	adenosine 2'-phosphate|AMP|dGMP|3'-AMP	C00946|C00020|C00362|C01367	0.42425	-0.674635	1	0.361768
Scer_Dji2_2A_a_	Saccharomyces cerevisiae	Dji2-2A(a)	S. cer. (African palm wine)	adenosine 3',5'-bismonophosphate|ADP|dGDP	C00054|C00008|C00361	0.42425	-0.133226	1	0.361768
Scer_Dji2_2A_a_	Saccharomyces cerevisiae	Dji2-2A(a)	S. cer. (African palm wine)	alpha-D-glucosamine 1-phosphate|alpha-D-glucosamine 6-phosphate	C06156|C00352	0.42425	0.321099	1	0.361768
Scer_Dji2_2A_a_	Saccharomyces cerevisiae	Dji2-2A(a)	S. cer. (African palm wine)	alpha-D-ribose 1-phosphate(2-)|D-ribulose 5-phosphate|D-xylulose 5-phosphate|ribose-5-phosphate|aldehydo-D-ribose 5-phosphate	C00620|C00199|C00231|C03736|C00117	0.42425	-0.251715	1	0.361768
Scer_Dji2_2A_a_	Saccharomyces cerevisiae	Dji2-2A(a)	S. cer. (African palm wine)	beta-D-fructose 2,6-bisphosphate|D-fructose 1,6-bisphosphate	C00665|C00354	0.42425	-0.0413728	1	0.361768
Scer_Dji2_2A_a_	Saccharomyces cerevisiae	Dji2-2A(a)	S. cer. (African palm wine)	cis-aconitate|trans-aconitate|dehydroascorbate	C00417|C02341|C05422	0.42425	0.538521	1	0.361768
Scer_Dji2_2A_a_	Saccharomyces cerevisiae	Dji2-2A(a)	S. cer. (African palm wine)	citrate|isocitrate	C00158|C00311	0.42425	0.648928	1	0.361768
Scer_Dji2_2A_a_	Saccharomyces cerevisiae	Dji2-2A(a)	S. cer. (African palm wine)	D-arabinono-1,4-lactone|2-hydroxyglutarate|(2R,3S)-3-methylmalate	C00652|C02630|C06032	0.42425	0.0284335	1	0.361768
Scer_Dji2_2A_a_	Saccharomyces cerevisiae	Dji2-2A(a)	S. cer. (African palm wine)	D-arabinose|D-ribose|D-xylose|D-xylulose|L-arabinose|L-xylulose	C00216|C00121|C00181|C00310|C00259|C00310	0.42425	0.0486294	1	0.361768
Scer_Dji2_2A_a_	Saccharomyces cerevisiae	Dji2-2A(a)	S. cer. (African palm wine)	D-erythro-1-(imidazol-4-yl)glycerol 3-phosphate	C04666	0.42425	0.147555	1	0.361768
Scer_Dji2_2A_a_	Saccharomyces cerevisiae	Dji2-2A(a)	S. cer. (African palm wine)	D-erythrose 4-phosphate	C00279	0.42425	-0.0689821	1	0.361768
Scer_Dji2_2A_a_	Saccharomyces cerevisiae	Dji2-2A(a)	S. cer. (African palm wine)	D-fructose|D-galactose|D-glucose|D-mannose|L-sorbose|myo-inositol|alpha-D-Galactose|alpha-D-mannopyranose|beta-D-Glucose|alpha-D-Glucose|beta-D-Fructose|D-tagatose	C00095|C00124|C00031|C00159|C00247|C00137|C00984|C00936|C00221|C00267|C02336|C00795	0.42425	0.0237707	1	0.361768
Scer_Dji2_2A_a_	Saccharomyces cerevisiae	Dji2-2A(a)	S. cer. (African palm wine)	D-gluconate	C00257	0.42425	0.0117597	1	0.361768
Scer_Dji2_2A_a_	Saccharomyces cerevisiae	Dji2-2A(a)	S. cer. (African palm wine)	D-Glycerate	C00258	0.42425	0.087759	1	0.361768
Scer_Dji2_2A_a_	Saccharomyces cerevisiae	Dji2-2A(a)	S. cer. (African palm wine)	diacetyl	C00741	0.42425	0.077039	1	0.361768
Scer_Dji2_2A_a_	Saccharomyces cerevisiae	Dji2-2A(a)	S. cer. (African palm wine)	dihydroxyacetone phosphate|glyceraldehyde 3-phosphate	C00111|C00661	0.42425	-0.108222	1	0.361768
Scer_Dji2_2A_a_	Saccharomyces cerevisiae	Dji2-2A(a)	S. cer. (African palm wine)	erythro-4-hydroxy-L-glutamic acid	C05947	0.42425	-0.0754187	1	0.361768
Scer_Dji2_2A_a_	Saccharomyces cerevisiae	Dji2-2A(a)	S. cer. (African palm wine)	fumarate	C00122	0.42425	-0.0412356	1	0.361768
Scer_Dji2_2A_a_	Saccharomyces cerevisiae	Dji2-2A(a)	S. cer. (African palm wine)	gamma-aminobutyrate	C00334	0.42425	-0.172238	1	0.361768
Scer_Dji2_2A_a_	Saccharomyces cerevisiae	Dji2-2A(a)	S. cer. (African palm wine)	glutathione	C00051	0.42425	-0.368145	1	0.361768
Scer_Dji2_2A_a_	Saccharomyces cerevisiae	Dji2-2A(a)	S. cer. (African palm wine)	glycerol 3-phosphate|glycerol 1-phosphate|glycerol 2-phosphate(2-)	C00093|C03189|C02979	0.42425	-0.324358	1	0.361768
Scer_Dji2_2A_a_	Saccharomyces cerevisiae	Dji2-2A(a)	S. cer. (African palm wine)	hexanoate	C01585	0.42425	0.100179	1	0.361768
Scer_Dji2_2A_a_	Saccharomyces cerevisiae	Dji2-2A(a)	S. cer. (African palm wine)	Imidazole-4-acetate	C02835	0.42425	-0.0649752	1	0.361768
Scer_Dji2_2A_a_	Saccharomyces cerevisiae	Dji2-2A(a)	S. cer. (African palm wine)	itaconate	C00490	0.42425	0.128728	1	0.361768
Scer_Dji2_2A_a_	Saccharomyces cerevisiae	Dji2-2A(a)	S. cer. (African palm wine)	L-2-amino-3-oxobutanoate|L-aspartate 4-semialdehyde	C03508|C00441	0.42425	0.223961	1	0.361768
Scer_Dji2_2A_a_	Saccharomyces cerevisiae	Dji2-2A(a)	S. cer. (African palm wine)	L-2-aminoadipate|O-acetyl-L-homoserine	C00956|C01077	0.42425	-0.00100396	1	0.361768
Scer_Dji2_2A_a_	Saccharomyces cerevisiae	Dji2-2A(a)	S. cer. (African palm wine)	L-allysine|4-Acetamidobutanoate	C04076|C02946	0.42425	-0.189359	1	0.361768
Scer_Dji2_2A_a_	Saccharomyces cerevisiae	Dji2-2A(a)	S. cer. (African palm wine)	L-citrulline	C00327	0.42425	-0.415833	1	0.361768
Scer_Dji2_2A_a_	Saccharomyces cerevisiae	Dji2-2A(a)	S. cer. (African palm wine)	L-cystathionine	C02291	0.42425	-0.127402	1	0.361768
Scer_Dji2_2A_a_	Saccharomyces cerevisiae	Dji2-2A(a)	S. cer. (African palm wine)	L-gamma-glutamyl-L-alanine|Ala-Glu	C03738|C20958	0.42425	-0.267494	1	0.361768
Scer_Dji2_2A_a_	Saccharomyces cerevisiae	Dji2-2A(a)	S. cer. (African palm wine)	L-gamma-glutamyl-L-cysteine	C00669	0.42425	-1.42107	1	0.361768
Scer_Dji2_2A_a_	Saccharomyces cerevisiae	Dji2-2A(a)	S. cer. (African palm wine)	L-saccharopine	C00449	0.42425	0.180432	1	0.361768
Scer_Dji2_2A_a_	Saccharomyces cerevisiae	Dji2-2A(a)	S. cer. (African palm wine)	maltose|sucrose|trehalose|melibiose|Isomaltose|6-O-alpha-D-glucopyranosyl-D-fructofuranose|turanose	C00208|C00089|C01083|C05402|C00252|C01742|C19636	0.42425	1.25609	1	0.361768
Scer_Dji2_2A_a_	Saccharomyces cerevisiae	Dji2-2A(a)	S. cer. (African palm wine)	N-acetyl-alpha-D-glucosamine 1-phosphate|N-acetyl-D-glucosamine 6-phosphate	C04501|C00357	0.42425	-0.17581	1	0.361768
Scer_Dji2_2A_a_	Saccharomyces cerevisiae	Dji2-2A(a)	S. cer. (African palm wine)	N-acetyl-L-glutamate	C00624	0.42425	-0.372267	1	0.361768
Scer_Dji2_2A_a_	Saccharomyces cerevisiae	Dji2-2A(a)	S. cer. (African palm wine)	N-carbamoyl-L-aspartate	C00438	0.42425	0.426868	1	0.361768
Scer_Dji2_2A_a_	Saccharomyces cerevisiae	Dji2-2A(a)	S. cer. (African palm wine)	N(2)-acetyl-L-ornithine	C00437	0.42425	-0.177952	1	0.361768
Scer_Dji2_2A_a_	Saccharomyces cerevisiae	Dji2-2A(a)	S. cer. (African palm wine)	O-phospho-L-homoserine|O-phospho-L-threonine	C01102|C12147	0.42425	0.515503	1	0.361768
Scer_Dji2_2A_a_	Saccharomyces cerevisiae	Dji2-2A(a)	S. cer. (African palm wine)	octanoate	C06423	0.42425	-0.186504	1	0.361768
Scer_Dji2_2A_a_	Saccharomyces cerevisiae	Dji2-2A(a)	S. cer. (African palm wine)	ornithine	C01602	0.42425	-0.34623	1	0.361768
Scer_Dji2_2A_a_	Saccharomyces cerevisiae	Dji2-2A(a)	S. cer. (African palm wine)	palmitoleate	C08362	0.42425	-0.0681193	1	0.361768
Scer_Dji2_2A_a_	Saccharomyces cerevisiae	Dji2-2A(a)	S. cer. (African palm wine)	phosphoenolpyruvate	C00074	0.42425	0.424761	1	0.361768
Scer_Dji2_2A_a_	Saccharomyces cerevisiae	Dji2-2A(a)	S. cer. (African palm wine)	pseudouridine 5'-phosphate|UMP|uridine 2'-phosphate|3'-UMP	C01168|C00105|C03031|C01368	0.42425	-0.756292	1	0.361768
Scer_Dji2_2A_a_	Saccharomyces cerevisiae	Dji2-2A(a)	S. cer. (African palm wine)	pyruvate|3-oxopropanoate	C00022|C00222	0.42425	-0.0145318	1	0.361768
Scer_Dji2_2A_a_	Saccharomyces cerevisiae	Dji2-2A(a)	S. cer. (African palm wine)	S-adenosyl-L-homocysteine	C00021	0.42425	-0.31645	1	0.361768
Scer_Dji2_2A_a_	Saccharomyces cerevisiae	Dji2-2A(a)	S. cer. (African palm wine)	sedoheptulose 7-phosphate	C05382	0.42425	0.104493	1	0.361768
Scer_Dji2_2A_a_	Saccharomyces cerevisiae	Dji2-2A(a)	S. cer. (African palm wine)	sn-glycero-3-phosphoethanolamine	C01233	0.42425	0.116086	1	0.361768
Scer_Dji2_2A_a_	Saccharomyces cerevisiae	Dji2-2A(a)	S. cer. (African palm wine)	succinate|Methylmalonate	C00042|C02170	0.42425	0.5271	1	0.361768
Scer_Dji2_2A_a_	Saccharomyces cerevisiae	Dji2-2A(a)	S. cer. (African palm wine)	UDP	C00015	0.42425	-0.386996	1	0.361768
Scer_Dji2_2A_a_	Saccharomyces cerevisiae	Dji2-2A(a)	S. cer. (African palm wine)	uracil	C00106	0.42425	-0.101935	1	0.361768
Scer_Dji2_2A_a_	Saccharomyces cerevisiae	Dji2-2A(a)	S. cer. (African palm wine)	uridine	C00299	0.42425	-0.0288955	1	0.361768
Scer_EM14S01_3B	Saccharomyces cerevisiae	EM14S01-3B	S. cer. (Taiwanese)	(2E)-3-(methoxycarbonyl)pent-2-enedioic acid|but-1-ene-1,2,4-tricarboxylic acid	C11514|C04002	0.40675	1.05813	0	0.3021
Scer_EM14S01_3B	Saccharomyces cerevisiae	EM14S01-3B	S. cer. (Taiwanese)	(2R,3R)-2,3-dihydroxy-3-methylpentanoate|(R)-mevalonate|(R)-pantoate	C06007|C00418|C00522	0.40675	-0.382406	0	0.3021
Scer_EM14S01_3B	Saccharomyces cerevisiae	EM14S01-3B	S. cer. (Taiwanese)	(2R,3S)-3-isopropylmalate|2-isopropylmalate	C04411|C02504	0.40675	0.3418	0	0.3021
Scer_EM14S01_3B	Saccharomyces cerevisiae	EM14S01-3B	S. cer. (Taiwanese)	(2S)-2-isopropyl-3-oxosuccinate|shikimate	C04236|C00493	0.40675	-0.141295	0	0.3021
Scer_EM14S01_3B	Saccharomyces cerevisiae	EM14S01-3B	S. cer. (Taiwanese)	(2S,3R)-3-hydroxybutane-1,2,3-tricarboxylic acid|2-methylcitrate|homocitrate|homoisocitrate	C04593|C02225|C01251|C05662	0.40675	1.12874	0	0.3021
Scer_EM14S01_3B	Saccharomyces cerevisiae	EM14S01-3B	S. cer. (Taiwanese)	(N(omega)-L-arginino)succinic acid	C03406	0.40675	-0.591659	0	0.3021
Scer_EM14S01_3B	Saccharomyces cerevisiae	EM14S01-3B	S. cer. (Taiwanese)	(R)-2,3-dihydroxy-3-methylbutanoate|2-deoxy-D-ribose	C04272|C01801	0.40675	-0.513584	0	0.3021
Scer_EM14S01_3B	Saccharomyces cerevisiae	EM14S01-3B	S. cer. (Taiwanese)	(R)-acetoin|ethyl acetate|butyrate	C00810|C00849|C00246	0.40675	0.210756	0	0.3021
Scer_EM14S01_3B	Saccharomyces cerevisiae	EM14S01-3B	S. cer. (Taiwanese)	(S)-3-methyl-2-oxopentanoate|4-methyl-2-oxopentanoate	C00671|C00233	0.40675	-0.0451581	0	0.3021
Scer_EM14S01_3B	Saccharomyces cerevisiae	EM14S01-3B	S. cer. (Taiwanese)	(S)-malate	C00149	0.40675	-0.0768901	0	0.3021
Scer_EM14S01_3B	Saccharomyces cerevisiae	EM14S01-3B	S. cer. (Taiwanese)	1-(sn-glycero-3-phospho)-1D-myo-inositol	C01225	0.40675	1.01313	0	0.3021
Scer_EM14S01_3B	Saccharomyces cerevisiae	EM14S01-3B	S. cer. (Taiwanese)	1-pyrroline-3-hydroxy-5-carboxylic acid|5-oxo-L-proline	C04281|C01879	0.40675	-0.0621076	0	0.3021
Scer_EM14S01_3B	Saccharomyces cerevisiae	EM14S01-3B	S. cer. (Taiwanese)	1D-myo-inositol 1-phosphate|1D-myo-inositol 3-phosphate|alpha-D-galactose 1-phosphate|D-fructose 1-phosphate|D-fructose 6-phosphate|D-glucose 1-phosphate|D-glucose 6-phosphate|D-mannose 1-phosphate|D-mannose 6-phosphate|beta-D-Fructose 6-phosphate|beta-D-Glucose 6-phosphate|alpha-D-Glucose 6-phosphate|D-tagatofuranose 6-phosphate	C01177|C04006|C00446|C01094|C00085|C00103|C00092|C00636|C00275|C05345|C01172|C00668|C01097	0.40675	0.114356	0	0.3021
Scer_EM14S01_3B	Saccharomyces cerevisiae	EM14S01-3B	S. cer. (Taiwanese)	2-acetamido-5-oxopentanoate	C01250	0.40675	-0.225424	0	0.3021
Scer_EM14S01_3B	Saccharomyces cerevisiae	EM14S01-3B	S. cer. (Taiwanese)	2-acetyllactic acid|3-hydroxy-3-methyl-2-oxobutanoate|(2S)-2-acetolactate	C00900|C04181|C06010	0.40675	-0.16469	0	0.3021
Scer_EM14S01_3B	Saccharomyces cerevisiae	EM14S01-3B	S. cer. (Taiwanese)	2-deoxy-D-ribose 5-phosphate	C00673	0.40675	-0.188186	0	0.3021
Scer_EM14S01_3B	Saccharomyces cerevisiae	EM14S01-3B	S. cer. (Taiwanese)	2-isopropylmaleic acid	C02631	0.40675	0.34244	0	0.3021
Scer_EM14S01_3B	Saccharomyces cerevisiae	EM14S01-3B	S. cer. (Taiwanese)	2-oxoadipic acid	C00322	0.40675	-0.129875	0	0.3021
Scer_EM14S01_3B	Saccharomyces cerevisiae	EM14S01-3B	S. cer. (Taiwanese)	2-oxobutanoate|succinic semialdehyde|(S)-Methylmalonate semialdehyde|acetoacetate	C00109|C00232|C06002|C00164	0.40675	-0.147858	0	0.3021
Scer_EM14S01_3B	Saccharomyces cerevisiae	EM14S01-3B	S. cer. (Taiwanese)	2-oxoglutarate|dehydro-D-arabinono-1,4-lactone	C00026|C06316	0.40675	1.45944	0	0.3021
Scer_EM14S01_3B	Saccharomyces cerevisiae	EM14S01-3B	S. cer. (Taiwanese)	2-phospho-D-glyceric acid|3-phosphonato-D-glycerate(3-)	C00631|C00197	0.40675	-0.351214	0	0.3021
Scer_EM14S01_3B	Saccharomyces cerevisiae	EM14S01-3B	S. cer. (Taiwanese)	3-(4-hydroxyphenyl)pyruvate	C01179	0.40675	-0.0121938	0	0.3021
Scer_EM14S01_3B	Saccharomyces cerevisiae	EM14S01-3B	S. cer. (Taiwanese)	3-methyl-2-oxobutanoate	C00141	0.40675	0.184302	0	0.3021
Scer_EM14S01_3B	Saccharomyces cerevisiae	EM14S01-3B	S. cer. (Taiwanese)	3-phospho-serine|O-phosphonatooxy-D-serine(2-)	C01005|C02532	0.40675	0.00898079	0	0.3021
Scer_EM14S01_3B	Saccharomyces cerevisiae	EM14S01-3B	S. cer. (Taiwanese)	4-aminobenzoate|anthranilate	C00568|C00108	0.40675	-0.165009	0	0.3021
Scer_EM14S01_3B	Saccharomyces cerevisiae	EM14S01-3B	S. cer. (Taiwanese)	5-aminolevulinate|L-glutamic 5-semialdehyde	C00430|C01165	0.40675	-0.847879	0	0.3021
Scer_EM14S01_3B	Saccharomyces cerevisiae	EM14S01-3B	S. cer. (Taiwanese)	6-phospho-D-gluconate	C00345	0.40675	0.414573	0	0.3021
Scer_EM14S01_3B	Saccharomyces cerevisiae	EM14S01-3B	S. cer. (Taiwanese)	adenosine 2'-phosphate|AMP|dGMP|3'-AMP	C00946|C00020|C00362|C01367	0.40675	-0.173922	0	0.3021
Scer_EM14S01_3B	Saccharomyces cerevisiae	EM14S01-3B	S. cer. (Taiwanese)	adenosine 3',5'-bismonophosphate|ADP|dGDP	C00054|C00008|C00361	0.40675	-0.0813224	0	0.3021
Scer_EM14S01_3B	Saccharomyces cerevisiae	EM14S01-3B	S. cer. (Taiwanese)	alpha-D-glucosamine 1-phosphate|alpha-D-glucosamine 6-phosphate	C06156|C00352	0.40675	-0.0349452	0	0.3021
Scer_EM14S01_3B	Saccharomyces cerevisiae	EM14S01-3B	S. cer. (Taiwanese)	alpha-D-ribose 1-phosphate(2-)|D-ribulose 5-phosphate|D-xylulose 5-phosphate|ribose-5-phosphate|aldehydo-D-ribose 5-phosphate	C00620|C00199|C00231|C03736|C00117	0.40675	0.146446	0	0.3021
Scer_EM14S01_3B	Saccharomyces cerevisiae	EM14S01-3B	S. cer. (Taiwanese)	beta-D-fructose 2,6-bisphosphate|D-fructose 1,6-bisphosphate	C00665|C00354	0.40675	0.138327	0	0.3021
Scer_EM14S01_3B	Saccharomyces cerevisiae	EM14S01-3B	S. cer. (Taiwanese)	cis-aconitate|trans-aconitate|dehydroascorbate	C00417|C02341|C05422	0.40675	0.308899	0	0.3021
Scer_EM14S01_3B	Saccharomyces cerevisiae	EM14S01-3B	S. cer. (Taiwanese)	citrate|isocitrate	C00158|C00311	0.40675	0.396208	0	0.3021
Scer_EM14S01_3B	Saccharomyces cerevisiae	EM14S01-3B	S. cer. (Taiwanese)	D-arabinono-1,4-lactone|2-hydroxyglutarate|(2R,3S)-3-methylmalate	C00652|C02630|C06032	0.40675	0.116579	0	0.3021
Scer_EM14S01_3B	Saccharomyces cerevisiae	EM14S01-3B	S. cer. (Taiwanese)	D-arabinose|D-ribose|D-xylose|D-xylulose|L-arabinose|L-xylulose	C00216|C00121|C00181|C00310|C00259|C00310	0.40675	-0.144329	0	0.3021
Scer_EM14S01_3B	Saccharomyces cerevisiae	EM14S01-3B	S. cer. (Taiwanese)	D-erythro-1-(imidazol-4-yl)glycerol 3-phosphate	C04666	0.40675	0.26764	0	0.3021
Scer_EM14S01_3B	Saccharomyces cerevisiae	EM14S01-3B	S. cer. (Taiwanese)	D-erythrose 4-phosphate	C00279	0.40675	0.160366	0	0.3021
Scer_EM14S01_3B	Saccharomyces cerevisiae	EM14S01-3B	S. cer. (Taiwanese)	D-fructose|D-galactose|D-glucose|D-mannose|L-sorbose|myo-inositol|alpha-D-Galactose|alpha-D-mannopyranose|beta-D-Glucose|alpha-D-Glucose|beta-D-Fructose|D-tagatose	C00095|C00124|C00031|C00159|C00247|C00137|C00984|C00936|C00221|C00267|C02336|C00795	0.40675	-0.130798	0	0.3021
Scer_EM14S01_3B	Saccharomyces cerevisiae	EM14S01-3B	S. cer. (Taiwanese)	D-gluconate	C00257	0.40675	0.280366	0	0.3021
Scer_EM14S01_3B	Saccharomyces cerevisiae	EM14S01-3B	S. cer. (Taiwanese)	D-Glycerate	C00258	0.40675	0.011679	0	0.3021
Scer_EM14S01_3B	Saccharomyces cerevisiae	EM14S01-3B	S. cer. (Taiwanese)	diacetyl	C00741	0.40675	-0.150037	0	0.3021
Scer_EM14S01_3B	Saccharomyces cerevisiae	EM14S01-3B	S. cer. (Taiwanese)	dihydroxyacetone phosphate|glyceraldehyde 3-phosphate	C00111|C00661	0.40675	0.0962948	0	0.3021
Scer_EM14S01_3B	Saccharomyces cerevisiae	EM14S01-3B	S. cer. (Taiwanese)	erythro-4-hydroxy-L-glutamic acid	C05947	0.40675	-0.2581	0	0.3021
Scer_EM14S01_3B	Saccharomyces cerevisiae	EM14S01-3B	S. cer. (Taiwanese)	fumarate	C00122	0.40675	0.204264	0	0.3021
Scer_EM14S01_3B	Saccharomyces cerevisiae	EM14S01-3B	S. cer. (Taiwanese)	gamma-aminobutyrate	C00334	0.40675	-0.00784341	0	0.3021
Scer_EM14S01_3B	Saccharomyces cerevisiae	EM14S01-3B	S. cer. (Taiwanese)	glutathione	C00051	0.40675	-0.123467	0	0.3021
Scer_EM14S01_3B	Saccharomyces cerevisiae	EM14S01-3B	S. cer. (Taiwanese)	glycerol 3-phosphate|glycerol 1-phosphate|glycerol 2-phosphate(2-)	C00093|C03189|C02979	0.40675	0.182099	0	0.3021
Scer_EM14S01_3B	Saccharomyces cerevisiae	EM14S01-3B	S. cer. (Taiwanese)	hexanoate	C01585	0.40675	-0.549634	0	0.3021
Scer_EM14S01_3B	Saccharomyces cerevisiae	EM14S01-3B	S. cer. (Taiwanese)	Imidazole-4-acetate	C02835	0.40675	-0.263362	0	0.3021
Scer_EM14S01_3B	Saccharomyces cerevisiae	EM14S01-3B	S. cer. (Taiwanese)	itaconate	C00490	0.40675	0.209067	0	0.3021
Scer_EM14S01_3B	Saccharomyces cerevisiae	EM14S01-3B	S. cer. (Taiwanese)	L-2-amino-3-oxobutanoate|L-aspartate 4-semialdehyde	C03508|C00441	0.40675	0.0866437	0	0.3021
Scer_EM14S01_3B	Saccharomyces cerevisiae	EM14S01-3B	S. cer. (Taiwanese)	L-2-aminoadipate|O-acetyl-L-homoserine	C00956|C01077	0.40675	0.343542	0	0.3021
Scer_EM14S01_3B	Saccharomyces cerevisiae	EM14S01-3B	S. cer. (Taiwanese)	L-allysine|4-Acetamidobutanoate	C04076|C02946	0.40675	0.415649	0	0.3021
Scer_EM14S01_3B	Saccharomyces cerevisiae	EM14S01-3B	S. cer. (Taiwanese)	L-citrulline	C00327	0.40675	-2.48591	0	0.3021
Scer_EM14S01_3B	Saccharomyces cerevisiae	EM14S01-3B	S. cer. (Taiwanese)	L-cystathionine	C02291	0.40675	-0.0418859	0	0.3021
Scer_EM14S01_3B	Saccharomyces cerevisiae	EM14S01-3B	S. cer. (Taiwanese)	L-gamma-glutamyl-L-alanine|Ala-Glu	C03738|C20958	0.40675	-0.302882	0	0.3021
Scer_EM14S01_3B	Saccharomyces cerevisiae	EM14S01-3B	S. cer. (Taiwanese)	L-gamma-glutamyl-L-cysteine	C00669	0.40675	-0.122328	0	0.3021
Scer_EM14S01_3B	Saccharomyces cerevisiae	EM14S01-3B	S. cer. (Taiwanese)	L-saccharopine	C00449	0.40675	0.0660222	0	0.3021
Scer_EM14S01_3B	Saccharomyces cerevisiae	EM14S01-3B	S. cer. (Taiwanese)	maltose|sucrose|trehalose|melibiose|Isomaltose|6-O-alpha-D-glucopyranosyl-D-fructofuranose|turanose	C00208|C00089|C01083|C05402|C00252|C01742|C19636	0.40675	0.719784	0	0.3021
Scer_EM14S01_3B	Saccharomyces cerevisiae	EM14S01-3B	S. cer. (Taiwanese)	N-acetyl-alpha-D-glucosamine 1-phosphate|N-acetyl-D-glucosamine 6-phosphate	C04501|C00357	0.40675	-0.0855916	0	0.3021
Scer_EM14S01_3B	Saccharomyces cerevisiae	EM14S01-3B	S. cer. (Taiwanese)	N-acetyl-L-glutamate	C00624	0.40675	0.694598	0	0.3021
Scer_EM14S01_3B	Saccharomyces cerevisiae	EM14S01-3B	S. cer. (Taiwanese)	N-carbamoyl-L-aspartate	C00438	0.40675	-0.209781	0	0.3021
Scer_EM14S01_3B	Saccharomyces cerevisiae	EM14S01-3B	S. cer. (Taiwanese)	N(2)-acetyl-L-ornithine	C00437	0.40675	-0.144468	0	0.3021
Scer_EM14S01_3B	Saccharomyces cerevisiae	EM14S01-3B	S. cer. (Taiwanese)	O-phospho-L-homoserine|O-phospho-L-threonine	C01102|C12147	0.40675	-0.0124862	0	0.3021
Scer_EM14S01_3B	Saccharomyces cerevisiae	EM14S01-3B	S. cer. (Taiwanese)	octanoate	C06423	0.40675	-1.22471	0	0.3021
Scer_EM14S01_3B	Saccharomyces cerevisiae	EM14S01-3B	S. cer. (Taiwanese)	ornithine	C01602	0.40675	-0.891261	0	0.3021
Scer_EM14S01_3B	Saccharomyces cerevisiae	EM14S01-3B	S. cer. (Taiwanese)	palmitoleate	C08362	0.40675	0.530737	0	0.3021
Scer_EM14S01_3B	Saccharomyces cerevisiae	EM14S01-3B	S. cer. (Taiwanese)	phosphoenolpyruvate	C00074	0.40675	-0.246513	0	0.3021
Scer_EM14S01_3B	Saccharomyces cerevisiae	EM14S01-3B	S. cer. (Taiwanese)	pseudouridine 5'-phosphate|UMP|uridine 2'-phosphate|3'-UMP	C01168|C00105|C03031|C01368	0.40675	-0.06236	0	0.3021
Scer_EM14S01_3B	Saccharomyces cerevisiae	EM14S01-3B	S. cer. (Taiwanese)	pyruvate|3-oxopropanoate	C00022|C00222	0.40675	-0.210698	0	0.3021
Scer_EM14S01_3B	Saccharomyces cerevisiae	EM14S01-3B	S. cer. (Taiwanese)	S-adenosyl-L-homocysteine	C00021	0.40675	-0.492971	0	0.3021
Scer_EM14S01_3B	Saccharomyces cerevisiae	EM14S01-3B	S. cer. (Taiwanese)	sedoheptulose 7-phosphate	C05382	0.40675	0.398613	0	0.3021
Scer_EM14S01_3B	Saccharomyces cerevisiae	EM14S01-3B	S. cer. (Taiwanese)	sn-glycero-3-phosphoethanolamine	C01233	0.40675	0.496177	0	0.3021
Scer_EM14S01_3B	Saccharomyces cerevisiae	EM14S01-3B	S. cer. (Taiwanese)	succinate|Methylmalonate	C00042|C02170	0.40675	-0.122046	0	0.3021
Scer_EM14S01_3B	Saccharomyces cerevisiae	EM14S01-3B	S. cer. (Taiwanese)	UDP	C00015	0.40675	-0.177416	0	0.3021
Scer_EM14S01_3B	Saccharomyces cerevisiae	EM14S01-3B	S. cer. (Taiwanese)	uracil	C00106	0.40675	-0.328104	0	0.3021
Scer_EM14S01_3B	Saccharomyces cerevisiae	EM14S01-3B	S. cer. (Taiwanese)	uridine	C00299	0.40675	-0.329484	0	0.3021
Scer_EN14S01	Saccharomyces cerevisiae	EN14S01	S. cer. (Taiwanese)	(2E)-3-(methoxycarbonyl)pent-2-enedioic acid|but-1-ene-1,2,4-tricarboxylic acid	C11514|C04002	0.35025	-0.134491	0	0.37175
Scer_EN14S01	Saccharomyces cerevisiae	EN14S01	S. cer. (Taiwanese)	(2R,3R)-2,3-dihydroxy-3-methylpentanoate|(R)-mevalonate|(R)-pantoate	C06007|C00418|C00522	0.35025	0.109354	0	0.37175
Scer_EN14S01	Saccharomyces cerevisiae	EN14S01	S. cer. (Taiwanese)	(2R,3S)-3-isopropylmalate|2-isopropylmalate	C04411|C02504	0.35025	0.188041	0	0.37175
Scer_EN14S01	Saccharomyces cerevisiae	EN14S01	S. cer. (Taiwanese)	(2S)-2-isopropyl-3-oxosuccinate|shikimate	C04236|C00493	0.35025	-0.10842	0	0.37175
Scer_EN14S01	Saccharomyces cerevisiae	EN14S01	S. cer. (Taiwanese)	(2S,3R)-3-hydroxybutane-1,2,3-tricarboxylic acid|2-methylcitrate|homocitrate|homoisocitrate	C04593|C02225|C01251|C05662	0.35025	-0.0816602	0	0.37175
Scer_EN14S01	Saccharomyces cerevisiae	EN14S01	S. cer. (Taiwanese)	(N(omega)-L-arginino)succinic acid	C03406	0.35025	-0.0156492	0	0.37175
Scer_EN14S01	Saccharomyces cerevisiae	EN14S01	S. cer. (Taiwanese)	(R)-2,3-dihydroxy-3-methylbutanoate|2-deoxy-D-ribose	C04272|C01801	0.35025	0.0262681	0	0.37175
Scer_EN14S01	Saccharomyces cerevisiae	EN14S01	S. cer. (Taiwanese)	(R)-acetoin|ethyl acetate|butyrate	C00810|C00849|C00246	0.35025	-0.129594	0	0.37175
Scer_EN14S01	Saccharomyces cerevisiae	EN14S01	S. cer. (Taiwanese)	(S)-3-methyl-2-oxopentanoate|4-methyl-2-oxopentanoate	C00671|C00233	0.35025	0.0419007	0	0.37175
Scer_EN14S01	Saccharomyces cerevisiae	EN14S01	S. cer. (Taiwanese)	(S)-malate	C00149	0.35025	-0.0486707	0	0.37175
Scer_EN14S01	Saccharomyces cerevisiae	EN14S01	S. cer. (Taiwanese)	1-(sn-glycero-3-phospho)-1D-myo-inositol	C01225	0.35025	0.0866116	0	0.37175
Scer_EN14S01	Saccharomyces cerevisiae	EN14S01	S. cer. (Taiwanese)	1-pyrroline-3-hydroxy-5-carboxylic acid|5-oxo-L-proline	C04281|C01879	0.35025	0.017535	0	0.37175
Scer_EN14S01	Saccharomyces cerevisiae	EN14S01	S. cer. (Taiwanese)	1D-myo-inositol 1-phosphate|1D-myo-inositol 3-phosphate|alpha-D-galactose 1-phosphate|D-fructose 1-phosphate|D-fructose 6-phosphate|D-glucose 1-phosphate|D-glucose 6-phosphate|D-mannose 1-phosphate|D-mannose 6-phosphate|beta-D-Fructose 6-phosphate|beta-D-Glucose 6-phosphate|alpha-D-Glucose 6-phosphate|D-tagatofuranose 6-phosphate	C01177|C04006|C00446|C01094|C00085|C00103|C00092|C00636|C00275|C05345|C01172|C00668|C01097	0.35025	-0.0737295	0	0.37175
Scer_EN14S01	Saccharomyces cerevisiae	EN14S01	S. cer. (Taiwanese)	2-acetamido-5-oxopentanoate	C01250	0.35025	0.275803	0	0.37175
Scer_EN14S01	Saccharomyces cerevisiae	EN14S01	S. cer. (Taiwanese)	2-acetyllactic acid|3-hydroxy-3-methyl-2-oxobutanoate|(2S)-2-acetolactate	C00900|C04181|C06010	0.35025	0.0692867	0	0.37175
Scer_EN14S01	Saccharomyces cerevisiae	EN14S01	S. cer. (Taiwanese)	2-deoxy-D-ribose 5-phosphate	C00673	0.35025	0.111129	0	0.37175
Scer_EN14S01	Saccharomyces cerevisiae	EN14S01	S. cer. (Taiwanese)	2-isopropylmaleic acid	C02631	0.35025	0.0342213	0	0.37175
Scer_EN14S01	Saccharomyces cerevisiae	EN14S01	S. cer. (Taiwanese)	2-oxoadipic acid	C00322	0.35025	0.0392602	0	0.37175
Scer_EN14S01	Saccharomyces cerevisiae	EN14S01	S. cer. (Taiwanese)	2-oxobutanoate|succinic semialdehyde|(S)-Methylmalonate semialdehyde|acetoacetate	C00109|C00232|C06002|C00164	0.35025	0.0549321	0	0.37175
Scer_EN14S01	Saccharomyces cerevisiae	EN14S01	S. cer. (Taiwanese)	2-oxoglutarate|dehydro-D-arabinono-1,4-lactone	C00026|C06316	0.35025	-0.0928842	0	0.37175
Scer_EN14S01	Saccharomyces cerevisiae	EN14S01	S. cer. (Taiwanese)	2-phospho-D-glyceric acid|3-phosphonato-D-glycerate(3-)	C00631|C00197	0.35025	0.0974592	0	0.37175
Scer_EN14S01	Saccharomyces cerevisiae	EN14S01	S. cer. (Taiwanese)	3-(4-hydroxyphenyl)pyruvate	C01179	0.35025	-0.00808321	0	0.37175
Scer_EN14S01	Saccharomyces cerevisiae	EN14S01	S. cer. (Taiwanese)	3-methyl-2-oxobutanoate	C00141	0.35025	-0.0498055	0	0.37175
Scer_EN14S01	Saccharomyces cerevisiae	EN14S01	S. cer. (Taiwanese)	3-phospho-serine|O-phosphonatooxy-D-serine(2-)	C01005|C02532	0.35025	-0.111891	0	0.37175
Scer_EN14S01	Saccharomyces cerevisiae	EN14S01	S. cer. (Taiwanese)	4-aminobenzoate|anthranilate	C00568|C00108	0.35025	0.0639122	0	0.37175
Scer_EN14S01	Saccharomyces cerevisiae	EN14S01	S. cer. (Taiwanese)	5-aminolevulinate|L-glutamic 5-semialdehyde	C00430|C01165	0.35025	-0.24353	0	0.37175
Scer_EN14S01	Saccharomyces cerevisiae	EN14S01	S. cer. (Taiwanese)	6-phospho-D-gluconate	C00345	0.35025	-0.0982172	0	0.37175
Scer_EN14S01	Saccharomyces cerevisiae	EN14S01	S. cer. (Taiwanese)	adenosine 2'-phosphate|AMP|dGMP|3'-AMP	C00946|C00020|C00362|C01367	0.35025	-0.080024	0	0.37175
Scer_EN14S01	Saccharomyces cerevisiae	EN14S01	S. cer. (Taiwanese)	adenosine 3',5'-bismonophosphate|ADP|dGDP	C00054|C00008|C00361	0.35025	-0.295366	0	0.37175
Scer_EN14S01	Saccharomyces cerevisiae	EN14S01	S. cer. (Taiwanese)	alpha-D-glucosamine 1-phosphate|alpha-D-glucosamine 6-phosphate	C06156|C00352	0.35025	-0.0841309	0	0.37175
Scer_EN14S01	Saccharomyces cerevisiae	EN14S01	S. cer. (Taiwanese)	alpha-D-ribose 1-phosphate(2-)|D-ribulose 5-phosphate|D-xylulose 5-phosphate|ribose-5-phosphate|aldehydo-D-ribose 5-phosphate	C00620|C00199|C00231|C03736|C00117	0.35025	-0.190188	0	0.37175
Scer_EN14S01	Saccharomyces cerevisiae	EN14S01	S. cer. (Taiwanese)	beta-D-fructose 2,6-bisphosphate|D-fructose 1,6-bisphosphate	C00665|C00354	0.35025	-0.0928338	0	0.37175
Scer_EN14S01	Saccharomyces cerevisiae	EN14S01	S. cer. (Taiwanese)	cis-aconitate|trans-aconitate|dehydroascorbate	C00417|C02341|C05422	0.35025	0.00788922	0	0.37175
Scer_EN14S01	Saccharomyces cerevisiae	EN14S01	S. cer. (Taiwanese)	citrate|isocitrate	C00158|C00311	0.35025	0.0156872	0	0.37175
Scer_EN14S01	Saccharomyces cerevisiae	EN14S01	S. cer. (Taiwanese)	D-arabinono-1,4-lactone|2-hydroxyglutarate|(2R,3S)-3-methylmalate	C00652|C02630|C06032	0.35025	-0.194732	0	0.37175
Scer_EN14S01	Saccharomyces cerevisiae	EN14S01	S. cer. (Taiwanese)	D-arabinose|D-ribose|D-xylose|D-xylulose|L-arabinose|L-xylulose	C00216|C00121|C00181|C00310|C00259|C00310	0.35025	0.0214399	0	0.37175
Scer_EN14S01	Saccharomyces cerevisiae	EN14S01	S. cer. (Taiwanese)	D-erythro-1-(imidazol-4-yl)glycerol 3-phosphate	C04666	0.35025	0.0838469	0	0.37175
Scer_EN14S01	Saccharomyces cerevisiae	EN14S01	S. cer. (Taiwanese)	D-erythrose 4-phosphate	C00279	0.35025	-0.137961	0	0.37175
Scer_EN14S01	Saccharomyces cerevisiae	EN14S01	S. cer. (Taiwanese)	D-fructose|D-galactose|D-glucose|D-mannose|L-sorbose|myo-inositol|alpha-D-Galactose|alpha-D-mannopyranose|beta-D-Glucose|alpha-D-Glucose|beta-D-Fructose|D-tagatose	C00095|C00124|C00031|C00159|C00247|C00137|C00984|C00936|C00221|C00267|C02336|C00795	0.35025	0.0582579	0	0.37175
Scer_EN14S01	Saccharomyces cerevisiae	EN14S01	S. cer. (Taiwanese)	D-gluconate	C00257	0.35025	-0.0524162	0	0.37175
Scer_EN14S01	Saccharomyces cerevisiae	EN14S01	S. cer. (Taiwanese)	D-Glycerate	C00258	0.35025	0.0978199	0	0.37175
Scer_EN14S01	Saccharomyces cerevisiae	EN14S01	S. cer. (Taiwanese)	diacetyl	C00741	0.35025	0.0448491	0	0.37175
Scer_EN14S01	Saccharomyces cerevisiae	EN14S01	S. cer. (Taiwanese)	dihydroxyacetone phosphate|glyceraldehyde 3-phosphate	C00111|C00661	0.35025	-0.122421	0	0.37175
Scer_EN14S01	Saccharomyces cerevisiae	EN14S01	S. cer. (Taiwanese)	erythro-4-hydroxy-L-glutamic acid	C05947	0.35025	-0.0671953	0	0.37175
Scer_EN14S01	Saccharomyces cerevisiae	EN14S01	S. cer. (Taiwanese)	fumarate	C00122	0.35025	-0.0724309	0	0.37175
Scer_EN14S01	Saccharomyces cerevisiae	EN14S01	S. cer. (Taiwanese)	gamma-aminobutyrate	C00334	0.35025	0.0279989	0	0.37175
Scer_EN14S01	Saccharomyces cerevisiae	EN14S01	S. cer. (Taiwanese)	glutathione	C00051	0.35025	0.00891633	0	0.37175
Scer_EN14S01	Saccharomyces cerevisiae	EN14S01	S. cer. (Taiwanese)	glycerol 3-phosphate|glycerol 1-phosphate|glycerol 2-phosphate(2-)	C00093|C03189|C02979	0.35025	-0.0818983	0	0.37175
Scer_EN14S01	Saccharomyces cerevisiae	EN14S01	S. cer. (Taiwanese)	hexanoate	C01585	0.35025	0.114355	0	0.37175
Scer_EN14S01	Saccharomyces cerevisiae	EN14S01	S. cer. (Taiwanese)	Imidazole-4-acetate	C02835	0.35025	0.183606	0	0.37175
Scer_EN14S01	Saccharomyces cerevisiae	EN14S01	S. cer. (Taiwanese)	itaconate	C00490	0.35025	-0.183294	0	0.37175
Scer_EN14S01	Saccharomyces cerevisiae	EN14S01	S. cer. (Taiwanese)	L-2-amino-3-oxobutanoate|L-aspartate 4-semialdehyde	C03508|C00441	0.35025	-0.311958	0	0.37175
Scer_EN14S01	Saccharomyces cerevisiae	EN14S01	S. cer. (Taiwanese)	L-2-aminoadipate|O-acetyl-L-homoserine	C00956|C01077	0.35025	-0.0880504	0	0.37175
Scer_EN14S01	Saccharomyces cerevisiae	EN14S01	S. cer. (Taiwanese)	L-allysine|4-Acetamidobutanoate	C04076|C02946	0.35025	-0.185271	0	0.37175
Scer_EN14S01	Saccharomyces cerevisiae	EN14S01	S. cer. (Taiwanese)	L-citrulline	C00327	0.35025	0.236201	0	0.37175
Scer_EN14S01	Saccharomyces cerevisiae	EN14S01	S. cer. (Taiwanese)	L-cystathionine	C02291	0.35025	-0.0506185	0	0.37175
Scer_EN14S01	Saccharomyces cerevisiae	EN14S01	S. cer. (Taiwanese)	L-gamma-glutamyl-L-alanine|Ala-Glu	C03738|C20958	0.35025	-0.0230609	0	0.37175
Scer_EN14S01	Saccharomyces cerevisiae	EN14S01	S. cer. (Taiwanese)	L-gamma-glutamyl-L-cysteine	C00669	0.35025	0.209087	0	0.37175
Scer_EN14S01	Saccharomyces cerevisiae	EN14S01	S. cer. (Taiwanese)	L-saccharopine	C00449	0.35025	0.0109208	0	0.37175
Scer_EN14S01	Saccharomyces cerevisiae	EN14S01	S. cer. (Taiwanese)	maltose|sucrose|trehalose|melibiose|Isomaltose|6-O-alpha-D-glucopyranosyl-D-fructofuranose|turanose	C00208|C00089|C01083|C05402|C00252|C01742|C19636	0.35025	-0.170603	0	0.37175
Scer_EN14S01	Saccharomyces cerevisiae	EN14S01	S. cer. (Taiwanese)	N-acetyl-alpha-D-glucosamine 1-phosphate|N-acetyl-D-glucosamine 6-phosphate	C04501|C00357	0.35025	0.203671	0	0.37175
Scer_EN14S01	Saccharomyces cerevisiae	EN14S01	S. cer. (Taiwanese)	N-acetyl-L-glutamate	C00624	0.35025	-0.245248	0	0.37175
Scer_EN14S01	Saccharomyces cerevisiae	EN14S01	S. cer. (Taiwanese)	N-carbamoyl-L-aspartate	C00438	0.35025	0.296883	0	0.37175
Scer_EN14S01	Saccharomyces cerevisiae	EN14S01	S. cer. (Taiwanese)	N(2)-acetyl-L-ornithine	C00437	0.35025	0.21737	0	0.37175
Scer_EN14S01	Saccharomyces cerevisiae	EN14S01	S. cer. (Taiwanese)	O-phospho-L-homoserine|O-phospho-L-threonine	C01102|C12147	0.35025	0.290202	0	0.37175
Scer_EN14S01	Saccharomyces cerevisiae	EN14S01	S. cer. (Taiwanese)	octanoate	C06423	0.35025	0.0213145	0	0.37175
Scer_EN14S01	Saccharomyces cerevisiae	EN14S01	S. cer. (Taiwanese)	ornithine	C01602	0.35025	0.212455	0	0.37175
Scer_EN14S01	Saccharomyces cerevisiae	EN14S01	S. cer. (Taiwanese)	palmitoleate	C08362	0.35025	-0.0549966	0	0.37175
Scer_EN14S01	Saccharomyces cerevisiae	EN14S01	S. cer. (Taiwanese)	phosphoenolpyruvate	C00074	0.35025	0.0953156	0	0.37175
Scer_EN14S01	Saccharomyces cerevisiae	EN14S01	S. cer. (Taiwanese)	pseudouridine 5'-phosphate|UMP|uridine 2'-phosphate|3'-UMP	C01168|C00105|C03031|C01368	0.35025	-0.188217	0	0.37175
Scer_EN14S01	Saccharomyces cerevisiae	EN14S01	S. cer. (Taiwanese)	pyruvate|3-oxopropanoate	C00022|C00222	0.35025	0.0248952	0	0.37175
Scer_EN14S01	Saccharomyces cerevisiae	EN14S01	S. cer. (Taiwanese)	S-adenosyl-L-homocysteine	C00021	0.35025	0.508036	0	0.37175
Scer_EN14S01	Saccharomyces cerevisiae	EN14S01	S. cer. (Taiwanese)	sedoheptulose 7-phosphate	C05382	0.35025	-0.0824171	0	0.37175
Scer_EN14S01	Saccharomyces cerevisiae	EN14S01	S. cer. (Taiwanese)	sn-glycero-3-phosphoethanolamine	C01233	0.35025	-0.378631	0	0.37175
Scer_EN14S01	Saccharomyces cerevisiae	EN14S01	S. cer. (Taiwanese)	succinate|Methylmalonate	C00042|C02170	0.35025	0.287528	0	0.37175
Scer_EN14S01	Saccharomyces cerevisiae	EN14S01	S. cer. (Taiwanese)	UDP	C00015	0.35025	-0.409465	0	0.37175
Scer_EN14S01	Saccharomyces cerevisiae	EN14S01	S. cer. (Taiwanese)	uracil	C00106	0.35025	-0.134755	0	0.37175
Scer_EN14S01	Saccharomyces cerevisiae	EN14S01	S. cer. (Taiwanese)	uridine	C00299	0.35025	0.170739	0	0.37175
Scer_EXF_6761	Saccharomyces cerevisiae	EXF-6761	S. cer. (Wine/European)	(2E)-3-(methoxycarbonyl)pent-2-enedioic acid|but-1-ene-1,2,4-tricarboxylic acid	C11514|C04002	0.42175	0.444126	1	0.393975
Scer_EXF_6761	Saccharomyces cerevisiae	EXF-6761	S. cer. (Wine/European)	(2R,3R)-2,3-dihydroxy-3-methylpentanoate|(R)-mevalonate|(R)-pantoate	C06007|C00418|C00522	0.42175	0.0964098	1	0.393975
Scer_EXF_6761	Saccharomyces cerevisiae	EXF-6761	S. cer. (Wine/European)	(2R,3S)-3-isopropylmalate|2-isopropylmalate	C04411|C02504	0.42175	0.184044	1	0.393975
Scer_EXF_6761	Saccharomyces cerevisiae	EXF-6761	S. cer. (Wine/European)	(2S)-2-isopropyl-3-oxosuccinate|shikimate	C04236|C00493	0.42175	-0.114704	1	0.393975
Scer_EXF_6761	Saccharomyces cerevisiae	EXF-6761	S. cer. (Wine/European)	(2S,3R)-3-hydroxybutane-1,2,3-tricarboxylic acid|2-methylcitrate|homocitrate|homoisocitrate	C04593|C02225|C01251|C05662	0.42175	0.467578	1	0.393975
Scer_EXF_6761	Saccharomyces cerevisiae	EXF-6761	S. cer. (Wine/European)	(N(omega)-L-arginino)succinic acid	C03406	0.42175	-0.238187	1	0.393975
Scer_EXF_6761	Saccharomyces cerevisiae	EXF-6761	S. cer. (Wine/European)	(R)-2,3-dihydroxy-3-methylbutanoate|2-deoxy-D-ribose	C04272|C01801	0.42175	-0.0750608	1	0.393975
Scer_EXF_6761	Saccharomyces cerevisiae	EXF-6761	S. cer. (Wine/European)	(R)-acetoin|ethyl acetate|butyrate	C00810|C00849|C00246	0.42175	0.164017	1	0.393975
Scer_EXF_6761	Saccharomyces cerevisiae	EXF-6761	S. cer. (Wine/European)	(S)-3-methyl-2-oxopentanoate|4-methyl-2-oxopentanoate	C00671|C00233	0.42175	-0.199834	1	0.393975
Scer_EXF_6761	Saccharomyces cerevisiae	EXF-6761	S. cer. (Wine/European)	(S)-malate	C00149	0.42175	-0.438734	1	0.393975
Scer_EXF_6761	Saccharomyces cerevisiae	EXF-6761	S. cer. (Wine/European)	1-(sn-glycero-3-phospho)-1D-myo-inositol	C01225	0.42175	1.41021	1	0.393975
Scer_EXF_6761	Saccharomyces cerevisiae	EXF-6761	S. cer. (Wine/European)	1-pyrroline-3-hydroxy-5-carboxylic acid|5-oxo-L-proline	C04281|C01879	0.42175	0.0602047	1	0.393975
Scer_EXF_6761	Saccharomyces cerevisiae	EXF-6761	S. cer. (Wine/European)	1D-myo-inositol 1-phosphate|1D-myo-inositol 3-phosphate|alpha-D-galactose 1-phosphate|D-fructose 1-phosphate|D-fructose 6-phosphate|D-glucose 1-phosphate|D-glucose 6-phosphate|D-mannose 1-phosphate|D-mannose 6-phosphate|beta-D-Fructose 6-phosphate|beta-D-Glucose 6-phosphate|alpha-D-Glucose 6-phosphate|D-tagatofuranose 6-phosphate	C01177|C04006|C00446|C01094|C00085|C00103|C00092|C00636|C00275|C05345|C01172|C00668|C01097	0.42175	-0.11472	1	0.393975
Scer_EXF_6761	Saccharomyces cerevisiae	EXF-6761	S. cer. (Wine/European)	2-acetamido-5-oxopentanoate	C01250	0.42175	0.855553	1	0.393975
Scer_EXF_6761	Saccharomyces cerevisiae	EXF-6761	S. cer. (Wine/European)	2-acetyllactic acid|3-hydroxy-3-methyl-2-oxobutanoate|(2S)-2-acetolactate	C00900|C04181|C06010	0.42175	-0.279375	1	0.393975
Scer_EXF_6761	Saccharomyces cerevisiae	EXF-6761	S. cer. (Wine/European)	2-deoxy-D-ribose 5-phosphate	C00673	0.42175	-0.0556234	1	0.393975
Scer_EXF_6761	Saccharomyces cerevisiae	EXF-6761	S. cer. (Wine/European)	2-isopropylmaleic acid	C02631	0.42175	0.288334	1	0.393975
Scer_EXF_6761	Saccharomyces cerevisiae	EXF-6761	S. cer. (Wine/European)	2-oxoadipic acid	C00322	0.42175	-0.258592	1	0.393975
Scer_EXF_6761	Saccharomyces cerevisiae	EXF-6761	S. cer. (Wine/European)	2-oxobutanoate|succinic semialdehyde|(S)-Methylmalonate semialdehyde|acetoacetate	C00109|C00232|C06002|C00164	0.42175	-0.218277	1	0.393975
Scer_EXF_6761	Saccharomyces cerevisiae	EXF-6761	S. cer. (Wine/European)	2-oxoglutarate|dehydro-D-arabinono-1,4-lactone	C00026|C06316	0.42175	0.170647	1	0.393975
Scer_EXF_6761	Saccharomyces cerevisiae	EXF-6761	S. cer. (Wine/European)	2-phospho-D-glyceric acid|3-phosphonato-D-glycerate(3-)	C00631|C00197	0.42175	-0.0805267	1	0.393975
Scer_EXF_6761	Saccharomyces cerevisiae	EXF-6761	S. cer. (Wine/European)	3-(4-hydroxyphenyl)pyruvate	C01179	0.42175	-0.141442	1	0.393975
Scer_EXF_6761	Saccharomyces cerevisiae	EXF-6761	S. cer. (Wine/European)	3-methyl-2-oxobutanoate	C00141	0.42175	-0.0801127	1	0.393975
Scer_EXF_6761	Saccharomyces cerevisiae	EXF-6761	S. cer. (Wine/European)	3-phospho-serine|O-phosphonatooxy-D-serine(2-)	C01005|C02532	0.42175	-0.0406034	1	0.393975
Scer_EXF_6761	Saccharomyces cerevisiae	EXF-6761	S. cer. (Wine/European)	4-aminobenzoate|anthranilate	C00568|C00108	0.42175	0.412576	1	0.393975
Scer_EXF_6761	Saccharomyces cerevisiae	EXF-6761	S. cer. (Wine/European)	5-aminolevulinate|L-glutamic 5-semialdehyde	C00430|C01165	0.42175	0.239863	1	0.393975
Scer_EXF_6761	Saccharomyces cerevisiae	EXF-6761	S. cer. (Wine/European)	6-phospho-D-gluconate	C00345	0.42175	0.3404	1	0.393975
Scer_EXF_6761	Saccharomyces cerevisiae	EXF-6761	S. cer. (Wine/European)	adenosine 2'-phosphate|AMP|dGMP|3'-AMP	C00946|C00020|C00362|C01367	0.42175	0.0434726	1	0.393975
Scer_EXF_6761	Saccharomyces cerevisiae	EXF-6761	S. cer. (Wine/European)	adenosine 3',5'-bismonophosphate|ADP|dGDP	C00054|C00008|C00361	0.42175	0.419323	1	0.393975
Scer_EXF_6761	Saccharomyces cerevisiae	EXF-6761	S. cer. (Wine/European)	alpha-D-glucosamine 1-phosphate|alpha-D-glucosamine 6-phosphate	C06156|C00352	0.42175	0.45067	1	0.393975
Scer_EXF_6761	Saccharomyces cerevisiae	EXF-6761	S. cer. (Wine/European)	alpha-D-ribose 1-phosphate(2-)|D-ribulose 5-phosphate|D-xylulose 5-phosphate|ribose-5-phosphate|aldehydo-D-ribose 5-phosphate	C00620|C00199|C00231|C03736|C00117	0.42175	-0.0348105	1	0.393975
Scer_EXF_6761	Saccharomyces cerevisiae	EXF-6761	S. cer. (Wine/European)	beta-D-fructose 2,6-bisphosphate|D-fructose 1,6-bisphosphate	C00665|C00354	0.42175	-0.00901076	1	0.393975
Scer_EXF_6761	Saccharomyces cerevisiae	EXF-6761	S. cer. (Wine/European)	cis-aconitate|trans-aconitate|dehydroascorbate	C00417|C02341|C05422	0.42175	-0.254246	1	0.393975
Scer_EXF_6761	Saccharomyces cerevisiae	EXF-6761	S. cer. (Wine/European)	citrate|isocitrate	C00158|C00311	0.42175	-0.0998531	1	0.393975
Scer_EXF_6761	Saccharomyces cerevisiae	EXF-6761	S. cer. (Wine/European)	D-arabinono-1,4-lactone|2-hydroxyglutarate|(2R,3S)-3-methylmalate	C00652|C02630|C06032	0.42175	-0.105326	1	0.393975
Scer_EXF_6761	Saccharomyces cerevisiae	EXF-6761	S. cer. (Wine/European)	D-arabinose|D-ribose|D-xylose|D-xylulose|L-arabinose|L-xylulose	C00216|C00121|C00181|C00310|C00259|C00310	0.42175	-0.179715	1	0.393975
Scer_EXF_6761	Saccharomyces cerevisiae	EXF-6761	S. cer. (Wine/European)	D-erythro-1-(imidazol-4-yl)glycerol 3-phosphate	C04666	0.42175	-0.0595733	1	0.393975
Scer_EXF_6761	Saccharomyces cerevisiae	EXF-6761	S. cer. (Wine/European)	D-erythrose 4-phosphate	C00279	0.42175	0.010821	1	0.393975
Scer_EXF_6761	Saccharomyces cerevisiae	EXF-6761	S. cer. (Wine/European)	D-fructose|D-galactose|D-glucose|D-mannose|L-sorbose|myo-inositol|alpha-D-Galactose|alpha-D-mannopyranose|beta-D-Glucose|alpha-D-Glucose|beta-D-Fructose|D-tagatose	C00095|C00124|C00031|C00159|C00247|C00137|C00984|C00936|C00221|C00267|C02336|C00795	0.42175	-0.164393	1	0.393975
Scer_EXF_6761	Saccharomyces cerevisiae	EXF-6761	S. cer. (Wine/European)	D-gluconate	C00257	0.42175	0.0616817	1	0.393975
Scer_EXF_6761	Saccharomyces cerevisiae	EXF-6761	S. cer. (Wine/European)	D-Glycerate	C00258	0.42175	-0.133351	1	0.393975
Scer_EXF_6761	Saccharomyces cerevisiae	EXF-6761	S. cer. (Wine/European)	diacetyl	C00741	0.42175	-0.219387	1	0.393975
Scer_EXF_6761	Saccharomyces cerevisiae	EXF-6761	S. cer. (Wine/European)	dihydroxyacetone phosphate|glyceraldehyde 3-phosphate	C00111|C00661	0.42175	-0.0188107	1	0.393975
Scer_EXF_6761	Saccharomyces cerevisiae	EXF-6761	S. cer. (Wine/European)	erythro-4-hydroxy-L-glutamic acid	C05947	0.42175	0.131194	1	0.393975
Scer_EXF_6761	Saccharomyces cerevisiae	EXF-6761	S. cer. (Wine/European)	fumarate	C00122	0.42175	-0.277024	1	0.393975
Scer_EXF_6761	Saccharomyces cerevisiae	EXF-6761	S. cer. (Wine/European)	gamma-aminobutyrate	C00334	0.42175	-0.130005	1	0.393975
Scer_EXF_6761	Saccharomyces cerevisiae	EXF-6761	S. cer. (Wine/European)	glutathione	C00051	0.42175	0.218457	1	0.393975
Scer_EXF_6761	Saccharomyces cerevisiae	EXF-6761	S. cer. (Wine/European)	glycerol 3-phosphate|glycerol 1-phosphate|glycerol 2-phosphate(2-)	C00093|C03189|C02979	0.42175	-0.264145	1	0.393975
Scer_EXF_6761	Saccharomyces cerevisiae	EXF-6761	S. cer. (Wine/European)	hexanoate	C01585	0.42175	-0.0603708	1	0.393975
[truncated: 3,461 more rows]

## Sheet: Replicate-level data
Batch	Unique strain id used in the study	Putative metabolites	OD	PQN normalized intensity	OD normalized intensity	Species name	Strain name
1	Spar_Z1_1	diacetyl	0.224	1.56274e+07	-0.234971	Saccharomyces paradoxus	Z1.1
1	Spar_Z1_1	diacetyl	0.188	2.22025e+07	0.0168444	Saccharomyces paradoxus	Z1.1
1	Spar_Z1_1	diacetyl	0.326	1.85206e+07	0.216405	Saccharomyces paradoxus	Z1.1
1	Spar_Z1_1	diacetyl	0.345	1.4792e+07	0.0440436	Saccharomyces paradoxus	Z1.1
1	Spar_Z1_1	pyruvate|3-oxopropanoate	0.224	1.09302e+08	-0.0818781	Saccharomyces paradoxus	Z1.1
1	Spar_Z1_1	pyruvate|3-oxopropanoate	0.188	1.09035e+08	-0.161939	Saccharomyces paradoxus	Z1.1
1	Spar_Z1_1	pyruvate|3-oxopropanoate	0.326	1.26905e+08	0.287357	Saccharomyces paradoxus	Z1.1
1	Spar_Z1_1	pyruvate|3-oxopropanoate	0.345	8.57659e+07	-0.0634955	Saccharomyces paradoxus	Z1.1
1	Spar_Z1_1	(R)-acetoin|ethyl acetate|butyrate	0.224	3.21056e+06	-0.149101	Saccharomyces paradoxus	Z1.1
1	Spar_Z1_1	(R)-acetoin|ethyl acetate|butyrate	0.188	3.89622e+06	0.0705425	Saccharomyces paradoxus	Z1.1
1	Spar_Z1_1	(R)-acetoin|ethyl acetate|butyrate	0.326	2.81773e+06	-0.353511	Saccharomyces paradoxus	Z1.1
1	Spar_Z1_1	(R)-acetoin|ethyl acetate|butyrate	0.345	3.86281e+06	-0.0518112	Saccharomyces paradoxus	Z1.1
1	Spar_Z1_1	2-oxobutanoate|succinic semialdehyde|(S)-Methylmalonate semialdehyde|acetoacetate	0.224	3.36921e+07	-0.25833	Saccharomyces paradoxus	Z1.1
1	Spar_Z1_1	2-oxobutanoate|succinic semialdehyde|(S)-Methylmalonate semialdehyde|acetoacetate	0.188	4.7876e+07	-0.00425079	Saccharomyces paradoxus	Z1.1
1	Spar_Z1_1	2-oxobutanoate|succinic semialdehyde|(S)-Methylmalonate semialdehyde|acetoacetate	0.326	4.13448e+07	0.221954	Saccharomyces paradoxus	Z1.1
1	Spar_Z1_1	2-oxobutanoate|succinic semialdehyde|(S)-Methylmalonate semialdehyde|acetoacetate	0.345	3.25277e+07	0.0334369	Saccharomyces paradoxus	Z1.1
1	Spar_Z1_1	gamma-aminobutyrate	0.224	4.92522e+07	0.159535	Saccharomyces paradoxus	Z1.1
1	Spar_Z1_1	gamma-aminobutyrate	0.188	4.90937e+07	0.180326	Saccharomyces paradoxus	Z1.1
1	Spar_Z1_1	gamma-aminobutyrate	0.326	3.69367e+07	-0.196258	Saccharomyces paradoxus	Z1.1
1	Spar_Z1_1	gamma-aminobutyrate	0.345	5.18164e+07	0.129568	Saccharomyces paradoxus	Z1.1
1	Spar_Z1_1	D-Glycerate	0.224	5.83484e+06	-0.0493859	Saccharomyces paradoxus	Z1.1
1	Spar_Z1_1	D-Glycerate	0.188	4.44224e+06	-0.337942	Saccharomyces paradoxus	Z1.1
1	Spar_Z1_1	D-Glycerate	0.326	7.04434e+06	0.183949	Saccharomyces paradoxus	Z1.1
1	Spar_Z1_1	D-Glycerate	0.345	5.81544e+06	0.000616244	Saccharomyces paradoxus	Z1.1
1	Spar_Z1_1	uracil	0.224	2.16211e+06	0.156536	Saccharomyces paradoxus	Z1.1
1	Spar_Z1_1	uracil	0.188	1.43344e+06	-0.251888	Saccharomyces paradoxus	Z1.1
1	Spar_Z1_1	uracil	0.326	2.02435e+06	0.0833841	Saccharomyces paradoxus	Z1.1
1	Spar_Z1_1	uracil	0.345	1.6494e+06	-0.122819	Saccharomyces paradoxus	Z1.1
1	Spar_Z1_1	fumarate	0.224	1.51375e+07	0.144588	Saccharomyces paradoxus	Z1.1
1	Spar_Z1_1	fumarate	0.188	1.52105e+07	0.130609	Saccharomyces paradoxus	Z1.1
1	Spar_Z1_1	fumarate	0.326	1.16938e+07	-0.0602917	Saccharomyces paradoxus	Z1.1
1	Spar_Z1_1	fumarate	0.345	1.41903e+07	0.143127	Saccharomyces paradoxus	Z1.1
1	Spar_Z1_1	3-methyl-2-oxobutanoate	0.224	2.66945e+06	-0.289446	Saccharomyces paradoxus	Z1.1
1	Spar_Z1_1	3-methyl-2-oxobutanoate	0.188	3.30549e+06	-0.0920241	Saccharomyces paradoxus	Z1.1
1	Spar_Z1_1	3-methyl-2-oxobutanoate	0.326	3.46322e+06	0.0170458	Saccharomyces paradoxus	Z1.1
1	Spar_Z1_1	3-methyl-2-oxobutanoate	0.345	3.31152e+06	-0.0191473	Saccharomyces paradoxus	Z1.1
1	Spar_Z1_1	hexanoate	0.224	9.93595e+06	-0.0931194	Saccharomyces paradoxus	Z1.1
1	Spar_Z1_1	hexanoate	0.188	1.0761e+07	0.00142086	Saccharomyces paradoxus	Z1.1
1	Spar_Z1_1	hexanoate	0.326	1.01063e+07	-0.117961	Saccharomyces paradoxus	Z1.1
1	Spar_Z1_1	hexanoate	0.345	1.20076e+07	0.0466244	Saccharomyces paradoxus	Z1.1
1	Spar_Z1_1	L-2-amino-3-oxobutanoate|L-aspartate 4-semialdehyde	0.224	1.09768e+06	-0.824819	Saccharomyces paradoxus	Z1.1
1	Spar_Z1_1	L-2-amino-3-oxobutanoate|L-aspartate 4-semialdehyde	0.188	1.90413e+06	-0.327618	Saccharomyces paradoxus	Z1.1
1	Spar_Z1_1	L-2-amino-3-oxobutanoate|L-aspartate 4-semialdehyde	0.326	2.10258e+06	-0.0229311	Saccharomyces paradoxus	Z1.1
1	Spar_Z1_1	L-2-amino-3-oxobutanoate|L-aspartate 4-semialdehyde	0.345	1.8978e+06	-0.0970999	Saccharomyces paradoxus	Z1.1
1	Spar_Z1_1	succinate|Methylmalonate	0.224	1.3892e+08	0.32798	Saccharomyces paradoxus	Z1.1
1	Spar_Z1_1	succinate|Methylmalonate	0.188	1.11618e+08	0.171869	Saccharomyces paradoxus	Z1.1
1	Spar_Z1_1	succinate|Methylmalonate	0.326	1.11053e+08	-0.0735817	Saccharomyces paradoxus	Z1.1
1	Spar_Z1_1	succinate|Methylmalonate	0.345	1.36275e+08	0.0979881	Saccharomyces paradoxus	Z1.1
1	Spar_Z1_1	Imidazole-4-acetate	0.224	2.28454e+06	-0.0737231	Saccharomyces paradoxus	Z1.1
1	Spar_Z1_1	Imidazole-4-acetate	0.188	3.5803e+06	0.370151	Saccharomyces paradoxus	Z1.1
1	Spar_Z1_1	Imidazole-4-acetate	0.326	2.18021e+06	-0.105141	Saccharomyces paradoxus	Z1.1
1	Spar_Z1_1	Imidazole-4-acetate	0.345	3.13851e+06	0.262043	Saccharomyces paradoxus	Z1.1
1	Spar_Z1_1	1-pyrroline-3-hydroxy-5-carboxylic acid|5-oxo-L-proline	0.224	1.70064e+08	0.0312855	Saccharomyces paradoxus	Z1.1
1	Spar_Z1_1	1-pyrroline-3-hydroxy-5-carboxylic acid|5-oxo-L-proline	0.188	186407052	0.131073	Saccharomyces paradoxus	Z1.1
1	Spar_Z1_1	1-pyrroline-3-hydroxy-5-carboxylic acid|5-oxo-L-proline	0.326	138847637	-0.194263	Saccharomyces paradoxus	Z1.1
1	Spar_Z1_1	1-pyrroline-3-hydroxy-5-carboxylic acid|5-oxo-L-proline	0.345	1.84718e+08	0.0869535	Saccharomyces paradoxus	Z1.1
1	Spar_Z1_1	itaconate	0.224	9.86507e+06	-0.431115	Saccharomyces paradoxus	Z1.1
1	Spar_Z1_1	itaconate	0.188	1.84586e+07	0.1855	Saccharomyces paradoxus	Z1.1
1	Spar_Z1_1	itaconate	0.326	1.06758e+07	-0.324048	Saccharomyces paradoxus	Z1.1
1	Spar_Z1_1	itaconate	0.345	2.06062e+07	0.338798	Saccharomyces paradoxus	Z1.1
1	Spar_Z1_1	(S)-3-methyl-2-oxopentanoate|4-methyl-2-oxopentanoate	0.224	2.22864e+06	-0.00952917	Saccharomyces paradoxus	Z1.1
1	Spar_Z1_1	(S)-3-methyl-2-oxopentanoate|4-methyl-2-oxopentanoate	0.188	2.18567e+06	-0.0679279	Saccharomyces paradoxus	Z1.1
1	Spar_Z1_1	(S)-3-methyl-2-oxopentanoate|4-methyl-2-oxopentanoate	0.326	2.02433e+06	0.00462073	Saccharomyces paradoxus	Z1.1
1	Spar_Z1_1	(S)-3-methyl-2-oxopentanoate|4-methyl-2-oxopentanoate	0.345	2.02187e+06	0.0239522	Saccharomyces paradoxus	Z1.1
1	Spar_Z1_1	5-aminolevulinate|L-glutamic 5-semialdehyde	0.224	3.30337e+06	0.518122	Saccharomyces paradoxus	Z1.1
1	Spar_Z1_1	5-aminolevulinate|L-glutamic 5-semialdehyde	0.188	1.79506e+06	-0.0332227	Saccharomyces paradoxus	Z1.1
1	Spar_Z1_1	5-aminolevulinate|L-glutamic 5-semialdehyde	0.326	2.22442e+06	-0.0432545	Saccharomyces paradoxus	Z1.1
1	Spar_Z1_1	5-aminolevulinate|L-glutamic 5-semialdehyde	0.345	2.22702e+06	-0.0729966	Saccharomyces paradoxus	Z1.1
1	Spar_Z1_1	2-acetyllactic acid|3-hydroxy-3-methyl-2-oxobutanoate|(2S)-2-acetolactate	0.224	9.00394e+06	-0.15729	Saccharomyces paradoxus	Z1.1
1	Spar_Z1_1	2-acetyllactic acid|3-hydroxy-3-methyl-2-oxobutanoate|(2S)-2-acetolactate	0.188	1.11438e+07	-0.0399138	Saccharomyces paradoxus	Z1.1
1	Spar_Z1_1	2-acetyllactic acid|3-hydroxy-3-methyl-2-oxobutanoate|(2S)-2-acetolactate	0.326	1.00638e+07	0.225545	Saccharomyces paradoxus	Z1.1
1	Spar_Z1_1	2-acetyllactic acid|3-hydroxy-3-methyl-2-oxobutanoate|(2S)-2-acetolactate	0.345	7.56395e+06	-0.00942329	Saccharomyces paradoxus	Z1.1
1	Spar_Z1_1	ornithine	0.224	6.96794e+07	-0.0941327	Saccharomyces paradoxus	Z1.1
1	Spar_Z1_1	ornithine	0.188	6.32171e+07	-0.203886	Saccharomyces paradoxus	Z1.1
1	Spar_Z1_1	ornithine	0.326	6.52527e+07	-0.124569	Saccharomyces paradoxus	Z1.1
1	Spar_Z1_1	ornithine	0.345	4.8852e+07	-0.407485	Saccharomyces paradoxus	Z1.1
1	Spar_Z1_1	(S)-malate	0.224	1.21279e+08	0.280826	Saccharomyces paradoxus	Z1.1
1	Spar_Z1_1	(S)-malate	0.188	1.06784e+08	0.154962	Saccharomyces paradoxus	Z1.1
1	Spar_Z1_1	(S)-malate	0.326	9.70368e+07	0.0537777	Saccharomyces paradoxus	Z1.1
1	Spar_Z1_1	(S)-malate	0.345	118653963	0.254146	Saccharomyces paradoxus	Z1.1
1	Spar_Z1_1	(R)-2,3-dihydroxy-3-methylbutanoate|2-deoxy-D-ribose	0.224	7.84232e+07	0.350944	Saccharomyces paradoxus	Z1.1
1	Spar_Z1_1	(R)-2,3-dihydroxy-3-methylbutanoate|2-deoxy-D-ribose	0.188	5.22838e+07	-0.0221581	Saccharomyces paradoxus	Z1.1
1	Spar_Z1_1	(R)-2,3-dihydroxy-3-methylbutanoate|2-deoxy-D-ribose	0.326	8.52858e+07	0.343229	Saccharomyces paradoxus	Z1.1
1	Spar_Z1_1	(R)-2,3-dihydroxy-3-methylbutanoate|2-deoxy-D-ribose	0.345	6.09264e+07	-0.0101763	Saccharomyces paradoxus	Z1.1
1	Spar_Z1_1	4-aminobenzoate|anthranilate	0.224	1.34305e+06	-0.122832	Saccharomyces paradoxus	Z1.1
1	Spar_Z1_1	4-aminobenzoate|anthranilate	0.188	1.66889e+06	0.0622594	Saccharomyces paradoxus	Z1.1
1	Spar_Z1_1	4-aminobenzoate|anthranilate	0.326	1.04789e+06	-0.279975	Saccharomyces paradoxus	Z1.1
1	Spar_Z1_1	4-aminobenzoate|anthranilate	0.345	1.0163e+06	-0.293627	Saccharomyces paradoxus	Z1.1
1	Spar_Z1_1	octanoate	0.224	5.16521e+07	0.810434	Saccharomyces paradoxus	Z1.1
1	Spar_Z1_1	octanoate	0.188	2.06601e+07	0.0201328	Saccharomyces paradoxus	Z1.1
1	Spar_Z1_1	octanoate	0.326	3.88657e+07	0.168936	Saccharomyces paradoxus	Z1.1
1	Spar_Z1_1	octanoate	0.345	3.5868e+07	0.0221541	Saccharomyces paradoxus	Z1.1
1	Spar_Z1_1	L-allysine|4-Acetamidobutanoate	0.224	981012	-0.367372	Saccharomyces paradoxus	Z1.1
1	Spar_Z1_1	L-allysine|4-Acetamidobutanoate	0.188	1.58625e+06	0.0588716	Saccharomyces paradoxus	Z1.1
1	Spar_Z1_1	L-allysine|4-Acetamidobutanoate	0.326	1.44959e+06	0.17692	Saccharomyces paradoxus	Z1.1
1	Spar_Z1_1	L-allysine|4-Acetamidobutanoate	0.345	968322	-0.197892	Saccharomyces paradoxus	Z1.1
1	Spar_Z1_1	2-oxoglutarate|dehydro-D-arabinono-1,4-lactone	0.224	6.79455e+06	-0.67417	Saccharomyces paradoxus	Z1.1
1	Spar_Z1_1	2-oxoglutarate|dehydro-D-arabinono-1,4-lactone	0.188	1.37508e+07	-0.0235232	Saccharomyces paradoxus	Z1.1
1	Spar_Z1_1	2-oxoglutarate|dehydro-D-arabinono-1,4-lactone	0.326	8.13888e+06	-0.339699	Saccharomyces paradoxus	Z1.1
1	Spar_Z1_1	2-oxoglutarate|dehydro-D-arabinono-1,4-lactone	0.345	1.20602e+07	0.0822305	Saccharomyces paradoxus	Z1.1
1	Spar_Z1_1	D-arabinono-1,4-lactone|2-hydroxyglutarate|(2R,3S)-3-methylmalate	0.224	4.22385e+07	-0.403295	Saccharomyces paradoxus	Z1.1
1	Spar_Z1_1	D-arabinono-1,4-lactone|2-hydroxyglutarate|(2R,3S)-3-methylmalate	0.188	7.34373e+07	0.171767	Saccharomyces paradoxus	Z1.1
1	Spar_Z1_1	D-arabinono-1,4-lactone|2-hydroxyglutarate|(2R,3S)-3-methylmalate	0.326	4.70762e+07	-0.357089	Saccharomyces paradoxus	Z1.1
1	Spar_Z1_1	D-arabinono-1,4-lactone|2-hydroxyglutarate|(2R,3S)-3-methylmalate	0.345	8.91697e+07	0.270094	Saccharomyces paradoxus	Z1.1
1	Spar_Z1_1	(2R,3R)-2,3-dihydroxy-3-methylpentanoate|(R)-mevalonate|(R)-pantoate	0.224	2.85349e+07	0.433275	Saccharomyces paradoxus	Z1.1
1	Spar_Z1_1	(2R,3R)-2,3-dihydroxy-3-methylpentanoate|(R)-mevalonate|(R)-pantoate	0.188	1.98909e+07	0.12698	Saccharomyces paradoxus	Z1.1
1	Spar_Z1_1	(2R,3R)-2,3-dihydroxy-3-methylpentanoate|(R)-mevalonate|(R)-pantoate	0.326	2.97528e+07	0.320445	Saccharomyces paradoxus	Z1.1
1	Spar_Z1_1	(2R,3R)-2,3-dihydroxy-3-methylpentanoate|(R)-mevalonate|(R)-pantoate	0.345	2.32103e+07	0.0433159	Saccharomyces paradoxus	Z1.1
1	Spar_Z1_1	D-arabinose|D-ribose|D-xylose|D-xylulose|L-arabinose|L-xylulose	0.224	2.77635e+06	-0.210304	Saccharomyces paradoxus	Z1.1
1	Spar_Z1_1	D-arabinose|D-ribose|D-xylose|D-xylulose|L-arabinose|L-xylulose	0.188	3.69526e+06	-0.019268	Saccharomyces paradoxus	Z1.1
1	Spar_Z1_1	D-arabinose|D-ribose|D-xylose|D-xylulose|L-arabinose|L-xylulose	0.326	3.36848e+06	0.251847	Saccharomyces paradoxus	Z1.1
1	Spar_Z1_1	D-arabinose|D-ribose|D-xylose|D-xylulose|L-arabinose|L-xylulose	0.345	2.16678e+06	-0.139297	Saccharomyces paradoxus	Z1.1
1	Spar_Z1_1	2-isopropylmaleic acid	0.224	2.1198e+06	-0.336547	Saccharomyces paradoxus	Z1.1
1	Spar_Z1_1	2-isopropylmaleic acid	0.188	2.33579e+06	-0.218264	Saccharomyces paradoxus	Z1.1
1	Spar_Z1_1	2-isopropylmaleic acid	0.326	3.26975e+06	0.036616	Saccharomyces paradoxus	Z1.1
1	Spar_Z1_1	2-isopropylmaleic acid	0.345	2.63924e+06	-0.188826	Saccharomyces paradoxus	Z1.1
1	Spar_Z1_1	2-oxoadipic acid	0.224	3.01064e+06	-0.0600464	Saccharomyces paradoxus	Z1.1
1	Spar_Z1_1	2-oxoadipic acid	0.188	3.45676e+06	0.0354204	Saccharomyces paradoxus	Z1.1
1	Spar_Z1_1	2-oxoadipic acid	0.326	3.64593e+06	0.252431	Saccharomyces paradoxus	Z1.1
1	Spar_Z1_1	2-oxoadipic acid	0.345	3.05259e+06	0.0973515	Saccharomyces paradoxus	Z1.1
1	Spar_Z1_1	L-2-aminoadipate|O-acetyl-L-homoserine	0.224	5.48914e+06	-0.0569904	Saccharomyces paradoxus	Z1.1
1	Spar_Z1_1	L-2-aminoadipate|O-acetyl-L-homoserine	0.188	4.9161e+06	-0.163049	Saccharomyces paradoxus	Z1.1
1	Spar_Z1_1	L-2-aminoadipate|O-acetyl-L-homoserine	0.326	4.87868e+06	-0.186784	Saccharomyces paradoxus	Z1.1
1	Spar_Z1_1	L-2-aminoadipate|O-acetyl-L-homoserine	0.345	3.9821e+06	-0.392065	Saccharomyces paradoxus	Z1.1
1	Spar_Z1_1	erythro-4-hydroxy-L-glutamic acid	0.224	1.43617e+06	0.101069	Saccharomyces paradoxus	Z1.1
1	Spar_Z1_1	erythro-4-hydroxy-L-glutamic acid	0.188	1.02767e+06	-0.269716	Saccharomyces paradoxus	Z1.1
1	Spar_Z1_1	erythro-4-hydroxy-L-glutamic acid	0.326	1.04602e+06	-0.113641	Saccharomyces paradoxus	Z1.1
1	Spar_Z1_1	erythro-4-hydroxy-L-glutamic acid	0.345	964911	-0.175306	Saccharomyces paradoxus	Z1.1
1	Spar_Z1_1	phosphoenolpyruvate	0.224	1.21668e+06	-0.178121	Saccharomyces paradoxus	Z1.1
1	Spar_Z1_1	phosphoenolpyruvate	0.188	1.17436e+06	-0.226205	Saccharomyces paradoxus	Z1.1
1	Spar_Z1_1	phosphoenolpyruvate	0.326	1.41298e+06	0.0073882	Saccharomyces paradoxus	Z1.1
1	Spar_Z1_1	phosphoenolpyruvate	0.345	1.11793e+06	-0.220146	Saccharomyces paradoxus	Z1.1
1	Spar_Z1_1	dihydroxyacetone phosphate|glyceraldehyde 3-phosphate	0.224	1.04522e+08	-0.0333783	Saccharomyces paradoxus	Z1.1
1	Spar_Z1_1	dihydroxyacetone phosphate|glyceraldehyde 3-phosphate	0.188	6.16897e+07	-0.485493	Saccharomyces paradoxus	Z1.1
1	Spar_Z1_1	dihydroxyacetone phosphate|glyceraldehyde 3-phosphate	0.326	1.87355e+08	0.337277	Saccharomyces paradoxus	Z1.1
1	Spar_Z1_1	dihydroxyacetone phosphate|glyceraldehyde 3-phosphate	0.345	1.82578e+08	0.271776	Saccharomyces paradoxus	Z1.1
1	Spar_Z1_1	glycerol 3-phosphate|glycerol 1-phosphate|glycerol 2-phosphate(2-)	0.224	2.17294e+07	0.260387	Saccharomyces paradoxus	Z1.1
1	Spar_Z1_1	glycerol 3-phosphate|glycerol 1-phosphate|glycerol 2-phosphate(2-)	0.188	2.74181e+07	0.502362	Saccharomyces paradoxus	Z1.1
1	Spar_Z1_1	glycerol 3-phosphate|glycerol 1-phosphate|glycerol 2-phosphate(2-)	0.326	1.65029e+07	-0.0414709	Saccharomyces paradoxus	Z1.1
1	Spar_Z1_1	glycerol 3-phosphate|glycerol 1-phosphate|glycerol 2-phosphate(2-)	0.345	2.27466e+07	0.274425	Saccharomyces paradoxus	Z1.1
1	Spar_Z1_1	2-acetamido-5-oxopentanoate	0.224	1.43314e+07	0.575903	Saccharomyces paradoxus	Z1.1
1	Spar_Z1_1	2-acetamido-5-oxopentanoate	0.188	1.26435e+07	0.486503	Saccharomyces paradoxus	Z1.1
1	Spar_Z1_1	2-acetamido-5-oxopentanoate	0.326	8.83458e+06	-0.00962965	Saccharomyces paradoxus	Z1.1
1	Spar_Z1_1	2-acetamido-5-oxopentanoate	0.345	1.42051e+07	0.446342	Saccharomyces paradoxus	Z1.1
1	Spar_Z1_1	cis-aconitate|trans-aconitate|dehydroascorbate	0.224	712161	-0.946257	Saccharomyces paradoxus	Z1.1
1	Spar_Z1_1	cis-aconitate|trans-aconitate|dehydroascorbate	0.188	1.06713e+06	-0.519312	Saccharomyces paradoxus	Z1.1
1	Spar_Z1_1	cis-aconitate|trans-aconitate|dehydroascorbate	0.326	1.10309e+06	-0.572503	Saccharomyces paradoxus	Z1.1
1	Spar_Z1_1	cis-aconitate|trans-aconitate|dehydroascorbate	0.345	1.28186e+06	-0.434186	Saccharomyces paradoxus	Z1.1
1	Spar_Z1_1	(2S)-2-isopropyl-3-oxosuccinate|shikimate	0.224	968759	0.0332269	Saccharomyces paradoxus	Z1.1
1	Spar_Z1_1	(2S)-2-isopropyl-3-oxosuccinate|shikimate	0.188	758740	-0.228892	Saccharomyces paradoxus	Z1.1
1	Spar_Z1_1	(2S)-2-isopropyl-3-oxosuccinate|shikimate	0.326	1.10807e+06	0.217914	Saccharomyces paradoxus	Z1.1
1	Spar_Z1_1	(2S)-2-isopropyl-3-oxosuccinate|shikimate	0.345	824137	-0.0687534	Saccharomyces paradoxus	Z1.1
1	Spar_Z1_1	N(2)-acetyl-L-ornithine	0.224	7.88545e+06	-0.17428	Saccharomyces paradoxus	Z1.1
1	Spar_Z1_1	N(2)-acetyl-L-ornithine	0.188	7.96875e+06	-0.217296	Saccharomyces paradoxus	Z1.1
1	Spar_Z1_1	N(2)-acetyl-L-ornithine	0.326	6.28553e+06	-0.249396	Saccharomyces paradoxus	Z1.1
1	Spar_Z1_1	N(2)-acetyl-L-ornithine	0.345	5.96912e+06	-0.272798	Saccharomyces paradoxus	Z1.1
1	Spar_Z1_1	L-citrulline	0.224	7.09692e+07	0.128253	Saccharomyces paradoxus	Z1.1
1	Spar_Z1_1	L-citrulline	0.188	6.56314e+07	0.0702294	Saccharomyces paradoxus	Z1.1
1	Spar_Z1_1	L-citrulline	0.326	5.1003e+07	-0.25925	Saccharomyces paradoxus	Z1.1
1	Spar_Z1_1	L-citrulline	0.345	4.70172e+07	-0.351265	Saccharomyces paradoxus	Z1.1
1	Spar_Z1_1	N-carbamoyl-L-aspartate	0.224	2.11858e+06	0.0936984	Saccharomyces paradoxus	Z1.1
1	Spar_Z1_1	N-carbamoyl-L-aspartate	0.188	1.17523e+06	-0.551245	Saccharomyces paradoxus	Z1.1
1	Spar_Z1_1	N-carbamoyl-L-aspartate	0.326	1.99791e+06	0.192767	Saccharomyces paradoxus	Z1.1
1	Spar_Z1_1	N-carbamoyl-L-aspartate	0.345	1.1501e+06	-0.330104	Saccharomyces paradoxus	Z1.1
1	Spar_Z1_1	(2R,3S)-3-isopropylmalate|2-isopropylmalate	0.224	5.22138e+07	-0.272541	Saccharomyces paradoxus	Z1.1
1	Spar_Z1_1	(2R,3S)-3-isopropylmalate|2-isopropylmalate	0.188	6.35398e+07	-0.0286112	Saccharomyces paradoxus	Z1.1
1	Spar_Z1_1	(2R,3S)-3-isopropylmalate|2-isopropylmalate	0.326	9.31495e+07	0.171416	Saccharomyces paradoxus	Z1.1
1	Spar_Z1_1	(2R,3S)-3-isopropylmalate|2-isopropylmalate	0.345	6.62146e+07	-0.195017	Saccharomyces paradoxus	Z1.1
1	Spar_Z1_1	3-(4-hydroxyphenyl)pyruvate	0.224	1.23917e+06	0.00418318	Saccharomyces paradoxus	Z1.1
1	Spar_Z1_1	3-(4-hydroxyphenyl)pyruvate	0.188	2.11978e+06	0.511375	Saccharomyces paradoxus	Z1.1
1	Spar_Z1_1	3-(4-hydroxyphenyl)pyruvate	0.326	1.3216e+06	0.152666	Saccharomyces paradoxus	Z1.1
1	Spar_Z1_1	3-(4-hydroxyphenyl)pyruvate	0.345	983099	-0.127562	Saccharomyces paradoxus	Z1.1
1	Spar_Z1_1	D-fructose|D-galactose|D-glucose|D-mannose|L-sorbose|myo-inositol|alpha-D-Galactose|alpha-D-mannopyranose|beta-D-Glucose|alpha-D-Glucose|beta-D-Fructose|D-tagatose	0.224	7.3344e+07	-0.113482	Saccharomyces paradoxus	Z1.1
1	Spar_Z1_1	D-fructose|D-galactose|D-glucose|D-mannose|L-sorbose|myo-inositol|alpha-D-Galactose|alpha-D-mannopyranose|beta-D-Glucose|alpha-D-Glucose|beta-D-Fructose|D-tagatose	0.188	8.75235e+07	-0.0197891	Saccharomyces paradoxus	Z1.1
1	Spar_Z1_1	D-fructose|D-galactose|D-glucose|D-mannose|L-sorbose|myo-inositol|alpha-D-Galactose|alpha-D-mannopyranose|beta-D-Glucose|alpha-D-Glucose|beta-D-Fructose|D-tagatose	0.326	8.09458e+07	0.220452	Saccharomyces paradoxus	Z1.1
1	Spar_Z1_1	D-fructose|D-galactose|D-glucose|D-mannose|L-sorbose|myo-inositol|alpha-D-Galactose|alpha-D-mannopyranose|beta-D-Glucose|alpha-D-Glucose|beta-D-Fructose|D-tagatose	0.345	5.41377e+07	-0.137964	Saccharomyces paradoxus	Z1.1
1	Spar_Z1_1	3-phospho-serine|O-phosphonatooxy-D-serine(2-)	0.224	3.46077e+06	0.294078	Saccharomyces paradoxus	Z1.1
1	Spar_Z1_1	3-phospho-serine|O-phosphonatooxy-D-serine(2-)	0.188	2.57615e+06	0.0359886	Saccharomyces paradoxus	Z1.1
1	Spar_Z1_1	3-phospho-serine|O-phosphonatooxy-D-serine(2-)	0.326	2.7578e+06	-0.0381169	Saccharomyces paradoxus	Z1.1
1	Spar_Z1_1	3-phospho-serine|O-phosphonatooxy-D-serine(2-)	0.345	3.17417e+06	0.0829103	Saccharomyces paradoxus	Z1.1
1	Spar_Z1_1	2-phospho-D-glyceric acid|3-phosphonato-D-glycerate(3-)	0.224	2.31253e+07	-0.135107	Saccharomyces paradoxus	Z1.1
1	Spar_Z1_1	2-phospho-D-glyceric acid|3-phosphonato-D-glycerate(3-)	0.188	2.27938e+07	-0.133311	Saccharomyces paradoxus	Z1.1
1	Spar_Z1_1	2-phospho-D-glyceric acid|3-phosphonato-D-glycerate(3-)	0.326	3.01099e+07	0.0828125	Saccharomyces paradoxus	Z1.1
1	Spar_Z1_1	2-phospho-D-glyceric acid|3-phosphonato-D-glycerate(3-)	0.345	2.77186e+07	-0.00850583	Saccharomyces paradoxus	Z1.1
1	Spar_Z1_1	(2E)-3-(methoxycarbonyl)pent-2-enedioic acid|but-1-ene-1,2,4-tricarboxylic acid	0.224	1.13072e+06	-0.533578	Saccharomyces paradoxus	Z1.1
1	Spar_Z1_1	(2E)-3-(methoxycarbonyl)pent-2-enedioic acid|but-1-ene-1,2,4-tricarboxylic acid	0.188	1.7131e+06	-0.132104	Saccharomyces paradoxus	Z1.1
1	Spar_Z1_1	(2E)-3-(methoxycarbonyl)pent-2-enedioic acid|but-1-ene-1,2,4-tricarboxylic acid	0.326	1.61444e+06	-0.13785	Saccharomyces paradoxus	Z1.1
1	Spar_Z1_1	(2E)-3-(methoxycarbonyl)pent-2-enedioic acid|but-1-ene-1,2,4-tricarboxylic acid	0.345	1.75685e+06	-0.0459388	Saccharomyces paradoxus	Z1.1
1	Spar_Z1_1	N-acetyl-L-glutamate	0.224	2.81257e+07	-0.33375	Saccharomyces paradoxus	Z1.1
1	Spar_Z1_1	N-acetyl-L-glutamate	0.188	5.05018e+07	0.171105	Saccharomyces paradoxus	Z1.1
1	Spar_Z1_1	N-acetyl-L-glutamate	0.326	1.67657e+07	-0.623102	Saccharomyces paradoxus	Z1.1
1	Spar_Z1_1	N-acetyl-L-glutamate	0.345	3.08285e+07	0.0284714	Saccharomyces paradoxus	Z1.1
1	Spar_Z1_1	citrate|isocitrate	0.224	6.36257e+07	-0.490338	Saccharomyces paradoxus	Z1.1
1	Spar_Z1_1	citrate|isocitrate	0.188	6.43813e+07	-0.437886	Saccharomyces paradoxus	Z1.1
1	Spar_Z1_1	citrate|isocitrate	0.326	1.03234e+08	-0.12152	Saccharomyces paradoxus	Z1.1
1	Spar_Z1_1	citrate|isocitrate	0.345	8.9287e+07	-0.288115	Saccharomyces paradoxus	Z1.1
1	Spar_Z1_1	D-gluconate	0.224	2.64408e+06	-0.155823	Saccharomyces paradoxus	Z1.1
1	Spar_Z1_1	D-gluconate	0.188	2.47741e+06	-0.217838	Saccharomyces paradoxus	Z1.1
1	Spar_Z1_1	D-gluconate	0.326	4.24697e+06	0.309292	Saccharomyces paradoxus	Z1.1
1	Spar_Z1_1	D-gluconate	0.345	2.72745e+06	-0.135178	Saccharomyces paradoxus	Z1.1
1	Spar_Z1_1	O-phospho-L-homoserine|O-phospho-L-threonine	0.224	879935	-0.583316	Saccharomyces paradoxus	Z1.1
1	Spar_Z1_1	O-phospho-L-homoserine|O-phospho-L-threonine	0.188	990273	-0.456784	Saccharomyces paradoxus	Z1.1
1	Spar_Z1_1	O-phospho-L-homoserine|O-phospho-L-threonine	0.326	961362	-0.518609	Saccharomyces paradoxus	Z1.1
1	Spar_Z1_1	O-phospho-L-homoserine|O-phospho-L-threonine	0.345	1.47448e+06	-0.0953343	Saccharomyces paradoxus	Z1.1
1	Spar_Z1_1	D-erythrose 4-phosphate	0.224	1.54235e+06	-0.0670742	Saccharomyces paradoxus	Z1.1
1	Spar_Z1_1	D-erythrose 4-phosphate	0.188	1.56075e+06	-0.0269241	Saccharomyces paradoxus	Z1.1
1	Spar_Z1_1	D-erythrose 4-phosphate	0.326	1.706e+06	-0.0463823	Saccharomyces paradoxus	Z1.1
1	Spar_Z1_1	D-erythrose 4-phosphate	0.345	2.12546e+06	0.158522	Saccharomyces paradoxus	Z1.1
1	Spar_Z1_1	(2S,3R)-3-hydroxybutane-1,2,3-tricarboxylic acid|2-methylcitrate|homocitrate|homoisocitrate	0.224	2.60877e+07	-0.615502	Saccharomyces paradoxus	Z1.1
1	Spar_Z1_1	(2S,3R)-3-hydroxybutane-1,2,3-tricarboxylic acid|2-methylcitrate|homocitrate|homoisocitrate	0.188	4.2531e+07	-0.140285	Saccharomyces paradoxus	Z1.1
1	Spar_Z1_1	(2S,3R)-3-hydroxybutane-1,2,3-tricarboxylic acid|2-methylcitrate|homocitrate|homoisocitrate	0.326	4.23257e+07	-0.093167	Saccharomyces paradoxus	Z1.1
1	Spar_Z1_1	(2S,3R)-3-hydroxybutane-1,2,3-tricarboxylic acid|2-methylcitrate|homocitrate|homoisocitrate	0.345	4.6967e+07	0.0180377	Saccharomyces paradoxus	Z1.1
1	Spar_Z1_1	2-deoxy-D-ribose 5-phosphate	0.224	1.12949e+07	0.526029	Saccharomyces paradoxus	Z1.1
1	Spar_Z1_1	2-deoxy-D-ribose 5-phosphate	0.188	6.27381e+06	0.0295185	Saccharomyces paradoxus	Z1.1
1	Spar_Z1_1	2-deoxy-D-ribose 5-phosphate	0.326	7.68418e+06	-0.118288	Saccharomyces paradoxus	Z1.1
1	Spar_Z1_1	2-deoxy-D-ribose 5-phosphate	0.345	7.75723e+06	-0.157096	Saccharomyces paradoxus	Z1.1
1	Spar_Z1_1	sn-glycero-3-phosphoethanolamine	0.224	1.06352e+07	0.563396	Saccharomyces paradoxus	Z1.1
1	Spar_Z1_1	sn-glycero-3-phosphoethanolamine	0.188	2.85276e+06	-0.680301	Saccharomyces paradoxus	Z1.1
1	Spar_Z1_1	sn-glycero-3-phosphoethanolamine	0.326	9.97738e+06	0.295042	Saccharomyces paradoxus	Z1.1
1	Spar_Z1_1	sn-glycero-3-phosphoethanolamine	0.345	1.04874e+07	0.306797	Saccharomyces paradoxus	Z1.1
1	Spar_Z1_1	L-gamma-glutamyl-L-alanine|Ala-Glu	0.224	1.34669e+06	-0.107074	Saccharomyces paradoxus	Z1.1
1	Spar_Z1_1	L-gamma-glutamyl-L-alanine|Ala-Glu	0.188	1.15162e+06	-0.251916	Saccharomyces paradoxus	Z1.1
1	Spar_Z1_1	L-gamma-glutamyl-L-alanine|Ala-Glu	0.326	1.05535e+06	-0.38381	Saccharomyces paradoxus	Z1.1
1	Spar_Z1_1	L-gamma-glutamyl-L-alanine|Ala-Glu	0.345	1.08543e+06	-0.361846	Saccharomyces paradoxus	Z1.1
1	Spar_Z1_1	L-cystathionine	0.224	3.91383e+06	-0.10635	Saccharomyces paradoxus	Z1.1
1	Spar_Z1_1	L-cystathionine	0.188	3.58891e+06	-0.143689	Saccharomyces paradoxus	Z1.1
1	Spar_Z1_1	L-cystathionine	0.326	3.11712e+06	-0.47372	Saccharomyces paradoxus	Z1.1
1	Spar_Z1_1	L-cystathionine	0.345	5.65648e+06	0.0961377	Saccharomyces paradoxus	Z1.1
1	Spar_Z1_1	alpha-D-ribose 1-phosphate(2-)|D-ribulose 5-phosphate|D-xylulose 5-phosphate|ribose-5-phosphate|aldehydo-D-ribose 5-phosphate	0.224	1.25955e+07	0.15103	Saccharomyces paradoxus	Z1.1
1	Spar_Z1_1	alpha-D-ribose 1-phosphate(2-)|D-ribulose 5-phosphate|D-xylulose 5-phosphate|ribose-5-phosphate|aldehydo-D-ribose 5-phosphate	0.188	1.21093e+07	0.128251	Saccharomyces paradoxus	Z1.1
1	Spar_Z1_1	alpha-D-ribose 1-phosphate(2-)|D-ribulose 5-phosphate|D-xylulose 5-phosphate|ribose-5-phosphate|aldehydo-D-ribose 5-phosphate	0.326	1.23584e+07	0.0850242	Saccharomyces paradoxus	Z1.1
1	Spar_Z1_1	alpha-D-ribose 1-phosphate(2-)|D-ribulose 5-phosphate|D-xylulose 5-phosphate|ribose-5-phosphate|aldehydo-D-ribose 5-phosphate	0.345	1.0469e+07	-0.0896442	Saccharomyces paradoxus	Z1.1
1	Spar_Z1_1	D-erythro-1-(imidazol-4-yl)glycerol 3-phosphate	0.224	763625	-0.0346159	Saccharomyces paradoxus	Z1.1
1	Spar_Z1_1	D-erythro-1-(imidazol-4-yl)glycerol 3-phosphate	0.188	640586	-0.164617	Saccharomyces paradoxus	Z1.1
1	Spar_Z1_1	D-erythro-1-(imidazol-4-yl)glycerol 3-phosphate	0.326	2.6467e+06	1.07891	Saccharomyces paradoxus	Z1.1
1	Spar_Z1_1	D-erythro-1-(imidazol-4-yl)glycerol 3-phosphate	0.345	1.34704e+06	0.379396	Saccharomyces paradoxus	Z1.1
1	Spar_Z1_1	uridine	0.224	2.35964e+06	0.235399	Saccharomyces paradoxus	Z1.1
1	Spar_Z1_1	uridine	0.188	1.56774e+06	-0.182015	Saccharomyces paradoxus	Z1.1
1	Spar_Z1_1	uridine	0.326	1.85662e+06	0.0198425	Saccharomyces paradoxus	Z1.1
1	Spar_Z1_1	uridine	0.345	1.11148e+06	-0.488716	Saccharomyces paradoxus	Z1.1
1	Spar_Z1_1	L-gamma-glutamyl-L-cysteine	0.224	6.09489e+06	-0.211206	Saccharomyces paradoxus	Z1.1
1	Spar_Z1_1	L-gamma-glutamyl-L-cysteine	0.188	9.18052e+06	0.267192	Saccharomyces paradoxus	Z1.1
1	Spar_Z1_1	L-gamma-glutamyl-L-cysteine	0.326	5.86466e+06	-0.444545	Saccharomyces paradoxus	Z1.1
1	Spar_Z1_1	L-gamma-glutamyl-L-cysteine	0.345	1.70835e+07	0.58833	Saccharomyces paradoxus	Z1.1
1	Spar_Z1_1	palmitoleate	0.224	1.32635e+07	0.141463	Saccharomyces paradoxus	Z1.1
1	Spar_Z1_1	palmitoleate	0.188	1.9563e+07	0.609121	Saccharomyces paradoxus	Z1.1
1	Spar_Z1_1	palmitoleate	0.326	1.15969e+07	-0.216744	Saccharomyces paradoxus	Z1.1
1	Spar_Z1_1	palmitoleate	0.345	3.72462e+07	0.908359	Saccharomyces paradoxus	Z1.1
1	Spar_Z1_1	alpha-D-glucosamine 1-phosphate|alpha-D-glucosamine 6-phosphate	0.224	1.54462e+06	-0.0191961	Saccharomyces paradoxus	Z1.1
1	Spar_Z1_1	alpha-D-glucosamine 1-phosphate|alpha-D-glucosamine 6-phosphate	0.188	1.34475e+06	-0.144442	Saccharomyces paradoxus	Z1.1
1	Spar_Z1_1	alpha-D-glucosamine 1-phosphate|alpha-D-glucosamine 6-phosphate	0.326	1.49017e+06	-0.0928478	Saccharomyces paradoxus	Z1.1
1	Spar_Z1_1	alpha-D-glucosamine 1-phosphate|alpha-D-glucosamine 6-phosphate	0.345	1.11793e+06	-0.387298	Saccharomyces paradoxus	Z1.1
1	Spar_Z1_1	1D-myo-inositol 1-phosphate|1D-myo-inositol 3-phosphate|alpha-D-galactose 1-phosphate|D-fructose 1-phosphate|D-fructose 6-phosphate|D-glucose 1-phosphate|D-glucose 6-phosphate|D-mannose 1-phosphate|D-mannose 6-phosphate|beta-D-Fructose 6-phosphate|beta-D-Glucose 6-phosphate|alpha-D-Glucose 6-phosphate|D-tagatofuranose 6-phosphate	0.224	7.88877e+07	-0.0385084	Saccharomyces paradoxus	Z1.1
1	Spar_Z1_1	1D-myo-inositol 1-phosphate|1D-myo-inositol 3-phosphate|alpha-D-galactose 1-phosphate|D-fructose 1-phosphate|D-fructose 6-phosphate|D-glucose 1-phosphate|D-glucose 6-phosphate|D-mannose 1-phosphate|D-mannose 6-phosphate|beta-D-Fructose 6-phosphate|beta-D-Glucose 6-phosphate|alpha-D-Glucose 6-phosphate|D-tagatofuranose 6-phosphate	0.188	8.41136e+07	0.047209	Saccharomyces paradoxus	Z1.1
1	Spar_Z1_1	1D-myo-inositol 1-phosphate|1D-myo-inositol 3-phosphate|alpha-D-galactose 1-phosphate|D-fructose 1-phosphate|D-fructose 6-phosphate|D-glucose 1-phosphate|D-glucose 6-phosphate|D-mannose 1-phosphate|D-mannose 6-phosphate|beta-D-Fructose 6-phosphate|beta-D-Glucose 6-phosphate|alpha-D-Glucose 6-phosphate|D-tagatofuranose 6-phosphate	0.326	9.72317e+07	0.109435	Saccharomyces paradoxus	Z1.1
1	Spar_Z1_1	1D-myo-inositol 1-phosphate|1D-myo-inositol 3-phosphate|alpha-D-galactose 1-phosphate|D-fructose 1-phosphate|D-fructose 6-phosphate|D-glucose 1-phosphate|D-glucose 6-phosphate|D-mannose 1-phosphate|D-mannose 6-phosphate|beta-D-Fructose 6-phosphate|beta-D-Glucose 6-phosphate|alpha-D-Glucose 6-phosphate|D-tagatofuranose 6-phosphate	0.345	1.08462e+08	0.207352	Saccharomyces paradoxus	Z1.1
1	Spar_Z1_1	6-phospho-D-gluconate	0.224	1.85381e+06	-0.297775	Saccharomyces paradoxus	Z1.1
1	Spar_Z1_1	6-phospho-D-gluconate	0.188	2.12708e+06	-0.116432	Saccharomyces paradoxus	Z1.1
1	Spar_Z1_1	6-phospho-D-gluconate	0.326	4.96168e+06	0.562536	Saccharomyces paradoxus	Z1.1
1	Spar_Z1_1	6-phospho-D-gluconate	0.345	2.62488e+06	-0.0973067	Saccharomyces paradoxus	Z1.1
1	Spar_Z1_1	L-saccharopine	0.224	9.38055e+06	0.270587	Saccharomyces paradoxus	Z1.1
1	Spar_Z1_1	L-saccharopine	0.188	6.47675e+06	-0.0536506	Saccharomyces paradoxus	Z1.1
1	Spar_Z1_1	L-saccharopine	0.326	9.64977e+06	0.168039	Saccharomyces paradoxus	Z1.1
1	Spar_Z1_1	L-saccharopine	0.345	9.69256e+06	0.14809	Saccharomyces paradoxus	Z1.1
1	Spar_Z1_1	sedoheptulose 7-phosphate	0.224	2.80736e+06	-0.534423	Saccharomyces paradoxus	Z1.1
1	Spar_Z1_1	sedoheptulose 7-phosphate	0.188	4.34695e+06	-0.0913677	Saccharomyces paradoxus	Z1.1
1	Spar_Z1_1	sedoheptulose 7-phosphate	0.326	3.48922e+06	-0.333493	Saccharomyces paradoxus	Z1.1
1	Spar_Z1_1	sedoheptulose 7-phosphate	0.345	3.65875e+06	-0.289123	Saccharomyces paradoxus	Z1.1
1	Spar_Z1_1	(N(omega)-L-arginino)succinic acid	0.224	1.58065e+06	0.0417403	Saccharomyces paradoxus	Z1.1
1	Spar_Z1_1	(N(omega)-L-arginino)succinic acid	0.188	614667	-0.926165	Saccharomyces paradoxus	Z1.1
1	Spar_Z1_1	(N(omega)-L-arginino)succinic acid	0.326	1.61538e+06	0.129766	Saccharomyces paradoxus	Z1.1
1	Spar_Z1_1	(N(omega)-L-arginino)succinic acid	0.345	1.39557e+06	-0.00414842	Saccharomyces paradoxus	Z1.1
1	Spar_Z1_1	N-acetyl-alpha-D-glucosamine 1-phosphate|N-acetyl-D-glucosamine 6-phosphate	0.224	2.26182e+06	0.0248452	Saccharomyces paradoxus	Z1.1
1	Spar_Z1_1	N-acetyl-alpha-D-glucosamine 1-phosphate|N-acetyl-D-glucosamine 6-phosphate	0.188	2.31193e+06	0.0589401	Saccharomyces paradoxus	Z1.1
1	Spar_Z1_1	N-acetyl-alpha-D-glucosamine 1-phosphate|N-acetyl-D-glucosamine 6-phosphate	0.326	2.22537e+06	-0.0259115	Saccharomyces paradoxus	Z1.1
1	Spar_Z1_1	N-acetyl-alpha-D-glucosamine 1-phosphate|N-acetyl-D-glucosamine 6-phosphate	0.345	6.11761e+06	0.978906	Saccharomyces paradoxus	Z1.1
1	Spar_Z1_1	glutathione	0.224	291728764	0.302354	Saccharomyces paradoxus	Z1.1
1	Spar_Z1_1	glutathione	0.188	1.71545e+08	-0.162446	Saccharomyces paradoxus	Z1.1
1	Spar_Z1_1	glutathione	0.326	265671730	0.021277	Saccharomyces paradoxus	Z1.1
1	Spar_Z1_1	glutathione	0.345	2.70153e+08	0.00307345	Saccharomyces paradoxus	Z1.1
1	Spar_Z1_1	pseudouridine 5'-phosphate|UMP|uridine 2'-phosphate|3'-UMP	0.224	4.82587e+06	0.874944	Saccharomyces paradoxus	Z1.1
1	Spar_Z1_1	pseudouridine 5'-phosphate|UMP|uridine 2'-phosphate|3'-UMP	0.188	1.97246e+06	0.0717942	Saccharomyces paradoxus	Z1.1
1	Spar_Z1_1	pseudouridine 5'-phosphate|UMP|uridine 2'-phosphate|3'-UMP	0.326	4.4153e+06	0.526618	Saccharomyces paradoxus	Z1.1
1	Spar_Z1_1	pseudouridine 5'-phosphate|UMP|uridine 2'-phosphate|3'-UMP	0.345	3.40179e+06	0.217521	Saccharomyces paradoxus	Z1.1
1	Spar_Z1_1	1-(sn-glycero-3-phospho)-1D-myo-inositol	0.224	2.20935e+06	-0.285825	Saccharomyces paradoxus	Z1.1
1	Spar_Z1_1	1-(sn-glycero-3-phospho)-1D-myo-inositol	0.188	2.85494e+06	0.0329216	Saccharomyces paradoxus	Z1.1
1	Spar_Z1_1	1-(sn-glycero-3-phospho)-1D-myo-inositol	0.326	2.78807e+06	-0.229966	Saccharomyces paradoxus	Z1.1
1	Spar_Z1_1	1-(sn-glycero-3-phospho)-1D-myo-inositol	0.345	2.9943e+06	-0.191534	Saccharomyces paradoxus	Z1.1
1	Spar_Z1_1	beta-D-fructose 2,6-bisphosphate|D-fructose 1,6-bisphosphate	0.224	4.08121e+07	-0.136656	Saccharomyces paradoxus	Z1.1
1	Spar_Z1_1	beta-D-fructose 2,6-bisphosphate|D-fructose 1,6-bisphosphate	0.188	2.80182e+07	-0.450428	Saccharomyces paradoxus	Z1.1
1	Spar_Z1_1	beta-D-fructose 2,6-bisphosphate|D-fructose 1,6-bisphosphate	0.326	8.7273e+07	0.446746	Saccharomyces paradoxus	Z1.1
1	Spar_Z1_1	beta-D-fructose 2,6-bisphosphate|D-fructose 1,6-bisphosphate	0.345	7.22288e+07	0.224635	Saccharomyces paradoxus	Z1.1
1	Spar_Z1_1	maltose|sucrose|trehalose|melibiose|Isomaltose|6-O-alpha-D-glucopyranosyl-D-fructofuranose|turanose	0.224	2.23929e+06	-1.00569	Saccharomyces paradoxus	Z1.1
1	Spar_Z1_1	maltose|sucrose|trehalose|melibiose|Isomaltose|6-O-alpha-D-glucopyranosyl-D-fructofuranose|turanose	0.188	1.16623e+07	0.644385	Saccharomyces paradoxus	Z1.1
1	Spar_Z1_1	maltose|sucrose|trehalose|melibiose|Isomaltose|6-O-alpha-D-glucopyranosyl-D-fructofuranose|turanose	0.326	3.06131e+06	-0.692642	Saccharomyces paradoxus	Z1.1
1	Spar_Z1_1	maltose|sucrose|trehalose|melibiose|Isomaltose|6-O-alpha-D-glucopyranosyl-D-fructofuranose|turanose	0.345	1.04642e+07	0.53654	Saccharomyces paradoxus	Z1.1
1	Spar_Z1_1	adenosine 2'-phosphate|AMP|dGMP|3'-AMP	0.224	1.91089e+07	1.3367	Saccharomyces paradoxus	Z1.1
1	Spar_Z1_1	adenosine 2'-phosphate|AMP|dGMP|3'-AMP	0.188	4.23692e+06	-0.0429196	Saccharomyces paradoxus	Z1.1
1	Spar_Z1_1	adenosine 2'-phosphate|AMP|dGMP|3'-AMP	0.326	1.78954e+07	0.912118	Saccharomyces paradoxus	Z1.1
1	Spar_Z1_1	adenosine 2'-phosphate|AMP|dGMP|3'-AMP	0.345	9.68918e+06	0.231714	Saccharomyces paradoxus	Z1.1
1	Spar_Z1_1	S-adenosyl-L-homocysteine	0.224	7.67098e+06	0.127517	Saccharomyces paradoxus	Z1.1
1	Spar_Z1_1	S-adenosyl-L-homocysteine	0.188	4.4041e+06	-0.463092	Saccharomyces paradoxus	Z1.1
1	Spar_Z1_1	S-adenosyl-L-homocysteine	0.326	5.25473e+06	-0.149648	Saccharomyces paradoxus	Z1.1
1	Spar_Z1_1	S-adenosyl-L-homocysteine	0.345	5.7125e+06	-0.0472794	Saccharomyces paradoxus	Z1.1
1	Spar_Z1_1	UDP	0.224	4.56474e+06	1.07103	Saccharomyces paradoxus	Z1.1
1	Spar_Z1_1	UDP	0.188	704199	-0.711582	Saccharomyces paradoxus	Z1.1
1	Spar_Z1_1	UDP	0.326	2.50245e+06	0.22501	Saccharomyces paradoxus	Z1.1
1	Spar_Z1_1	UDP	0.345	2.30485e+06	0.0971313	Saccharomyces paradoxus	Z1.1
1	Spar_Z1_1	adenosine 3',5'-bismonophosphate|ADP|dGDP	0.224	3.42525e+06	-0.332028	Saccharomyces paradoxus	Z1.1
1	Spar_Z1_1	adenosine 3',5'-bismonophosphate|ADP|dGDP	0.188	1.77331e+06	-0.871889	Saccharomyces paradoxus	Z1.1
1	Spar_Z1_1	adenosine 3',5'-bismonophosphate|ADP|dGDP	0.326	9.08985e+06	0.30831	Saccharomyces paradoxus	Z1.1
1	Spar_Z1_1	adenosine 3',5'-bismonophosphate|ADP|dGDP	0.345	6.82464e+06	-0.0408314	Saccharomyces paradoxus	Z1.1
2	Spar_Z1_1	diacetyl	0.29	9.77554e+06	-0.270408	Saccharomyces paradoxus	Z1.1
2	Spar_Z1_1	diacetyl	0.314	1.26882e+07	0.0585012	Saccharomyces paradoxus	Z1.1
2	Spar_Z1_1	diacetyl	0.264	1.03346e+07	-0.288585	Saccharomyces paradoxus	Z1.1
2	Spar_Z1_1	diacetyl	0.262	1.30864e+07	-0.0581883	Saccharomyces paradoxus	Z1.1
2	Spar_Z1_1	pyruvate|3-oxopropanoate	0.29	7.73393e+07	-0.0696739	Saccharomyces paradoxus	Z1.1
2	Spar_Z1_1	pyruvate|3-oxopropanoate	0.314	7.27833e+07	-0.0755919	Saccharomyces paradoxus	Z1.1
2	Spar_Z1_1	pyruvate|3-oxopropanoate	0.264	8.24227e+07	-0.0653788	Saccharomyces paradoxus	Z1.1
2	Spar_Z1_1	pyruvate|3-oxopropanoate	0.262	7.60426e+07	-0.150512	Saccharomyces paradoxus	Z1.1
2	Spar_Z1_1	(R)-acetoin|ethyl acetate|butyrate	0.29	2.08573e+06	-0.0723959	Saccharomyces paradoxus	Z1.1
2	Spar_Z1_1	(R)-acetoin|ethyl acetate|butyrate	0.314	2.49043e+06	0.0464529	Saccharomyces paradoxus	Z1.1
2	Spar_Z1_1	(R)-acetoin|ethyl acetate|butyrate	0.264	2.31138e+06	0.0936912	Saccharomyces paradoxus	Z1.1
2	Spar_Z1_1	(R)-acetoin|ethyl acetate|butyrate	0.262	2.1313e+06	0.0174535	Saccharomyces paradoxus	Z1.1
2	Spar_Z1_1	2-oxobutanoate|succinic semialdehyde|(S)-Methylmalonate semialdehyde|acetoacetate	0.29	2.38849e+07	-0.250873	Saccharomyces paradoxus	Z1.1
2	Spar_Z1_1	2-oxobutanoate|succinic semialdehyde|(S)-Methylmalonate semialdehyde|acetoacetate	0.314	3.05914e+07	0.0591818	Saccharomyces paradoxus	Z1.1
2	Spar_Z1_1	2-oxobutanoate|succinic semialdehyde|(S)-Methylmalonate semialdehyde|acetoacetate	0.264	2.44724e+07	-0.294369	Saccharomyces paradoxus	Z1.1
2	Spar_Z1_1	2-oxobutanoate|succinic semialdehyde|(S)-Methylmalonate semialdehyde|acetoacetate	0.262	3.19221e+07	-0.0338311	Saccharomyces paradoxus	Z1.1
2	Spar_Z1_1	gamma-aminobutyrate	0.29	3.7559e+07	0.109289	Saccharomyces paradoxus	Z1.1
2	Spar_Z1_1	gamma-aminobutyrate	0.314	3.70358e+07	0.0849091	Saccharomyces paradoxus	Z1.1
2	Spar_Z1_1	gamma-aminobutyrate	0.264	3.49887e+07	0.0496164	Saccharomyces paradoxus	Z1.1
2	Spar_Z1_1	gamma-aminobutyrate	0.262	3.56847e+07	0.070177	Saccharomyces paradoxus	Z1.1
2	Spar_Z1_1	D-Glycerate	0.29	4.00441e+06	-0.406294	Saccharomyces paradoxus	Z1.1
2	Spar_Z1_1	D-Glycerate	0.314	5.67537e+06	-0.0307442	Saccharomyces paradoxus	Z1.1
2	Spar_Z1_1	D-Glycerate	0.264	5.42094e+06	-0.132466	Saccharomyces paradoxus	Z1.1
2	Spar_Z1_1	D-Glycerate	0.262	5.55764e+06	-0.109798	Saccharomyces paradoxus	Z1.1
2	Spar_Z1_1	uracil	0.29	2.12239e+06	0.171382	Saccharomyces paradoxus	Z1.1
2	Spar_Z1_1	uracil	0.314	1.27748e+06	-0.333546	Saccharomyces paradoxus	Z1.1
2	Spar_Z1_1	uracil	0.264	2.2196e+06	0.213221	Saccharomyces paradoxus	Z1.1
2	Spar_Z1_1	uracil	0.262	1.57349e+06	-0.131038	Saccharomyces paradoxus	Z1.1
2	Spar_Z1_1	fumarate	0.29	1.08177e+07	0.0493378	Saccharomyces paradoxus	Z1.1
2	Spar_Z1_1	fumarate	0.314	1.15247e+07	0.124911	Saccharomyces paradoxus	Z1.1
2	Spar_Z1_1	fumarate	0.264	1.14023e+07	0.0886786	Saccharomyces paradoxus	Z1.1
2	Spar_Z1_1	fumarate	0.262	1.1398e+07	0.087282	Saccharomyces paradoxus	Z1.1
2	Spar_Z1_1	3-methyl-2-oxobutanoate	0.29	2.6236e+06	-0.160138	Saccharomyces paradoxus	Z1.1
2	Spar_Z1_1	3-methyl-2-oxobutanoate	0.314	2.85384e+06	-0.083357	Saccharomyces paradoxus	Z1.1
2	Spar_Z1_1	3-methyl-2-oxobutanoate	0.264	2.51381e+06	-0.194934	Saccharomyces paradoxus	Z1.1
2	Spar_Z1_1	3-methyl-2-oxobutanoate	0.262	2.74277e+06	-0.107157	Saccharomyces paradoxus	Z1.1
2	Spar_Z1_1	hexanoate	0.29	7.20676e+06	0.280703	Saccharomyces paradoxus	Z1.1
2	Spar_Z1_1	hexanoate	0.314	5.87499e+06	0.0266697	Saccharomyces paradoxus	Z1.1
2	Spar_Z1_1	hexanoate	0.264	8.48645e+06	0.498014	Saccharomyces paradoxus	Z1.1
2	Spar_Z1_1	hexanoate	0.262	4.72307e+06	-0.0838551	Saccharomyces paradoxus	Z1.1
2	Spar_Z1_1	L-2-amino-3-oxobutanoate|L-aspartate 4-semialdehyde	0.29	993994	-0.515701	Saccharomyces paradoxus	Z1.1
2	Spar_Z1_1	L-2-amino-3-oxobutanoate|L-aspartate 4-semialdehyde	0.314	2.22729e+06	0.342207	Saccharomyces paradoxus	Z1.1
2	Spar_Z1_1	L-2-amino-3-oxobutanoate|L-aspartate 4-semialdehyde	0.264	964290	-0.601396	Saccharomyces paradoxus	Z1.1
2	Spar_Z1_1	L-2-amino-3-oxobutanoate|L-aspartate 4-semialdehyde	0.262	2.9921e+06	0.526686	Saccharomyces paradoxus	Z1.1
2	Spar_Z1_1	succinate|Methylmalonate	0.29	7.31179e+07	-0.0930529	Saccharomyces paradoxus	Z1.1
2	Spar_Z1_1	succinate|Methylmalonate	0.314	7.49446e+07	-0.0709474	Saccharomyces paradoxus	Z1.1
2	Spar_Z1_1	succinate|Methylmalonate	0.264	8.15744e+07	0.0191734	Saccharomyces paradoxus	Z1.1
2	Spar_Z1_1	succinate|Methylmalonate	0.262	7.83595e+07	-0.0208214	Saccharomyces paradoxus	Z1.1
2	Spar_Z1_1	Imidazole-4-acetate	0.29	1.89468e+06	0.100544	Saccharomyces paradoxus	Z1.1
2	Spar_Z1_1	Imidazole-4-acetate	0.314	1.84384e+06	0.0791971	Saccharomyces paradoxus	Z1.1
2	Spar_Z1_1	Imidazole-4-acetate	0.264	1.91828e+06	0.106585	Saccharomyces paradoxus	Z1.1
2	Spar_Z1_1	Imidazole-4-acetate	0.262	2.16239e+06	0.22588	Saccharomyces paradoxus	Z1.1
2	Spar_Z1_1	1-pyrroline-3-hydroxy-5-carboxylic acid|5-oxo-L-proline	0.29	1.33946e+08	0.0702781	Saccharomyces paradoxus	Z1.1
2	Spar_Z1_1	1-pyrroline-3-hydroxy-5-carboxylic acid|5-oxo-L-proline	0.314	1.28119e+08	0.0252094	Saccharomyces paradoxus	Z1.1
2	Spar_Z1_1	1-pyrroline-3-hydroxy-5-carboxylic acid|5-oxo-L-proline	0.264	1.24824e+08	0.000390656	Saccharomyces paradoxus	Z1.1
2	Spar_Z1_1	1-pyrroline-3-hydroxy-5-carboxylic acid|5-oxo-L-proline	0.262	1.19487e+08	-0.043257	Saccharomyces paradoxus	Z1.1
2	Spar_Z1_1	itaconate	0.29	7.54484e+06	-0.35099	Saccharomyces paradoxus	Z1.1
2	Spar_Z1_1	itaconate	0.314	1.67082e+07	0.429421	Saccharomyces paradoxus	Z1.1
2	Spar_Z1_1	itaconate	0.264	7.11358e+06	-0.394004	Saccharomyces paradoxus	Z1.1
2	Spar_Z1_1	itaconate	0.262	1.25617e+07	0.175865	Saccharomyces paradoxus	Z1.1
2	Spar_Z1_1	(S)-3-methyl-2-oxopentanoate|4-methyl-2-oxopentanoate	0.29	1.4957e+06	-0.139305	Saccharomyces paradoxus	Z1.1
2	Spar_Z1_1	(S)-3-methyl-2-oxopentanoate|4-methyl-2-oxopentanoate	0.314	1.60287e+06	-0.0502423	Saccharomyces paradoxus	Z1.1
2	Spar_Z1_1	(S)-3-methyl-2-oxopentanoate|4-methyl-2-oxopentanoate	0.264	1.8701e+06	0.0625797	Saccharomyces paradoxus	Z1.1
2	Spar_Z1_1	(S)-3-methyl-2-oxopentanoate|4-methyl-2-oxopentanoate	0.262	1.79029e+06	0.0173071	Saccharomyces paradoxus	Z1.1
2	Spar_Z1_1	5-aminolevulinate|L-glutamic 5-semialdehyde	0.29	2.42936e+06	0.295018	Saccharomyces paradoxus	Z1.1
2	Spar_Z1_1	5-aminolevulinate|L-glutamic 5-semialdehyde	0.314	1.79934e+06	-0.0675681	Saccharomyces paradoxus	Z1.1
2	Spar_Z1_1	5-aminolevulinate|L-glutamic 5-semialdehyde	0.264	2.51979e+06	0.399145	Saccharomyces paradoxus	Z1.1
2	Spar_Z1_1	5-aminolevulinate|L-glutamic 5-semialdehyde	0.262	1.7879e+06	0.0612091	Saccharomyces paradoxus	Z1.1
2	Spar_Z1_1	2-acetyllactic acid|3-hydroxy-3-methyl-2-oxobutanoate|(2S)-2-acetolactate	0.29	6.59548e+06	-0.161363	Saccharomyces paradoxus	Z1.1
2	Spar_Z1_1	2-acetyllactic acid|3-hydroxy-3-methyl-2-oxobutanoate|(2S)-2-acetolactate	0.314	7.50136e+06	0.0352595	Saccharomyces paradoxus	Z1.1
2	Spar_Z1_1	2-acetyllactic acid|3-hydroxy-3-methyl-2-oxobutanoate|(2S)-2-acetolactate	0.264	6.62455e+06	-0.230548	Saccharomyces paradoxus	Z1.1
2	Spar_Z1_1	2-acetyllactic acid|3-hydroxy-3-methyl-2-oxobutanoate|(2S)-2-acetolactate	0.262	7.72339e+06	-0.0827379	Saccharomyces paradoxus	Z1.1
2	Spar_Z1_1	ornithine	0.29	4.76263e+07	-0.360061	Saccharomyces paradoxus	Z1.1
2	Spar_Z1_1	ornithine	0.314	3.14923e+07	-0.747443	Saccharomyces paradoxus	Z1.1
2	Spar_Z1_1	ornithine	0.264	5.64362e+07	-0.218784	Saccharomyces paradoxus	Z1.1
2	Spar_Z1_1	ornithine	0.262	3.99101e+07	-0.567454	Saccharomyces paradoxus	Z1.1
2	Spar_Z1_1	(S)-malate	0.29	9.35155e+07	0.242674	Saccharomyces paradoxus	Z1.1
2	Spar_Z1_1	(S)-malate	0.314	9.2458e+07	0.217056	Saccharomyces paradoxus	Z1.1
2	Spar_Z1_1	(S)-malate	0.264	8.78937e+07	0.196107	Saccharomyces paradoxus	Z1.1
2	Spar_Z1_1	(S)-malate	0.262	7.64933e+07	0.05837	Saccharomyces paradoxus	Z1.1
2	Spar_Z1_1	(R)-2,3-dihydroxy-3-methylbutanoate|2-deoxy-D-ribose	0.29	5.68676e+07	0.168781	Saccharomyces paradoxus	Z1.1
2	Spar_Z1_1	(R)-2,3-dihydroxy-3-methylbutanoate|2-deoxy-D-ribose	0.314	4.6273e+07	-0.0636373	Saccharomyces paradoxus	Z1.1
2	Spar_Z1_1	(R)-2,3-dihydroxy-3-methylbutanoate|2-deoxy-D-ribose	0.264	7.21235e+07	0.434874	Saccharomyces paradoxus	Z1.1
2	Spar_Z1_1	(R)-2,3-dihydroxy-3-methylbutanoate|2-deoxy-D-ribose	0.262	4.98986e+07	0.0686736	Saccharomyces paradoxus	Z1.1
2	Spar_Z1_1	4-aminobenzoate|anthranilate	0.29	1.7114e+06	0.201852	Saccharomyces paradoxus	Z1.1
2	Spar_Z1_1	4-aminobenzoate|anthranilate	0.314	1.38507e+06	0.0235902	Saccharomyces paradoxus	Z1.1
2	Spar_Z1_1	4-aminobenzoate|anthranilate	0.264	1.62007e+06	0.110936	Saccharomyces paradoxus	Z1.1
2	Spar_Z1_1	4-aminobenzoate|anthranilate	0.262	999168	-0.375139	Saccharomyces paradoxus	Z1.1
2	Spar_Z1_1	octanoate	0.29	3.60446e+07	0.579766	Saccharomyces paradoxus	Z1.1
2	Spar_Z1_1	octanoate	0.314	2.03759e+07	-0.071351	Saccharomyces paradoxus	Z1.1
2	Spar_Z1_1	octanoate	0.264	4.01609e+07	0.775339	Saccharomyces paradoxus	Z1.1
2	Spar_Z1_1	octanoate	0.262	2.20457e+07	0.182287	Saccharomyces paradoxus	Z1.1
2	Spar_Z1_1	L-allysine|4-Acetamidobutanoate	0.29	621132	-0.422656	Saccharomyces paradoxus	Z1.1
2	Spar_Z1_1	L-allysine|4-Acetamidobutanoate	0.314	960404	0.0383511	Saccharomyces paradoxus	Z1.1
2	Spar_Z1_1	L-allysine|4-Acetamidobutanoate	0.264	713090	-0.311889	Saccharomyces paradoxus	Z1.1
2	Spar_Z1_1	L-allysine|4-Acetamidobutanoate	0.262	818117	-0.176592	Saccharomyces paradoxus	Z1.1
2	Spar_Z1_1	2-oxoglutarate|dehydro-D-arabinono-1,4-lactone	0.29	5.61012e+06	-0.506488	Saccharomyces paradoxus	Z1.1
2	Spar_Z1_1	2-oxoglutarate|dehydro-D-arabinono-1,4-lactone	0.314	1.08498e+07	0.175621	Saccharomyces paradoxus	Z1.1
2	Spar_Z1_1	2-oxoglutarate|dehydro-D-arabinono-1,4-lactone	0.264	6.23619e+06	-0.425098	Saccharomyces paradoxus	Z1.1
2	Spar_Z1_1	2-oxoglutarate|dehydro-D-arabinono-1,4-lactone	0.262	9.16865e+06	-0.0415558	Saccharomyces paradoxus	Z1.1
2	Spar_Z1_1	D-arabinono-1,4-lactone|2-hydroxyglutarate|(2R,3S)-3-methylmalate	0.29	3.18727e+07	-0.402492	Saccharomyces paradoxus	Z1.1
2	Spar_Z1_1	D-arabinono-1,4-lactone|2-hydroxyglutarate|(2R,3S)-3-methylmalate	0.314	7.37274e+07	0.40564	Saccharomyces paradoxus	Z1.1
2	Spar_Z1_1	D-arabinono-1,4-lactone|2-hydroxyglutarate|(2R,3S)-3-methylmalate	0.264	3.44301e+07	-0.292279	Saccharomyces paradoxus	Z1.1
2	Spar_Z1_1	D-arabinono-1,4-lactone|2-hydroxyglutarate|(2R,3S)-3-methylmalate	0.262	5.61555e+07	0.199456	Saccharomyces paradoxus	Z1.1
2	Spar_Z1_1	(2R,3R)-2,3-dihydroxy-3-methylpentanoate|(R)-mevalonate|(R)-pantoate	0.29	2.09219e+07	0.233074	Saccharomyces paradoxus	Z1.1
2	Spar_Z1_1	(2R,3R)-2,3-dihydroxy-3-methylpentanoate|(R)-mevalonate|(R)-pantoate	0.314	1.6589e+07	-0.0333199	Saccharomyces paradoxus	Z1.1
2	Spar_Z1_1	(2R,3R)-2,3-dihydroxy-3-methylpentanoate|(R)-mevalonate|(R)-pantoate	0.264	2.63282e+07	0.500115	Saccharomyces paradoxus	Z1.1
2	Spar_Z1_1	(2R,3R)-2,3-dihydroxy-3-methylpentanoate|(R)-mevalonate|(R)-pantoate	0.262	1.67275e+07	0.0493912	Saccharomyces paradoxus	Z1.1
2	Spar_Z1_1	D-arabinose|D-ribose|D-xylose|D-xylulose|L-arabinose|L-xylulose	0.29	2.36131e+06	-0.142443	Saccharomyces paradoxus	Z1.1
2	Spar_Z1_1	D-arabinose|D-ribose|D-xylose|D-xylulose|L-arabinose|L-xylulose	0.314	2.61935e+06	0.0243468	Saccharomyces paradoxus	Z1.1
2	Spar_Z1_1	D-arabinose|D-ribose|D-xylose|D-xylulose|L-arabinose|L-xylulose	0.264	2.3211e+06	-0.22795	Saccharomyces paradoxus	Z1.1
2	Spar_Z1_1	D-arabinose|D-ribose|D-xylose|D-xylulose|L-arabinose|L-xylulose	0.262	2.6243e+06	-0.110434	Saccharomyces paradoxus	Z1.1
2	Spar_Z1_1	2-isopropylmaleic acid	0.29	2.41838e+06	-0.200009	Saccharomyces paradoxus	Z1.1
2	Spar_Z1_1	2-isopropylmaleic acid	0.314	2.56678e+06	-0.174663	Saccharomyces paradoxus	Z1.1
2	Spar_Z1_1	2-isopropylmaleic acid	0.264	2.85394e+06	0.0026532	Saccharomyces paradoxus	Z1.1
2	Spar_Z1_1	2-isopropylmaleic acid	0.262	2.24919e+06	-0.232628	Saccharomyces paradoxus	Z1.1
2	Spar_Z1_1	2-oxoadipic acid	0.29	2.1335e+06	-0.0887962	Saccharomyces paradoxus	Z1.1
2	Spar_Z1_1	2-oxoadipic acid	0.314	2.25882e+06	-0.00853616	Saccharomyces paradoxus	Z1.1
2	Spar_Z1_1	2-oxoadipic acid	0.264	2.55276e+06	0.0655014	Saccharomyces paradoxus	Z1.1
2	Spar_Z1_1	2-oxoadipic acid	0.262	2.12922e+06	-0.117852	Saccharomyces paradoxus	Z1.1
2	Spar_Z1_1	L-2-aminoadipate|O-acetyl-L-homoserine	0.29	4.49985e+06	-0.0378832	Saccharomyces paradoxus	Z1.1
2	Spar_Z1_1	L-2-aminoadipate|O-acetyl-L-homoserine	0.314	3.5567e+06	-0.283795	Saccharomyces paradoxus	Z1.1
2	Spar_Z1_1	L-2-aminoadipate|O-acetyl-L-homoserine	0.264	4.52118e+06	-0.0215623	Saccharomyces paradoxus	Z1.1
2	Spar_Z1_1	L-2-aminoadipate|O-acetyl-L-homoserine	0.262	3.60427e+06	-0.247323	Saccharomyces paradoxus	Z1.1
2	Spar_Z1_1	erythro-4-hydroxy-L-glutamic acid	0.29	1.27958e+06	0.0838321	Saccharomyces paradoxus	Z1.1
2	Spar_Z1_1	erythro-4-hydroxy-L-glutamic acid	0.314	1.03215e+06	-0.0998446	Saccharomyces paradoxus	Z1.1
2	Spar_Z1_1	erythro-4-hydroxy-L-glutamic acid	0.264	1.53714e+06	0.233401	Saccharomyces paradoxus	Z1.1
2	Spar_Z1_1	erythro-4-hydroxy-L-glutamic acid	0.262	977763	-0.221608	Saccharomyces paradoxus	Z1.1
2	Spar_Z1_1	phosphoenolpyruvate	0.29	1.22361e+06	-0.215137	Saccharomyces paradoxus	Z1.1
2	Spar_Z1_1	phosphoenolpyruvate	0.314	1.11028e+06	-0.301506	Saccharomyces paradoxus	Z1.1
2	Spar_Z1_1	phosphoenolpyruvate	0.264	1.07739e+06	-0.354119	Saccharomyces paradoxus	Z1.1
2	Spar_Z1_1	phosphoenolpyruvate	0.262	1.35741e+06	-0.123984	Saccharomyces paradoxus	Z1.1
2	Spar_Z1_1	dihydroxyacetone phosphate|glyceraldehyde 3-phosphate	0.29	2.86335e+08	0.340281	Saccharomyces paradoxus	Z1.1
2	Spar_Z1_1	dihydroxyacetone phosphate|glyceraldehyde 3-phosphate	0.314	2.09754e+08	0.00950976	Saccharomyces paradoxus	Z1.1
2	Spar_Z1_1	dihydroxyacetone phosphate|glyceraldehyde 3-phosphate	0.264	2.87191e+08	0.364444	Saccharomyces paradoxus	Z1.1
2	Spar_Z1_1	dihydroxyacetone phosphate|glyceraldehyde 3-phosphate	0.262	2.19777e+08	0.0985383	Saccharomyces paradoxus	Z1.1
2	Spar_Z1_1	glycerol 3-phosphate|glycerol 1-phosphate|glycerol 2-phosphate(2-)	0.29	1.16116e+07	-0.226373	Saccharomyces paradoxus	Z1.1
2	Spar_Z1_1	glycerol 3-phosphate|glycerol 1-phosphate|glycerol 2-phosphate(2-)	0.314	1.97623e+07	0.293712	Saccharomyces paradoxus	Z1.1
2	Spar_Z1_1	glycerol 3-phosphate|glycerol 1-phosphate|glycerol 2-phosphate(2-)	0.264	2.03025e+07	0.34503	Saccharomyces paradoxus	Z1.1
2	Spar_Z1_1	glycerol 3-phosphate|glycerol 1-phosphate|glycerol 2-phosphate(2-)	0.262	1.82834e+07	0.241253	Saccharomyces paradoxus	Z1.1
2	Spar_Z1_1	2-acetamido-5-oxopentanoate	0.29	8.07983e+06	0.116263	Saccharomyces paradoxus	Z1.1
2	Spar_Z1_1	2-acetamido-5-oxopentanoate	0.314	9.57003e+06	0.301881	Saccharomyces paradoxus	Z1.1
2	Spar_Z1_1	2-acetamido-5-oxopentanoate	0.264	8.92915e+06	0.198496	Saccharomyces paradoxus	Z1.1
2	Spar_Z1_1	2-acetamido-5-oxopentanoate	0.262	1.03768e+07	0.347381	Saccharomyces paradoxus	Z1.1
2	Spar_Z1_1	cis-aconitate|trans-aconitate|dehydroascorbate	0.29	847951	-0.472926	Saccharomyces paradoxus	Z1.1
2	Spar_Z1_1	cis-aconitate|trans-aconitate|dehydroascorbate	0.314	1.26719e+06	-0.105451	Saccharomyces paradoxus	Z1.1
2	Spar_Z1_1	cis-aconitate|trans-aconitate|dehydroascorbate	0.264	877457	-0.40161	Saccharomyces paradoxus	Z1.1
2	Spar_Z1_1	cis-aconitate|trans-aconitate|dehydroascorbate	0.262	1.26892e+06	-0.0298614	Saccharomyces paradoxus	Z1.1
2	Spar_Z1_1	(2S)-2-isopropyl-3-oxosuccinate|shikimate	0.29	768661	0.0913499	Saccharomyces paradoxus	Z1.1
2	Spar_Z1_1	(2S)-2-isopropyl-3-oxosuccinate|shikimate	0.314	791937	0.140781	Saccharomyces paradoxus	Z1.1
2	Spar_Z1_1	(2S)-2-isopropyl-3-oxosuccinate|shikimate	0.264	838565	0.157158	Saccharomyces paradoxus	Z1.1
2	Spar_Z1_1	(2S)-2-isopropyl-3-oxosuccinate|shikimate	0.262	551072	-0.264302	Saccharomyces paradoxus	Z1.1
2	Spar_Z1_1	N(2)-acetyl-L-ornithine	0.29	5.71396e+06	-0.0270084	Saccharomyces paradoxus	Z1.1
2	Spar_Z1_1	N(2)-acetyl-L-ornithine	0.314	4.8795e+06	-0.14775	Saccharomyces paradoxus	Z1.1
2	Spar_Z1_1	N(2)-acetyl-L-ornithine	0.264	6.81385e+06	0.108814	Saccharomyces paradoxus	Z1.1
2	Spar_Z1_1	N(2)-acetyl-L-ornithine	0.262	4.60656e+06	-0.285755	Saccharomyces paradoxus	Z1.1
2	Spar_Z1_1	L-citrulline	0.29	4.24617e+07	-0.201431	Saccharomyces paradoxus	Z1.1
2	Spar_Z1_1	L-citrulline	0.314	3.28863e+07	-0.413353	Saccharomyces paradoxus	Z1.1
2	Spar_Z1_1	L-citrulline	0.264	4.80465e+07	-0.125125	Saccharomyces paradoxus	Z1.1
2	Spar_Z1_1	L-citrulline	0.262	4.182e+07	-0.267556	Saccharomyces paradoxus	Z1.1
2	Spar_Z1_1	N-carbamoyl-L-aspartate	0.29	1.37262e+06	-0.153228	Saccharomyces paradoxus	Z1.1
2	Spar_Z1_1	N-carbamoyl-L-aspartate	0.314	685192	-0.827096	Saccharomyces paradoxus	Z1.1
2	Spar_Z1_1	N-carbamoyl-L-aspartate	0.264	1.76002e+06	0.0727214	Saccharomyces paradoxus	Z1.1
2	Spar_Z1_1	N-carbamoyl-L-aspartate	0.262	908987	-0.589772	Saccharomyces paradoxus	Z1.1
2	Spar_Z1_1	(2R,3S)-3-isopropylmalate|2-isopropylmalate	0.29	7.58646e+07	0.0198773	Saccharomyces paradoxus	Z1.1
2	Spar_Z1_1	(2R,3S)-3-isopropylmalate|2-isopropylmalate	0.314	5.69107e+07	-0.320039	Saccharomyces paradoxus	Z1.1
2	Spar_Z1_1	(2R,3S)-3-isopropylmalate|2-isopropylmalate	0.264	8.47469e+07	0.187417	Saccharomyces paradoxus	Z1.1
2	Spar_Z1_1	(2R,3S)-3-isopropylmalate|2-isopropylmalate	0.262	6.72365e+07	-0.0396655	Saccharomyces paradoxus	Z1.1
2	Spar_Z1_1	3-(4-hydroxyphenyl)pyruvate	0.29	1.06901e+06	0.041284	Saccharomyces paradoxus	Z1.1
2	Spar_Z1_1	3-(4-hydroxyphenyl)pyruvate	0.314	1.16289e+06	0.140918	Saccharomyces paradoxus	Z1.1
2	Spar_Z1_1	3-(4-hydroxyphenyl)pyruvate	0.264	914414	-0.131672	Saccharomyces paradoxus	Z1.1
2	Spar_Z1_1	3-(4-hydroxyphenyl)pyruvate	0.262	1.00448e+06	-0.0390218	Saccharomyces paradoxus	Z1.1
2	Spar_Z1_1	D-fructose|D-galactose|D-glucose|D-mannose|L-sorbose|myo-inositol|alpha-D-Galactose|alpha-D-mannopyranose|beta-D-Glucose|alpha-D-Glucose|beta-D-Fructose|D-tagatose	0.29	6.30151e+07	-0.0753674	Saccharomyces paradoxus	Z1.1
2	Spar_Z1_1	D-fructose|D-galactose|D-glucose|D-mannose|L-sorbose|myo-inositol|alpha-D-Galactose|alpha-D-mannopyranose|beta-D-Glucose|alpha-D-Glucose|beta-D-Fructose|D-tagatose	0.314	6.36736e+07	-0.00579583	Saccharomyces paradoxus	Z1.1
2	Spar_Z1_1	D-fructose|D-galactose|D-glucose|D-mannose|L-sorbose|myo-inositol|alpha-D-Galactose|alpha-D-mannopyranose|beta-D-Glucose|alpha-D-Glucose|beta-D-Fructose|D-tagatose	0.264	5.70872e+07	-0.23827	Saccharomyces paradoxus	Z1.1
2	Spar_Z1_1	D-fructose|D-galactose|D-glucose|D-mannose|L-sorbose|myo-inositol|alpha-D-Galactose|alpha-D-mannopyranose|beta-D-Glucose|alpha-D-Glucose|beta-D-Fructose|D-tagatose	0.262	6.84475e+07	-0.0617139	Saccharomyces paradoxus	Z1.1
2	Spar_Z1_1	3-phospho-serine|O-phosphonatooxy-D-serine(2-)	0.29	2.39977e+06	0.0456397	Saccharomyces paradoxus	Z1.1
2	Spar_Z1_1	3-phospho-serine|O-phosphonatooxy-D-serine(2-)	0.314	2.30025e+06	-0.00691738	Saccharomyces paradoxus	Z1.1
2	Spar_Z1_1	3-phospho-serine|O-phosphonatooxy-D-serine(2-)	0.264	2.58721e+06	0.131905	Saccharomyces paradoxus	Z1.1
2	Spar_Z1_1	3-phospho-serine|O-phosphonatooxy-D-serine(2-)	0.262	2.39384e+06	0.0550711	Saccharomyces paradoxus	Z1.1
2	Spar_Z1_1	2-phospho-D-glyceric acid|3-phosphonato-D-glycerate(3-)	0.29	2.09233e+07	-0.413392	Saccharomyces paradoxus	Z1.1
2	Spar_Z1_1	2-phospho-D-glyceric acid|3-phosphonato-D-glycerate(3-)	0.314	2.90835e+07	-0.0685785	Saccharomyces paradoxus	Z1.1
2	Spar_Z1_1	2-phospho-D-glyceric acid|3-phosphonato-D-glycerate(3-)	0.264	2.78981e+07	-0.142501	Saccharomyces paradoxus	Z1.1
2	Spar_Z1_1	2-phospho-D-glyceric acid|3-phosphonato-D-glycerate(3-)	0.262	3.1201e+07	-0.0319005	Saccharomyces paradoxus	Z1.1
2	Spar_Z1_1	(2E)-3-(methoxycarbonyl)pent-2-enedioic acid|but-1-ene-1,2,4-tricarboxylic acid	0.29	1.74599e+06	-0.0700929	Saccharomyces paradoxus	Z1.1
2	Spar_Z1_1	(2E)-3-(methoxycarbonyl)pent-2-enedioic acid|but-1-ene-1,2,4-tricarboxylic acid	0.314	2.22944e+06	0.163072	Saccharomyces paradoxus	Z1.1
2	Spar_Z1_1	(2E)-3-(methoxycarbonyl)pent-2-enedioic acid|but-1-ene-1,2,4-tricarboxylic acid	0.264	1.28315e+06	-0.3659	Saccharomyces paradoxus	Z1.1
2	Spar_Z1_1	(2E)-3-(methoxycarbonyl)pent-2-enedioic acid|but-1-ene-1,2,4-tricarboxylic acid	0.262	1.97871e+06	0.0681702	Saccharomyces paradoxus	Z1.1
2	Spar_Z1_1	N-acetyl-L-glutamate	0.29	1.50175e+07	-0.411254	Saccharomyces paradoxus	Z1.1
2	Spar_Z1_1	N-acetyl-L-glutamate	0.314	2.36947e+07	0.0868505	Saccharomyces paradoxus	Z1.1
2	Spar_Z1_1	N-acetyl-L-glutamate	0.264	1.70157e+07	-0.331905	Saccharomyces paradoxus	Z1.1
2	Spar_Z1_1	N-acetyl-L-glutamate	0.262	2.54111e+07	0.0656402	Saccharomyces paradoxus	Z1.1
2	Spar_Z1_1	citrate|isocitrate	0.29	8.58524e+07	-0.261077	Saccharomyces paradoxus	Z1.1
2	Spar_Z1_1	citrate|isocitrate	0.314	1.02375e+08	-0.118222	Saccharomyces paradoxus	Z1.1
2	Spar_Z1_1	citrate|isocitrate	0.264	7.91526e+07	-0.306403	Saccharomyces paradoxus	Z1.1
2	Spar_Z1_1	citrate|isocitrate	0.262	1.1888e+08	0.103094	Saccharomyces paradoxus	Z1.1
2	Spar_Z1_1	D-gluconate	0.29	6.44416e+06	0.53046	Saccharomyces paradoxus	Z1.1
2	Spar_Z1_1	D-gluconate	0.314	3.1963e+06	-0.177744	Saccharomyces paradoxus	Z1.1
2	Spar_Z1_1	D-gluconate	0.264	4.83243e+06	0.250243	Saccharomyces paradoxus	Z1.1
2	Spar_Z1_1	D-gluconate	0.262	3.03628e+06	-0.21389	Saccharomyces paradoxus	Z1.1
2	Spar_Z1_1	O-phospho-L-homoserine|O-phospho-L-threonine	0.29	1.25042e+06	-0.322857	Saccharomyces paradoxus	Z1.1
2	Spar_Z1_1	O-phospho-L-homoserine|O-phospho-L-threonine	0.314	1.51541e+06	-0.0992653	Saccharomyces paradoxus	Z1.1
2	Spar_Z1_1	O-phospho-L-homoserine|O-phospho-L-threonine	0.264	1.04461e+06	-0.536687	Saccharomyces paradoxus	Z1.1
2	Spar_Z1_1	O-phospho-L-homoserine|O-phospho-L-threonine	0.262	1.71066e+06	-0.0460638	Saccharomyces paradoxus	Z1.1
2	Spar_Z1_1	D-erythrose 4-phosphate	0.29	2.57301e+06	0.311432	Saccharomyces paradoxus	Z1.1
2	Spar_Z1_1	D-erythrose 4-phosphate	0.314	1.81978e+06	-0.0420373	Saccharomyces paradoxus	Z1.1
2	Spar_Z1_1	D-erythrose 4-phosphate	0.264	2.08935e+06	0.110906	Saccharomyces paradoxus	Z1.1
2	Spar_Z1_1	D-erythrose 4-phosphate	0.262	1.98229e+06	0.058899	Saccharomyces paradoxus	Z1.1
2	Spar_Z1_1	(2S,3R)-3-hydroxybutane-1,2,3-tricarboxylic acid|2-methylcitrate|homocitrate|homoisocitrate	0.29	3.96184e+07	-0.239621	Saccharomyces paradoxus	Z1.1
2	Spar_Z1_1	(2S,3R)-3-hydroxybutane-1,2,3-tricarboxylic acid|2-methylcitrate|homocitrate|homoisocitrate	0.314	6.25354e+07	0.197554	Saccharomyces paradoxus	Z1.1
2	Spar_Z1_1	(2S,3R)-3-hydroxybutane-1,2,3-tricarboxylic acid|2-methylcitrate|homocitrate|homoisocitrate	0.264	3.52031e+07	-0.336912	Saccharomyces paradoxus	Z1.1
2	Spar_Z1_1	(2S,3R)-3-hydroxybutane-1,2,3-tricarboxylic acid|2-methylcitrate|homocitrate|homoisocitrate	0.262	5.59923e+07	0.128774	Saccharomyces paradoxus	Z1.1
2	Spar_Z1_1	2-deoxy-D-ribose 5-phosphate	0.29	6.68537e+06	0.128924	Saccharomyces paradoxus	Z1.1
2	Spar_Z1_1	2-deoxy-D-ribose 5-phosphate	0.314	4.07835e+06	-0.422569	Saccharomyces paradoxus	Z1.1
2	Spar_Z1_1	2-deoxy-D-ribose 5-phosphate	0.264	7.07243e+06	0.247241	Saccharomyces paradoxus	Z1.1
2	Spar_Z1_1	2-deoxy-D-ribose 5-phosphate	0.262	5.14651e+06	-0.0658715	Saccharomyces paradoxus	Z1.1
2	Spar_Z1_1	sn-glycero-3-phosphoethanolamine	0.29	1.63411e+07	0.667545	Saccharomyces paradoxus	Z1.1
2	Spar_Z1_1	sn-glycero-3-phosphoethanolamine	0.314	7.92629e+06	-0.0858293	Saccharomyces paradoxus	Z1.1
2	Spar_Z1_1	sn-glycero-3-phosphoethanolamine	0.264	1.51249e+07	0.622564	Saccharomyces paradoxus	Z1.1
2	Spar_Z1_1	sn-glycero-3-phosphoethanolamine	0.262	2.64446e+07	1.18376	Saccharomyces paradoxus	Z1.1
2	Spar_Z1_1	L-gamma-glutamyl-L-alanine|Ala-Glu	0.29	1.1069e+06	-0.126848	Saccharomyces paradoxus	Z1.1
2	Spar_Z1_1	L-gamma-glutamyl-L-alanine|Ala-Glu	0.314	933308	-0.297454	Saccharomyces paradoxus	Z1.1
2	Spar_Z1_1	L-gamma-glutamyl-L-alanine|Ala-Glu	0.264	988140	-0.240311	Saccharomyces paradoxus	Z1.1
2	Spar_Z1_1	L-gamma-glutamyl-L-alanine|Ala-Glu	0.262	878342	-0.358096	Saccharomyces paradoxus	Z1.1
2	Spar_Z1_1	L-cystathionine	0.29	3.64377e+06	-0.295325	Saccharomyces paradoxus	Z1.1
2	Spar_Z1_1	L-cystathionine	0.314	4.03868e+06	-0.210767	Saccharomyces paradoxus	Z1.1
2	Spar_Z1_1	L-cystathionine	0.264	3.40633e+06	-0.342839	Saccharomyces paradoxus	Z1.1
2	Spar_Z1_1	L-cystathionine	0.262	4.60545e+06	-0.0397044	Saccharomyces paradoxus	Z1.1
2	Spar_Z1_1	alpha-D-ribose 1-phosphate(2-)|D-ribulose 5-phosphate|D-xylulose 5-phosphate|ribose-5-phosphate|aldehydo-D-ribose 5-phosphate	0.29	1.28551e+07	0.209874	Saccharomyces paradoxus	Z1.1
2	Spar_Z1_1	alpha-D-ribose 1-phosphate(2-)|D-ribulose 5-phosphate|D-xylulose 5-phosphate|ribose-5-phosphate|aldehydo-D-ribose 5-phosphate	0.314	9.47898e+06	-0.101654	Saccharomyces paradoxus	Z1.1
2	Spar_Z1_1	alpha-D-ribose 1-phosphate(2-)|D-ribulose 5-phosphate|D-xylulose 5-phosphate|ribose-5-phosphate|aldehydo-D-ribose 5-phosphate	0.264	1.32012e+07	0.243875	Saccharomyces paradoxus	Z1.1
2	Spar_Z1_1	alpha-D-ribose 1-phosphate(2-)|D-ribulose 5-phosphate|D-xylulose 5-phosphate|ribose-5-phosphate|aldehydo-D-ribose 5-phosphate	0.262	9.16064e+06	-0.120948	Saccharomyces paradoxus	Z1.1
2	Spar_Z1_1	D-erythro-1-(imidazol-4-yl)glycerol 3-phosphate	0.29	2.97993e+06	0.923705	Saccharomyces paradoxus	Z1.1
2	Spar_Z1_1	D-erythro-1-(imidazol-4-yl)glycerol 3-phosphate	0.314	1.95648e+06	0.437023	Saccharomyces paradoxus	Z1.1
2	Spar_Z1_1	D-erythro-1-(imidazol-4-yl)glycerol 3-phosphate	0.264	2.94655e+06	0.983861	Saccharomyces paradoxus	Z1.1
2	Spar_Z1_1	D-erythro-1-(imidazol-4-yl)glycerol 3-phosphate	0.262	1.91319e+06	0.557495	Saccharomyces paradoxus	Z1.1
2	Spar_Z1_1	uridine	0.29	2.05372e+06	0.193288	Saccharomyces paradoxus	Z1.1
2	Spar_Z1_1	uridine	0.314	1.49893e+06	-0.11819	Saccharomyces paradoxus	Z1.1
2	Spar_Z1_1	uridine	0.264	1.65895e+06	-0.0238895	Saccharomyces paradoxus	Z1.1
2	Spar_Z1_1	uridine	0.262	943573	-0.588441	Saccharomyces paradoxus	Z1.1
2	Spar_Z1_1	L-gamma-glutamyl-L-cysteine	0.29	7.59715e+06	-0.150165	Saccharomyces paradoxus	Z1.1
2	Spar_Z1_1	L-gamma-glutamyl-L-cysteine	0.314	1.21932e+07	0.295751	Saccharomyces paradoxus	Z1.1
2	Spar_Z1_1	L-gamma-glutamyl-L-cysteine	0.264	5.84032e+06	-0.383693	Saccharomyces paradoxus	Z1.1
2	Spar_Z1_1	L-gamma-glutamyl-L-cysteine	0.262	1.16011e+07	0.304888	Saccharomyces paradoxus	Z1.1
2	Spar_Z1_1	palmitoleate	0.29	3.57328e+07	0.391298	Saccharomyces paradoxus	Z1.1
2	Spar_Z1_1	palmitoleate	0.314	3.2085e+07	0.226166	Saccharomyces paradoxus	Z1.1
2	Spar_Z1_1	palmitoleate	0.264	3.48867e+07	0.429575	Saccharomyces paradoxus	Z1.1
2	Spar_Z1_1	palmitoleate	0.262	123107840	1.69532	Saccharomyces paradoxus	Z1.1
2	Spar_Z1_1	alpha-D-glucosamine 1-phosphate|alpha-D-glucosamine 6-phosphate	0.29	1.97369e+06	0.275079	Saccharomyces paradoxus	Z1.1
2	Spar_Z1_1	alpha-D-glucosamine 1-phosphate|alpha-D-glucosamine 6-phosphate	0.314	736354	-0.731301	Saccharomyces paradoxus	Z1.1
2	Spar_Z1_1	alpha-D-glucosamine 1-phosphate|alpha-D-glucosamine 6-phosphate	0.264	1.97305e+06	0.29689	Saccharomyces paradoxus	Z1.1
2	Spar_Z1_1	alpha-D-glucosamine 1-phosphate|alpha-D-glucosamine 6-phosphate	0.262	799758	-0.604435	Saccharomyces paradoxus	Z1.1
2	Spar_Z1_1	1D-myo-inositol 1-phosphate|1D-myo-inositol 3-phosphate|alpha-D-galactose 1-phosphate|D-fructose 1-phosphate|D-fructose 6-phosphate|D-glucose 1-phosphate|D-glucose 6-phosphate|D-mannose 1-phosphate|D-mannose 6-phosphate|beta-D-Fructose 6-phosphate|beta-D-Glucose 6-phosphate|alpha-D-Glucose 6-phosphate|D-tagatofuranose 6-phosphate	0.29	1.17881e+08	0.271753	Saccharomyces paradoxus	Z1.1
2	Spar_Z1_1	1D-myo-inositol 1-phosphate|1D-myo-inositol 3-phosphate|alpha-D-galactose 1-phosphate|D-fructose 1-phosphate|D-fructose 6-phosphate|D-glucose 1-phosphate|D-glucose 6-phosphate|D-mannose 1-phosphate|D-mannose 6-phosphate|beta-D-Fructose 6-phosphate|beta-D-Glucose 6-phosphate|alpha-D-Glucose 6-phosphate|D-tagatofuranose 6-phosphate	0.314	109215116	0.192337	Saccharomyces paradoxus	Z1.1
2	Spar_Z1_1	1D-myo-inositol 1-phosphate|1D-myo-inositol 3-phosphate|alpha-D-galactose 1-phosphate|D-fructose 1-phosphate|D-fructose 6-phosphate|D-glucose 1-phosphate|D-glucose 6-phosphate|D-mannose 1-phosphate|D-mannose 6-phosphate|beta-D-Fructose 6-phosphate|beta-D-Glucose 6-phosphate|alpha-D-Glucose 6-phosphate|D-tagatofuranose 6-phosphate	0.264	1.15727e+08	0.256618	Saccharomyces paradoxus	Z1.1
2	Spar_Z1_1	1D-myo-inositol 1-phosphate|1D-myo-inositol 3-phosphate|alpha-D-galactose 1-phosphate|D-fructose 1-phosphate|D-fructose 6-phosphate|D-glucose 1-phosphate|D-glucose 6-phosphate|D-mannose 1-phosphate|D-mannose 6-phosphate|beta-D-Fructose 6-phosphate|beta-D-Glucose 6-phosphate|alpha-D-Glucose 6-phosphate|D-tagatofuranose 6-phosphate	0.262	9.91614e+07	0.102389	Saccharomyces paradoxus	Z1.1
2	Spar_Z1_1	6-phospho-D-gluconate	0.29	9.08277e+06	0.705226	Saccharomyces paradoxus	Z1.1
2	Spar_Z1_1	6-phospho-D-gluconate	0.314	3.94623e+06	-0.140358	Saccharomyces paradoxus	Z1.1
2	Spar_Z1_1	6-phospho-D-gluconate	0.264	6.49995e+06	0.383602	Saccharomyces paradoxus	Z1.1
2	Spar_Z1_1	6-phospho-D-gluconate	0.262	4.28368e+06	-0.0323828	Saccharomyces paradoxus	Z1.1
2	Spar_Z1_1	L-saccharopine	0.29	9.52039e+06	0.360401	Saccharomyces paradoxus	Z1.1
2	Spar_Z1_1	L-saccharopine	0.314	6.95437e+06	0.0195648	Saccharomyces paradoxus	Z1.1
2	Spar_Z1_1	L-saccharopine	0.264	8.82123e+06	0.313129	Saccharomyces paradoxus	Z1.1
2	Spar_Z1_1	L-saccharopine	0.262	6.63792e+06	0.0309965	Saccharomyces paradoxus	Z1.1
2	Spar_Z1_1	sedoheptulose 7-phosphate	0.29	4.2252e+06	-0.0373112	Saccharomyces paradoxus	Z1.1
2	Spar_Z1_1	sedoheptulose 7-phosphate	0.314	3.50901e+06	-0.216894	Saccharomyces paradoxus	Z1.1
2	Spar_Z1_1	sedoheptulose 7-phosphate	0.264	3.63838e+06	-0.193497	Saccharomyces paradoxus	Z1.1
2	Spar_Z1_1	sedoheptulose 7-phosphate	0.262	3.75093e+06	-0.163546	Saccharomyces paradoxus	Z1.1
2	Spar_Z1_1	(N(omega)-L-arginino)succinic acid	0.29	1.52664e+06	0.0572055	Saccharomyces paradoxus	Z1.1
2	Spar_Z1_1	(N(omega)-L-arginino)succinic acid	0.314	1.24299e+06	-0.112741	Saccharomyces paradoxus	Z1.1
2	Spar_Z1_1	(N(omega)-L-arginino)succinic acid	0.264	1.49267e+06	-0.00386823	Saccharomyces paradoxus	Z1.1
2	Spar_Z1_1	(N(omega)-L-arginino)succinic acid	0.262	1.38441e+06	-0.0821292	Saccharomyces paradoxus	Z1.1
2	Spar_Z1_1	N-acetyl-alpha-D-glucosamine 1-phosphate|N-acetyl-D-glucosamine 6-phosphate	0.29	2.25622e+06	-0.0313116	Saccharomyces paradoxus	Z1.1
2	Spar_Z1_1	N-acetyl-alpha-D-glucosamine 1-phosphate|N-acetyl-D-glucosamine 6-phosphate	0.314	5.10437e+06	0.800326	Saccharomyces paradoxus	Z1.1
2	Spar_Z1_1	N-acetyl-alpha-D-glucosamine 1-phosphate|N-acetyl-D-glucosamine 6-phosphate	0.264	2.46918e+06	0.0423863	Saccharomyces paradoxus	Z1.1
2	Spar_Z1_1	N-acetyl-alpha-D-glucosamine 1-phosphate|N-acetyl-D-glucosamine 6-phosphate	0.262	4.83081e+06	0.712244	Saccharomyces paradoxus	Z1.1
2	Spar_Z1_1	glutathione	0.29	2.86005e+08	0.21225	Saccharomyces paradoxus	Z1.1
2	Spar_Z1_1	glutathione	0.314	2.0848e+08	-0.133422	Saccharomyces paradoxus	Z1.1
2	Spar_Z1_1	glutathione	0.264	2.59593e+08	0.147314	Saccharomyces paradoxus	Z1.1
2	Spar_Z1_1	glutathione	0.262	2.1676e+08	-0.0305504	Saccharomyces paradoxus	Z1.1
2	Spar_Z1_1	pseudouridine 5'-phosphate|UMP|uridine 2'-phosphate|3'-UMP	0.29	7.18294e+06	0.609946	Saccharomyces paradoxus	Z1.1
2	Spar_Z1_1	pseudouridine 5'-phosphate|UMP|uridine 2'-phosphate|3'-UMP	0.314	3.51512e+06	-0.146833	Saccharomyces paradoxus	Z1.1
2	Spar_Z1_1	pseudouridine 5'-phosphate|UMP|uridine 2'-phosphate|3'-UMP	0.264	6.78202e+06	0.598171	Saccharomyces paradoxus	Z1.1
2	Spar_Z1_1	pseudouridine 5'-phosphate|UMP|uridine 2'-phosphate|3'-UMP	0.262	4.22133e+06	0.127557	Saccharomyces paradoxus	Z1.1
2	Spar_Z1_1	1-(sn-glycero-3-phospho)-1D-myo-inositol	0.29	3.91436e+06	0.192572	Saccharomyces paradoxus	Z1.1
2	Spar_Z1_1	1-(sn-glycero-3-phospho)-1D-myo-inositol	0.314	2.29813e+06	-0.365809	Saccharomyces paradoxus	Z1.1
2	Spar_Z1_1	1-(sn-glycero-3-phospho)-1D-myo-inositol	0.264	2.09245e+06	-0.405769	Saccharomyces paradoxus	Z1.1
2	Spar_Z1_1	1-(sn-glycero-3-phospho)-1D-myo-inositol	0.262	2.67627e+06	-0.157529	Saccharomyces paradoxus	Z1.1
2	Spar_Z1_1	beta-D-fructose 2,6-bisphosphate|D-fructose 1,6-bisphosphate	0.29	126876953	0.418199	Saccharomyces paradoxus	Z1.1
2	Spar_Z1_1	beta-D-fructose 2,6-bisphosphate|D-fructose 1,6-bisphosphate	0.314	9.41233e+07	0.104301	Saccharomyces paradoxus	Z1.1
2	Spar_Z1_1	beta-D-fructose 2,6-bisphosphate|D-fructose 1,6-bisphosphate	0.264	1.2017e+08	0.38045	Saccharomyces paradoxus	Z1.1
2	Spar_Z1_1	beta-D-fructose 2,6-bisphosphate|D-fructose 1,6-bisphosphate	0.262	9.85492e+07	0.18337	Saccharomyces paradoxus	Z1.1
2	Spar_Z1_1	maltose|sucrose|trehalose|melibiose|Isomaltose|6-O-alpha-D-glucopyranosyl-D-fructofuranose|turanose	0.29	2.02663e+06	-0.607175	Saccharomyces paradoxus	Z1.1
2	Spar_Z1_1	maltose|sucrose|trehalose|melibiose|Isomaltose|6-O-alpha-D-glucopyranosyl-D-fructofuranose|turanose	0.314	3.63695e+06	0.0298402	Saccharomyces paradoxus	Z1.1
2	Spar_Z1_1	maltose|sucrose|trehalose|melibiose|Isomaltose|6-O-alpha-D-glucopyranosyl-D-fructofuranose|turanose	0.264	2.06296e+06	-0.646006	Saccharomyces paradoxus	Z1.1
2	Spar_Z1_1	maltose|sucrose|trehalose|melibiose|Isomaltose|6-O-alpha-D-glucopyranosyl-D-fructofuranose|turanose	0.262	3.57774e+06	-0.099774	Saccharomyces paradoxus	Z1.1
2	Spar_Z1_1	adenosine 2'-phosphate|AMP|dGMP|3'-AMP	0.29	2.98424e+07	0.990449	Saccharomyces paradoxus	Z1.1
2	Spar_Z1_1	adenosine 2'-phosphate|AMP|dGMP|3'-AMP	0.314	1.08105e+07	-0.0753708	Saccharomyces paradoxus	Z1.1
2	Spar_Z1_1	adenosine 2'-phosphate|AMP|dGMP|3'-AMP	0.264	2.90167e+07	1.017	Saccharomyces paradoxus	Z1.1
2	Spar_Z1_1	adenosine 2'-phosphate|AMP|dGMP|3'-AMP	0.262	1.17004e+07	0.112948	Saccharomyces paradoxus	Z1.1
2	Spar_Z1_1	S-adenosyl-L-homocysteine	0.29	5.06546e+06	-0.0981716	Saccharomyces paradoxus	Z1.1
2	Spar_Z1_1	S-adenosyl-L-homocysteine	0.314	4.23776e+06	-0.211532	Saccharomyces paradoxus	Z1.1
2	Spar_Z1_1	S-adenosyl-L-homocysteine	0.264	5.40262e+06	-0.104202	Saccharomyces paradoxus	Z1.1
2	Spar_Z1_1	S-adenosyl-L-homocysteine	0.262	5.22607e+06	-0.142847	Saccharomyces paradoxus	Z1.1
2	Spar_Z1_1	UDP	0.29	8.84466e+06	0.40427	Saccharomyces paradoxus	Z1.1
2	Spar_Z1_1	UDP	0.314	3.53404e+06	-0.536338	Saccharomyces paradoxus	Z1.1
2	Spar_Z1_1	UDP	0.264	5.17058e+06	-0.107385	Saccharomyces paradoxus	Z1.1
2	Spar_Z1_1	UDP	0.262	7.52731e+06	0.270103	Saccharomyces paradoxus	Z1.1
2	Spar_Z1_1	adenosine 3',5'-bismonophosphate|ADP|dGDP	0.29	3.52255e+07	0.482095	Saccharomyces paradoxus	Z1.1
2	Spar_Z1_1	adenosine 3',5'-bismonophosphate|ADP|dGDP	0.314	1.28832e+07	-0.571499	Saccharomyces paradoxus	Z1.1
2	Spar_Z1_1	adenosine 3',5'-bismonophosphate|ADP|dGDP	0.264	2.00242e+07	-0.0310088	Saccharomyces paradoxus	Z1.1
2	Spar_Z1_1	adenosine 3',5'-bismonophosphate|ADP|dGDP	0.262	2.60754e+07	0.237023	Saccharomyces paradoxus	Z1.1
1	Spar_YPS138	diacetyl	0.31	1.65928e+07	0.0623309	Saccharomyces paradoxus	YPS138
1	Spar_YPS138	diacetyl	0.307	1.30332e+07	-0.187418	Saccharomyces paradoxus	YPS138
1	Spar_YPS138	diacetyl	0.302	1.49008e+07	-0.0673019	Saccharomyces paradoxus	YPS138
1	Spar_YPS138	pyruvate|3-oxopropanoate	0.31	9.62204e+07	-0.023935	Saccharomyces paradoxus	YPS138
1	Spar_YPS138	pyruvate|3-oxopropanoate	0.307	8.78063e+07	-0.121912	Saccharomyces paradoxus	YPS138
1	Spar_YPS138	pyruvate|3-oxopropanoate	0.302	9.65137e+07	-0.0381398	Saccharomyces paradoxus	YPS138
1	Spar_YPS138	(R)-acetoin|ethyl acetate|butyrate	0.31	2.53188e+06	-0.448886	Saccharomyces paradoxus	YPS138
1	Spar_YPS138	(R)-acetoin|ethyl acetate|butyrate	0.307	3.75564e+06	-0.052418	Saccharomyces paradoxus	YPS138
1	Spar_YPS138	(R)-acetoin|ethyl acetate|butyrate	0.302	3.23009e+06	-0.199543	Saccharomyces paradoxus	YPS138
1	Spar_YPS138	2-oxobutanoate|succinic semialdehyde|(S)-Methylmalonate semialdehyde|acetoacetate	0.31	3.58594e+07	0.0363828	Saccharomyces paradoxus	YPS138
1	Spar_YPS138	2-oxobutanoate|succinic semialdehyde|(S)-Methylmalonate semialdehyde|acetoacetate	0.307	2.93419e+07	-0.172312	Saccharomyces paradoxus	YPS138
1	Spar_YPS138	2-oxobutanoate|succinic semialdehyde|(S)-Methylmalonate semialdehyde|acetoacetate	0.302	3.32947e+07	-0.0594415	Saccharomyces paradoxus	YPS138
1	Spar_YPS138	gamma-aminobutyrate	0.31	4.63175e+07	0.0407302	Saccharomyces paradoxus	YPS138
1	Spar_YPS138	gamma-aminobutyrate	0.307	5.21191e+07	0.160744	Saccharomyces paradoxus	YPS138
1	Spar_YPS138	gamma-aminobutyrate	0.302	4.69601e+07	0.059845	Saccharomyces paradoxus	YPS138
1	Spar_YPS138	D-Glycerate	0.31	4.86101e+06	-0.194081	Saccharomyces paradoxus	YPS138
1	Spar_YPS138	D-Glycerate	0.307	5.72523e+06	-0.0317674	Saccharomyces paradoxus	YPS138
1	Spar_YPS138	D-Glycerate	0.302	5.63232e+06	-0.0503315	Saccharomyces paradoxus	YPS138
1	Spar_YPS138	uracil	0.31	1.48697e+06	-0.223978	Saccharomyces paradoxus	YPS138
1	Spar_YPS138	uracil	0.307	1.6277e+06	-0.133335	Saccharomyces paradoxus	YPS138
1	Spar_YPS138	uracil	0.302	1.82041e+06	-0.0210811	Saccharomyces paradoxus	YPS138
1	Spar_YPS138	fumarate	0.31	1.24729e+07	-0.00414217	Saccharomyces paradoxus	YPS138
1	Spar_YPS138	fumarate	0.307	1.30499e+07	0.0395187	Saccharomyces paradoxus	YPS138
1	Spar_YPS138	fumarate	0.302	1.25697e+07	-0.000588904	Saccharomyces paradoxus	YPS138
1	Spar_YPS138	3-methyl-2-oxobutanoate	0.31	2.62155e+06	-0.268628	Saccharomyces paradoxus	YPS138
1	Spar_YPS138	3-methyl-2-oxobutanoate	0.307	2.56218e+06	-0.292894	Saccharomyces paradoxus	YPS138
1	Spar_YPS138	3-methyl-2-oxobutanoate	0.302	3.00473e+06	-0.135828	Saccharomyces paradoxus	YPS138
1	Spar_YPS138	hexanoate	0.31	6.36159e+06	-0.57428	Saccharomyces paradoxus	YPS138
1	Spar_YPS138	hexanoate	0.307	1.24538e+07	0.098699	Saccharomyces paradoxus	YPS138
1	Spar_YPS138	hexanoate	0.302	7.18103e+06	-0.449833	Saccharomyces paradoxus	YPS138
1	Spar_YPS138	L-2-amino-3-oxobutanoate|L-aspartate 4-semialdehyde	0.31	1.53609e+06	-0.360688	Saccharomyces paradoxus	YPS138
1	Spar_YPS138	L-2-amino-3-oxobutanoate|L-aspartate 4-semialdehyde	0.307	1.63162e+06	-0.304819	Saccharomyces paradoxus	YPS138
1	Spar_YPS138	L-2-amino-3-oxobutanoate|L-aspartate 4-semialdehyde	0.302	1.46738e+06	-0.418365	Saccharomyces paradoxus	YPS138
1	Spar_YPS138	succinate|Methylmalonate	0.31	1.61665e+08	0.329809	Saccharomyces paradoxus	YPS138
1	Spar_YPS138	succinate|Methylmalonate	0.307	168767030	0.378026	Saccharomyces paradoxus	YPS138
1	Spar_YPS138	succinate|Methylmalonate	0.302	1.71458e+08	0.402552	Saccharomyces paradoxus	YPS138
1	Spar_YPS138	Imidazole-4-acetate	0.31	4.56335e+06	0.631091	Saccharomyces paradoxus	YPS138
1	Spar_YPS138	Imidazole-4-acetate	0.307	4.39452e+06	0.592942	Saccharomyces paradoxus	YPS138
1	Spar_YPS138	Imidazole-4-acetate	0.302	4.03611e+06	0.507114	Saccharomyces paradoxus	YPS138
1	Spar_YPS138	1-pyrroline-3-hydroxy-5-carboxylic acid|5-oxo-L-proline	0.31	1.82681e+08	0.0836726	Saccharomyces paradoxus	YPS138
1	Spar_YPS138	1-pyrroline-3-hydroxy-5-carboxylic acid|5-oxo-L-proline	0.307	199867335	0.174252	Saccharomyces paradoxus	YPS138
1	Spar_YPS138	1-pyrroline-3-hydroxy-5-carboxylic acid|5-oxo-L-proline	0.302	1.80871e+08	0.0754978	Saccharomyces paradoxus	YPS138
1	Spar_YPS138	itaconate	0.31	1.21741e+07	-0.197118	Saccharomyces paradoxus	YPS138
1	Spar_YPS138	itaconate	0.307	1.14508e+07	-0.259197	Saccharomyces paradoxus	YPS138
1	Spar_YPS138	itaconate	0.302	1.16583e+07	-0.24262	Saccharomyces paradoxus	YPS138
1	Spar_YPS138	(S)-3-methyl-2-oxopentanoate|4-methyl-2-oxopentanoate	0.31	1.95861e+06	-0.045685	Saccharomyces paradoxus	YPS138
1	Spar_YPS138	(S)-3-methyl-2-oxopentanoate|4-methyl-2-oxopentanoate	0.307	2262041	0.095104	Saccharomyces paradoxus	YPS138
1	Spar_YPS138	(S)-3-methyl-2-oxopentanoate|4-methyl-2-oxopentanoate	0.302	2.28027e+06	0.0977238	Saccharomyces paradoxus	YPS138
1	Spar_YPS138	5-aminolevulinate|L-glutamic 5-semialdehyde	0.31	1.19055e+06	-0.642309	Saccharomyces paradoxus	YPS138
1	Spar_YPS138	5-aminolevulinate|L-glutamic 5-semialdehyde	0.307	1.38975e+06	-0.482722	Saccharomyces paradoxus	YPS138
1	Spar_YPS138	5-aminolevulinate|L-glutamic 5-semialdehyde	0.302	1.24034e+06	-0.588324	Saccharomyces paradoxus	YPS138
1	Spar_YPS138	2-acetyllactic acid|3-hydroxy-3-methyl-2-oxobutanoate|(2S)-2-acetolactate	0.31	9.04231e+06	0.0759181	Saccharomyces paradoxus	YPS138
1	Spar_YPS138	2-acetyllactic acid|3-hydroxy-3-methyl-2-oxobutanoate|(2S)-2-acetolactate	0.307	7.28087e+06	-0.148732	Saccharomyces paradoxus	YPS138
1	Spar_YPS138	2-acetyllactic acid|3-hydroxy-3-methyl-2-oxobutanoate|(2S)-2-acetolactate	0.302	8.12977e+06	-0.0517619	Saccharomyces paradoxus	YPS138
1	Spar_YPS138	ornithine	0.31	8.94769e+07	0.185622	Saccharomyces paradoxus	YPS138
1	Spar_YPS138	ornithine	0.307	9.1479e+07	0.206715	Saccharomyces paradoxus	YPS138
1	Spar_YPS138	ornithine	0.302	8.73144e+07	0.158396	Saccharomyces paradoxus	YPS138
1	Spar_YPS138	(S)-malate	0.31	9.71166e+07	0.0552337	Saccharomyces paradoxus	YPS138
1	Spar_YPS138	(S)-malate	0.307	9.33041e+07	0.0153042	Saccharomyces paradoxus	YPS138
1	Spar_YPS138	(S)-malate	0.302	9.36784e+07	0.0195054	Saccharomyces paradoxus	YPS138
1	Spar_YPS138	(R)-2,3-dihydroxy-3-methylbutanoate|2-deoxy-D-ribose	0.31	5.71451e+07	-0.042816	Saccharomyces paradoxus	YPS138
1	Spar_YPS138	(R)-2,3-dihydroxy-3-methylbutanoate|2-deoxy-D-ribose	0.307	5.66035e+07	-0.0496451	Saccharomyces paradoxus	YPS138
1	Spar_YPS138	(R)-2,3-dihydroxy-3-methylbutanoate|2-deoxy-D-ribose	0.302	5.99294e+07	0.0119423	Saccharomyces paradoxus	YPS138
1	Spar_YPS138	4-aminobenzoate|anthranilate	0.31	1.60028e+06	0.129152	Saccharomyces paradoxus	YPS138
1	Spar_YPS138	4-aminobenzoate|anthranilate	0.307	1.11243e+06	-0.237158	Saccharomyces paradoxus	YPS138
1	Spar_YPS138	4-aminobenzoate|anthranilate	0.302	1.1811e+06	-0.18172	Saccharomyces paradoxus	YPS138
1	Spar_YPS138	octanoate	0.31	2.68138e+07	-0.146247	Saccharomyces paradoxus	YPS138
1	Spar_YPS138	octanoate	0.307	3.39336e+07	0.0997434	Saccharomyces paradoxus	YPS138
1	Spar_YPS138	octanoate	0.302	2.70931e+07	-0.107879	Saccharomyces paradoxus	YPS138
1	Spar_YPS138	L-allysine|4-Acetamidobutanoate	0.31	1.20246e+06	-0.0341212	Saccharomyces paradoxus	YPS138
1	Spar_YPS138	L-allysine|4-Acetamidobutanoate	0.307	1.16634e+06	-0.0691448	Saccharomyces paradoxus	YPS138
1	Spar_YPS138	L-allysine|4-Acetamidobutanoate	0.302	997205	-0.233356	Saccharomyces paradoxus	YPS138
1	Spar_YPS138	2-oxoglutarate|dehydro-D-arabinono-1,4-lactone	0.31	9.94566e+06	-0.163362	Saccharomyces paradoxus	YPS138
1	Spar_YPS138	2-oxoglutarate|dehydro-D-arabinono-1,4-lactone	0.307	1.03677e+07	-0.126328	Saccharomyces paradoxus	YPS138
1	Spar_YPS138	2-oxoglutarate|dehydro-D-arabinono-1,4-lactone	0.302	9.0513e+06	-0.269664	Saccharomyces paradoxus	YPS138
1	Spar_YPS138	D-arabinono-1,4-lactone|2-hydroxyglutarate|(2R,3S)-3-methylmalate	0.31	4.79642e+07	-0.32864	Saccharomyces paradoxus	YPS138
1	Spar_YPS138	D-arabinono-1,4-lactone|2-hydroxyglutarate|(2R,3S)-3-methylmalate	0.307	4.6776e+07	-0.351895	Saccharomyces paradoxus	YPS138
1	Spar_YPS138	D-arabinono-1,4-lactone|2-hydroxyglutarate|(2R,3S)-3-methylmalate	0.302	4.42879e+07	-0.403503	Saccharomyces paradoxus	YPS138
1	Spar_YPS138	(2R,3R)-2,3-dihydroxy-3-methylpentanoate|(R)-mevalonate|(R)-pantoate	0.31	2.21469e+07	0.0494742	Saccharomyces paradoxus	YPS138
1	Spar_YPS138	(2R,3R)-2,3-dihydroxy-3-methylpentanoate|(R)-mevalonate|(R)-pantoate	0.307	2.21927e+07	0.0560863	Saccharomyces paradoxus	YPS138
1	Spar_YPS138	(2R,3R)-2,3-dihydroxy-3-methylpentanoate|(R)-mevalonate|(R)-pantoate	0.302	2.27686e+07	0.0892877	Saccharomyces paradoxus	YPS138
1	Spar_YPS138	D-arabinose|D-ribose|D-xylose|D-xylulose|L-arabinose|L-xylulose	0.31	3.03968e+06	0.10697	Saccharomyces paradoxus	YPS138
1	Spar_YPS138	D-arabinose|D-ribose|D-xylose|D-xylulose|L-arabinose|L-xylulose	0.307	2.75061e+06	-0.000865088	Saccharomyces paradoxus	YPS138
1	Spar_YPS138	D-arabinose|D-ribose|D-xylose|D-xylulose|L-arabinose|L-xylulose	0.302	2.63016e+06	-0.0588223	Saccharomyces paradoxus	YPS138
1	Spar_YPS138	2-isopropylmaleic acid	0.31	1.91901e+06	-0.486843	Saccharomyces paradoxus	YPS138
1	Spar_YPS138	2-isopropylmaleic acid	0.307	1.88697e+06	-0.501908	Saccharomyces paradoxus	YPS138
1	Spar_YPS138	2-isopropylmaleic acid	0.302	2.14075e+06	-0.372772	Saccharomyces paradoxus	YPS138
1	Spar_YPS138	2-oxoadipic acid	0.31	2.65731e+06	-0.0828492	Saccharomyces paradoxus	YPS138
1	Spar_YPS138	2-oxoadipic acid	0.307	2.34078e+06	-0.213241	Saccharomyces paradoxus	YPS138
1	Spar_YPS138	2-oxoadipic acid	0.302	2.51406e+06	-0.147757	Saccharomyces paradoxus	YPS138
1	Spar_YPS138	L-2-aminoadipate|O-acetyl-L-homoserine	0.31	4.30057e+06	-0.311045	Saccharomyces paradoxus	YPS138
1	Spar_YPS138	L-2-aminoadipate|O-acetyl-L-homoserine	0.307	4.62993e+06	-0.236901	Saccharomyces paradoxus	YPS138
1	Spar_YPS138	L-2-aminoadipate|O-acetyl-L-homoserine	0.302	3.83345e+06	-0.425094	Saccharomyces paradoxus	YPS138
1	Spar_YPS138	erythro-4-hydroxy-L-glutamic acid	0.31	1.04739e+06	-0.128383	Saccharomyces paradoxus	YPS138
1	Spar_YPS138	erythro-4-hydroxy-L-glutamic acid	0.307	1.08734e+06	-0.0939544	Saccharomyces paradoxus	YPS138
1	Spar_YPS138	erythro-4-hydroxy-L-glutamic acid	0.302	1.33693e+06	0.107674	Saccharomyces paradoxus	YPS138
1	Spar_YPS138	phosphoenolpyruvate	0.31	1.30594e+06	-0.0770298	Saccharomyces paradoxus	YPS138
1	Spar_YPS138	phosphoenolpyruvate	0.307	1.6185e+06	0.136491	Saccharomyces paradoxus	YPS138
1	Spar_YPS138	phosphoenolpyruvate	0.302	1.46521e+06	0.0352304	Saccharomyces paradoxus	YPS138
1	Spar_YPS138	dihydroxyacetone phosphate|glyceraldehyde 3-phosphate	0.31	6.08756e+07	-0.753493	Saccharomyces paradoxus	YPS138
1	Spar_YPS138	dihydroxyacetone phosphate|glyceraldehyde 3-phosphate	0.307	1.29472e+08	0.00740664	Saccharomyces paradoxus	YPS138
1	Spar_YPS138	dihydroxyacetone phosphate|glyceraldehyde 3-phosphate	0.302	9.77892e+07	-0.262809	Saccharomyces paradoxus	YPS138
1	Spar_YPS138	glycerol 3-phosphate|glycerol 1-phosphate|glycerol 2-phosphate(2-)	0.31	1.38267e+07	-0.214216	Saccharomyces paradoxus	YPS138
1	Spar_YPS138	glycerol 3-phosphate|glycerol 1-phosphate|glycerol 2-phosphate(2-)	0.307	1.70063e+07	-0.00644592	Saccharomyces paradoxus	YPS138
1	Spar_YPS138	glycerol 3-phosphate|glycerol 1-phosphate|glycerol 2-phosphate(2-)	0.302	1.30552e+07	-0.269533	Saccharomyces paradoxus	YPS138
1	Spar_YPS138	2-acetamido-5-oxopentanoate	0.31	1.03301e+07	0.162719	Saccharomyces paradoxus	YPS138
1	Spar_YPS138	2-acetamido-5-oxopentanoate	0.307	1.09798e+07	0.226711	Saccharomyces paradoxus	YPS138
1	Spar_YPS138	2-acetamido-5-oxopentanoate	0.302	1.03907e+07	0.176547	Saccharomyces paradoxus	YPS138
1	Spar_YPS138	cis-aconitate|trans-aconitate|dehydroascorbate	0.31	1.72108e+06	-0.117653	Saccharomyces paradoxus	YPS138
1	Spar_YPS138	cis-aconitate|trans-aconitate|dehydroascorbate	0.307	1.82563e+06	-0.0568052	Saccharomyces paradoxus	YPS138
1	Spar_YPS138	cis-aconitate|trans-aconitate|dehydroascorbate	0.302	2.12459e+06	0.0979805	Saccharomyces paradoxus	YPS138
1	Spar_YPS138	(2S)-2-isopropyl-3-oxosuccinate|shikimate	0.31	903976	0.00644393	Saccharomyces paradoxus	YPS138
1	Spar_YPS138	(2S)-2-isopropyl-3-oxosuccinate|shikimate	0.307	1.00603e+06	0.111926	Saccharomyces paradoxus	YPS138
1	Spar_YPS138	(2S)-2-isopropyl-3-oxosuccinate|shikimate	0.302	727824	-0.214246	Saccharomyces paradoxus	YPS138
1	Spar_YPS138	N(2)-acetyl-L-ornithine	0.31	7.63195e+06	-0.0790918	Saccharomyces paradoxus	YPS138
1	Spar_YPS138	N(2)-acetyl-L-ornithine	0.307	7.8542e+06	-0.0548476	Saccharomyces paradoxus	YPS138
1	Spar_YPS138	N(2)-acetyl-L-ornithine	0.302	6.77976e+06	-0.209388	Saccharomyces paradoxus	YPS138
1	Spar_YPS138	L-citrulline	0.31	9.7468e+07	0.397354	Saccharomyces paradoxus	YPS138
1	Spar_YPS138	L-citrulline	0.307	9.72124e+07	0.396408	Saccharomyces paradoxus	YPS138
1	Spar_YPS138	L-citrulline	0.302	9.22204e+07	0.346492	Saccharomyces paradoxus	YPS138
1	Spar_YPS138	N-carbamoyl-L-aspartate	0.31	1.41621e+06	-0.176086	Saccharomyces paradoxus	YPS138
1	Spar_YPS138	N-carbamoyl-L-aspartate	0.307	1.06146e+06	-0.469062	Saccharomyces paradoxus	YPS138
1	Spar_YPS138	N-carbamoyl-L-aspartate	0.302	1.22621e+06	-0.332518	Saccharomyces paradoxus	YPS138
1	Spar_YPS138	(2R,3S)-3-isopropylmalate|2-isopropylmalate	0.31	6.55097e+07	-0.15943	Saccharomyces paradoxus	YPS138
1	Spar_YPS138	(2R,3S)-3-isopropylmalate|2-isopropylmalate	0.307	7.77443e+07	0.0157641	Saccharomyces paradoxus	YPS138
1	Spar_YPS138	(2R,3S)-3-isopropylmalate|2-isopropylmalate	0.302	7.98296e+07	0.0488463	Saccharomyces paradoxus	YPS138
1	Spar_YPS138	3-(4-hydroxyphenyl)pyruvate	0.31	1.18731e+06	0.0323204	Saccharomyces paradoxus	YPS138
1	Spar_YPS138	3-(4-hydroxyphenyl)pyruvate	0.307	1.05239e+06	-0.0907768	Saccharomyces paradoxus	YPS138
1	Spar_YPS138	3-(4-hydroxyphenyl)pyruvate	0.302	836183	-0.324871	Saccharomyces paradoxus	YPS138
1	Spar_YPS138	D-fructose|D-galactose|D-glucose|D-mannose|L-sorbose|myo-inositol|alpha-D-Galactose|alpha-D-mannopyranose|beta-D-Glucose|alpha-D-Glucose|beta-D-Fructose|D-tagatose	0.31	7.1358e+07	0.0574694	Saccharomyces paradoxus	YPS138
1	Spar_YPS138	D-fructose|D-galactose|D-glucose|D-mannose|L-sorbose|myo-inositol|alpha-D-Galactose|alpha-D-mannopyranose|beta-D-Glucose|alpha-D-Glucose|beta-D-Fructose|D-tagatose	0.307	5.71971e+07	-0.170657	Saccharomyces paradoxus	YPS138
1	Spar_YPS138	D-fructose|D-galactose|D-glucose|D-mannose|L-sorbose|myo-inositol|alpha-D-Galactose|alpha-D-mannopyranose|beta-D-Glucose|alpha-D-Glucose|beta-D-Fructose|D-tagatose	0.302	6.12703e+07	-0.113401	Saccharomyces paradoxus	YPS138
1	Spar_YPS138	3-phospho-serine|O-phosphonatooxy-D-serine(2-)	0.31	2.51695e+06	-0.113012	Saccharomyces paradoxus	YPS138
1	Spar_YPS138	3-phospho-serine|O-phosphonatooxy-D-serine(2-)	0.307	2.87572e+06	0.0233373	Saccharomyces paradoxus	YPS138
1	Spar_YPS138	3-phospho-serine|O-phosphonatooxy-D-serine(2-)	0.302	2.69344e+06	-0.0369952	Saccharomyces paradoxus	YPS138
1	Spar_YPS138	2-phospho-D-glyceric acid|3-phosphonato-D-glycerate(3-)	0.31	2.69604e+07	-0.0204529	Saccharomyces paradoxus	YPS138
1	Spar_YPS138	2-phospho-D-glyceric acid|3-phosphonato-D-glycerate(3-)	0.307	3.43969e+07	0.224495	Saccharomyces paradoxus	YPS138
1	Spar_YPS138	2-phospho-D-glyceric acid|3-phosphonato-D-glycerate(3-)	0.302	2.64952e+07	-0.0342502	Saccharomyces paradoxus	YPS138
1	Spar_YPS138	(2E)-3-(methoxycarbonyl)pent-2-enedioic acid|but-1-ene-1,2,4-tricarboxylic acid	0.31	1.40078e+06	-0.286017	Saccharomyces paradoxus	YPS138
1	Spar_YPS138	(2E)-3-(methoxycarbonyl)pent-2-enedioic acid|but-1-ene-1,2,4-tricarboxylic acid	0.307	1.48975e+06	-0.225608	Saccharomyces paradoxus	YPS138
1	Spar_YPS138	(2E)-3-(methoxycarbonyl)pent-2-enedioic acid|but-1-ene-1,2,4-tricarboxylic acid	0.302	1.57407e+06	-0.172492	Saccharomyces paradoxus	YPS138
1	Spar_YPS138	N-acetyl-L-glutamate	0.31	3.08773e+07	-0.0481826	Saccharomyces paradoxus	YPS138
1	Spar_YPS138	N-acetyl-L-glutamate	0.307	3.22461e+07	-0.011512	Saccharomyces paradoxus	YPS138
1	Spar_YPS138	N-acetyl-L-glutamate	0.302	2.98646e+07	-0.0994127	Saccharomyces paradoxus	YPS138
1	Spar_YPS138	citrate|isocitrate	0.31	9.24927e+07	-0.213325	Saccharomyces paradoxus	YPS138
1	Spar_YPS138	citrate|isocitrate	0.307	1.3167e+08	0.143229	Saccharomyces paradoxus	YPS138
1	Spar_YPS138	citrate|isocitrate	0.302	1.14978e+08	0.0133232	Saccharomyces paradoxus	YPS138
1	Spar_YPS138	D-gluconate	0.31	2.33013e+06	-0.289613	Saccharomyces paradoxus	YPS138
1	Spar_YPS138	D-gluconate	0.307	3.07115e+06	-0.0132271	Saccharomyces paradoxus	YPS138
1	Spar_YPS138	D-gluconate	0.302	2.70923e+06	-0.138185	Saccharomyces paradoxus	YPS138
1	Spar_YPS138	O-phospho-L-homoserine|O-phospho-L-threonine	0.31	1.32327e+06	-0.195363	Saccharomyces paradoxus	YPS138
1	Spar_YPS138	O-phospho-L-homoserine|O-phospho-L-threonine	0.307	2.61792e+06	0.48761	Saccharomyces paradoxus	YPS138
1	Spar_YPS138	O-phospho-L-homoserine|O-phospho-L-threonine	0.302	1.77015e+06	0.0974603	Saccharomyces paradoxus	YPS138
1	Spar_YPS138	D-erythrose 4-phosphate	0.31	1.68885e+06	-0.043911	Saccharomyces paradoxus	YPS138
1	Spar_YPS138	D-erythrose 4-phosphate	0.307	2.1639e+06	0.206306	Saccharomyces paradoxus	YPS138
1	Spar_YPS138	D-erythrose 4-phosphate	0.302	1.88988e+06	0.0748402	Saccharomyces paradoxus	YPS138
1	Spar_YPS138	(2S,3R)-3-hydroxybutane-1,2,3-tricarboxylic acid|2-methylcitrate|homocitrate|homoisocitrate	0.31	3.34037e+07	-0.335917	Saccharomyces paradoxus	YPS138
1	Spar_YPS138	(2S,3R)-3-hydroxybutane-1,2,3-tricarboxylic acid|2-methylcitrate|homocitrate|homoisocitrate	0.307	3.56035e+07	-0.273271	Saccharomyces paradoxus	YPS138
1	Spar_YPS138	(2S,3R)-3-hydroxybutane-1,2,3-tricarboxylic acid|2-methylcitrate|homocitrate|homoisocitrate	0.302	3.79494e+07	-0.211343	Saccharomyces paradoxus	YPS138
1	Spar_YPS138	2-deoxy-D-ribose 5-phosphate	0.31	1.05544e+07	0.239738	Saccharomyces paradoxus	YPS138
1	Spar_YPS138	2-deoxy-D-ribose 5-phosphate	0.307	1.18529e+07	0.363387	Saccharomyces paradoxus	YPS138
1	Spar_YPS138	2-deoxy-D-ribose 5-phosphate	0.302	9.52704e+06	0.157653	Saccharomyces paradoxus	YPS138
1	Spar_YPS138	sn-glycero-3-phosphoethanolamine	0.31	9.16789e+06	0.242508	Saccharomyces paradoxus	YPS138
1	Spar_YPS138	sn-glycero-3-phosphoethanolamine	0.307	1.25279e+07	0.560772	Saccharomyces paradoxus	YPS138
[truncated: 48,274 more rows]

## Sheet: description_sheet
Sheet names	description
[truncated: 24 more rows]
