# Supplementary material for: The metabolic domestication syndrome of budding yeast
Source: Proc Natl Acad Sci U S A. 2024 Mar 8;121(11):e2313354121. doi: 10.1073/pnas.2313354121 (PMC10945815; doi:10.1073/pnas.2313354121)
Supplement: Supplementary file 4 — Dataset S03 (XLSX) [file pnas.2313354121.sd03.xlsx]

## Sheet: Strain-level data
Unique strain id used in the study	Species name	Population	Metabolite	Domesticated	OD	PQN normalized concentration (ln)	OD normalized concentration
Ksau_CBS14374T	Kazachstania saulgeensis	K. saulgeensis	Cis aconitate	NA	0.519	-3.99795	0.115945
Sarb_CBS10644	Saccharomyces arboricola	S. arboricola	Cis aconitate	NA	0.26	-4.37882	-0.405985
Scas_CBS4309	Saccharomyces castelli	S. castellii	Cis aconitate	NA	0.4265	-3.92905	0.124814
Scer_2187	Saccharomyces cerevisiae	S. cer. (Mediterranean oak)	Cis aconitate	0	0.4935	-4.23396	-0.154444
Scer_21_4_103	Saccharomyces cerevisiae	S. cer. (Mixed origin)	Cis aconitate	1	0.505	-4.05826	0.015006
Scer_A_9	Saccharomyces cerevisiae	S. cer. (Wine/European)	Cis aconitate	1	0.298	-3.52852	0.452536
Scer_BJ20	Saccharomyces cerevisiae	S. cer. (Far East Asia)	Cis aconitate	0	0.4735	-4.39407	-0.330189
Scer_B_17	Saccharomyces cerevisiae	S. cer. (Wine/European)	Cis aconitate	1	0.259	-3.45503	0.516127
Scer_CBS5155	Saccharomyces cerevisiae	S. cer. (Wine/European)	Cis aconitate	1	0.525	-3.57574	0.499625
Scer_CBS8291	Saccharomyces cerevisiae	S. cer. (Mixed origin)	Cis aconitate	1	0.4325	-3.8516	0.227914
Scer_CEY646	Saccharomyces cerevisiae	S. cer. (French Guiana human)	Cis aconitate	NA	0.227	-3.41002	0.554628
Scer_CEY649	Saccharomyces cerevisiae	S. cer. (French Guiana human)	Cis aconitate	NA	0.3585	-3.91505	0.105393
Scer_CEY651	Saccharomyces cerevisiae	S. cer. (French Guiana human)	Cis aconitate	NA	0.32	-4.4209	-0.394146
Scer_CLIB1411	Saccharomyces cerevisiae	S. cer. (Asian fermentation)	Cis aconitate	1	0.57	-3.86881	0.283631
Scer_CLIB551	Saccharomyces cerevisiae	S. cer. (French dairy)	Cis aconitate	1	0.3105	-3.69126	0.306731
Scer_CLIB561	Saccharomyces cerevisiae	S. cer. (French dairy)	Cis aconitate	1	0.18	-3.78422	0.145781
Scer_CLIB630	Saccharomyces cerevisiae	S. cer. (French dairy)	Cis aconitate	1	0.3455	-3.85854	0.17539
Scer_CLQCA_20_156	Saccharomyces cerevisiae	S. cer. (Ecuadorean)	Cis aconitate	0	0.574	-4.12298	0.0257449
Scer_CLQCA_20_221	Saccharomyces cerevisiae	S. cer. (Ecuadorean)	Cis aconitate	0	0.558	-4.10383	-0.0120769
Scer_CLQCA_20_259	Saccharomyces cerevisiae	S. cer. (Ecuadorean)	Cis aconitate	0	0.5195	-4.36454	-0.226335
Scer_DJ74	Saccharomyces cerevisiae	S. cer. (African palm wine)	Cis aconitate	1	0.492	-3.94795	0.14459
Scer_Dji2_2A_a_	Saccharomyces cerevisiae	S. cer. (African palm wine)	Cis aconitate	1	0.546	-4.16906	-0.0236535
Scer_EM14S01_3B	Saccharomyces cerevisiae	S. cer. (Taiwanese)	Cis aconitate	0	0.4235	-4.2864	-0.229552
Scer_EN14S01	Saccharomyces cerevisiae	S. cer. (Taiwanese)	Cis aconitate	0	0.4825	-4.18297	-0.118046
Scer_EXF_6761	Saccharomyces cerevisiae	S. cer. (Wine/European)	Cis aconitate	1	0.429	-3.76272	0.296993
Scer_EXF_7197	Saccharomyces cerevisiae	S. cer. (Mediterranean oak)	Cis aconitate	0	0.4685	-4.44843	-0.341573
Scer_GE14S01_7B	Saccharomyces cerevisiae	S. cer. (Taiwanese)	Cis aconitate	0	0.3985	-4.35607	-0.312239
Scer_HE007	Saccharomyces cerevisiae	S. cer. (French Guiana human)	Cis aconitate	NA	0.2465	-4.12045	-0.167787
Scer_HN10	Saccharomyces cerevisiae	S. cer. (CHNIII)	Cis aconitate	0	0.432	-4.34953	-0.316637
Scer_HN15	Saccharomyces cerevisiae	S. cer. (CHNV)	Cis aconitate	0	0.442	-4.37072	-0.256046
Scer_HN16	Saccharomyces cerevisiae	S. cer. (CHNV)	Cis aconitate	0	0.5175	-4.16119	-0.0527702
Scer_HN19	Saccharomyces cerevisiae	S. cer. (CHNIII)	Cis aconitate	0	0.4715	-4.47996	-0.398101
Scer_HN6	Saccharomyces cerevisiae	S. cer. (CHNI)	Cis aconitate	0	0.499	-4.32616	-0.229977
Scer_K15	Saccharomyces cerevisiae	S. cer. (Sake)	Cis aconitate	1	0.466	-3.74327	0.340411
Scer_K5	Saccharomyces cerevisiae	S. cer. (Sake)	Cis aconitate	1	0.4705	-3.87863	0.215209
Scer_Ksc40_8A	Saccharomyces cerevisiae	S. cer. (Far East Asia)	Cis aconitate	0	0.546	-4.20544	-0.102229
Scer_L1528	Saccharomyces cerevisiae	S. cer. (Wine/European)	Cis aconitate	1	0.3875	-3.53603	0.487748
Scer_Lib51	Saccharomyces cerevisiae	S. cer. (Wine/European)	Cis aconitate	1	0.2345	-3.44813	0.511564
Scer_M5	Saccharomyces cerevisiae	S. cer. (Wine/European)	Cis aconitate	1	0.264	-3.99381	0.0640074
Scer_MAJ_G	Saccharomyces cerevisiae	S. cer. (African beer)	Cis aconitate	1	0.4475	-3.75292	0.316432
Scer_N34_2_4_a_	Saccharomyces cerevisiae	S. cer. (African beer)	Cis aconitate	1	0.1885	-3.64295	0.311535
Scer_N51_1A	Saccharomyces cerevisiae	S. cer. (Far East Asia)	Cis aconitate	0	0.4805	-4.29176	-0.210944
Scer_RIB0005	Saccharomyces cerevisiae	S. cer. (Sake)	Cis aconitate	1	0.4315	-3.83406	0.237096
Scer_SGB1	Saccharomyces cerevisiae	S. cer. (Asian fermentation)	Cis aconitate	1	0.601	-3.57438	0.574939
Scer_SX1	Saccharomyces cerevisiae	S. cer. (CHNII)	Cis aconitate	0	0.4585	-4.25081	-0.189531
Scer_SX3	Saccharomyces cerevisiae	S. cer. (CHNII)	Cis aconitate	0	0.3415	-4.1888	-0.176887
Scer_UWOPS03_429_1	Saccharomyces cerevisiae	S. cer. (Malaysian)	Cis aconitate	0	0.485	-4.52924	-0.452848
Scer_UWOPS03_459_1	Saccharomyces cerevisiae	S. cer. (Malaysian)	Cis aconitate	0	0.464	-4.47047	-0.426121
Scer_UWOPS03_461_4	Saccharomyces cerevisiae	S. cer. (Malaysian)	Cis aconitate	0	0.517	-4.44016	-0.355809
Scer_UWOPS05_227_2	Saccharomyces cerevisiae	S. cer. (Malaysian)	Cis aconitate	0	0.471	-4.26495	-0.162775
Scer_UWOPS83_883_2	Saccharomyces cerevisiae	S. cer. (Mixed origin)	Cis aconitate	1	0.5175	-3.98525	0.098941
Scer_VL5	Saccharomyces cerevisiae	S. cer. (Asian fermentation)	Cis aconitate	1	0.465	-3.70673	0.371741
Scer_Y5	Saccharomyces cerevisiae	S. cer. (African palm wine)	Cis aconitate	1	0.3585	-3.98131	0.0784526
Scer_YJM1418	Saccharomyces cerevisiae	S. cer. (Far East Asia)	Cis aconitate	0	0.4495	-4.15855	-0.100581
Scer_YPS128	Saccharomyces cerevisiae	S. cer. (North American oak)	Cis aconitate	0	0.4845	-4.1989	-0.131979
Scer_YPS141	Saccharomyces cerevisiae	S. cer. (North American oak)	Cis aconitate	0	0.5425	-4.09073	-0.00310645
Scer_YPS154	Saccharomyces cerevisiae	S. cer. (North American oak)	Cis aconitate	0	0.4845	-4.29875	-0.172612
Scer_YPS163	Saccharomyces cerevisiae	S. cer. (North American oak)	Cis aconitate	0	0.5485	-4.19949	-0.0792505
Scer_ZP_567	Saccharomyces cerevisiae	S. cer. (Mediterranean oak)	Cis aconitate	0	0.399	-4.20108	-0.156992
Scer__03	Saccharomyces cerevisiae	S. cer. (Mixed origin)	Cis aconitate	1	0.4835	-4.11847	-0.0303635
Seub_CBS12357	Saccharomyces eubayanus	S. eubayanus	Cis aconitate	NA	0.4325	-4.35731	-0.269983
Sjur_D5088	Saccharomyces jurei	S. jurei	Cis aconitate	NA	0.365	-3.92452	0.105769
Skud_IFO1803	Saccharomyces kudriavzevii	S. kudriavzevii	Cis aconitate	NA	0.3945	-4.17729	-0.144923
Smik_IFO1815	Saccharomyces mikatae	S. mikatae	Cis aconitate	NA	0.387	-4.22652	-0.195971
Spar_A12	Saccharomyces paradoxus	S. par. (American)	Cis aconitate	NA	0.3465	-4.39526	-0.390244
Spar_IFO1804	Saccharomyces paradoxus	S. par. (Asian)	Cis aconitate	NA	0.49	-4.31138	-0.208948
Spar_N43	Saccharomyces paradoxus	S. par. (Asian)	Cis aconitate	NA	0.4265	-4.20119	-0.142775
Spar_N44	Saccharomyces paradoxus	S. par. (Asian)	Cis aconitate	NA	0.5315	-4.15767	-0.0711197
Spar_N45	Saccharomyces paradoxus	S. par. (Asian)	Cis aconitate	NA	0.4635	-3.97251	0.0645449
Spar_Q62_5	Saccharomyces paradoxus	S. par. (European)	Cis aconitate	NA	0.3965	-4.27269	-0.244449
Spar_Q74_4	Saccharomyces paradoxus	S. par. (European)	Cis aconitate	NA	0.508	-4.11076	-0.00754645
Spar_UFRJ50816	Saccharomyces paradoxus	S. par. (American)	Cis aconitate	NA	0.4075	-4.2198	-0.145617
Spar_YPS138	Saccharomyces paradoxus	S. par. (American)	Cis aconitate	NA	0.447	-3.97918	0.0893511
Spar_Z1_1	Saccharomyces paradoxus	S. par. (European)	Cis aconitate	NA	0.253	-4.04449	-0.0634355
Suva_PJS_9	Saccharomyces uvarum	S. uvarum	Cis aconitate	NA	0.376	-3.94285	0.0880661
Ksau_CBS14374T	Kazachstania saulgeensis	K. saulgeensis	Citric acid	NA	0.519	1.01112	-0.243703
Sarb_CBS10644	Saccharomyces arboricola	S. arboricola	Citric acid	NA	0.26	0.924752	-0.138373
Scas_CBS4309	Saccharomyces castelli	S. castellii	Citric acid	NA	0.4265	0.9896	-0.15194
Scer_2187	Saccharomyces cerevisiae	S. cer. (Mediterranean oak)	Citric acid	0	0.4935	1.24605	0.0613409
Scer_21_4_103	Saccharomyces cerevisiae	S. cer. (Mixed origin)	Citric acid	1	0.505	1.09548	-0.0958358
Scer_A_9	Saccharomyces cerevisiae	S. cer. (Wine/European)	Citric acid	1	0.298	1.16805	0.0701175
Scer_BJ20	Saccharomyces cerevisiae	S. cer. (Far East Asia)	Citric acid	0	0.4735	0.956222	-0.212177
Scer_B_17	Saccharomyces cerevisiae	S. cer. (Wine/European)	Citric acid	1	0.259	1.29183	0.220005
Scer_CBS5155	Saccharomyces cerevisiae	S. cer. (Wine/European)	Citric acid	1	0.525	1.4143	0.192637
Scer_CBS8291	Saccharomyces cerevisiae	S. cer. (Mixed origin)	Citric acid	1	0.4325	0.993847	-0.178344
Scer_CEY646	Saccharomyces cerevisiae	S. cer. (French Guiana human)	Citric acid	NA	0.227	1.09742	0.0454839
Scer_CEY649	Saccharomyces cerevisiae	S. cer. (French Guiana human)	Citric acid	NA	0.3585	0.932259	-0.189792
Scer_CEY651	Saccharomyces cerevisiae	S. cer. (French Guiana human)	Citric acid	NA	0.32	0.583992	-0.54328
Scer_CLIB1411	Saccharomyces cerevisiae	S. cer. (Asian fermentation)	Citric acid	1	0.57	1.26976	0.028618
Scer_CLIB551	Saccharomyces cerevisiae	S. cer. (French dairy)	Citric acid	1	0.3105	1.54055	0.446839
Scer_CLIB561	Saccharomyces cerevisiae	S. cer. (French dairy)	Citric acid	1	0.18	1.56449	0.51703
Scer_CLIB630	Saccharomyces cerevisiae	S. cer. (French dairy)	Citric acid	1	0.3455	1.89159	0.76929
Scer_CLQCA_20_156	Saccharomyces cerevisiae	S. cer. (Ecuadorean)	Citric acid	0	0.574	1.39507	0.143984
Scer_CLQCA_20_221	Saccharomyces cerevisiae	S. cer. (Ecuadorean)	Citric acid	0	0.558	1.43047	0.187945
Scer_CLQCA_20_259	Saccharomyces cerevisiae	S. cer. (Ecuadorean)	Citric acid	0	0.5195	1.10777	-0.112239
Scer_DJ74	Saccharomyces cerevisiae	S. cer. (African palm wine)	Citric acid	1	0.492	0.929293	-0.258397
Scer_Dji2_2A_a_	Saccharomyces cerevisiae	S. cer. (African palm wine)	Citric acid	1	0.546	1.75513	0.544817
Scer_EM14S01_3B	Saccharomyces cerevisiae	S. cer. (Taiwanese)	Citric acid	0	0.4235	1.09498	-0.0357416
Scer_EN14S01	Saccharomyces cerevisiae	S. cer. (Taiwanese)	Citric acid	0	0.4825	1.24178	0.0419074
Scer_EXF_6761	Saccharomyces cerevisiae	S. cer. (Wine/European)	Citric acid	1	0.429	1.30073	0.129853
Scer_EXF_7197	Saccharomyces cerevisiae	S. cer. (Mediterranean oak)	Citric acid	0	0.4685	1.17749	-0.0201495
Scer_GE14S01_7B	Saccharomyces cerevisiae	S. cer. (Taiwanese)	Citric acid	0	0.3985	0.956459	-0.181007
Scer_HE007	Saccharomyces cerevisiae	S. cer. (French Guiana human)	Citric acid	NA	0.2465	0.856682	-0.211168
Scer_HN10	Saccharomyces cerevisiae	S. cer. (CHNIII)	Citric acid	0	0.432	1.26745	0.110094
Scer_HN15	Saccharomyces cerevisiae	S. cer. (CHNV)	Citric acid	0	0.442	1.2126	0.0578327
Scer_HN16	Saccharomyces cerevisiae	S. cer. (CHNV)	Citric acid	0	0.5175	1.27053	0.0502749
Scer_HN19	Saccharomyces cerevisiae	S. cer. (CHNIII)	Citric acid	0	0.4715	1.08301	-0.106175
Scer_HN6	Saccharomyces cerevisiae	S. cer. (CHNI)	Citric acid	0	0.499	0.956858	-0.253562
Scer_K15	Saccharomyces cerevisiae	S. cer. (Sake)	Citric acid	1	0.466	1.81836	0.65514
Scer_K5	Saccharomyces cerevisiae	S. cer. (Sake)	Citric acid	1	0.4705	1.57724	0.403969
Scer_Ksc40_8A	Saccharomyces cerevisiae	S. cer. (Far East Asia)	Citric acid	0	0.546	1.38001	0.169198
Scer_L1528	Saccharomyces cerevisiae	S. cer. (Wine/European)	Citric acid	1	0.3875	1.20349	0.0525994
Scer_Lib51	Saccharomyces cerevisiae	S. cer. (Wine/European)	Citric acid	1	0.2345	1.13741	0.0931768
Scer_M5	Saccharomyces cerevisiae	S. cer. (Wine/European)	Citric acid	1	0.264	0.923828	-0.203844
Scer_MAJ_G	Saccharomyces cerevisiae	S. cer. (African beer)	Citric acid	1	0.4475	0.985896	-0.154305
Scer_N34_2_4_a_	Saccharomyces cerevisiae	S. cer. (African beer)	Citric acid	1	0.1885	1.76658	0.733542
Scer_N51_1A	Saccharomyces cerevisiae	S. cer. (Far East Asia)	Citric acid	0	0.4805	1.12096	-0.0694604
Scer_RIB0005	Saccharomyces cerevisiae	S. cer. (Sake)	Citric acid	1	0.4315	1.38131	0.215179
Scer_SGB1	Saccharomyces cerevisiae	S. cer. (Asian fermentation)	Citric acid	1	0.601	1.44795	0.203853
Scer_SX1	Saccharomyces cerevisiae	S. cer. (CHNII)	Citric acid	0	0.4585	1.24121	0.0739079
Scer_SX3	Saccharomyces cerevisiae	S. cer. (CHNII)	Citric acid	0	0.3415	0.931388	-0.188674
Scer_UWOPS03_429_1	Saccharomyces cerevisiae	S. cer. (Malaysian)	Citric acid	0	0.485	0.966682	-0.213051
Scer_UWOPS03_459_1	Saccharomyces cerevisiae	S. cer. (Malaysian)	Citric acid	0	0.464	0.958342	-0.196328
Scer_UWOPS03_461_4	Saccharomyces cerevisiae	S. cer. (Malaysian)	Citric acid	0	0.517	0.940434	-0.255957
Scer_UWOPS05_227_2	Saccharomyces cerevisiae	S. cer. (Malaysian)	Citric acid	0	0.471	1.0616	-0.13156
Scer_UWOPS83_883_2	Saccharomyces cerevisiae	S. cer. (Mixed origin)	Citric acid	1	0.5175	1.36148	0.16484
Scer_VL5	Saccharomyces cerevisiae	S. cer. (Asian fermentation)	Citric acid	1	0.465	1.37574	0.205207
Scer_Y5	Saccharomyces cerevisiae	S. cer. (African palm wine)	Citric acid	1	0.3585	1.27914	0.125266
Scer_YJM1418	Saccharomyces cerevisiae	S. cer. (Far East Asia)	Citric acid	0	0.4495	1.07237	-0.102637
Scer_YPS128	Saccharomyces cerevisiae	S. cer. (North American oak)	Citric acid	0	0.4845	1.2057	0.0254651
Scer_YPS141	Saccharomyces cerevisiae	S. cer. (North American oak)	Citric acid	0	0.5425	1.31938	0.0921503
Scer_YPS154	Saccharomyces cerevisiae	S. cer. (North American oak)	Citric acid	0	0.4845	1.24253	0.0483317
Scer_YPS163	Saccharomyces cerevisiae	S. cer. (North American oak)	Citric acid	0	0.5485	1.28968	0.0776252
Scer_ZP_567	Saccharomyces cerevisiae	S. cer. (Mediterranean oak)	Citric acid	0	0.399	1.19638	0.0723418
Scer__03	Saccharomyces cerevisiae	S. cer. (Mixed origin)	Citric acid	1	0.4835	0.877727	-0.316427
Seub_CBS12357	Saccharomyces eubayanus	S. eubayanus	Citric acid	NA	0.4325	1.14727	-0.0317158
Sjur_D5088	Saccharomyces jurei	S. jurei	Citric acid	NA	0.365	1.40356	0.284241
Skud_IFO1803	Saccharomyces kudriavzevii	S. kudriavzevii	Citric acid	NA	0.3945	1.40246	0.244123
Smik_IFO1815	Saccharomyces mikatae	S. mikatae	Citric acid	NA	0.387	1.22272	0.124288
Spar_A12	Saccharomyces paradoxus	S. par. (American)	Citric acid	NA	0.3465	0.836568	-0.264975
Spar_IFO1804	Saccharomyces paradoxus	S. par. (Asian)	Citric acid	NA	0.49	1.10178	-0.0916291
Spar_N43	Saccharomyces paradoxus	S. par. (Asian)	Citric acid	NA	0.4265	0.897911	-0.253478
Spar_N44	Saccharomyces paradoxus	S. par. (Asian)	Citric acid	NA	0.5315	1.06581	-0.138288
Spar_N45	Saccharomyces paradoxus	S. par. (Asian)	Citric acid	NA	0.4635	0.92684	-0.204161
Spar_Q62_5	Saccharomyces paradoxus	S. par. (European)	Citric acid	NA	0.3965	0.998744	-0.117589
Spar_Q74_4	Saccharomyces paradoxus	S. par. (European)	Citric acid	NA	0.508	1.29926	0.107343
Spar_UFRJ50816	Saccharomyces paradoxus	S. par. (American)	Citric acid	NA	0.4075	1.11578	-0.026158
Spar_YPS138	Saccharomyces paradoxus	S. par. (American)	Citric acid	NA	0.447	1.36728	0.181334
Spar_Z1_1	Saccharomyces paradoxus	S. par. (European)	Citric acid	NA	0.253	1.01643	-0.0611197
Suva_PJS_9	Saccharomyces uvarum	S. uvarum	Citric acid	NA	0.376	0.695881	-0.394345
Ksau_CBS14374T	Kazachstania saulgeensis	K. saulgeensis	Fumaric acid	NA	0.519	-0.671498	0.699736
Sarb_CBS10644	Saccharomyces arboricola	S. arboricola	Fumaric acid	NA	0.26	-1.18478	0.133794
Scas_CBS4309	Saccharomyces castelli	S. castellii	Fumaric acid	NA	0.4265	-1.46076	-0.114479
Scer_2187	Saccharomyces cerevisiae	S. cer. (Mediterranean oak)	Fumaric acid	0	0.4935	-1.3819	-0.024881
Scer_21_4_103	Saccharomyces cerevisiae	S. cer. (Mixed origin)	Fumaric acid	1	0.505	-1.54739	-0.188475
Scer_A_9	Saccharomyces cerevisiae	S. cer. (Wine/European)	Fumaric acid	1	0.298	-1.35724	-0.0324147
Scer_BJ20	Saccharomyces cerevisiae	S. cer. (Far East Asia)	Fumaric acid	0	0.4735	-1.40868	-0.0609691
Scer_B_17	Saccharomyces cerevisiae	S. cer. (Wine/European)	Fumaric acid	1	0.259	-1.57602	-0.255222
Scer_CBS5155	Saccharomyces cerevisiae	S. cer. (Wine/European)	Fumaric acid	1	0.525	-1.37653	-0.0137509
Scer_CBS8291	Saccharomyces cerevisiae	S. cer. (Mixed origin)	Fumaric acid	1	0.4325	-1.2862	0.0713965
Scer_CEY646	Saccharomyces cerevisiae	S. cer. (French Guiana human)	Fumaric acid	NA	0.227	-1.67343	-0.360369
Scer_CEY649	Saccharomyces cerevisiae	S. cer. (French Guiana human)	Fumaric acid	NA	0.3585	-1.21889	0.116398
Scer_CEY651	Saccharomyces cerevisiae	S. cer. (French Guiana human)	Fumaric acid	NA	0.32	-0.79734	0.531112
Scer_CLIB1411	Saccharomyces cerevisiae	S. cer. (Asian fermentation)	Fumaric acid	1	0.57	-1.28882	0.0816183
Scer_CLIB551	Saccharomyces cerevisiae	S. cer. (French dairy)	Fumaric acid	1	0.3105	-1.60439	-0.266722
Scer_CLIB561	Saccharomyces cerevisiae	S. cer. (French dairy)	Fumaric acid	1	0.18	-1.77173	-0.463039
Scer_CLIB630	Saccharomyces cerevisiae	S. cer. (French dairy)	Fumaric acid	1	0.3455	-1.65915	-0.32839
Scer_CLQCA_20_156	Saccharomyces cerevisiae	S. cer. (Ecuadorean)	Fumaric acid	0	0.574	-1.55994	-0.187691
Scer_CLQCA_20_221	Saccharomyces cerevisiae	S. cer. (Ecuadorean)	Fumaric acid	0	0.558	-1.55407	-0.182812
Scer_CLQCA_20_259	Saccharomyces cerevisiae	S. cer. (Ecuadorean)	Fumaric acid	0	0.5195	-1.31797	0.0501557
Scer_DJ74	Saccharomyces cerevisiae	S. cer. (African palm wine)	Fumaric acid	1	0.492	-1.66157	-0.305459
Scer_Dji2_2A_a_	Saccharomyces cerevisiae	S. cer. (African palm wine)	Fumaric acid	1	0.546	-1.65318	-0.281938
Scer_EM14S01_3B	Saccharomyces cerevisiae	S. cer. (Taiwanese)	Fumaric acid	0	0.4235	-1.75012	-0.404625
Scer_EN14S01	Saccharomyces cerevisiae	S. cer. (Taiwanese)	Fumaric acid	0	0.4825	-1.43908	-0.0748217
Scer_EXF_6761	Saccharomyces cerevisiae	S. cer. (Wine/European)	Fumaric acid	1	0.429	-1.45731	-0.11272
Scer_EXF_7197	Saccharomyces cerevisiae	S. cer. (Mediterranean oak)	Fumaric acid	0	0.4685	-1.53526	-0.178491
Scer_GE14S01_7B	Saccharomyces cerevisiae	S. cer. (Taiwanese)	Fumaric acid	0	0.3985	-1.67858	-0.340574
Scer_HE007	Saccharomyces cerevisiae	S. cer. (French Guiana human)	Fumaric acid	NA	0.2465	-0.827009	0.488271
Scer_HN10	Saccharomyces cerevisiae	S. cer. (CHNIII)	Fumaric acid	0	0.432	-1.5662	-0.218236
Scer_HN15	Saccharomyces cerevisiae	S. cer. (CHNV)	Fumaric acid	0	0.442	-1.34326	0.0205028
Scer_HN16	Saccharomyces cerevisiae	S. cer. (CHNV)	Fumaric acid	0	0.5175	-1.27516	0.0737881
Scer_HN19	Saccharomyces cerevisiae	S. cer. (CHNIII)	Fumaric acid	0	0.4715	-1.35591	-0.0014485
Scer_HN6	Saccharomyces cerevisiae	S. cer. (CHNI)	Fumaric acid	0	0.499	-1.22176	0.134527
Scer_K15	Saccharomyces cerevisiae	S. cer. (Sake)	Fumaric acid	1	0.466	-1.10172	0.246583
Scer_K5	Saccharomyces cerevisiae	S. cer. (Sake)	Fumaric acid	1	0.4705	-1.12297	0.23158
Scer_Ksc40_8A	Saccharomyces cerevisiae	S. cer. (Far East Asia)	Fumaric acid	0	0.546	-1.52794	-0.167792
Scer_L1528	Saccharomyces cerevisiae	S. cer. (Wine/European)	Fumaric acid	1	0.3875	-1.62907	-0.294032
Scer_Lib51	Saccharomyces cerevisiae	S. cer. (Wine/European)	Fumaric acid	1	0.2345	-1.53515	-0.220777
Scer_M5	Saccharomyces cerevisiae	S. cer. (Wine/European)	Fumaric acid	1	0.264	-1.3422	-0.0147408
Scer_MAJ_G	Saccharomyces cerevisiae	S. cer. (African beer)	Fumaric acid	1	0.4475	-1.24695	0.0977146
Scer_N34_2_4_a_	Saccharomyces cerevisiae	S. cer. (African beer)	Fumaric acid	1	0.1885	-2.22829	-0.914331
Scer_N51_1A	Saccharomyces cerevisiae	S. cer. (Far East Asia)	Fumaric acid	0	0.4805	-1.41548	-0.0565722
Scer_RIB0005	Saccharomyces cerevisiae	S. cer. (Sake)	Fumaric acid	1	0.4315	-1.15132	0.204871
Scer_SGB1	Saccharomyces cerevisiae	S. cer. (Asian fermentation)	Fumaric acid	1	0.601	-1.46708	-0.0861861
Scer_SX1	Saccharomyces cerevisiae	S. cer. (CHNII)	Fumaric acid	0	0.4585	-1.33419	0.0213473
Scer_SX3	Saccharomyces cerevisiae	S. cer. (CHNII)	Fumaric acid	0	0.3415	-0.916932	0.415142
Scer_UWOPS03_429_1	Saccharomyces cerevisiae	S. cer. (Malaysian)	Fumaric acid	0	0.485	-1.09555	0.259824
Scer_UWOPS03_459_1	Saccharomyces cerevisiae	S. cer. (Malaysian)	Fumaric acid	0	0.464	-1.05958	0.291595
Scer_UWOPS03_461_4	Saccharomyces cerevisiae	S. cer. (Malaysian)	Fumaric acid	0	0.517	-0.971737	0.389149
Scer_UWOPS05_227_2	Saccharomyces cerevisiae	S. cer. (Malaysian)	Fumaric acid	0	0.471	-1.46363	-0.107269
Scer_UWOPS83_883_2	Saccharomyces cerevisiae	S. cer. (Mixed origin)	Fumaric acid	1	0.5175	-1.32518	0.0403942
Scer_VL5	Saccharomyces cerevisiae	S. cer. (Asian fermentation)	Fumaric acid	1	0.465	-1.13416	0.213722
Scer_Y5	Saccharomyces cerevisiae	S. cer. (African palm wine)	Fumaric acid	1	0.3585	-1.00154	0.342716
Scer_YJM1418	Saccharomyces cerevisiae	S. cer. (Far East Asia)	Fumaric acid	0	0.4495	-1.42725	-0.0830792
Scer_YPS128	Saccharomyces cerevisiae	S. cer. (North American oak)	Fumaric acid	0	0.4845	-1.47024	-0.110256
Scer_YPS141	Saccharomyces cerevisiae	S. cer. (North American oak)	Fumaric acid	0	0.5425	-1.39617	-0.0309989
Scer_YPS154	Saccharomyces cerevisiae	S. cer. (North American oak)	Fumaric acid	0	0.4845	-1.32986	0.0320956
Scer_YPS163	Saccharomyces cerevisiae	S. cer. (North American oak)	Fumaric acid	0	0.5485	-1.51225	-0.148725
Scer_ZP_567	Saccharomyces cerevisiae	S. cer. (Mediterranean oak)	Fumaric acid	0	0.399	-0.913444	0.428014
Scer__03	Saccharomyces cerevisiae	S. cer. (Mixed origin)	Fumaric acid	1	0.4835	-1.20121	0.15894
Seub_CBS12357	Saccharomyces eubayanus	S. eubayanus	Fumaric acid	NA	0.4325	-1.15715	0.188592
Sjur_D5088	Saccharomyces jurei	S. jurei	Fumaric acid	NA	0.365	-1.46041	-0.120431
Skud_IFO1803	Saccharomyces kudriavzevii	S. kudriavzevii	Fumaric acid	NA	0.3945	-1.57343	-0.222749
Smik_IFO1815	Saccharomyces mikatae	S. mikatae	Fumaric acid	NA	0.387	-1.35789	-0.0184046
Spar_A12	Saccharomyces paradoxus	S. par. (American)	Fumaric acid	NA	0.3465	-1.04594	0.283171
Spar_IFO1804	Saccharomyces paradoxus	S. par. (Asian)	Fumaric acid	NA	0.49	-1.23011	0.124603
Spar_N43	Saccharomyces paradoxus	S. par. (Asian)	Fumaric acid	NA	0.4265	-1.25103	0.101873
Spar_N44	Saccharomyces paradoxus	S. par. (Asian)	Fumaric acid	NA	0.5315	-1.1891	0.182732
Spar_N45	Saccharomyces paradoxus	S. par. (Asian)	Fumaric acid	NA	0.4635	-1.29176	0.060317
Spar_Q62_5	Saccharomyces paradoxus	S. par. (European)	Fumaric acid	NA	0.3965	-1.26803	0.0730218
Spar_Q74_4	Saccharomyces paradoxus	S. par. (European)	Fumaric acid	NA	0.508	-1.30965	0.0445638
Spar_UFRJ50816	Saccharomyces paradoxus	S. par. (American)	Fumaric acid	NA	0.4075	-1.14025	0.207131
Spar_YPS138	Saccharomyces paradoxus	S. par. (American)	Fumaric acid	NA	0.447	-1.41577	-0.0738974
Spar_Z1_1	Saccharomyces paradoxus	S. par. (European)	Fumaric acid	NA	0.253	-1.1246	0.19694
Suva_PJS_9	Saccharomyces uvarum	S. uvarum	Fumaric acid	NA	0.376	-1.34892	-0.0152844
Ksau_CBS14374T	Kazachstania saulgeensis	K. saulgeensis	Isocitric acid	NA	0.519	-0.224579	-0.336743
Sarb_CBS10644	Saccharomyces arboricola	S. arboricola	Isocitric acid	NA	0.26	0.0407347	-0.186842
Scas_CBS4309	Saccharomyces castelli	S. castellii	Isocitric acid	NA	0.4265	0.0770698	-0.0416322
Scer_2187	Saccharomyces cerevisiae	S. cer. (Mediterranean oak)	Isocitric acid	0	0.4935	-0.0479483	-0.156593
Scer_21_4_103	Saccharomyces cerevisiae	S. cer. (Mixed origin)	Isocitric acid	1	0.505	0.0979155	-0.010422
Scer_A_9	Saccharomyces cerevisiae	S. cer. (Wine/European)	Isocitric acid	1	0.298	-0.0627319	-0.271402
Scer_BJ20	Saccharomyces cerevisiae	S. cer. (Far East Asia)	Isocitric acid	0	0.4735	0.147244	0.0272852
Scer_B_17	Saccharomyces cerevisiae	S. cer. (Wine/European)	Isocitric acid	1	0.259	0.234489	-0.00569148
Scer_CBS5155	Saccharomyces cerevisiae	S. cer. (Wine/European)	Isocitric acid	1	0.525	-0.0127926	-0.0789737
Scer_CBS8291	Saccharomyces cerevisiae	S. cer. (Mixed origin)	Isocitric acid	1	0.4325	0.405316	0.265995
Scer_CEY646	Saccharomyces cerevisiae	S. cer. (French Guiana human)	Isocitric acid	NA	0.227	0.175827	-0.0668362
Scer_CEY649	Saccharomyces cerevisiae	S. cer. (French Guiana human)	Isocitric acid	NA	0.3585	0.121186	-0.0369925
Scer_CEY651	Saccharomyces cerevisiae	S. cer. (French Guiana human)	Isocitric acid	NA	0.32	-0.534251	-0.730146
Scer_CLIB1411	Saccharomyces cerevisiae	S. cer. (Asian fermentation)	Isocitric acid	1	0.57	-0.00253751	-0.0834941
Scer_CLIB551	Saccharomyces cerevisiae	S. cer. (French dairy)	Isocitric acid	1	0.3105	0.540927	0.341763
Scer_CLIB561	Saccharomyces cerevisiae	S. cer. (French dairy)	Isocitric acid	1	0.18	0.573725	0.306168
Scer_CLIB630	Saccharomyces cerevisiae	S. cer. (French dairy)	Isocitric acid	1	0.3455	0.52129	0.332435
Scer_CLQCA_20_156	Saccharomyces cerevisiae	S. cer. (Ecuadorean)	Isocitric acid	0	0.574	0.326319	0.249859
Scer_CLQCA_20_221	Saccharomyces cerevisiae	S. cer. (Ecuadorean)	Isocitric acid	0	0.558	0.194314	0.118106
Scer_CLQCA_20_259	Saccharomyces cerevisiae	S. cer. (Ecuadorean)	Isocitric acid	0	0.5195	0.27236	0.18565
Scer_DJ74	Saccharomyces cerevisiae	S. cer. (African palm wine)	Isocitric acid	1	0.492	0.158679	0.0492802
Scer_Dji2_2A_a_	Saccharomyces cerevisiae	S. cer. (African palm wine)	Isocitric acid	1	0.546	0.117969	0.0210341
Scer_EM14S01_3B	Saccharomyces cerevisiae	S. cer. (Taiwanese)	Isocitric acid	0	0.4235	0.388373	0.230446
Scer_EN14S01	Saccharomyces cerevisiae	S. cer. (Taiwanese)	Isocitric acid	0	0.4825	0.154477	0.0392954
Scer_EXF_6761	Saccharomyces cerevisiae	S. cer. (Wine/European)	Isocitric acid	1	0.429	-0.0753032	-0.180427
Scer_EXF_7197	Saccharomyces cerevisiae	S. cer. (Mediterranean oak)	Isocitric acid	0	0.4685	-0.0424549	-0.1595
Scer_GE14S01_7B	Saccharomyces cerevisiae	S. cer. (Taiwanese)	Isocitric acid	0	0.3985	0.620053	0.46738
Scer_HE007	Saccharomyces cerevisiae	S. cer. (French Guiana human)	Isocitric acid	NA	0.2465	-0.17246	-0.397019
Scer_HN10	Saccharomyces cerevisiae	S. cer. (CHNIII)	Isocitric acid	0	0.432	0.262779	0.126476
Scer_HN15	Saccharomyces cerevisiae	S. cer. (CHNV)	Isocitric acid	0	0.442	0.193697	0.0839883
Scer_HN16	Saccharomyces cerevisiae	S. cer. (CHNV)	Isocitric acid	0	0.5175	-0.0522833	-0.148392
Scer_HN19	Saccharomyces cerevisiae	S. cer. (CHNIII)	Isocitric acid	0	0.4715	0.0831671	-0.0217895
Scer_HN6	Saccharomyces cerevisiae	S. cer. (CHNI)	Isocitric acid	0	0.499	0.256269	0.175712
Scer_K15	Saccharomyces cerevisiae	S. cer. (Sake)	Isocitric acid	1	0.466	-0.246534	-0.368002
Scer_K5	Saccharomyces cerevisiae	S. cer. (Sake)	Isocitric acid	1	0.4705	-0.0550096	-0.177986
Scer_Ksc40_8A	Saccharomyces cerevisiae	S. cer. (Far East Asia)	Isocitric acid	0	0.546	-0.0192026	-0.0903845
Scer_L1528	Saccharomyces cerevisiae	S. cer. (Wine/European)	Isocitric acid	1	0.3875	0.211432	0.0494821
Scer_Lib51	Saccharomyces cerevisiae	S. cer. (Wine/European)	Isocitric acid	1	0.2345	-0.0533399	-0.296795
Scer_M5	Saccharomyces cerevisiae	S. cer. (Wine/European)	Isocitric acid	1	0.264	-0.0861776	-0.24699
Scer_MAJ_G	Saccharomyces cerevisiae	S. cer. (African beer)	Isocitric acid	1	0.4475	0.363055	0.231278
Scer_N34_2_4_a_	Saccharomyces cerevisiae	S. cer. (African beer)	Isocitric acid	1	0.1885	0.698012	0.44477
Scer_N51_1A	Saccharomyces cerevisiae	S. cer. (Far East Asia)	Isocitric acid	0	0.4805	-0.00225675	-0.129759
Scer_RIB0005	Saccharomyces cerevisiae	S. cer. (Sake)	Isocitric acid	1	0.4315	-0.122829	-0.255863
Scer_SGB1	Saccharomyces cerevisiae	S. cer. (Asian fermentation)	Isocitric acid	1	0.601	0.0190052	0.00792077
Scer_SX1	Saccharomyces cerevisiae	S. cer. (CHNII)	Isocitric acid	0	0.4585	0.21616	0.105542
Scer_SX3	Saccharomyces cerevisiae	S. cer. (CHNII)	Isocitric acid	0	0.3415	0.0593807	-0.140014
Scer_UWOPS03_429_1	Saccharomyces cerevisiae	S. cer. (Malaysian)	Isocitric acid	0	0.485	-0.118135	-0.209681
Scer_UWOPS03_459_1	Saccharomyces cerevisiae	S. cer. (Malaysian)	Isocitric acid	0	0.464	-0.226135	-0.329736
Scer_UWOPS03_461_4	Saccharomyces cerevisiae	S. cer. (Malaysian)	Isocitric acid	0	0.517	-0.285415	-0.35015
Scer_UWOPS05_227_2	Saccharomyces cerevisiae	S. cer. (Malaysian)	Isocitric acid	0	0.471	0.248407	0.146095
Scer_UWOPS83_883_2	Saccharomyces cerevisiae	S. cer. (Mixed origin)	Isocitric acid	1	0.5175	0.0529224	-0.0295719
Scer_VL5	Saccharomyces cerevisiae	S. cer. (Asian fermentation)	Isocitric acid	1	0.465	-0.0374119	-0.160388
Scer_Y5	Saccharomyces cerevisiae	S. cer. (African palm wine)	Isocitric acid	1	0.3585	0.475098	0.322665
Scer_YJM1418	Saccharomyces cerevisiae	S. cer. (Far East Asia)	Isocitric acid	0	0.4495	0.283273	0.162559
Scer_YPS128	Saccharomyces cerevisiae	S. cer. (North American oak)	Isocitric acid	0	0.4845	0.0401594	-0.0514156
Scer_YPS141	Saccharomyces cerevisiae	S. cer. (North American oak)	Isocitric acid	0	0.5425	0.217003	0.133
Scer_YPS154	Saccharomyces cerevisiae	S. cer. (North American oak)	Isocitric acid	0	0.4845	0.111366	0.00543137
Scer_YPS163	Saccharomyces cerevisiae	S. cer. (North American oak)	Isocitric acid	0	0.5485	0.194721	0.105941
Scer_ZP_567	Saccharomyces cerevisiae	S. cer. (Mediterranean oak)	Isocitric acid	0	0.399	0.309432	0.139435
Scer__03	Saccharomyces cerevisiae	S. cer. (Mixed origin)	Isocitric acid	1	0.4835	0.0128905	-0.0947473
Seub_CBS12357	Saccharomyces eubayanus	S. eubayanus	Isocitric acid	NA	0.4325	-0.105476	-0.252591
Sjur_D5088	Saccharomyces jurei	S. jurei	Isocitric acid	NA	0.365	0.449786	0.275635
Skud_IFO1803	Saccharomyces kudriavzevii	S. kudriavzevii	Isocitric acid	NA	0.3945	0.285521	0.158968
Smik_IFO1815	Saccharomyces mikatae	S. mikatae	Isocitric acid	NA	0.387	0.0374009	-0.119772
Spar_A12	Saccharomyces paradoxus	S. par. (American)	Isocitric acid	NA	0.3465	0.075577	-0.10322
Spar_IFO1804	Saccharomyces paradoxus	S. par. (Asian)	Isocitric acid	NA	0.49	0.0917118	-0.0186927
Spar_N43	Saccharomyces paradoxus	S. par. (Asian)	Isocitric acid	NA	0.4265	0.158354	0.000383234
Spar_N44	Saccharomyces paradoxus	S. par. (Asian)	Isocitric acid	NA	0.5315	0.265767	0.150585
Spar_N45	Saccharomyces paradoxus	S. par. (Asian)	Isocitric acid	NA	0.4635	0.158337	0.0685505
Spar_Q62_5	Saccharomyces paradoxus	S. par. (European)	Isocitric acid	NA	0.3965	0.0955298	-0.0586257
Spar_Q74_4	Saccharomyces paradoxus	S. par. (European)	Isocitric acid	NA	0.508	0.340954	0.244952
Spar_UFRJ50816	Saccharomyces paradoxus	S. par. (American)	Isocitric acid	NA	0.4075	0.498617	0.342702
Spar_YPS138	Saccharomyces paradoxus	S. par. (American)	Isocitric acid	NA	0.447	0.576225	0.431875
Spar_Z1_1	Saccharomyces paradoxus	S. par. (European)	Isocitric acid	NA	0.253	0.222662	0.0056458
Suva_PJS_9	Saccharomyces uvarum	S. uvarum	Isocitric acid	NA	0.376	-0.191083	-0.334678
Ksau_CBS14374T	Kazachstania saulgeensis	K. saulgeensis	Malic acid	NA	0.519	2.27726	0.332907
Sarb_CBS10644	Saccharomyces arboricola	S. arboricola	Malic acid	NA	0.26	2.42379	0.209989
Scas_CBS4309	Saccharomyces castelli	S. castellii	Malic acid	NA	0.4265	2.05471	-0.0305408
Scer_2187	Saccharomyces cerevisiae	S. cer. (Mediterranean oak)	Malic acid	0	0.4935	2.08602	0.0582586
Scer_21_4_103	Saccharomyces cerevisiae	S. cer. (Mixed origin)	Malic acid	1	0.505	1.98846	-0.0301796
Scer_A_9	Saccharomyces cerevisiae	S. cer. (Wine/European)	Malic acid	1	0.298	1.91532	-0.265088
Scer_BJ20	Saccharomyces cerevisiae	S. cer. (Far East Asia)	Malic acid	0	0.4735	2.04996	0.00577967
Scer_B_17	Saccharomyces cerevisiae	S. cer. (Wine/European)	Malic acid	1	0.259	1.94607	-0.267737
Scer_CBS5155	Saccharomyces cerevisiae	S. cer. (Wine/European)	Malic acid	1	0.525	1.85664	-0.169221
Scer_CBS8291	Saccharomyces cerevisiae	S. cer. (Mixed origin)	Malic acid	1	0.4325	1.95928	-0.11185
Scer_CEY646	Saccharomyces cerevisiae	S. cer. (French Guiana human)	Malic acid	NA	0.227	1.93471	-0.304481
Scer_CEY649	Saccharomyces cerevisiae	S. cer. (French Guiana human)	Malic acid	NA	0.3585	2.03986	-0.0926277
Scer_CEY651	Saccharomyces cerevisiae	S. cer. (French Guiana human)	Malic acid	NA	0.32	2.54132	0.375906
Scer_CLIB1411	Saccharomyces cerevisiae	S. cer. (Asian fermentation)	Malic acid	1	0.57	1.77781	-0.185295
Scer_CLIB551	Saccharomyces cerevisiae	S. cer. (French dairy)	Malic acid	1	0.3105	1.81586	-0.336511
Scer_CLIB561	Saccharomyces cerevisiae	S. cer. (French dairy)	Malic acid	1	0.18	1.78312	-0.476383
Scer_CLIB630	Saccharomyces cerevisiae	S. cer. (French dairy)	Malic acid	1	0.3455	1.82456	-0.293643
Scer_CLQCA_20_156	Saccharomyces cerevisiae	S. cer. (Ecuadorean)	Malic acid	0	0.574	1.84293	-0.11145
Scer_CLQCA_20_221	Saccharomyces cerevisiae	S. cer. (Ecuadorean)	Malic acid	0	0.558	1.80219	-0.142167
Scer_CLQCA_20_259	Saccharomyces cerevisiae	S. cer. (Ecuadorean)	Malic acid	0	0.5195	2.09353	0.119317
Scer_DJ74	Saccharomyces cerevisiae	S. cer. (African palm wine)	Malic acid	1	0.492	1.91569	-0.116433
Scer_Dji2_2A_a_	Saccharomyces cerevisiae	S. cer. (African palm wine)	Malic acid	1	0.546	1.71601	-0.257134
Scer_EM14S01_3B	Saccharomyces cerevisiae	S. cer. (Taiwanese)	Malic acid	0	0.4235	1.94424	-0.139055
Scer_EN14S01	Saccharomyces cerevisiae	S. cer. (Taiwanese)	Malic acid	0	0.4825	1.99241	-0.0893037
Scer_EXF_6761	Saccharomyces cerevisiae	S. cer. (Wine/European)	Malic acid	1	0.429	1.91661	-0.171048
Scer_EXF_7197	Saccharomyces cerevisiae	S. cer. (Mediterranean oak)	Malic acid	0	0.4685	2.0697	0.0605806
Scer_GE14S01_7B	Saccharomyces cerevisiae	S. cer. (Taiwanese)	Malic acid	0	0.3985	1.983	-0.120134
Scer_HE007	Saccharomyces cerevisiae	S. cer. (French Guiana human)	Malic acid	NA	0.2465	2.42128	0.202912
Scer_HN10	Saccharomyces cerevisiae	S. cer. (CHNIII)	Malic acid	0	0.432	2.05031	-0.021091
Scer_HN15	Saccharomyces cerevisiae	S. cer. (CHNV)	Malic acid	0	0.442	1.99985	-0.0624391
Scer_HN16	Saccharomyces cerevisiae	S. cer. (CHNV)	Malic acid	0	0.5175	2.07038	0.0790307
Scer_HN19	Saccharomyces cerevisiae	S. cer. (CHNIII)	Malic acid	0	0.4715	2.16591	0.120692
Scer_HN6	Saccharomyces cerevisiae	S. cer. (CHNI)	Malic acid	0	0.499	2.17155	0.162486
Scer_K15	Saccharomyces cerevisiae	S. cer. (Sake)	Malic acid	1	0.466	2.00048	-0.0475099
Scer_K5	Saccharomyces cerevisiae	S. cer. (Sake)	Malic acid	1	0.4705	2.05214	0.0231994
Scer_Ksc40_8A	Saccharomyces cerevisiae	S. cer. (Far East Asia)	Malic acid	0	0.546	1.96544	0.0324781
Scer_L1528	Saccharomyces cerevisiae	S. cer. (Wine/European)	Malic acid	1	0.3875	1.82046	-0.291395
Scer_Lib51	Saccharomyces cerevisiae	S. cer. (Wine/European)	Malic acid	1	0.2345	1.89899	-0.33425
Scer_M5	Saccharomyces cerevisiae	S. cer. (Wine/European)	Malic acid	1	0.264	2.19129	0.0409505
Scer_MAJ_G	Saccharomyces cerevisiae	S. cer. (African beer)	Malic acid	1	0.4475	1.8833	-0.203966
Scer_N34_2_4_a_	Saccharomyces cerevisiae	S. cer. (African beer)	Malic acid	1	0.1885	1.16584	-1.0813
Scer_N51_1A	Saccharomyces cerevisiae	S. cer. (Far East Asia)	Malic acid	0	0.4805	2.10817	0.0788221
Scer_RIB0005	Saccharomyces cerevisiae	S. cer. (Sake)	Malic acid	1	0.4315	2.00844	-0.0232892
Scer_SGB1	Saccharomyces cerevisiae	S. cer. (Asian fermentation)	Malic acid	1	0.601	1.74454	-0.197938
Scer_SX1	Saccharomyces cerevisiae	S. cer. (CHNII)	Malic acid	0	0.4585	2.15476	0.0972837
Scer_SX3	Saccharomyces cerevisiae	S. cer. (CHNII)	Malic acid	0	0.3415	2.43688	0.264575
Scer_UWOPS03_429_1	Saccharomyces cerevisiae	S. cer. (Malaysian)	Malic acid	0	0.485	2.24322	0.22656
Scer_UWOPS03_459_1	Saccharomyces cerevisiae	S. cer. (Malaysian)	Malic acid	0	0.464	2.32065	0.264722
Scer_UWOPS03_461_4	Saccharomyces cerevisiae	S. cer. (Malaysian)	Malic acid	0	0.517	2.28653	0.277407
Scer_UWOPS05_227_2	Saccharomyces cerevisiae	S. cer. (Malaysian)	Malic acid	0	0.471	2.03682	0.00588715
Scer_UWOPS83_883_2	Saccharomyces cerevisiae	S. cer. (Mixed origin)	Malic acid	1	0.5175	2.00992	0.0234078
Scer_VL5	Saccharomyces cerevisiae	S. cer. (Asian fermentation)	Malic acid	1	0.465	1.88252	-0.158727
Scer_Y5	Saccharomyces cerevisiae	S. cer. (African palm wine)	Malic acid	1	0.3585	2.15836	0.0406824
Scer_YJM1418	Saccharomyces cerevisiae	S. cer. (Far East Asia)	Malic acid	0	0.4495	2.06922	0.00654898
Scer_YPS128	Saccharomyces cerevisiae	S. cer. (North American oak)	Malic acid	0	0.4845	2.0782	0.0432957
Scer_YPS141	Saccharomyces cerevisiae	S. cer. (North American oak)	Malic acid	0	0.5425	1.94761	-0.0412812
Scer_YPS154	Saccharomyces cerevisiae	S. cer. (North American oak)	Malic acid	0	0.4845	2.07236	0.0624317
Scer_YPS163	Saccharomyces cerevisiae	S. cer. (North American oak)	Malic acid	0	0.5485	1.99634	-8.4771e-05
Scer_ZP_567	Saccharomyces cerevisiae	S. cer. (Mediterranean oak)	Malic acid	0	0.399	2.34412	0.219571
Scer__03	Saccharomyces cerevisiae	S. cer. (Mixed origin)	Malic acid	1	0.4835	2.08292	0.0702276
Seub_CBS12357	Saccharomyces eubayanus	S. eubayanus	Malic acid	NA	0.4325	2.15163	0.0683344
Sjur_D5088	Saccharomyces jurei	S. jurei	Malic acid	NA	0.365	1.87887	-0.239951
Skud_IFO1803	Saccharomyces kudriavzevii	S. kudriavzevii	Malic acid	NA	0.3945	2.03633	-0.13439
Smik_IFO1815	Saccharomyces mikatae	S. mikatae	Malic acid	NA	0.387	2.09666	-0.0266971
Spar_A12	Saccharomyces paradoxus	S. par. (American)	Malic acid	NA	0.3465	2.43429	0.289908
Spar_IFO1804	Saccharomyces paradoxus	S. par. (Asian)	Malic acid	NA	0.49	2.11048	0.0882712
Spar_N43	Saccharomyces paradoxus	S. par. (Asian)	Malic acid	NA	0.4265	2.11181	0.0401108
Spar_N44	Saccharomyces paradoxus	S. par. (Asian)	Malic acid	NA	0.5315	1.95838	-0.0105578
Spar_N45	Saccharomyces paradoxus	S. par. (Asian)	Malic acid	NA	0.4635	2.06255	0.0309327
Spar_Q62_5	Saccharomyces paradoxus	S. par. (European)	Malic acid	NA	0.3965	2.19452	0.0898002
Spar_Q74_4	Saccharomyces paradoxus	S. par. (European)	Malic acid	NA	0.508	2.05868	0.0424228
Spar_UFRJ50816	Saccharomyces paradoxus	S. par. (American)	Malic acid	NA	0.4075	2.29666	0.200672
Spar_YPS138	Saccharomyces paradoxus	S. par. (American)	Malic acid	NA	0.447	1.987	-0.0541196
Spar_Z1_1	Saccharomyces paradoxus	S. par. (European)	Malic acid	NA	0.253	2.413	0.214275
Suva_PJS_9	Saccharomyces uvarum	S. uvarum	Malic acid	NA	0.376	2.20066	0.0602436
Ksau_CBS14374T	Kazachstania saulgeensis	K. saulgeensis	Pyruvate	NA	0.519	3.13055	-0.220633
Sarb_CBS10644	Saccharomyces arboricola	S. arboricola	Pyruvate	NA	0.26	3.47452	-0.0355904
Scas_CBS4309	Saccharomyces castelli	S. castellii	Pyruvate	NA	0.4265	3.5603	0.157683
Scer_2187	Saccharomyces cerevisiae	S. cer. (Mediterranean oak)	Pyruvate	0	0.4935	3.65487	0.266688
Scer_21_4_103	Saccharomyces cerevisiae	S. cer. (Mixed origin)	Pyruvate	1	0.505	3.66559	0.270994
Scer_A_9	Saccharomyces cerevisiae	S. cer. (Wine/European)	Pyruvate	1	0.298	3.28845	-0.19479
Scer_BJ20	Saccharomyces cerevisiae	S. cer. (Far East Asia)	Pyruvate	0	0.4735	3.68579	0.299752
Scer_B_17	Saccharomyces cerevisiae	S. cer. (Wine/European)	Pyruvate	1	0.259	3.4659	-0.0295041
Scer_CBS5155	Saccharomyces cerevisiae	S. cer. (Wine/European)	Pyruvate	1	0.525	2.89851	-0.474984
Scer_CBS8291	Saccharomyces cerevisiae	S. cer. (Mixed origin)	Pyruvate	1	0.4325	2.6647	-0.723478
Scer_CEY646	Saccharomyces cerevisiae	S. cer. (French Guiana human)	Pyruvate	NA	0.227	3.60529	0.0994664
Scer_CEY649	Saccharomyces cerevisiae	S. cer. (French Guiana human)	Pyruvate	NA	0.3585	3.1074	-0.356718
Scer_CEY651	Saccharomyces cerevisiae	S. cer. (French Guiana human)	Pyruvate	NA	0.32	3.48815	0.052378
Scer_CLIB1411	Saccharomyces cerevisiae	S. cer. (Asian fermentation)	Pyruvate	1	0.57	2.85801	-0.47242
Scer_CLIB551	Saccharomyces cerevisiae	S. cer. (French dairy)	Pyruvate	1	0.3105	3.31275	-0.159122
Scer_CLIB561	Saccharomyces cerevisiae	S. cer. (French dairy)	Pyruvate	1	0.18	3.74249	0.211528
Scer_CLIB630	Saccharomyces cerevisiae	S. cer. (French dairy)	Pyruvate	1	0.3455	3.09366	-0.341314
Scer_CLQCA_20_156	Saccharomyces cerevisiae	S. cer. (Ecuadorean)	Pyruvate	0	0.574	3.40259	0.0372237
Scer_CLQCA_20_221	Saccharomyces cerevisiae	S. cer. (Ecuadorean)	Pyruvate	0	0.558	3.41808	0.0424657
Scer_CLQCA_20_259	Saccharomyces cerevisiae	S. cer. (Ecuadorean)	Pyruvate	0	0.5195	3.63067	0.292753
Scer_DJ74	Saccharomyces cerevisiae	S. cer. (African palm wine)	Pyruvate	1	0.492	3.48614	0.133231
Scer_Dji2_2A_a_	Saccharomyces cerevisiae	S. cer. (African palm wine)	Pyruvate	1	0.546	2.89592	-0.450552
Scer_EM14S01_3B	Saccharomyces cerevisiae	S. cer. (Taiwanese)	Pyruvate	0	0.4235	3.84029	0.397031
Scer_EN14S01	Saccharomyces cerevisiae	S. cer. (Taiwanese)	Pyruvate	0	0.4825	3.42893	0.0712275
Scer_EXF_6761	Saccharomyces cerevisiae	S. cer. (Wine/European)	Pyruvate	1	0.429	3.2635	-0.144996
Scer_EXF_7197	Saccharomyces cerevisiae	S. cer. (Mediterranean oak)	Pyruvate	0	0.4685	3.75028	0.37461
Scer_GE14S01_7B	Saccharomyces cerevisiae	S. cer. (Taiwanese)	Pyruvate	0	0.3985	3.81493	0.383667
Scer_HE007	Saccharomyces cerevisiae	S. cer. (French Guiana human)	Pyruvate	NA	0.2465	3.2737	-0.22514
Scer_HN10	Saccharomyces cerevisiae	S. cer. (CHNIII)	Pyruvate	0	0.432	3.66662	0.230579
Scer_HN15	Saccharomyces cerevisiae	S. cer. (CHNV)	Pyruvate	0	0.442	3.55965	0.175322
Scer_HN16	Saccharomyces cerevisiae	S. cer. (CHNV)	Pyruvate	0	0.5175	3.56496	0.206461
Scer_HN19	Saccharomyces cerevisiae	S. cer. (CHNIII)	Pyruvate	0	0.4715	3.64489	0.262538
Scer_HN6	Saccharomyces cerevisiae	S. cer. (CHNI)	Pyruvate	0	0.499	3.56997	0.231612
Scer_K15	Saccharomyces cerevisiae	S. cer. (Sake)	Pyruvate	1	0.466	2.86053	-0.528404
Scer_K5	Saccharomyces cerevisiae	S. cer. (Sake)	Pyruvate	1	0.4705	2.84677	-0.529648
Scer_Ksc40_8A	Saccharomyces cerevisiae	S. cer. (Far East Asia)	Pyruvate	0	0.546	3.57252	0.208676
Scer_L1528	Saccharomyces cerevisiae	S. cer. (Wine/European)	Pyruvate	1	0.3875	3.20079	-0.209582
Scer_Lib51	Saccharomyces cerevisiae	S. cer. (Wine/European)	Pyruvate	1	0.2345	3.64298	0.130516
Scer_M5	Saccharomyces cerevisiae	S. cer. (Wine/European)	Pyruvate	1	0.264	3.65593	0.160111
Scer_MAJ_G	Saccharomyces cerevisiae	S. cer. (African beer)	Pyruvate	1	0.4475	3.04036	-0.381505
Scer_N34_2_4_a_	Saccharomyces cerevisiae	S. cer. (African beer)	Pyruvate	1	0.1885	3.66095	0.135833
Scer_N51_1A	Saccharomyces cerevisiae	S. cer. (Far East Asia)	Pyruvate	0	0.4805	3.72927	0.348308
Scer_RIB0005	Saccharomyces cerevisiae	S. cer. (Sake)	Pyruvate	1	0.4315	2.99618	-0.410987
Scer_SGB1	Saccharomyces cerevisiae	S. cer. (Asian fermentation)	Pyruvate	1	0.601	2.72472	-0.56977
Scer_SX1	Saccharomyces cerevisiae	S. cer. (CHNII)	Pyruvate	0	0.4585	3.54517	0.160106
Scer_SX3	Saccharomyces cerevisiae	S. cer. (CHNII)	Pyruvate	0	0.3415	3.68652	0.203362
Scer_UWOPS03_429_1	Saccharomyces cerevisiae	S. cer. (Malaysian)	Pyruvate	0	0.485	3.54489	0.188044
Scer_UWOPS03_459_1	Saccharomyces cerevisiae	S. cer. (Malaysian)	Pyruvate	0	0.464	3.60743	0.214691
Scer_UWOPS03_461_4	Saccharomyces cerevisiae	S. cer. (Malaysian)	Pyruvate	0	0.517	3.58491	0.199295
Scer_UWOPS05_227_2	Saccharomyces cerevisiae	S. cer. (Malaysian)	Pyruvate	0	0.471	3.60765	0.231502
Scer_UWOPS83_883_2	Saccharomyces cerevisiae	S. cer. (Mixed origin)	Pyruvate	1	0.5175	3.12516	-0.239058
Scer_VL5	Saccharomyces cerevisiae	S. cer. (Asian fermentation)	Pyruvate	1	0.465	2.85301	-0.531695
Scer_Y5	Saccharomyces cerevisiae	S. cer. (African palm wine)	Pyruvate	1	0.3585	3.14537	-0.270084
Scer_YJM1418	Saccharomyces cerevisiae	S. cer. (Far East Asia)	Pyruvate	0	0.4495	3.62156	0.203438
Scer_YPS128	Saccharomyces cerevisiae	S. cer. (North American oak)	Pyruvate	0	0.4845	3.59563	0.19168
Scer_YPS141	Saccharomyces cerevisiae	S. cer. (North American oak)	Pyruvate	0	0.5425	3.39284	0.00813807
Scer_YPS154	Saccharomyces cerevisiae	S. cer. (North American oak)	Pyruvate	0	0.4845	3.46339	0.0834051
Scer_YPS163	Saccharomyces cerevisiae	S. cer. (North American oak)	Pyruvate	0	0.5485	3.43116	0.0927102
Scer_ZP_567	Saccharomyces cerevisiae	S. cer. (Mediterranean oak)	Pyruvate	0	0.399	3.3087	-0.111569
Scer__03	Saccharomyces cerevisiae	S. cer. (Mixed origin)	Pyruvate	1	0.4835	3.79998	0.391747
Seub_CBS12357	Saccharomyces eubayanus	S. eubayanus	Pyruvate	NA	0.4325	3.23364	-0.183419
Sjur_D5088	Saccharomyces jurei	S. jurei	Pyruvate	NA	0.365	3.08958	-0.380958
Skud_IFO1803	Saccharomyces kudriavzevii	S. kudriavzevii	Pyruvate	NA	0.3945	3.33647	-0.0581302
Smik_IFO1815	Saccharomyces mikatae	S. mikatae	Pyruvate	NA	0.387	3.28522	-0.153359
Spar_A12	Saccharomyces paradoxus	S. par. (American)	Pyruvate	NA	0.3465	3.65974	0.195085
Spar_IFO1804	Saccharomyces paradoxus	S. par. (Asian)	Pyruvate	NA	0.49	3.34682	-0.0172907
Spar_N43	Saccharomyces paradoxus	S. par. (Asian)	Pyruvate	NA	0.4265	3.34632	-0.0733577
Spar_N44	Saccharomyces paradoxus	S. par. (Asian)	Pyruvate	NA	0.5315	3.0986	-0.275269
Spar_N45	Saccharomyces paradoxus	S. par. (Asian)	Pyruvate	NA	0.4635	3.48064	0.0488723
Spar_Q62_5	Saccharomyces paradoxus	S. par. (European)	Pyruvate	NA	0.3965	3.56622	0.125699
Spar_Q74_4	Saccharomyces paradoxus	S. par. (European)	Pyruvate	NA	0.508	3.23199	-0.13186
Spar_UFRJ50816	Saccharomyces paradoxus	S. par. (American)	Pyruvate	NA	0.4075	3.46026	0.0402628
Spar_YPS138	Saccharomyces paradoxus	S. par. (American)	Pyruvate	NA	0.447	3.21295	-0.206481
Spar_Z1_1	Saccharomyces paradoxus	S. par. (European)	Pyruvate	NA	0.253	3.39014	-0.112631
Suva_PJS_9	Saccharomyces uvarum	S. uvarum	Pyruvate	NA	0.376	3.4625	0.0109466
Ksau_CBS14374T	Kazachstania saulgeensis	K. saulgeensis	apha ketoglutaricacid	NA	0.519	0.547881	-0.0849061
Sarb_CBS10644	Saccharomyces arboricola	S. arboricola	apha ketoglutaricacid	NA	0.26	0.76051	0.178547
Scas_CBS4309	Saccharomyces castelli	S. castellii	apha ketoglutaricacid	NA	0.4265	0.6808	0.0660912
Scer_2187	Saccharomyces cerevisiae	S. cer. (Mediterranean oak)	apha ketoglutaricacid	0	0.4935	0.569197	-0.0532363
Scer_21_4_103	Saccharomyces cerevisiae	S. cer. (Mixed origin)	apha ketoglutaricacid	1	0.505	0.311478	-0.305618
Scer_A_9	Saccharomyces cerevisiae	S. cer. (Wine/European)	apha ketoglutaricacid	1	0.298	0.768495	0.191762
Scer_BJ20	Saccharomyces cerevisiae	S. cer. (Far East Asia)	apha ketoglutaricacid	0	0.4735	0.45414	-0.157158
Scer_B_17	Saccharomyces cerevisiae	S. cer. (Wine/European)	apha ketoglutaricacid	1	0.259	0.657497	0.103732
Scer_CBS5155	Saccharomyces cerevisiae	S. cer. (Wine/European)	apha ketoglutaricacid	1	0.525	0.754435	0.13455
Scer_CBS8291	Saccharomyces cerevisiae	S. cer. (Mixed origin)	apha ketoglutaricacid	1	0.4325	1.23287	0.630332
Scer_CEY646	Saccharomyces cerevisiae	S. cer. (French Guiana human)	apha ketoglutaricacid	NA	0.227	0.851783	0.289832
Scer_CEY649	Saccharomyces cerevisiae	S. cer. (French Guiana human)	apha ketoglutaricacid	NA	0.3585	0.833427	0.24703
Scer_CEY651	Saccharomyces cerevisiae	S. cer. (French Guiana human)	apha ketoglutaricacid	NA	0.32	0.731412	0.158204
Scer_CLIB1411	Saccharomyces cerevisiae	S. cer. (Asian fermentation)	apha ketoglutaricacid	1	0.57	1.04524	0.410226
Scer_CLIB551	Saccharomyces cerevisiae	S. cer. (French dairy)	apha ketoglutaricacid	1	0.3105	0.46486	-0.109939
Scer_CLIB561	Saccharomyces cerevisiae	S. cer. (French dairy)	apha ketoglutaricacid	1	0.18	-0.0641239	-0.614364
Scer_CLIB630	Saccharomyces cerevisiae	S. cer. (French dairy)	apha ketoglutaricacid	1	0.3455	-0.260783	-0.853206
Scer_CLQCA_20_156	Saccharomyces cerevisiae	S. cer. (Ecuadorean)	apha ketoglutaricacid	0	0.574	0.583979	-0.0627933
Scer_CLQCA_20_221	Saccharomyces cerevisiae	S. cer. (Ecuadorean)	apha ketoglutaricacid	0	0.558	0.415166	-0.220918
Scer_CLQCA_20_259	Saccharomyces cerevisiae	S. cer. (Ecuadorean)	apha ketoglutaricacid	0	0.5195	0.745643	0.124112
Scer_DJ74	Saccharomyces cerevisiae	S. cer. (African palm wine)	apha ketoglutaricacid	1	0.492	0.970258	0.353389
Scer_Dji2_2A_a_	Saccharomyces cerevisiae	S. cer. (African palm wine)	apha ketoglutaricacid	1	0.546	0.455168	-0.169897
Scer_EM14S01_3B	Saccharomyces cerevisiae	S. cer. (Taiwanese)	apha ketoglutaricacid	0	0.4235	0.279077	-0.307889
Scer_EN14S01	Saccharomyces cerevisiae	S. cer. (Taiwanese)	apha ketoglutaricacid	0	0.4825	0.353904	-0.272515
Scer_EXF_6761	Saccharomyces cerevisiae	S. cer. (Wine/European)	apha ketoglutaricacid	1	0.429	1.03829	0.420289
Scer_EXF_7197	Saccharomyces cerevisiae	S. cer. (Mediterranean oak)	apha ketoglutaricacid	0	0.4685	0.78682	0.170747
Scer_GE14S01_7B	Saccharomyces cerevisiae	S. cer. (Taiwanese)	apha ketoglutaricacid	0	0.3985	0.440962	-0.15851
Scer_HE007	Saccharomyces cerevisiae	S. cer. (French Guiana human)	apha ketoglutaricacid	NA	0.2465	0.770267	0.206269
Scer_HN10	Saccharomyces cerevisiae	S. cer. (CHNIII)	apha ketoglutaricacid	0	0.432	0.139535	-0.462894
Scer_HN15	Saccharomyces cerevisiae	S. cer. (CHNV)	apha ketoglutaricacid	0	0.442	0.695871	0.0911685
Scer_HN16	Saccharomyces cerevisiae	S. cer. (CHNV)	apha ketoglutaricacid	0	0.5175	0.563487	-0.0595217
Scer_HN19	Saccharomyces cerevisiae	S. cer. (CHNIII)	apha ketoglutaricacid	0	0.4715	0.269663	-0.343226
Scer_HN6	Saccharomyces cerevisiae	S. cer. (CHNI)	apha ketoglutaricacid	0	0.499	0.401667	-0.20747
Scer_K15	Saccharomyces cerevisiae	S. cer. (Sake)	apha ketoglutaricacid	1	0.466	-0.389621	-0.993614
Scer_K5	Saccharomyces cerevisiae	S. cer. (Sake)	apha ketoglutaricacid	1	0.4705	0.666298	0.050907
Scer_Ksc40_8A	Saccharomyces cerevisiae	S. cer. (Far East Asia)	apha ketoglutaricacid	0	0.546	0.30511	-0.320118
Scer_L1528	Saccharomyces cerevisiae	S. cer. (Wine/European)	apha ketoglutaricacid	1	0.3875	1.02184	0.429535
Scer_Lib51	Saccharomyces cerevisiae	S. cer. (Wine/European)	apha ketoglutaricacid	1	0.2345	0.837873	0.286268
Scer_M5	Saccharomyces cerevisiae	S. cer. (Wine/European)	apha ketoglutaricacid	1	0.264	1.00781	0.430008
Scer_MAJ_G	Saccharomyces cerevisiae	S. cer. (African beer)	apha ketoglutaricacid	1	0.4475	0.858066	0.239605
Scer_N34_2_4_a_	Saccharomyces cerevisiae	S. cer. (African beer)	apha ketoglutaricacid	1	0.1885	-0.259481	-0.81643
Scer_N51_1A	Saccharomyces cerevisiae	S. cer. (Far East Asia)	apha ketoglutaricacid	0	0.4805	0.39711	-0.218849
Scer_RIB0005	Saccharomyces cerevisiae	S. cer. (Sake)	apha ketoglutaricacid	1	0.4315	1.03112	0.428009
Scer_SGB1	Saccharomyces cerevisiae	S. cer. (Asian fermentation)	apha ketoglutaricacid	1	0.601	0.549582	-0.0998053
Scer_SX1	Saccharomyces cerevisiae	S. cer. (CHNII)	apha ketoglutaricacid	0	0.4585	0.333435	-0.282724
Scer_SX3	Saccharomyces cerevisiae	S. cer. (CHNII)	apha ketoglutaricacid	0	0.3415	0.371495	-0.210354
Scer_UWOPS03_429_1	Saccharomyces cerevisiae	S. cer. (Malaysian)	apha ketoglutaricacid	0	0.485	0.80022	0.191196
Scer_UWOPS03_459_1	Saccharomyces cerevisiae	S. cer. (Malaysian)	apha ketoglutaricacid	0	0.464	0.797841	0.1895
Scer_UWOPS03_461_4	Saccharomyces cerevisiae	S. cer. (Malaysian)	apha ketoglutaricacid	0	0.517	0.72766	0.101809
Scer_UWOPS05_227_2	Saccharomyces cerevisiae	S. cer. (Malaysian)	apha ketoglutaricacid	0	0.471	0.465142	-0.150363
Scer_UWOPS83_883_2	Saccharomyces cerevisiae	S. cer. (Mixed origin)	apha ketoglutaricacid	1	0.5175	0.799248	0.171009
Scer_VL5	Saccharomyces cerevisiae	S. cer. (Asian fermentation)	apha ketoglutaricacid	1	0.465	0.612607	0.00881346
Scer_Y5	Saccharomyces cerevisiae	S. cer. (African palm wine)	apha ketoglutaricacid	1	0.3585	0.0900665	-0.508724
Scer_YJM1418	Saccharomyces cerevisiae	S. cer. (Far East Asia)	apha ketoglutaricacid	0	0.4495	0.336307	-0.26237
Scer_YPS128	Saccharomyces cerevisiae	S. cer. (North American oak)	apha ketoglutaricacid	0	0.4845	0.258765	-0.359355
Scer_YPS141	Saccharomyces cerevisiae	S. cer. (North American oak)	apha ketoglutaricacid	0	0.5425	0.237198	-0.380481
Scer_YPS154	Saccharomyces cerevisiae	S. cer. (North American oak)	apha ketoglutaricacid	0	0.4845	0.40342	-0.215268
Scer_YPS163	Saccharomyces cerevisiae	S. cer. (North American oak)	apha ketoglutaricacid	0	0.5485	0.463587	-0.16181
Scer_ZP_567	Saccharomyces cerevisiae	S. cer. (Mediterranean oak)	apha ketoglutaricacid	0	0.399	0.474402	-0.120523
Scer__03	Saccharomyces cerevisiae	S. cer. (Mixed origin)	apha ketoglutaricacid	1	0.4835	0.815689	0.188701
Seub_CBS12357	Saccharomyces eubayanus	S. eubayanus	apha ketoglutaricacid	NA	0.4325	0.740303	0.132644
Sjur_D5088	Saccharomyces jurei	S. jurei	apha ketoglutaricacid	NA	0.365	0.643905	0.0443638
Skud_IFO1803	Saccharomyces kudriavzevii	S. kudriavzevii	apha ketoglutaricacid	NA	0.3945	0.601097	-0.00634997
Smik_IFO1815	Saccharomyces mikatae	S. mikatae	apha ketoglutaricacid	NA	0.387	0.428336	-0.148624
Spar_A12	Saccharomyces paradoxus	S. par. (American)	apha ketoglutaricacid	NA	0.3465	0.542426	-0.0354431
Spar_IFO1804	Saccharomyces paradoxus	S. par. (Asian)	apha ketoglutaricacid	NA	0.49	1.00347	0.390237
Spar_N43	Saccharomyces paradoxus	S. par. (Asian)	apha ketoglutaricacid	NA	0.4265	0.930036	0.319307
Spar_N44	Saccharomyces paradoxus	S. par. (Asian)	apha ketoglutaricacid	NA	0.5315	1.08264	0.445763
Spar_N45	Saccharomyces paradoxus	S. par. (Asian)	apha ketoglutaricacid	NA	0.4635	0.813461	0.203869
Spar_Q62_5	Saccharomyces paradoxus	S. par. (European)	apha ketoglutaricacid	NA	0.3965	0.783391	0.193056
Spar_Q74_4	Saccharomyces paradoxus	S. par. (European)	apha ketoglutaricacid	NA	0.508	0.78174	0.181927
Spar_UFRJ50816	Saccharomyces paradoxus	S. par. (American)	apha ketoglutaricacid	NA	0.4075	0.338121	-0.26499
Spar_YPS138	Saccharomyces paradoxus	S. par. (American)	apha ketoglutaricacid	NA	0.447	0.270824	-0.346158
Spar_Z1_1	Saccharomyces paradoxus	S. par. (European)	apha ketoglutaricacid	NA	0.253	0.411732	-0.155677
Suva_PJS_9	Saccharomyces uvarum	S. uvarum	apha ketoglutaricacid	NA	0.376	1.156	0.571876
Ksau_CBS14374T	Kazachstania saulgeensis	K. saulgeensis	succinate	NA	0.519	1.75896	-0.648656
Sarb_CBS10644	Saccharomyces arboricola	S. arboricola	succinate	NA	0.26	2.17312	0.237972
Scas_CBS4309	Saccharomyces castelli	S. castellii	succinate	NA	0.4265	2.23203	0.0867166
Scer_2187	Saccharomyces cerevisiae	S. cer. (Mediterranean oak)	succinate	0	0.4935	2.24534	0.00926805
Scer_21_4_103	Saccharomyces cerevisiae	S. cer. (Mixed origin)	succinate	1	0.505	2.4618	0.188023
Scer_A_9	Saccharomyces cerevisiae	S. cer. (Wine/European)	succinate	1	0.298	1.81581	-0.080312
Scer_BJ20	Saccharomyces cerevisiae	S. cer. (Far East Asia)	succinate	0	0.4735	2.72774	0.468621
Scer_B_17	Saccharomyces cerevisiae	S. cer. (Wine/European)	succinate	1	0.259	0.689428	-1.14398
Scer_CBS5155	Saccharomyces cerevisiae	S. cer. (Wine/European)	succinate	1	0.525	2.16565	-0.0869231
Scer_CBS8291	Saccharomyces cerevisiae	S. cer. (Mixed origin)	succinate	1	0.4325	1.49706	-0.70428
Scer_CEY646	Saccharomyces cerevisiae	S. cer. (French Guiana human)	succinate	NA	0.227	0.554789	-1.20946
Scer_CEY649	Saccharomyces cerevisiae	S. cer. (French Guiana human)	succinate	NA	0.3585	2.44222	0.431572
Scer_CEY651	Saccharomyces cerevisiae	S. cer. (French Guiana human)	succinate	NA	0.32	2.15545	0.241689
Scer_CLIB1411	Saccharomyces cerevisiae	S. cer. (Asian fermentation)	succinate	1	0.57	2.49778	0.0665627
Scer_CLIB551	Saccharomyces cerevisiae	S. cer. (French dairy)	succinate	1	0.3105	1.6133	-0.313389
Scer_CLIB561	Saccharomyces cerevisiae	S. cer. (French dairy)	succinate	1	0.18	1.33362	-0.408634
Scer_CLIB630	Saccharomyces cerevisiae	S. cer. (French dairy)	succinate	1	0.3455	1.94076	-0.104661
Scer_CLQCA_20_156	Saccharomyces cerevisiae	S. cer. (Ecuadorean)	succinate	0	0.574	2.55791	0.129062
Scer_CLQCA_20_221	Saccharomyces cerevisiae	S. cer. (Ecuadorean)	succinate	0	0.558	2.57365	0.19829
Scer_CLQCA_20_259	Saccharomyces cerevisiae	S. cer. (Ecuadorean)	succinate	0	0.5195	2.1991	-0.169529
Scer_DJ74	Saccharomyces cerevisiae	S. cer. (African palm wine)	succinate	1	0.492	2.33557	0.0578745
Scer_Dji2_2A_a_	Saccharomyces cerevisiae	S. cer. (African palm wine)	succinate	1	0.546	2.70043	0.301383
Scer_EM14S01_3B	Saccharomyces cerevisiae	S. cer. (Taiwanese)	succinate	0	0.4235	2.33833	0.191573
Scer_EN14S01	Saccharomyces cerevisiae	S. cer. (Taiwanese)	succinate	0	0.4825	2.60882	0.427753
Scer_EXF_6761	Saccharomyces cerevisiae	S. cer. (Wine/European)	succinate	1	0.429	2.02383	-0.133611
Scer_EXF_7197	Saccharomyces cerevisiae	S. cer. (Mediterranean oak)	succinate	0	0.4685	2.44721	0.140541
Scer_GE14S01_7B	Saccharomyces cerevisiae	S. cer. (Taiwanese)	succinate	0	0.3985	2.20621	0.0903413
Scer_HE007	Saccharomyces cerevisiae	S. cer. (French Guiana human)	succinate	NA	0.2465	1.76097	-0.0741514
Scer_HN10	Saccharomyces cerevisiae	S. cer. (CHNIII)	succinate	0	0.432	2.54994	0.397065
Scer_HN15	Saccharomyces cerevisiae	S. cer. (CHNV)	succinate	0	0.442	2.36238	0.142585
Scer_HN16	Saccharomyces cerevisiae	S. cer. (CHNV)	succinate	0	0.5175	2.24132	-0.0879558
Scer_HN19	Saccharomyces cerevisiae	S. cer. (CHNIII)	succinate	0	0.4715	2.57908	0.339121
Scer_HN6	Saccharomyces cerevisiae	S. cer. (CHNI)	succinate	0	0.499	2.54228	0.290258
Scer_K15	Saccharomyces cerevisiae	S. cer. (Sake)	succinate	1	0.466	2.14274	-0.0938241
Scer_K5	Saccharomyces cerevisiae	S. cer. (Sake)	succinate	1	0.4705	1.89464	-0.359163
Scer_Ksc40_8A	Saccharomyces cerevisiae	S. cer. (Far East Asia)	succinate	0	0.546	2.55354	0.184874
Scer_L1528	Saccharomyces cerevisiae	S. cer. (Wine/European)	succinate	1	0.3875	1.84431	-0.306333
Scer_Lib51	Saccharomyces cerevisiae	S. cer. (Wine/European)	succinate	1	0.2345	0.582097	-1.1472
Scer_M5	Saccharomyces cerevisiae	S. cer. (Wine/European)	succinate	1	0.264	1.52023	-0.377484
Scer_MAJ_G	Saccharomyces cerevisiae	S. cer. (African beer)	succinate	1	0.4475	1.88354	-0.267443
Scer_N34_2_4_a_	Saccharomyces cerevisiae	S. cer. (African beer)	succinate	1	0.1885	1.37644	-0.33486
Scer_N51_1A	Saccharomyces cerevisiae	S. cer. (Far East Asia)	succinate	0	0.4805	2.52007	0.276356
Scer_RIB0005	Saccharomyces cerevisiae	S. cer. (Sake)	succinate	1	0.4315	1.80482	-0.353266
Scer_SGB1	Saccharomyces cerevisiae	S. cer. (Asian fermentation)	succinate	1	0.601	2.39759	-0.0938157
Scer_SX1	Saccharomyces cerevisiae	S. cer. (CHNII)	succinate	0	0.4585	2.42398	0.195346
Scer_SX3	Saccharomyces cerevisiae	S. cer. (CHNII)	succinate	0	0.3415	1.82322	-0.187001
Scer_UWOPS03_429_1	Saccharomyces cerevisiae	S. cer. (Malaysian)	succinate	0	0.485	2.2633	0.0307617
Scer_UWOPS03_459_1	Saccharomyces cerevisiae	S. cer. (Malaysian)	succinate	0	0.464	2.24552	0.0485299
Scer_UWOPS03_461_4	Saccharomyces cerevisiae	S. cer. (Malaysian)	succinate	0	0.517	2.19281	-0.147154
Scer_UWOPS05_227_2	Saccharomyces cerevisiae	S. cer. (Malaysian)	succinate	0	0.471	2.62415	0.366397
Scer_UWOPS83_883_2	Saccharomyces cerevisiae	S. cer. (Mixed origin)	succinate	1	0.5175	2.1333	-0.202777
Scer_VL5	Saccharomyces cerevisiae	S. cer. (Asian fermentation)	succinate	1	0.465	2.28416	0.0668372
Scer_Y5	Saccharomyces cerevisiae	S. cer. (African palm wine)	succinate	1	0.3585	1.96664	-0.0546647
Scer_YJM1418	Saccharomyces cerevisiae	S. cer. (Far East Asia)	succinate	0	0.4495	2.3844	0.205278
Scer_YPS128	Saccharomyces cerevisiae	S. cer. (North American oak)	succinate	0	0.4845	2.68321	0.435881
Scer_YPS141	Saccharomyces cerevisiae	S. cer. (North American oak)	succinate	0	0.5425	2.54319	0.233835
Scer_YPS154	Saccharomyces cerevisiae	S. cer. (North American oak)	succinate	0	0.4845	2.64834	0.340227
Scer_YPS163	Saccharomyces cerevisiae	S. cer. (North American oak)	succinate	0	0.5485	2.65912	0.315096
Scer_ZP_567	Saccharomyces cerevisiae	S. cer. (Mediterranean oak)	succinate	0	0.399	1.59715	-0.454012
Scer__03	Saccharomyces cerevisiae	S. cer. (Mixed origin)	succinate	1	0.4835	2.12553	-0.119054
Seub_CBS12357	Saccharomyces eubayanus	S. eubayanus	succinate	NA	0.4325	2.42863	0.248863
Sjur_D5088	Saccharomyces jurei	S. jurei	succinate	NA	0.365	2.08331	0.0574065
Skud_IFO1803	Saccharomyces kudriavzevii	S. kudriavzevii	succinate	NA	0.3945	2.26987	0.119757
Smik_IFO1815	Saccharomyces mikatae	S. mikatae	succinate	NA	0.387	2.39138	0.233515
Spar_A12	Saccharomyces paradoxus	S. par. (American)	succinate	NA	0.3465	1.97105	-0.0407621
Spar_IFO1804	Saccharomyces paradoxus	S. par. (Asian)	succinate	NA	0.49	2.16281	-0.133461
Spar_N43	Saccharomyces paradoxus	S. par. (Asian)	succinate	NA	0.4265	2.30155	0.169042
Spar_N44	Saccharomyces paradoxus	S. par. (Asian)	succinate	NA	0.5315	2.18664	-0.198453
Spar_N45	Saccharomyces paradoxus	S. par. (Asian)	succinate	NA	0.4635	2.10014	-0.0938775
Spar_Q62_5	Saccharomyces paradoxus	S. par. (European)	succinate	NA	0.3965	2.21866	0.111701
Spar_Q74_4	Saccharomyces paradoxus	S. par. (European)	succinate	NA	0.508	2.10946	-0.148948
Spar_UFRJ50816	Saccharomyces paradoxus	S. par. (American)	succinate	NA	0.4075	1.81603	-0.359394
Spar_YPS138	Saccharomyces paradoxus	S. par. (American)	succinate	NA	0.447	2.23071	0.0578723
Spar_Z1_1	Saccharomyces paradoxus	S. par. (European)	succinate	NA	0.253	1.8884	0.129005
Suva_PJS_9	Saccharomyces uvarum	S. uvarum	succinate	NA	0.376	1.88218	-0.125166

## Sheet: Replicate-level data
Strain name	Unique strain id used in the study	Species name	Population	Metabolite	domesticated	OD	PQN normalized concentration (ln)	OD normalized concentration
Dji2-2A(a)	Scer_Dji2_2A_a_	Saccharomyces cerevisiae	S. cer. (African palm wine)	succinate	1	0.55	2.70461	0.312227
Dji2-2A(a)	Scer_Dji2_2A_a_	Saccharomyces cerevisiae	S. cer. (African palm wine)	succinate	1	0.645	2.74094	0.164097
CLIB1411	Scer_CLIB1411	Saccharomyces cerevisiae	S. cer. (Asian fermentation)	succinate	1	0.595	2.48774	0.00797963
SGB1	Scer_SGB1	Saccharomyces cerevisiae	S. cer. (Asian fermentation)	succinate	1	0.725	2.205	-0.527175
CLIB1411	Scer_CLIB1411	Saccharomyces cerevisiae	S. cer. (Asian fermentation)	succinate	1	0.545	2.50782	0.125146
SGB1	Scer_SGB1	Saccharomyces cerevisiae	S. cer. (Asian fermentation)	succinate	1	0.542	2.63643	0.259578
CLIB1411	Scer_CLIB1411	Saccharomyces cerevisiae	S. cer. (Asian fermentation)	succinate	1	0.531	2.56396	0.208474
CLIB1411	Scer_CLIB1411	Saccharomyces cerevisiae	S. cer. (Asian fermentation)	succinate	1	0.619	2.47857	-0.0477843
SGB1	Scer_SGB1	Saccharomyces cerevisiae	S. cer. (Asian fermentation)	succinate	1	0.65	2.46263	-0.123918
K15	Scer_K15	Saccharomyces cerevisiae	S. cer. (Sake)	succinate	1	0.459	2.28002	0.0643303
Dji2-2A(a)	Scer_Dji2_2A_a_	Saccharomyces cerevisiae	S. cer. (African palm wine)	succinate	1	0.542	2.66739	0.290539
K15	Scer_K15	Saccharomyces cerevisiae	S. cer. (Sake)	succinate	1	0.477	2.20764	-0.0430001
CBS5155	Scer_CBS5155	Saccharomyces cerevisiae	S. cer. (Wine/European)	succinate	1	0.634	2.12673	-0.428753
Dji2-2A(a)	Scer_Dji2_2A_a_	Saccharomyces cerevisiae	S. cer. (African palm wine)	succinate	1	0.445	2.69625	0.507747
YPS128	Scer_YPS128	Saccharomyces cerevisiae	S. cer. (North American oak)	succinate	0	0.575	2.66923	0.228308
SGB1	Scer_SGB1	Saccharomyces cerevisiae	S. cer. (Asian fermentation)	succinate	1	0.552	2.33255	-0.0637133
CLQCA_20-156	Scer_CLQCA_20_156	Saccharomyces cerevisiae	S. cer. (Ecuadorean)	succinate	0	0.639	2.61786	0.0526641
YPS163	Scer_YPS163	Saccharomyces cerevisiae	S. cer. (North American oak)	succinate	0	0.588	2.7129	0.246732
YPS163	Scer_YPS163	Saccharomyces cerevisiae	S. cer. (North American oak)	succinate	0	0.611	2.60534	0.0945109
CLQCA_20-221	Scer_CLQCA_20_221	Saccharomyces cerevisiae	S. cer. (Ecuadorean)	succinate	0	0.647	2.55362	-0.0271084
VL5	Scer_VL5	Saccharomyces cerevisiae	S. cer. (Asian fermentation)	succinate	1	0.441	2.22936	0.0486199
CLQCA_20-156	Scer_CLQCA_20_156	Saccharomyces cerevisiae	S. cer. (Ecuadorean)	succinate	0	0.533	2.56483	0.205459
CEY649	Scer_CEY649	Saccharomyces cerevisiae	S. cer. (French Guiana human)	succinate	NA	0.386	2.43391	0.35996
VL5	Scer_VL5	Saccharomyces cerevisiae	S. cer. (Asian fermentation)	succinate	1	0.489	2.35899	0.0850544
Ksc40-8A	Scer_Ksc40_8A	Saccharomyces cerevisiae	S. cer. (Far East Asia)	succinate	0	0.668	2.59651	-0.0249895
EN14S01	Scer_EN14S01	Saccharomyces cerevisiae	S. cer. (Taiwanese)	succinate	0	0.579	2.54432	0.0956274
CBS5155	Scer_CBS5155	Saccharomyces cerevisiae	S. cer. (Wine/European)	succinate	1	0.563	2.30927	-0.108354
HN6	Scer_HN6	Saccharomyces cerevisiae	S. cer. (CHNI)	succinate	0	0.563	2.61541	0.197783
EN14S01	Scer_EN14S01	Saccharomyces cerevisiae	S. cer. (Taiwanese)	succinate	0	0.469	2.76158	0.526475
Ksc40-8A	Scer_Ksc40_8A	Saccharomyces cerevisiae	S. cer. (Far East Asia)	succinate	0	0.534	2.49831	0.136995
CEY649	Scer_CEY649	Saccharomyces cerevisiae	S. cer. (French Guiana human)	succinate	NA	0.319	2.45053	0.506673
CLQCA_20-221	Scer_CLQCA_20_221	Saccharomyces cerevisiae	S. cer. (Ecuadorean)	succinate	0	0.603	2.69294	0.197652
VL5	Scer_VL5	Saccharomyces cerevisiae	S. cer. (Asian fermentation)	succinate	1	0.435	2.33896	0.169875
YPS154	Scer_YPS154	Saccharomyces cerevisiae	S. cer. (North American oak)	succinate	0	0.598	2.67078	0.185194
CEY649	Scer_CEY649	Saccharomyces cerevisiae	S. cer. (French Guiana human)	succinate	NA	0.404	2.38595	0.277055
BJ20	Scer_BJ20	Saccharomyces cerevisiae	S. cer. (Far East Asia)	succinate	0	0.449	2.77831	0.582043
CLQCA_20-221	Scer_CLQCA_20_221	Saccharomyces cerevisiae	S. cer. (Ecuadorean)	succinate	0	0.513	2.51947	0.198927
K15	Scer_K15	Saccharomyces cerevisiae	S. cer. (Sake)	succinate	1	0.473	2.07785	-0.165022
HN6	Scer_HN6	Saccharomyces cerevisiae	S. cer. (CHNI)	succinate	0	0.532	2.64978	0.292348
YPS141	Scer_YPS141	Saccharomyces cerevisiae	S. cer. (North American oak)	succinate	0	0.619	2.4996	-0.0267625
21-4-103	Scer_21_4_103	Saccharomyces cerevisiae	S. cer. (Mixed origin)	succinate	1	0.553	2.2427	-0.155506
YPS141	Scer_YPS141	Saccharomyces cerevisiae	S. cer. (North American oak)	succinate	0	0.605	2.69935	0.200177
YPS141	Scer_YPS141	Saccharomyces cerevisiae	S. cer. (North American oak)	succinate	0	0.48	2.52396	0.267494
EN14S01	Scer_EN14S01	Saccharomyces cerevisiae	S. cer. (Taiwanese)	succinate	0	0.382	2.60108	0.534905
BJ20	Scer_BJ20	Saccharomyces cerevisiae	S. cer. (Far East Asia)	succinate	0	0.517	2.71487	0.386562
BJ20	Scer_BJ20	Saccharomyces cerevisiae	S. cer. (Far East Asia)	succinate	0	0.498	2.7406	0.44919
YPS154	Scer_YPS154	Saccharomyces cerevisiae	S. cer. (North American oak)	succinate	0	0.515	2.65155	0.327131
HN6	Scer_HN6	Saccharomyces cerevisiae	S. cer. (CHNI)	succinate	0	0.722	2.54273	-0.18362
YPS163	Scer_YPS163	Saccharomyces cerevisiae	S. cer. (North American oak)	succinate	0	0.509	2.71489	0.402113
CBS12357	Seub_CBS12357	Saccharomyces eubayanus	S. eubayanus	succinate	NA	0.439	2.41286	0.236006
VL5	Scer_VL5	Saccharomyces cerevisiae	S. cer. (Asian fermentation)	succinate	1	0.512	2.03161	-0.286992
YPS128	Scer_YPS128	Saccharomyces cerevisiae	S. cer. (North American oak)	succinate	0	0.448	2.70497	0.510644
HN15	Scer_HN15	Saccharomyces cerevisiae	S. cer. (CHNV)	succinate	0	0.629	2.3618	-0.183973
N-44	Spar_N44	Saccharomyces paradoxus	S. par. (Asian)	succinate	NA	0.63	2.18298	-0.36474
CEY649	Scer_CEY649	Saccharomyces cerevisiae	S. cer. (French Guiana human)	succinate	NA	0.331	2.47034	0.503185
CLQCA_20-156	Scer_CLQCA_20_156	Saccharomyces cerevisiae	S. cer. (Ecuadorean)	succinate	0	0.615	2.55099	0.0323991
CBS4309	Scas_CBS4309	Saccharomyces castelli	S. castellii	succinate	NA	0.541	2.59552	0.220616
Ksc40-8A	Scer_Ksc40_8A	Saccharomyces cerevisiae	S. cer. (Far East Asia)	succinate	0	0.558	2.68888	0.280964
HN10	Scer_HN10	Saccharomyces cerevisiae	S. cer. (CHNIII)	succinate	0	0.448	2.4134	0.219071
YPS138	Spar_YPS138	Saccharomyces paradoxus	S. par. (American)	succinate	NA	0.566	2.29637	-0.127082
YPS128	Scer_YPS128	Saccharomyces cerevisiae	S. cer. (North American oak)	succinate	0	0.521	2.69719	0.361118
UWOPS05-227.2	Scer_UWOPS05_227_2	Saccharomyces cerevisiae	S. cer. (Malaysian)	succinate	0	0.492	2.68018	0.400414
EXF-6761	Scer_EXF_6761	Saccharomyces cerevisiae	S. cer. (Wine/European)	succinate	1	0.572	1.87129	-0.563812
CBS12357	Seub_CBS12357	Saccharomyces eubayanus	S. eubayanus	succinate	NA	0.502	2.41213	0.112946
CLQCA_20-221	Scer_CLQCA_20_221	Saccharomyces cerevisiae	S. cer. (Ecuadorean)	succinate	0	0.468	2.59369	0.360524
N-44	Spar_N44	Saccharomyces paradoxus	S. par. (Asian)	succinate	NA	0.537	2.19029	-0.176845
N-43	Spar_N43	Saccharomyces paradoxus	S. par. (Asian)	succinate	NA	0.554	2.07367	-0.326481
CBS12357	Seub_CBS12357	Saccharomyces eubayanus	S. eubayanus	succinate	NA	0.522	2.45946	0.12145
YPS154	Scer_YPS154	Saccharomyces cerevisiae	S. cer. (North American oak)	succinate	0	0.454	2.5593	0.353323
YPS154	Scer_YPS154	Saccharomyces cerevisiae	S. cer. (North American oak)	succinate	0	0.409	2.64512	0.526515
IFO1815	Smik_IFO1815	Saccharomyces mikatae	S. mikatae	succinate	NA	0.456	2.43991	0.230051
HN10	Scer_HN10	Saccharomyces cerevisiae	S. cer. (CHNIII)	succinate	0	0.461	2.60644	0.386873
CBS12357	Seub_CBS12357	Saccharomyces eubayanus	S. eubayanus	succinate	NA	0.426	2.52784	0.376222
CBS14374T	Ksau_CBS14374T	Kazachstania saulgeensis	K. saulgeensis	succinate	NA	0.657	1.82213	-0.778012
CBS12357	Seub_CBS12357	Saccharomyces eubayanus	S. eubayanus	succinate	NA	0.442	2.4444	0.261719
CBS4309	Scas_CBS4309	Saccharomyces castelli	S. castellii	succinate	NA	0.558	2.50186	0.0939479
UWOPS05-227.2	Scer_UWOPS05_227_2	Saccharomyces cerevisiae	S. cer. (Malaysian)	succinate	0	0.45	2.53059	0.332379
UWOPS83-883-2	Scer_UWOPS83_883_2	Saccharomyces cerevisiae	S. cer. (Mixed origin)	succinate	1	0.493	2.04176	-0.239945
UWOPS05-227.2	Scer_UWOPS05_227_2	Saccharomyces cerevisiae	S. cer. (Malaysian)	succinate	0	0.529	2.59824	0.246636
EN14S01	Scer_EN14S01	Saccharomyces cerevisiae	S. cer. (Taiwanese)	succinate	0	0.496	2.61656	0.329032
BJ20	Scer_BJ20	Saccharomyces cerevisiae	S. cer. (Far East Asia)	succinate	0	0.425	2.63772	0.488052
CBS5155	Scer_CBS5155	Saccharomyces cerevisiae	S. cer. (Wine/European)	succinate	1	0.487	2.20456	-0.0654919
YPS141	Scer_YPS141	Saccharomyces cerevisiae	S. cer. (North American oak)	succinate	0	0.467	2.56241	0.331193
HN6	Scer_HN6	Saccharomyces cerevisiae	S. cer. (CHNI)	succinate	0	0.466	2.54183	0.312547
UWOPS05-227.2	Scer_UWOPS05_227_2	Saccharomyces cerevisiae	S. cer. (Malaysian)	succinate	0	0.45	2.65005	0.45184
CBS8291	Scer_CBS8291	Saccharomyces cerevisiae	S. cer. (Mixed origin)	succinate	1	0.553	1.56823	-0.82998
EXF-7197	Scer_EXF_7197	Saccharomyces cerevisiae	S. cer. (Mediterranean oak)	succinate	0	0.568	2.52291	0.0955735
CBS5155	Scer_CBS5155	Saccharomyces cerevisiae	S. cer. (Wine/European)	succinate	1	0.423	2.09211	-0.0536793
YPS138	Spar_YPS138	Saccharomyces paradoxus	S. par. (American)	succinate	NA	0.468	2.49076	0.257598
N-44	Spar_N44	Saccharomyces paradoxus	S. par. (Asian)	succinate	NA	0.526	2.12572	-0.22006
HN6	Scer_HN6	Saccharomyces cerevisiae	S. cer. (CHNI)	succinate	0	0.54	2.57958	0.206618
UWOPS83-883-2	Scer_UWOPS83_883_2	Saccharomyces cerevisiae	S. cer. (Mixed origin)	succinate	1	0.549	2.22483	-0.165609
SX1	Scer_SX1	Saccharomyces cerevisiae	S. cer. (CHNII)	succinate	0	0.55	2.4025	0.0101176
YPS128	Scer_YPS128	Saccharomyces cerevisiae	S. cer. (North American oak)	succinate	0	0.427	2.66764	0.514083
21-4-103	Scer_21_4_103	Saccharomyces cerevisiae	S. cer. (Mixed origin)	succinate	1	0.488	2.41135	0.139354
IFO1803	Skud_IFO1803	Saccharomyces kudriavzevii	S. kudriavzevii	succinate	NA	0.586	2.35866	-0.103623
HN6	Scer_HN6	Saccharomyces cerevisiae	S. cer. (CHNI)	succinate	0	0.383	2.50761	0.439491
DJ74	Scer_DJ74	Saccharomyces cerevisiae	S. cer. (African palm wine)	succinate	1	0.542	2.31319	-0.0636534
N51-1A	Scer_N51_1A	Saccharomyces cerevisiae	S. cer. (Far East Asia)	succinate	0	0.467	2.66235	0.431131
21-4-103	Scer_21_4_103	Saccharomyces cerevisiae	S. cer. (Mixed origin)	succinate	1	0.522	2.57471	0.236692
CBS4309	Scas_CBS4309	Saccharomyces castelli	S. castellii	succinate	NA	0.474	2.33995	0.0951403
CBS12357	Seub_CBS12357	Saccharomyces eubayanus	S. eubayanus	succinate	NA	0.408	2.38983	0.273164
YPS163	Scer_YPS163	Saccharomyces cerevisiae	S. cer. (North American oak)	succinate	0	0.455	2.59138	0.383461
IFO1803	Skud_IFO1803	Saccharomyces kudriavzevii	S. kudriavzevii	succinate	NA	0.542	2.27801	-0.0988354
Y5	Scer_Y5	Saccharomyces cerevisiae	S. cer. (African palm wine)	succinate	1	0.489	2.0753	-0.198643
UWOPS83-883-2	Scer_UWOPS83_883_2	Saccharomyces cerevisiae	S. cer. (Mixed origin)	succinate	1	0.542	2.02113	-0.355723
Ksc40-8A	Scer_Ksc40_8A	Saccharomyces cerevisiae	S. cer. (Far East Asia)	succinate	0	0.491	2.51057	0.232752
DJ74	Scer_DJ74	Saccharomyces cerevisiae	S. cer. (African palm wine)	succinate	1	0.449	2.35795	0.16168
UWOPS03-461.4	Scer_UWOPS03_461_4	Saccharomyces cerevisiae	S. cer. (Malaysian)	succinate	0	0.606	2.21685	-0.284263
UWOPS03-429.1	Scer_UWOPS03_429_1	Saccharomyces cerevisiae	S. cer. (Malaysian)	succinate	0	0.465	2.34483	0.11749
DJ74	Scer_DJ74	Saccharomyces cerevisiae	S. cer. (African palm wine)	succinate	1	0.527	2.39941	0.0516907
HN6	Scer_HN6	Saccharomyces cerevisiae	S. cer. (CHNI)	succinate	0	0.452	2.49026	0.288167
N-43	Spar_N43	Saccharomyces paradoxus	S. par. (Asian)	succinate	NA	0.462	2.3446	0.123083
YJM1418	Scer_YJM1418	Saccharomyces cerevisiae	S. cer. (Far East Asia)	succinate	0	0.494	2.55977	0.276121
SX1	Scer_SX1	Saccharomyces cerevisiae	S. cer. (CHNII)	succinate	0	0.445	2.48747	0.298967
IFO1815	Smik_IFO1815	Saccharomyces mikatae	S. mikatae	succinate	NA	0.406	2.4068	0.29402
CBS14374T	Ksau_CBS14374T	Kazachstania saulgeensis	K. saulgeensis	succinate	NA	0.519	1.73882	-0.593367
N51-1A	Scer_N51_1A	Saccharomyces cerevisiae	S. cer. (Far East Asia)	succinate	0	0.516	2.52652	0.200155
HN19	Scer_HN19	Saccharomyces cerevisiae	S. cer. (CHNIII)	succinate	0	0.447	2.55239	0.359997
UWOPS03-429.1	Scer_UWOPS03_429_1	Saccharomyces cerevisiae	S. cer. (Malaysian)	succinate	0	0.55	2.2314	-0.160984
CLQCA_20-156	Scer_CLQCA_20_156	Saccharomyces cerevisiae	S. cer. (Ecuadorean)	succinate	0	0.476	2.54139	0.29269
2187	Scer_2187	Saccharomyces cerevisiae	S. cer. (Mediterranean oak)	succinate	0	0.586	2.08182	-0.380461
HN10	Scer_HN10	Saccharomyces cerevisiae	S. cer. (CHNIII)	succinate	0	0.416	2.53945	0.407257
HN19	Scer_HN19	Saccharomyces cerevisiae	S. cer. (CHNIII)	succinate	0	0.496	2.60578	0.318245
UWOPS03-459.1	Scer_UWOPS03_459_1	Saccharomyces cerevisiae	S. cer. (Malaysian)	succinate	0	0.508	2.29716	-0.0136736
K5	Scer_K5	Saccharomyces cerevisiae	S. cer. (Sake)	succinate	1	0.521	1.90453	-0.43154
UWOPS03-429.1	Scer_UWOPS03_429_1	Saccharomyces cerevisiae	S. cer. (Malaysian)	succinate	0	0.505	2.24904	-0.055967
N-44	Spar_N44	Saccharomyces paradoxus	S. par. (Asian)	succinate	NA	0.435	2.20746	0.0383761
HN15	Scer_HN15	Saccharomyces cerevisiae	S. cer. (CHNV)	succinate	0	0.44	2.27803	0.0992294
HN16	Scer_HN16	Saccharomyces cerevisiae	S. cer. (CHNV)	succinate	0	0.57	2.26382	-0.167392
MAJ_G	Scer_MAJ_G	Saccharomyces cerevisiae	S. cer. (African beer)	succinate	1	0.572	1.87831	-0.556793
D5088	Sjur_D5088	Saccharomyces jurei	S. jurei	succinate	NA	0.33	2.13403	0.168818
HN19	Scer_HN19	Saccharomyces cerevisiae	S. cer. (CHNIII)	succinate	0	0.509	2.46564	0.152863
YJM1418	Scer_YJM1418	Saccharomyces cerevisiae	S. cer. (Far East Asia)	succinate	0	0.454	2.32984	0.123864
K5	Scer_K5	Saccharomyces cerevisiae	S. cer. (Sake)	succinate	1	0.473	1.87296	-0.369913
IFO1804	Spar_IFO1804	Saccharomyces paradoxus	S. par. (Asian)	succinate	NA	0.533	2.12564	-0.233734
CBS14374T	Ksau_CBS14374T	Kazachstania saulgeensis	K. saulgeensis	succinate	NA	0.497	1.89436	-0.395111
UWOPS03-459.1	Scer_UWOPS03_459_1	Saccharomyces cerevisiae	S. cer. (Malaysian)	succinate	0	0.537	2.23031	-0.136825
N34:2-4(a)	Scer_N34_2_4_a_	Saccharomyces cerevisiae	S. cer. (African beer)	succinate	1	0.277	1.50924	-0.353058
Q74.4	Spar_Q74_4	Saccharomyces paradoxus	S. par. (European)	succinate	NA	0.452	2.2458	0.043701
N-43	Spar_N43	Saccharomyces paradoxus	S. par. (Asian)	succinate	NA	0.391	2.31998	0.236322
2187	Scer_2187	Saccharomyces cerevisiae	S. cer. (Mediterranean oak)	succinate	0	0.491	2.35491	0.0770887
YPS138	Spar_YPS138	Saccharomyces paradoxus	S. par. (American)	succinate	NA	0.377	2.15878	0.102306
CBS14374T	Ksau_CBS14374T	Kazachstania saulgeensis	K. saulgeensis	succinate	NA	0.572	1.62401	-0.811092
HN6	Scer_HN6	Saccharomyces cerevisiae	S. cer. (CHNI)	succinate	0	0.383	2.46906	0.400937
Q62.5	Spar_Q62_5	Saccharomyces paradoxus	S. par. (European)	succinate	NA	0.421	2.19075	0.0488476
HN15	Scer_HN15	Saccharomyces cerevisiae	S. cer. (CHNV)	succinate	0	0.444	2.3725	0.185942
D5088	Sjur_D5088	Saccharomyces jurei	S. jurei	succinate	NA	0.478	2.01736	-0.235216
Q74.4	Spar_Q74_4	Saccharomyces paradoxus	S. par. (European)	succinate	NA	0.564	1.97071	-0.44886
CLQCA_20-259	Scer_CLQCA_20_259	Saccharomyces cerevisiae	S. cer. (Ecuadorean)	succinate	0	0.637	2.25876	-0.302553
CBS12357	Seub_CBS12357	Saccharomyces eubayanus	S. eubayanus	succinate	NA	0.418	2.46164	0.325559
CBS14374T	Ksau_CBS14374T	Kazachstania saulgeensis	K. saulgeensis	succinate	NA	0.612	1.77911	-0.733659
Q74.4	Spar_Q74_4	Saccharomyces paradoxus	S. par. (European)	succinate	NA	0.573	2.14258	-0.294461
SX1	Scer_SX1	Saccharomyces cerevisiae	S. cer. (CHNII)	succinate	0	0.419	2.32417	0.186153
HN16	Scer_HN16	Saccharomyces cerevisiae	S. cer. (CHNV)	succinate	0	0.475	2.23324	-0.0135111
21-4-103	Scer_21_4_103	Saccharomyces cerevisiae	S. cer. (Mixed origin)	succinate	1	0.422	2.51225	0.3684
K15	Scer_K15	Saccharomyces cerevisiae	S. cer. (Sake)	succinate	1	0.285	1.73319	-0.144648
EXF-7197	Scer_EXF_7197	Saccharomyces cerevisiae	S. cer. (Mediterranean oak)	succinate	0	0.471	2.39097	0.15198
IFO1804	Spar_IFO1804	Saccharomyces paradoxus	S. par. (Asian)	succinate	NA	0.489	2.26508	-0.00885886
IFO1803	Skud_IFO1803	Saccharomyces kudriavzevii	S. kudriavzevii	succinate	NA	0.429	2.34778	0.190343
K5	Scer_K5	Saccharomyces cerevisiae	S. cer. (Sake)	succinate	1	0.457	1.93895	-0.272858
RIB0005	Scer_RIB0005	Saccharomyces cerevisiae	S. cer. (Sake)	succinate	1	0.502	1.81085	-0.488332
UWOPS03-461.4	Scer_UWOPS03_461_4	Saccharomyces cerevisiae	S. cer. (Malaysian)	succinate	0	0.464	2.20246	-0.0229375
D5088	Sjur_D5088	Saccharomyces jurei	S. jurei	succinate	NA	0.37	2.27149	0.228616
EM14S01-3B	Scer_EM14S01_3B	Saccharomyces cerevisiae	S. cer. (Taiwanese)	succinate	0	0.466	2.13901	-0.0902727
YPS138	Spar_YPS138	Saccharomyces paradoxus	S. par. (American)	succinate	NA	0.426	2.16505	0.0134384
D5088	Sjur_D5088	Saccharomyces jurei	S. jurei	succinate	NA	0.359	2.21788	0.196355
PJS - 9	Suva_PJS_9	Saccharomyces uvarum	S. uvarum	succinate	NA	0.421	1.89618	-0.245728
SX1	Scer_SX1	Saccharomyces cerevisiae	S. cer. (CHNII)	succinate	0	0.472	2.44547	0.204539
IFO1804	Spar_IFO1804	Saccharomyces paradoxus	S. par. (Asian)	succinate	NA	0.468	2.19998	-0.0331873
UWOPS03-461.4	Scer_UWOPS03_461_4	Saccharomyces cerevisiae	S. cer. (Malaysian)	succinate	0	0.57	2.15984	-0.271371
CLIB630	Scer_CLIB630	Saccharomyces cerevisiae	S. cer. (French dairy)	succinate	1	0.422	2.02967	-0.114173
CBS8291	Scer_CBS8291	Saccharomyces cerevisiae	S. cer. (Mixed origin)	succinate	1	0.424	1.38778	-0.75995
Q62.5	Spar_Q62_5	Saccharomyces paradoxus	S. par. (European)	succinate	NA	0.385	2.24656	0.174555
EXF-7197	Scer_EXF_7197	Saccharomyces cerevisiae	S. cer. (Mediterranean oak)	succinate	0	0.466	2.35838	0.129101
HN15	Scer_HN15	Saccharomyces cerevisiae	S. cer. (CHNV)	succinate	0	0.423	2.36296	0.217175
N51-1A	Scer_N51_1A	Saccharomyces cerevisiae	S. cer. (Far East Asia)	succinate	0	0.494	2.51125	0.227603
RIB0005	Scer_RIB0005	Saccharomyces cerevisiae	S. cer. (Sake)	succinate	1	0.368	1.78043	-0.258561
EXF-6761	Scer_EXF_6761	Saccharomyces cerevisiae	S. cer. (Wine/European)	succinate	1	0.407	2.17201	0.0572919
IFO1804	Spar_IFO1804	Saccharomyces paradoxus	S. par. (Asian)	succinate	NA	0.491	1.99287	-0.284954
#03	Scer__03	Saccharomyces cerevisiae	S. cer. (Mixed origin)	succinate	1	0.569	2.12569	-0.303587
EXF-7197	Scer_EXF_7197	Saccharomyces cerevisiae	S. cer. (Mediterranean oak)	succinate	0	0.416	2.50345	0.371251
DJ74	Scer_DJ74	Saccharomyces cerevisiae	S. cer. (African palm wine)	succinate	1	0.457	2.27586	0.0640583
IFO1815	Smik_IFO1815	Saccharomyces mikatae	S. mikatae	succinate	NA	0.387	2.18927	0.113388
IFO1803	Skud_IFO1803	Saccharomyces kudriavzevii	S. kudriavzevii	succinate	NA	0.421	2.29699	0.155085
EXF-6761	Scer_EXF_6761	Saccharomyces cerevisiae	S. cer. (Wine/European)	succinate	1	0.429	2.05681	-0.100625
CBS8291	Scer_CBS8291	Saccharomyces cerevisiae	S. cer. (Mixed origin)	succinate	1	0.381	1.46199	-0.602251
YJM1418	Scer_YJM1418	Saccharomyces cerevisiae	S. cer. (Far East Asia)	succinate	0	0.445	2.32294	0.134435
CBS4309	Scas_CBS4309	Saccharomyces castelli	S. castellii	succinate	NA	0.431	2.12074	-0.0405771
GE14S01-7B	Scer_GE14S01_7B	Saccharomyces cerevisiae	S. cer. (Taiwanese)	succinate	0	0.452	2.18752	-0.0145745
HN19	Scer_HN19	Saccharomyces cerevisiae	S. cer. (CHNIII)	succinate	0	0.404	2.64076	0.531866
UWOPS83-883-2	Scer_UWOPS83_883_2	Saccharomyces cerevisiae	S. cer. (Mixed origin)	succinate	1	0.414	2.24707	0.118755
IFO1803	Skud_IFO1803	Saccharomyces kudriavzevii	S. kudriavzevii	succinate	NA	0.368	2.07348	0.0344881
RIB0005	Scer_RIB0005	Saccharomyces cerevisiae	S. cer. (Sake)	succinate	1	0.475	1.79879	-0.44797
UWOPS03-429.1	Scer_UWOPS03_429_1	Saccharomyces cerevisiae	S. cer. (Malaysian)	succinate	0	0.417	2.27756	0.143418
CBS14374T	Ksau_CBS14374T	Kazachstania saulgeensis	K. saulgeensis	succinate	NA	0.476	1.81716	-0.431532
#03	Scer__03	Saccharomyces cerevisiae	S. cer. (Mixed origin)	succinate	1	0.511	2.16304	-0.15362
CBS14374T	Ksau_CBS14374T	Kazachstania saulgeensis	K. saulgeensis	succinate	NA	0.519	1.69174	-0.640448
EM14S01-3B	Scer_EM14S01_3B	Saccharomyces cerevisiae	S. cer. (Taiwanese)	succinate	0	0.392	2.35994	0.274343
K5	Scer_K5	Saccharomyces cerevisiae	S. cer. (Sake)	succinate	1	0.468	1.88475	-0.348414
YJM1418	Scer_YJM1418	Saccharomyces cerevisiae	S. cer. (Far East Asia)	succinate	0	0.377	2.43895	0.382476
CBS8291	Scer_CBS8291	Saccharomyces cerevisiae	S. cer. (Mixed origin)	succinate	1	0.441	1.53213	-0.64861
HN10	Scer_HN10	Saccharomyces cerevisiae	S. cer. (CHNIII)	succinate	0	0.339	2.56043	0.577745
D5088	Sjur_D5088	Saccharomyces jurei	S. jurei	succinate	NA	0.365	1.97917	-0.054005
N-43	Spar_N43	Saccharomyces paradoxus	S. par. (Asian)	succinate	NA	0.383	2.28312	0.215002
CBS4309	Scas_CBS4309	Saccharomyces castelli	S. castellii	succinate	NA	0.358	2.09906	0.0794853
A-9	Scer_A_9	Saccharomyces cerevisiae	S. cer. (Wine/European)	succinate	1	0.278	1.79168	-0.0725665
UWOPS03-459.1	Scer_UWOPS03_459_1	Saccharomyces cerevisiae	S. cer. (Malaysian)	succinate	0	0.42	2.26072	0.120757
CBS4309	Scas_CBS4309	Saccharomyces castelli	S. castellii	succinate	NA	0.422	2.49804	0.354197
PJS - 9	Suva_PJS_9	Saccharomyces uvarum	S. uvarum	succinate	NA	0.427	1.86819	-0.285368
Y5	Scer_Y5	Saccharomyces cerevisiae	S. cer. (African palm wine)	succinate	1	0.374	1.95418	-0.0964696
MAJ_G	Scer_MAJ_G	Saccharomyces cerevisiae	S. cer. (African beer)	succinate	1	0.433	1.99216	-0.173043
CBS12357	Seub_CBS12357	Saccharomyces eubayanus	S. eubayanus	succinate	NA	0.408	2.26295	0.146288
HN16	Scer_HN16	Saccharomyces cerevisiae	S. cer. (CHNV)	succinate	0	0.56	2.2494	-0.1624
IFO1803	Skud_IFO1803	Saccharomyces kudriavzevii	S. kudriavzevii	succinate	NA	0.281	2.26173	0.391661
CBS4309	Scas_CBS4309	Saccharomyces castelli	S. castellii	succinate	NA	0.406	2.1241	0.0113205
UFRJ50816	Spar_UFRJ50816	Saccharomyces paradoxus	S. par. (American)	succinate	NA	0.502	1.80454	-0.494645
N51-1A	Scer_N51_1A	Saccharomyces cerevisiae	S. cer. (Far East Asia)	succinate	0	0.445	2.51361	0.325108
D5088	Sjur_D5088	Saccharomyces jurei	S. jurei	succinate	NA	0.415	2.03259	-0.0976659
UWOPS03-459.1	Scer_UWOPS03_459_1	Saccharomyces cerevisiae	S. cer. (Malaysian)	succinate	0	0.379	2.17109	0.110733
IFO1803	Skud_IFO1803	Saccharomyces kudriavzevii	S. kudriavzevii	succinate	NA	0.324	2.14468	0.191118
CLQCA_20-259	Scer_CLQCA_20_259	Saccharomyces cerevisiae	S. cer. (Ecuadorean)	succinate	0	0.485	2.16646	-0.0997162
N-45	Spar_N45	Saccharomyces paradoxus	S. par. (Asian)	succinate	NA	0.41	2.10437	-0.0161725
A-9	Scer_A_9	Saccharomyces cerevisiae	S. cer. (Wine/European)	succinate	1	0.36	1.70748	-0.315985
CLQCA_20-259	Scer_CLQCA_20_259	Saccharomyces cerevisiae	S. cer. (Ecuadorean)	succinate	0	0.492	2.23174	-0.0480279
N34:2-4(a)	Scer_N34_2_4_a_	Saccharomyces cerevisiae	S. cer. (African beer)	succinate	1	0.187	1.37089	-0.316663
2187	Scer_2187	Saccharomyces cerevisiae	S. cer. (Mediterranean oak)	succinate	0	0.496	2.24849	-0.0390445
Y5	Scer_Y5	Saccharomyces cerevisiae	S. cer. (African palm wine)	succinate	1	0.343	1.97911	-0.0113467
A-9	Scer_A_9	Saccharomyces cerevisiae	S. cer. (Wine/European)	succinate	1	0.318	1.85385	-0.0880576
L-1528	Scer_L1528	Saccharomyces cerevisiae	S. cer. (Wine/European)	succinate	1	0.36	1.65888	-0.364585
A-9	Scer_A_9	Saccharomyces cerevisiae	S. cer. (Wine/European)	succinate	1	0.278	1.83994	-0.024307
#03	Scer__03	Saccharomyces cerevisiae	S. cer. (Mixed origin)	succinate	1	0.456	2.12538	-0.0844878
L-1528	Scer_L1528	Saccharomyces cerevisiae	S. cer. (Wine/European)	succinate	1	0.491	1.9267	-0.351121
N-45	Spar_N45	Saccharomyces paradoxus	S. par. (Asian)	succinate	NA	0.517	1.99767	-0.330636
RIB0005	Scer_RIB0005	Saccharomyces cerevisiae	S. cer. (Sake)	succinate	1	0.388	1.90122	-0.176609
N-45	Spar_N45	Saccharomyces paradoxus	S. par. (Asian)	succinate	NA	0.545	2.21109	-0.171583
Cey651	Scer_CEY651	Saccharomyces cerevisiae	S. cer. (French Guiana human)	succinate	NA	0.329	2.18405	0.220778
Y5	Scer_Y5	Saccharomyces cerevisiae	S. cer. (African palm wine)	succinate	1	0.321	1.93488	-0.0128599
CLQCA_20-259	Scer_CLQCA_20_259	Saccharomyces cerevisiae	S. cer. (Ecuadorean)	succinate	0	0.547	2.14721	-0.239342
MAJ_G	Scer_MAJ_G	Saccharomyces cerevisiae	S. cer. (African beer)	succinate	1	0.375	1.88878	-0.163807
L-1528	Scer_L1528	Saccharomyces cerevisiae	S. cer. (Wine/European)	succinate	1	0.36	1.76192	-0.261546
IFO1815	Smik_IFO1815	Saccharomyces mikatae	S. mikatae	succinate	NA	0.358	2.50076	0.481178
CBS10644	Sarb_CBS10644	Saccharomyces arboricola	S. arboricola	succinate	NA	0.324	2.19153	0.237972
IFO1815	Smik_IFO1815	Saccharomyces mikatae	S. mikatae	succinate	NA	0.397	2.09704	0.00173936
EXF-6761	Scer_EXF_6761	Saccharomyces cerevisiae	S. cer. (Wine/European)	succinate	1	0.429	1.99084	-0.166597
CBS4309	Scas_CBS4309	Saccharomyces castelli	S. castellii	succinate	NA	0.368	2.03118	-0.00781815
2187	Scer_2187	Saccharomyces cerevisiae	S. cer. (Mediterranean oak)	succinate	0	0.443	2.2422	0.0575806
CLIB630	Scer_CLIB630	Saccharomyces cerevisiae	S. cer. (French dairy)	succinate	1	0.314	1.75795	-0.176193
L-1528	Scer_L1528	Saccharomyces cerevisiae	S. cer. (Wine/European)	succinate	1	0.415	2.01167	-0.118588
D5088	Sjur_D5088	Saccharomyces jurei	S. jurei	succinate	NA	0.365	1.849	-0.184168
MAJ_G	Scer_MAJ_G	Saccharomyces cerevisiae	S. cer. (African beer)	succinate	1	0.462	1.85967	-0.361844
GE14S01-7B	Scer_GE14S01_7B	Saccharomyces cerevisiae	S. cer. (Taiwanese)	succinate	0	0.386	2.2692	0.195257
D5088	Sjur_D5088	Saccharomyces jurei	S. jurei	succinate	NA	0.296	2.16067	0.26148
CBS14374T	Ksau_CBS14374T	Kazachstania saulgeensis	K. saulgeensis	succinate	NA	0.498	1.63455	-0.656863
Q74.4	Spar_Q74_4	Saccharomyces paradoxus	S. par. (European)	succinate	NA	0.389	2.07633	-0.0034359
Q62.5	Spar_Q62_5	Saccharomyces paradoxus	S. par. (European)	succinate	NA	0.408	2.06291	-0.0537569
ZP_567	Scer_ZP_567	Saccharomyces cerevisiae	S. cer. (Mediterranean oak)	succinate	0	0.391	1.6769	-0.406757
M5	Scer_M5	Saccharomyces cerevisiae	S. cer. (Wine/European)	succinate	1	0.478	1.6491	-0.603478
EM14S01-3B	Scer_EM14S01_3B	Saccharomyces cerevisiae	S. cer. (Taiwanese)	succinate	0	0.455	2.31672	0.108803
IFO1815	Smik_IFO1815	Saccharomyces mikatae	S. mikatae	succinate	NA	0.373	2.28222	0.233515
Cey651	Scer_CEY651	Saccharomyces cerevisiae	S. cer. (French Guiana human)	succinate	NA	0.445	1.98963	-0.198877
CBS10644	Sarb_CBS10644	Saccharomyces arboricola	S. arboricola	succinate	NA	0.249	2.14435	0.336418
IFO1815	Smik_IFO1815	Saccharomyces mikatae	S. mikatae	succinate	NA	0.32	2.39138	0.44559
EM14S01-3B	Scer_EM14S01_3B	Saccharomyces cerevisiae	S. cer. (Taiwanese)	succinate	0	0.336	2.40234	0.425479
PJS - 9	Suva_PJS_9	Saccharomyces uvarum	S. uvarum	succinate	NA	0.331	2.05118	0.0840305
Cey651	Scer_CEY651	Saccharomyces cerevisiae	S. cer. (French Guiana human)	succinate	NA	0.311	2.23323	0.304908
#03	Scer__03	Saccharomyces cerevisiae	S. cer. (Mixed origin)	succinate	1	0.403	2.04798	-0.0589716
CLIB630	Scer_CLIB630	Saccharomyces cerevisiae	S. cer. (French dairy)	succinate	1	0.354	1.99786	-0.0139522
CBS10644	Sarb_CBS10644	Saccharomyces arboricola	S. arboricola	succinate	NA	0.342	2.17312	0.184605
HN16	Scer_HN16	Saccharomyces cerevisiae	S. cer. (CHNV)	succinate	0	0.414	2.12999	0.00167657
N34:2-4(a)	Scer_N34_2_4_a_	Saccharomyces cerevisiae	S. cer. (African beer)	succinate	1	0.19	1.28871	-0.404662
CBS10644	Sarb_CBS10644	Saccharomyces arboricola	S. arboricola	succinate	NA	0.291	2.07663	0.187143
HE007	Scer_HE007	Saccharomyces cerevisiae	S. cer. (French Guiana human)	succinate	NA	0.275	1.77661	-0.0818044
A12	Spar_A12	Saccharomyces paradoxus	S. par. (American)	succinate	NA	0.378	1.9659	-0.09251
CLIB630	Scer_CLIB630	Saccharomyces cerevisiae	S. cer. (French dairy)	succinate	1	0.337	1.88365	-0.0951488
SX3	Scer_SX3	Saccharomyces cerevisiae	S. cer. (CHNII)	succinate	0	0.363	1.84127	-0.188021
N34:2-4(a)	Scer_N34_2_4_a_	Saccharomyces cerevisiae	S. cer. (African beer)	succinate	1	0.177	1.38198	-0.286149
GE14S01-7B	Scer_GE14S01_7B	Saccharomyces cerevisiae	S. cer. (Taiwanese)	succinate	0	0.345	2.2249	0.230561
GE14S01-7B	Scer_GE14S01_7B	Saccharomyces cerevisiae	S. cer. (Taiwanese)	succinate	0	0.411	2.068	-0.0544916
UWOPS03-461.4	Scer_UWOPS03_461_4	Saccharomyces cerevisiae	S. cer. (Malaysian)	succinate	0	0.406	2.18317	0.070388
PJS - 9	Suva_PJS_9	Saccharomyces uvarum	S. uvarum	succinate	NA	0.276	1.85576	-0.00460448
CBS10644	Sarb_CBS10644	Saccharomyces arboricola	S. arboricola	succinate	NA	0.257	2.33654	0.513068
CBS10644	Sarb_CBS10644	Saccharomyces arboricola	S. arboricola	succinate	NA	0.26	2.04747	0.218179
CBS10644	Sarb_CBS10644	Saccharomyces arboricola	S. arboricola	succinate	NA	0.239	2.28543	0.49691
CLIB551	Scer_CLIB551	Saccharomyces cerevisiae	S. cer. (French dairy)	succinate	1	0.379	1.7939	-0.266452
HE007	Scer_HE007	Saccharomyces cerevisiae	S. cer. (French Guiana human)	succinate	NA	0.251	1.74532	-0.0664983
SX3	Scer_SX3	Saccharomyces cerevisiae	S. cer. (CHNII)	succinate	0	0.364	1.84525	-0.185982
CLIB551	Scer_CLIB551	Saccharomyces cerevisiae	S. cer. (French dairy)	succinate	1	0.373	1.61827	-0.430432
CLIB551	Scer_CLIB551	Saccharomyces cerevisiae	S. cer. (French dairy)	succinate	1	0.248	1.60833	-0.197662
Q62.5	Spar_Q62_5	Saccharomyces paradoxus	S. par. (European)	succinate	NA	0.304	2.32985	0.415119
A12	Spar_A12	Saccharomyces paradoxus	S. par. (American)	succinate	NA	0.363	1.90234	-0.126944
Z1.1	Spar_Z1_1	Saccharomyces paradoxus	S. par. (European)	succinate	NA	0.278	2.03254	0.168301
UFRJ50816	Spar_UFRJ50816	Saccharomyces paradoxus	S. par. (American)	succinate	NA	0.431	1.82752	-0.333804
Cey651	Scer_CEY651	Saccharomyces cerevisiae	S. cer. (French Guiana human)	succinate	NA	0.278	2.12684	0.2626
IFO1803	Skud_IFO1803	Saccharomyces kudriavzevii	S. kudriavzevii	succinate	NA	0.279	1.95061	0.0844287
M5	Scer_M5	Saccharomyces cerevisiae	S. cer. (Wine/European)	succinate	1	0.456	1.50443	-0.705435
HE007	Scer_HE007	Saccharomyces cerevisiae	S. cer. (French Guiana human)	succinate	NA	0.205	1.90173	0.179233
A12	Spar_A12	Saccharomyces paradoxus	S. par. (American)	succinate	NA	0.33	1.9762	0.0109858
ZP_567	Scer_ZP_567	Saccharomyces cerevisiae	S. cer. (Mediterranean oak)	succinate	0	0.407	1.61345	-0.501268
M5	Scer_M5	Saccharomyces cerevisiae	S. cer. (Wine/European)	succinate	1	0.339	1.57322	-0.409464
Z1.1	Spar_Z1_1	Saccharomyces paradoxus	S. par. (European)	succinate	NA	0.253	1.88665	0.0709528
N-45	Spar_N45	Saccharomyces paradoxus	S. par. (Asian)	succinate	NA	0.361	2.09591	0.0705053
UFRJ50816	Spar_UFRJ50816	Saccharomyces paradoxus	S. par. (American)	succinate	NA	0.368	1.82855	-0.21045
M5	Scer_M5	Saccharomyces cerevisiae	S. cer. (Wine/European)	succinate	1	0.408	1.48438	-0.632281
SX3	Scer_SX3	Saccharomyces cerevisiae	S. cer. (CHNII)	succinate	0	0.32	1.80517	-0.140625
HE007	Scer_HE007	Saccharomyces cerevisiae	S. cer. (French Guiana human)	succinate	NA	0.242	1.54688	-0.247464
UFRJ50816	Spar_UFRJ50816	Saccharomyces paradoxus	S. par. (American)	succinate	NA	0.384	1.68508	-0.384984
ZP_567	Scer_ZP_567	Saccharomyces cerevisiae	S. cer. (Mediterranean oak)	succinate	0	0.336	1.58084	-0.396021
ZP_567	Scer_ZP_567	Saccharomyces cerevisiae	S. cer. (Mediterranean oak)	succinate	0	0.407	1.44658	-0.668141
CLIB551	Scer_CLIB551	Saccharomyces cerevisiae	S. cer. (French dairy)	succinate	1	0.248	1.44567	-0.360325
M5	Scer_M5	Saccharomyces cerevisiae	S. cer. (Wine/European)	succinate	1	0.262	1.57063	-0.262548
Z1.1	Spar_Z1_1	Saccharomyces paradoxus	S. par. (European)	succinate	NA	0.224	1.8884	0.129005
M5	Scer_M5	Saccharomyces cerevisiae	S. cer. (Wine/European)	succinate	1	0.304	1.52045	-0.394274
A12	Spar_A12	Saccharomyces paradoxus	S. par. (American)	succinate	NA	0.27	2.04493	0.196221
M5	Scer_M5	Saccharomyces cerevisiae	S. cer. (Wine/European)	succinate	1	0.264	1.55191	-0.285146
CLIB561	Scer_CLIB561	Saccharomyces cerevisiae	S. cer. (French dairy)	succinate	1	0.24	1.35444	-0.436021
CLIB561	Scer_CLIB561	Saccharomyces cerevisiae	S. cer. (French dairy)	succinate	1	0.16	1.20813	-0.426993
CLIB561	Scer_CLIB561	Saccharomyces cerevisiae	S. cer. (French dairy)	succinate	1	0.195	1.31281	-0.390276
CLIB561	Scer_CLIB561	Saccharomyces cerevisiae	S. cer. (French dairy)	succinate	1	0.165	1.4386	-0.206229
M5	Scer_M5	Saccharomyces cerevisiae	S. cer. (Wine/European)	succinate	1	0.253	1.52023	-0.295476
M5	Scer_M5	Saccharomyces cerevisiae	S. cer. (Wine/European)	succinate	1	0.207	1.38774	-0.338649
M5	Scer_M5	Saccharomyces cerevisiae	S. cer. (Wine/European)	succinate	1	0.258	1.44793	-0.377484
B-17	Scer_B_17	Saccharomyces cerevisiae	S. cer. (Wine/European)	succinate	1	0.281	0.868004	-1.00206
M5	Scer_M5	Saccharomyces cerevisiae	S. cer. (Wine/European)	succinate	1	0.187	1.35812	-0.329426
B-17	Scer_B_17	Saccharomyces cerevisiae	S. cer. (Wine/European)	succinate	1	0.266	0.85099	-0.989953
SX3	Scer_SX3	Saccharomyces cerevisiae	S. cer. (CHNII)	succinate	0	0.214	1.45311	-0.28687
Lib51	Scer_Lib51	Saccharomyces cerevisiae	S. cer. (Wine/European)	succinate	1	0.232	0.6251	-1.14983
Lib51	Scer_Lib51	Saccharomyces cerevisiae	S. cer. (Wine/European)	succinate	1	0.237	0.780687	-1.00395
CEY646	Scer_CEY646	Saccharomyces cerevisiae	S. cer. (French Guiana human)	succinate	NA	0.219	0.524975	-1.22471
CEY646	Scer_CEY646	Saccharomyces cerevisiae	S. cer. (French Guiana human)	succinate	NA	0.274	0.740758	-1.11572
B-17	Scer_B_17	Saccharomyces cerevisiae	S. cer. (Wine/European)	succinate	1	0.252	0.527866	-1.28589
B-17	Scer_B_17	Saccharomyces cerevisiae	S. cer. (Wine/European)	succinate	1	0.184	0.350026	-1.3317
CEY646	Scer_CEY646	Saccharomyces cerevisiae	S. cer. (French Guiana human)	succinate	NA	0.234	0.584603	-1.19421
Lib51	Scer_Lib51	Saccharomyces cerevisiae	S. cer. (Wine/European)	succinate	1	0.237	0.39617	-1.38846
Lib51	Scer_Lib51	Saccharomyces cerevisiae	S. cer. (Wine/European)	succinate	1	0.185	0.539094	-1.14457
CEY646	Scer_CEY646	Saccharomyces cerevisiae	S. cer. (French Guiana human)	succinate	NA	0.22	0.270693	-1.48093
SGB1	Scer_SGB1	Saccharomyces cerevisiae	S. cer. (Asian fermentation)	Cis aconitate	1	0.725	-3.334	0.879913
CBS8291	Scer_CBS8291	Saccharomyces cerevisiae	S. cer. (Mixed origin)	Cis aconitate	1	0.424	-3.70607	0.351044
CBS5155	Scer_CBS5155	Saccharomyces cerevisiae	S. cer. (Wine/European)	Cis aconitate	1	0.634	-3.49595	0.67056
EXF-6761	Scer_EXF_6761	Saccharomyces cerevisiae	S. cer. (Wine/European)	Cis aconitate	1	0.572	-3.39235	0.741863
K15	Scer_K15	Saccharomyces cerevisiae	S. cer. (Sake)	Cis aconitate	1	0.285	-3.40916	0.57554
N34:2-4(a)	Scer_N34_2_4_a_	Saccharomyces cerevisiae	S. cer. (African beer)	Cis aconitate	1	0.187	-3.46544	0.468216
A-9	Scer_A_9	Saccharomyces cerevisiae	S. cer. (Wine/European)	Cis aconitate	1	0.36	-3.35578	0.667994
21-4-103	Scer_21_4_103	Saccharomyces cerevisiae	S. cer. (Mixed origin)	Cis aconitate	1	0.553	-3.24111	0.883198
N34:2-4(a)	Scer_N34_2_4_a_	Saccharomyces cerevisiae	S. cer. (African beer)	Cis aconitate	1	0.277	-3.61236	0.368181
CBS14374T	Ksau_CBS14374T	Kazachstania saulgeensis	K. saulgeensis	Cis aconitate	NA	0.572	-3.86306	0.271147
B-17	Scer_B_17	Saccharomyces cerevisiae	S. cer. (Wine/European)	Cis aconitate	1	0.184	-3.35941	0.572682
VL5	Scer_VL5	Saccharomyces cerevisiae	S. cer. (Asian fermentation)	Cis aconitate	1	0.512	-3.64068	0.462276
SGB1	Scer_SGB1	Saccharomyces cerevisiae	S. cer. (Asian fermentation)	Cis aconitate	1	0.552	-3.58273	0.541059
SGB1	Scer_SGB1	Saccharomyces cerevisiae	S. cer. (Asian fermentation)	Cis aconitate	1	0.65	-3.56602	0.608819
K15	Scer_K15	Saccharomyces cerevisiae	S. cer. (Sake)	Cis aconitate	1	0.477	-3.7076	0.377125
Dji2-2A(a)	Scer_Dji2_2A_a_	Saccharomyces cerevisiae	S. cer. (African palm wine)	Cis aconitate	1	0.55	-4.02251	0.100238
K15	Scer_K15	Saccharomyces cerevisiae	S. cer. (Sake)	Cis aconitate	1	0.473	-3.77894	0.303696
CBS8291	Scer_CBS8291	Saccharomyces cerevisiae	S. cer. (Mixed origin)	Cis aconitate	1	0.553	-3.93133	0.192979
A-9	Scer_A_9	Saccharomyces cerevisiae	S. cer. (Wine/European)	Cis aconitate	1	0.278	-3.52114	0.459914
MAJ_G	Scer_MAJ_G	Saccharomyces cerevisiae	S. cer. (African beer)	Cis aconitate	1	0.572	-3.48477	0.649444
CBS8291	Scer_CBS8291	Saccharomyces cerevisiae	S. cer. (Mixed origin)	Cis aconitate	1	0.381	-3.77186	0.262849
CLIB1411	Scer_CLIB1411	Saccharomyces cerevisiae	S. cer. (Asian fermentation)	Cis aconitate	1	0.545	-3.78427	0.335879
CBS8291	Scer_CBS8291	Saccharomyces cerevisiae	S. cer. (Mixed origin)	Cis aconitate	1	0.441	-3.96688	0.0990843
CLIB630	Scer_CLIB630	Saccharomyces cerevisiae	S. cer. (French dairy)	Cis aconitate	1	0.314	-3.60466	0.395149
VL5	Scer_VL5	Saccharomyces cerevisiae	S. cer. (Asian fermentation)	Cis aconitate	1	0.441	-3.68569	0.380275
CLIB1411	Scer_CLIB1411	Saccharomyces cerevisiae	S. cer. (Asian fermentation)	Cis aconitate	1	0.595	-3.85469	0.291499
CBS5155	Scer_CBS5155	Saccharomyces cerevisiae	S. cer. (Wine/European)	Cis aconitate	1	0.563	-3.64844	0.481084
2187	Scer_2187	Saccharomyces cerevisiae	S. cer. (Mediterranean oak)	Cis aconitate	0	0.586	-3.42741	0.714094
SGB1	Scer_SGB1	Saccharomyces cerevisiae	S. cer. (Asian fermentation)	Cis aconitate	1	0.542	-3.67946	0.439122
B-17	Scer_B_17	Saccharomyces cerevisiae	S. cer. (Wine/European)	Cis aconitate	1	0.252	-3.46387	0.50364
CBS5155	Scer_CBS5155	Saccharomyces cerevisiae	S. cer. (Wine/European)	Cis aconitate	1	0.423	-3.57972	0.476868
N-43	Spar_N43	Saccharomyces paradoxus	S. par. (Asian)	Cis aconitate	NA	0.554	-3.63445	0.490381
Lib51	Scer_Lib51	Saccharomyces cerevisiae	S. cer. (Wine/European)	Cis aconitate	1	0.232	-3.27317	0.683921
CBS14374T	Ksau_CBS14374T	Kazachstania saulgeensis	K. saulgeensis	Cis aconitate	NA	0.519	-3.98846	0.118144
CLIB1411	Scer_CLIB1411	Saccharomyces cerevisiae	S. cer. (Asian fermentation)	Cis aconitate	1	0.619	-3.88293	0.275764
K5	Scer_K5	Saccharomyces cerevisiae	S. cer. (Sake)	Cis aconitate	1	0.473	-3.67237	0.410267
EM14S01-3B	Scer_EM14S01_3B	Saccharomyces cerevisiae	S. cer. (Taiwanese)	Cis aconitate	0	0.466	-3.28724	0.791748
L-1528	Scer_L1528	Saccharomyces cerevisiae	S. cer. (Wine/European)	Cis aconitate	1	0.36	-3.57192	0.451849
A-9	Scer_A_9	Saccharomyces cerevisiae	S. cer. (Wine/European)	Cis aconitate	1	0.278	-3.5359	0.445158
CBS5155	Scer_CBS5155	Saccharomyces cerevisiae	S. cer. (Wine/European)	Cis aconitate	1	0.487	-3.57177	0.518166
VL5	Scer_VL5	Saccharomyces cerevisiae	S. cer. (Asian fermentation)	Cis aconitate	1	0.435	-3.80807	0.254774
N34:2-4(a)	Scer_N34_2_4_a_	Saccharomyces cerevisiae	S. cer. (African beer)	Cis aconitate	1	0.19	-3.81375	0.121464
N34:2-4(a)	Scer_N34_2_4_a_	Saccharomyces cerevisiae	S. cer. (African beer)	Cis aconitate	1	0.177	-3.67355	0.254889
RIB0005	Scer_RIB0005	Saccharomyces cerevisiae	S. cer. (Sake)	Cis aconitate	1	0.368	-3.67262	0.35532
L-1528	Scer_L1528	Saccharomyces cerevisiae	S. cer. (Wine/European)	Cis aconitate	1	0.36	-3.50013	0.523647
VL5	Scer_VL5	Saccharomyces cerevisiae	S. cer. (Asian fermentation)	Cis aconitate	1	0.489	-3.72777	0.363207
UWOPS83-883-2	Scer_UWOPS83_883_2	Saccharomyces cerevisiae	S. cer. (Mixed origin)	Cis aconitate	1	0.542	-3.75069	0.367892
CBS14374T	Ksau_CBS14374T	Kazachstania saulgeensis	K. saulgeensis	Cis aconitate	NA	0.657	-4.03659	0.141899
EN14S01	Scer_EN14S01	Saccharomyces cerevisiae	S. cer. (Taiwanese)	Cis aconitate	0	0.579	-3.71788	0.419972
CBS14374T	Ksau_CBS14374T	Kazachstania saulgeensis	K. saulgeensis	Cis aconitate	NA	0.519	-4.00745	0.0991523
K15	Scer_K15	Saccharomyces cerevisiae	S. cer. (Sake)	Cis aconitate	1	0.459	-4.05832	0.017025
CLQCA_20-221	Scer_CLQCA_20_221	Saccharomyces cerevisiae	S. cer. (Ecuadorean)	Cis aconitate	0	0.647	-3.8244	0.348876
CLIB1411	Scer_CLIB1411	Saccharomyces cerevisiae	S. cer. (Asian fermentation)	Cis aconitate	1	0.531	-3.94266	0.17019
CEY646	Scer_CEY646	Saccharomyces cerevisiae	S. cer. (French Guiana human)	Cis aconitate	NA	0.219	-3.39837	0.551957
CBS14374T	Ksau_CBS14374T	Kazachstania saulgeensis	K. saulgeensis	Cis aconitate	NA	0.612	-3.87436	0.280683
A-9	Scer_A_9	Saccharomyces cerevisiae	S. cer. (Wine/European)	Cis aconitate	1	0.318	-3.68752	0.314373
L-1528	Scer_L1528	Saccharomyces cerevisiae	S. cer. (Wine/European)	Cis aconitate	1	0.491	-3.46005	0.631964
B-17	Scer_B_17	Saccharomyces cerevisiae	S. cer. (Wine/European)	Cis aconitate	1	0.266	-3.44619	0.528613
Dji2-2A(a)	Scer_Dji2_2A_a_	Saccharomyces cerevisiae	S. cer. (African palm wine)	Cis aconitate	1	0.645	-4.10221	0.0700268
RIB0005	Scer_RIB0005	Saccharomyces cerevisiae	S. cer. (Sake)	Cis aconitate	1	0.475	-3.79145	0.292229
K5	Scer_K5	Saccharomyces cerevisiae	S. cer. (Sake)	Cis aconitate	1	0.521	-3.81185	0.295797
UWOPS83-883-2	Scer_UWOPS83_883_2	Saccharomyces cerevisiae	S. cer. (Mixed origin)	Cis aconitate	1	0.493	-3.94182	0.151238
B-17	Scer_B_17	Saccharomyces cerevisiae	S. cer. (Wine/European)	Cis aconitate	1	0.281	-3.49226	0.490364
YPS141	Scer_YPS141	Saccharomyces cerevisiae	S. cer. (North American oak)	Cis aconitate	0	0.619	-3.63717	0.521521
Q74.4	Spar_Q74_4	Saccharomyces paradoxus	S. par. (European)	Cis aconitate	NA	0.564	-3.78977	0.340278
CEY649	Scer_CEY649	Saccharomyces cerevisiae	S. cer. (French Guiana human)	Cis aconitate	NA	0.386	-3.91426	0.123062
CBS14374T	Ksau_CBS14374T	Kazachstania saulgeensis	K. saulgeensis	Cis aconitate	NA	0.498	-3.98192	0.113746
D5088	Sjur_D5088	Saccharomyces jurei	S. jurei	Cis aconitate	NA	0.478	-3.75754	0.327703
CLQCA_20-156	Scer_CLQCA_20_156	Saccharomyces cerevisiae	S. cer. (Ecuadorean)	Cis aconitate	0	0.533	-4.10176	0.0121386
Lib51	Scer_Lib51	Saccharomyces cerevisiae	S. cer. (Wine/European)	Cis aconitate	1	0.237	-3.42391	0.535794
CEY646	Scer_CEY646	Saccharomyces cerevisiae	S. cer. (French Guiana human)	Cis aconitate	NA	0.22	-3.33772	0.61312
M5	Scer_M5	Saccharomyces cerevisiae	S. cer. (Wine/European)	Cis aconitate	1	0.456	-3.57647	0.497312
RIB0005	Scer_RIB0005	Saccharomyces cerevisiae	S. cer. (Sake)	Cis aconitate	1	0.502	-3.91578	0.181963
CLIB630	Scer_CLIB630	Saccharomyces cerevisiae	S. cer. (French dairy)	Cis aconitate	1	0.422	-3.74141	0.314659
N-44	Spar_N44	Saccharomyces paradoxus	S. par. (Asian)	Cis aconitate	NA	0.63	-4.00919	0.155236
IFO1815	Smik_IFO1815	Saccharomyces mikatae	S. mikatae	Cis aconitate	NA	0.397	-3.618	0.425045
PJS - 9	Suva_PJS_9	Saccharomyces uvarum	S. uvarum	Cis aconitate	NA	0.421	-3.90947	0.146083
D5088	Sjur_D5088	Saccharomyces jurei	S. jurei	Cis aconitate	NA	0.365	-3.70148	0.324895
CEY649	Scer_CEY649	Saccharomyces cerevisiae	S. cer. (French Guiana human)	Cis aconitate	NA	0.319	-3.91585	0.0865688
CBS4309	Scas_CBS4309	Saccharomyces castelli	S. castellii	Cis aconitate	NA	0.431	-3.75227	0.308487
Q74.4	Spar_Q74_4	Saccharomyces paradoxus	S. par. (European)	Cis aconitate	NA	0.573	-4.00775	0.126982
CEY649	Scer_CEY649	Saccharomyces cerevisiae	S. cer. (French Guiana human)	Cis aconitate	NA	0.404	-3.95897	0.0877234
DJ74	Scer_DJ74	Saccharomyces cerevisiae	S. cer. (African palm wine)	Cis aconitate	1	0.542	-3.65928	0.459305
Lib51	Scer_Lib51	Saccharomyces cerevisiae	S. cer. (Wine/European)	Cis aconitate	1	0.237	-3.47236	0.487335
EXF-6761	Scer_EXF_6761	Saccharomyces cerevisiae	S. cer. (Wine/European)	Cis aconitate	1	0.429	-3.7367	0.323017
CEY649	Scer_CEY649	Saccharomyces cerevisiae	S. cer. (French Guiana human)	Cis aconitate	NA	0.331	-3.7668	0.241865
Dji2-2A(a)	Scer_Dji2_2A_a_	Saccharomyces cerevisiae	S. cer. (African palm wine)	Cis aconitate	1	0.542	-4.23592	-0.117334
HN10	Scer_HN10	Saccharomyces cerevisiae	S. cer. (CHNIII)	Cis aconitate	0	0.448	-3.76437	0.305241
D5088	Sjur_D5088	Saccharomyces jurei	S. jurei	Cis aconitate	NA	0.365	-3.75294	0.273436
MAJ_G	Scer_MAJ_G	Saccharomyces cerevisiae	S. cer. (African beer)	Cis aconitate	1	0.462	-3.72732	0.349586
Y5	Scer_Y5	Saccharomyces cerevisiae	S. cer. (African palm wine)	Cis aconitate	1	0.489	-3.9637	0.12727
CBS14374T	Ksau_CBS14374T	Kazachstania saulgeensis	K. saulgeensis	Cis aconitate	NA	0.476	-4.17598	-0.0917795
CEY646	Scer_CEY646	Saccharomyces cerevisiae	S. cer. (French Guiana human)	Cis aconitate	NA	0.274	-3.42167	0.557299
CBS4309	Scas_CBS4309	Saccharomyces castelli	S. castellii	Cis aconitate	NA	0.474	-3.8022	0.280954
MAJ_G	Scer_MAJ_G	Saccharomyces cerevisiae	S. cer. (African beer)	Cis aconitate	1	0.433	-3.77852	0.283278
M5	Scer_M5	Saccharomyces cerevisiae	S. cer. (Wine/European)	Cis aconitate	1	0.408	-3.63663	0.412152
CLIB551	Scer_CLIB551	Saccharomyces cerevisiae	S. cer. (French dairy)	Cis aconitate	1	0.248	-3.69509	0.270343
CLIB551	Scer_CLIB551	Saccharomyces cerevisiae	S. cer. (French dairy)	Cis aconitate	1	0.248	-3.62036	0.345073
CLIB551	Scer_CLIB551	Saccharomyces cerevisiae	S. cer. (French dairy)	Cis aconitate	1	0.373	-3.68743	0.343119
MAJ_G	Scer_MAJ_G	Saccharomyces cerevisiae	S. cer. (African beer)	Cis aconitate	1	0.375	-3.79076	0.240827
YPS138	Spar_YPS138	Saccharomyces paradoxus	S. par. (American)	Cis aconitate	NA	0.566	-3.98023	0.150854
K5	Scer_K5	Saccharomyces cerevisiae	S. cer. (Sake)	Cis aconitate	1	0.457	-3.95089	0.123414
IFO1803	Skud_IFO1803	Saccharomyces kudriavzevii	S. kudriavzevii	Cis aconitate	NA	0.368	-3.75224	0.275704
PJS - 9	Suva_PJS_9	Saccharomyces uvarum	S. uvarum	Cis aconitate	NA	0.427	-3.95275	0.105926
#03	Scer__03	Saccharomyces cerevisiae	S. cer. (Mixed origin)	Cis aconitate	1	0.569	-3.95367	0.178975
UWOPS03-461.4	Scer_UWOPS03_461_4	Saccharomyces cerevisiae	S. cer. (Malaysian)	Cis aconitate	0	0.606	-4.0394	0.112527
K5	Scer_K5	Saccharomyces cerevisiae	S. cer. (Sake)	Cis aconitate	1	0.468	-3.94541	0.134621
D5088	Sjur_D5088	Saccharomyces jurei	S. jurei	Cis aconitate	NA	0.33	-3.91696	0.0911813
CBS14374T	Ksau_CBS14374T	Kazachstania saulgeensis	K. saulgeensis	Cis aconitate	NA	0.497	-4.13663	-0.0414937
CLIB561	Scer_CLIB561	Saccharomyces cerevisiae	S. cer. (French dairy)	Cis aconitate	1	0.24	-3.62107	0.340189
CEY646	Scer_CEY646	Saccharomyces cerevisiae	S. cer. (French Guiana human)	Cis aconitate	NA	0.234	-3.54674	0.411392
RIB0005	Scer_RIB0005	Saccharomyces cerevisiae	S. cer. (Sake)	Cis aconitate	1	0.388	-3.87666	0.161697
YJM1418	Scer_YJM1418	Saccharomyces cerevisiae	S. cer. (Far East Asia)	Cis aconitate	0	0.454	-3.72902	0.343717
CBS4309	Scas_CBS4309	Saccharomyces castelli	S. castellii	Cis aconitate	NA	0.358	-3.91278	0.109954
CLQCA_20-221	Scer_CLQCA_20_221	Saccharomyces cerevisiae	S. cer. (Ecuadorean)	Cis aconitate	0	0.513	-4.05192	0.0515549
M5	Scer_M5	Saccharomyces cerevisiae	S. cer. (Wine/European)	Cis aconitate	1	0.478	-3.99758	0.087661
CLQCA_20-156	Scer_CLQCA_20_156	Saccharomyces cerevisiae	S. cer. (Ecuadorean)	Cis aconitate	0	0.615	-4.1162	0.0404089
CLIB630	Scer_CLIB630	Saccharomyces cerevisiae	S. cer. (French dairy)	Cis aconitate	1	0.337	-3.97567	0.0361208
YPS141	Scer_YPS141	Saccharomyces cerevisiae	S. cer. (North American oak)	Cis aconitate	0	0.48	-3.99354	0.0927487
IFO1804	Spar_IFO1804	Saccharomyces paradoxus	S. par. (Asian)	Cis aconitate	NA	0.491	-4.04254	0.0494796
YPS138	Spar_YPS138	Saccharomyces paradoxus	S. par. (American)	Cis aconitate	NA	0.377	-3.93394	0.098685
Lib51	Scer_Lib51	Saccharomyces cerevisiae	S. cer. (Wine/European)	Cis aconitate	1	0.185	-3.53585	0.396759
EXF-6761	Scer_EXF_6761	Saccharomyces cerevisiae	S. cer. (Wine/European)	Cis aconitate	1	0.429	-3.78875	0.270969
YPS163	Scer_YPS163	Saccharomyces cerevisiae	S. cer. (North American oak)	Cis aconitate	0	0.611	-4.1358	0.0187239
CLQCA_20-156	Scer_CLQCA_20_156	Saccharomyces cerevisiae	S. cer. (Ecuadorean)	Cis aconitate	0	0.639	-4.12976	0.0393512
HN16	Scer_HN16	Saccharomyces cerevisiae	S. cer. (CHNV)	Cis aconitate	0	0.414	-3.47532	0.576588
D5088	Sjur_D5088	Saccharomyces jurei	S. jurei	Cis aconitate	NA	0.37	-3.94781	0.0811745
Y5	Scer_Y5	Saccharomyces cerevisiae	S. cer. (African palm wine)	Cis aconitate	1	0.321	-3.8787	0.124755
Ksc40-8A	Scer_Ksc40_8A	Saccharomyces cerevisiae	S. cer. (Far East Asia)	Cis aconitate	0	0.534	-4.10762	0.00679453
UFRJ50816	Spar_UFRJ50816	Saccharomyces paradoxus	S. par. (American)	Cis aconitate	NA	0.502	-4.12658	-0.0288359
HE007	Scer_HE007	Saccharomyces cerevisiae	S. cer. (French Guiana human)	Cis aconitate	NA	0.275	-4.01721	-0.0377195
Y5	Scer_Y5	Saccharomyces cerevisiae	S. cer. (African palm wine)	Cis aconitate	1	0.374	-3.99892	0.0321507
N-45	Spar_N45	Saccharomyces paradoxus	S. par. (Asian)	Cis aconitate	NA	0.517	-3.82139	0.284167
Ksc40-8A	Scer_Ksc40_8A	Saccharomyces cerevisiae	S. cer. (Far East Asia)	Cis aconitate	0	0.668	-4.06866	0.115563
CBS4309	Scas_CBS4309	Saccharomyces castelli	S. castellii	Cis aconitate	NA	0.558	-3.98724	0.139673
Q74.4	Spar_Q74_4	Saccharomyces paradoxus	S. par. (European)	Cis aconitate	NA	0.452	-4.21377	-0.142075
D5088	Sjur_D5088	Saccharomyces jurei	S. jurei	Cis aconitate	NA	0.415	-3.93207	0.120356
CBS4309	Scas_CBS4309	Saccharomyces castelli	S. castellii	Cis aconitate	NA	0.368	-3.77439	0.253548
L-1528	Scer_L1528	Saccharomyces cerevisiae	S. cer. (Wine/European)	Cis aconitate	1	0.415	-3.80808	0.244341
N-44	Spar_N44	Saccharomyces paradoxus	S. par. (Asian)	Cis aconitate	NA	0.526	-4.23843	-0.12818
UWOPS83-883-2	Scer_UWOPS83_883_2	Saccharomyces cerevisiae	S. cer. (Mixed origin)	Cis aconitate	1	0.549	-4.07559	0.0466438
CLIB561	Scer_CLIB561	Saccharomyces cerevisiae	S. cer. (French dairy)	Cis aconitate	1	0.16	-3.80385	0.115733
21-4-103	Scer_21_4_103	Saccharomyces cerevisiae	S. cer. (Mixed origin)	Cis aconitate	1	0.488	-3.90035	0.190098
N-44	Spar_N44	Saccharomyces paradoxus	S. par. (Asian)	Cis aconitate	NA	0.435	-4.0769	-0.0140591
YPS128	Scer_YPS128	Saccharomyces cerevisiae	S. cer. (North American oak)	Cis aconitate	0	0.575	-4.14902	-0.0132516
CLIB551	Scer_CLIB551	Saccharomyces cerevisiae	S. cer. (French dairy)	Cis aconitate	1	0.379	-3.87804	0.155628
YPS138	Spar_YPS138	Saccharomyces paradoxus	S. par. (American)	Cis aconitate	NA	0.426	-3.97814	0.0800172
ZP_567	Scer_ZP_567	Saccharomyces cerevisiae	S. cer. (Mediterranean oak)	Cis aconitate	0	0.391	-4.1857	-0.145774
CBS12357	Seub_CBS12357	Saccharomyces eubayanus	S. eubayanus	Cis aconitate	NA	0.439	-4.19338	-0.128456
IFO1803	Skud_IFO1803	Saccharomyces kudriavzevii	S. kudriavzevii	Cis aconitate	NA	0.542	-4.34904	-0.230461
CLIB561	Scer_CLIB561	Saccharomyces cerevisiae	S. cer. (French dairy)	Cis aconitate	1	0.195	-3.77753	0.160289
D5088	Sjur_D5088	Saccharomyces jurei	S. jurei	Cis aconitate	NA	0.359	-4.18532	-0.162065
N-44	Spar_N44	Saccharomyces paradoxus	S. par. (Asian)	Cis aconitate	NA	0.537	-4.37386	-0.257878
DJ74	Scer_DJ74	Saccharomyces cerevisiae	S. cer. (African palm wine)	Cis aconitate	1	0.457	-3.88357	0.190734
ZP_567	Scer_ZP_567	Saccharomyces cerevisiae	S. cer. (Mediterranean oak)	Cis aconitate	0	0.407	-4.13782	-0.089568
#03	Scer__03	Saccharomyces cerevisiae	S. cer. (Mixed origin)	Cis aconitate	1	0.511	-4.06959	0.0328436
EN14S01	Scer_EN14S01	Saccharomyces cerevisiae	S. cer. (Taiwanese)	Cis aconitate	0	0.382	-4.05158	-0.016342
CBS12357	Seub_CBS12357	Saccharomyces eubayanus	S. eubayanus	Cis aconitate	NA	0.502	-4.08989	0.00785131
EXF-6761	Scer_EXF_6761	Saccharomyces cerevisiae	S. cer. (Wine/European)	Cis aconitate	1	0.407	-4.0232	0.025059
Y5	Scer_Y5	Saccharomyces cerevisiae	S. cer. (African palm wine)	Cis aconitate	1	0.343	-4.09405	-0.0791305
SX1	Scer_SX1	Saccharomyces cerevisiae	S. cer. (CHNII)	Cis aconitate	0	0.55	-4.11486	0.00789099
CLQCA_20-259	Scer_CLQCA_20_259	Saccharomyces cerevisiae	S. cer. (Ecuadorean)	Cis aconitate	0	0.492	-4.09455	-0.00201575
DJ74	Scer_DJ74	Saccharomyces cerevisiae	S. cer. (African palm wine)	Cis aconitate	1	0.527	-4.01232	0.0984469
UWOPS05-227.2	Scer_UWOPS05_227_2	Saccharomyces cerevisiae	S. cer. (Malaysian)	Cis aconitate	0	0.45	-4.01403	0.0566257
CBS4309	Scas_CBS4309	Saccharomyces castelli	S. castellii	Cis aconitate	NA	0.406	-3.94533	0.102407
Q62.5	Spar_Q62_5	Saccharomyces paradoxus	S. par. (European)	Cis aconitate	NA	0.408	-3.99554	0.0532336
CLQCA_20-221	Scer_CLQCA_20_221	Saccharomyces cerevisiae	S. cer. (Ecuadorean)	Cis aconitate	0	0.468	-4.15574	-0.0757086
EXF-7197	Scer_EXF_7197	Saccharomyces cerevisiae	S. cer. (Mediterranean oak)	Cis aconitate	0	0.466	-4.09408	-0.0150863
IFO1815	Smik_IFO1815	Saccharomyces mikatae	S. mikatae	Cis aconitate	NA	0.387	-3.98033	0.0575092
PJS - 9	Suva_PJS_9	Saccharomyces uvarum	S. uvarum	Cis aconitate	NA	0.276	-3.94723	0.032783
IFO1803	Skud_IFO1803	Saccharomyces kudriavzevii	S. kudriavzevii	Cis aconitate	NA	0.429	-4.1621	-0.102386
SX1	Scer_SX1	Saccharomyces cerevisiae	S. cer. (CHNII)	Cis aconitate	0	0.445	-4.24471	-0.176658
Dji2-2A(a)	Scer_Dji2_2A_a_	Saccharomyces cerevisiae	S. cer. (African palm wine)	Cis aconitate	1	0.445	-4.3445	-0.276444
M5	Scer_M5	Saccharomyces cerevisiae	S. cer. (Wine/European)	Cis aconitate	1	0.262	-3.90871	0.0640074
HN16	Scer_HN16	Saccharomyces cerevisiae	S. cer. (CHNV)	Cis aconitate	0	0.57	-4.11041	0.0227604
PJS - 9	Suva_PJS_9	Saccharomyces uvarum	S. uvarum	Cis aconitate	NA	0.331	-3.93846	0.0702059
N51-1A	Scer_N51_1A	Saccharomyces cerevisiae	S. cer. (Far East Asia)	Cis aconitate	0	0.516	-4.10483	0.000211996
DJ74	Scer_DJ74	Saccharomyces cerevisiae	S. cer. (African palm wine)	Cis aconitate	1	0.449	-4.07649	-0.00635252
N-45	Spar_N45	Saccharomyces paradoxus	S. par. (Asian)	Cis aconitate	NA	0.41	-4.03234	0.017475
M5	Scer_M5	Saccharomyces cerevisiae	S. cer. (Wine/European)	Cis aconitate	1	0.264	-3.83279	0.14097
YPS163	Scer_YPS163	Saccharomyces cerevisiae	S. cer. (North American oak)	Cis aconitate	0	0.588	-4.25925	-0.116707
CLQCA_20-221	Scer_CLQCA_20_221	Saccharomyces cerevisiae	S. cer. (Ecuadorean)	Cis aconitate	0	0.603	-4.26967	-0.119312
CBS12357	Seub_CBS12357	Saccharomyces eubayanus	S. eubayanus	Cis aconitate	NA	0.408	-4.07812	-0.0293444
HN6	Scer_HN6	Saccharomyces cerevisiae	S. cer. (CHNI)	Cis aconitate	0	0.722	-4.24082	-0.0284693
CBS4309	Scas_CBS4309	Saccharomyces castelli	S. castellii	Cis aconitate	NA	0.541	-4.18761	-0.0695519
HN19	Scer_HN19	Saccharomyces cerevisiae	S. cer. (CHNIII)	Cis aconitate	0	0.509	-3.90623	0.195165
IFO1803	Skud_IFO1803	Saccharomyces kudriavzevii	S. kudriavzevii	Cis aconitate	NA	0.281	-3.9567	0.0259172
YPS154	Scer_YPS154	Saccharomyces cerevisiae	S. cer. (North American oak)	Cis aconitate	0	0.454	-4.07951	-0.00677103
IFO1804	Spar_IFO1804	Saccharomyces paradoxus	S. par. (Asian)	Cis aconitate	NA	0.533	-4.39104	-0.277146
YJM1418	Scer_YJM1418	Saccharomyces cerevisiae	S. cer. (Far East Asia)	Cis aconitate	0	0.445	-4.00924	0.0588086
#03	Scer__03	Saccharomyces cerevisiae	S. cer. (Mixed origin)	Cis aconitate	1	0.456	-4.16735	-0.0935705
UWOPS83-883-2	Scer_UWOPS83_883_2	Saccharomyces cerevisiae	S. cer. (Mixed origin)	Cis aconitate	1	0.414	-4.02869	0.0232163
HN6	Scer_HN6	Saccharomyces cerevisiae	S. cer. (CHNI)	Cis aconitate	0	0.563	-4.38894	-0.259417
SX3	Scer_SX3	Saccharomyces cerevisiae	S. cer. (CHNII)	Cis aconitate	0	0.363	-4.09966	-0.0743277
HN15	Scer_HN15	Saccharomyces cerevisiae	S. cer. (CHNV)	Cis aconitate	0	0.629	-4.37588	-0.211977
M5	Scer_M5	Saccharomyces cerevisiae	S. cer. (Wine/European)	Cis aconitate	1	0.339	-4.05559	-0.0427601
CLIB561	Scer_CLIB561	Saccharomyces cerevisiae	S. cer. (French dairy)	Cis aconitate	1	0.165	-3.79092	0.131273
CLIB630	Scer_CLIB630	Saccharomyces cerevisiae	S. cer. (French dairy)	Cis aconitate	1	0.354	-4.05263	-0.0319854
YPS163	Scer_YPS163	Saccharomyces cerevisiae	S. cer. (North American oak)	Cis aconitate	0	0.509	-4.14319	-0.041794
IFO1803	Skud_IFO1803	Saccharomyces kudriavzevii	S. kudriavzevii	Cis aconitate	NA	0.279	-3.84122	0.140361
YPS128	Scer_YPS128	Saccharomyces cerevisiae	S. cer. (North American oak)	Cis aconitate	0	0.448	-4.14347	-0.0738583
N-43	Spar_N43	Saccharomyces paradoxus	S. par. (Asian)	Cis aconitate	NA	0.391	-4.13188	-0.0919575
HN16	Scer_HN16	Saccharomyces cerevisiae	S. cer. (CHNV)	Cis aconitate	0	0.475	-4.21198	-0.128301
YPS141	Scer_YPS141	Saccharomyces cerevisiae	S. cer. (North American oak)	Cis aconitate	0	0.605	-4.25036	-0.0989616
YPS138	Spar_YPS138	Saccharomyces paradoxus	S. par. (American)	Cis aconitate	NA	0.468	-4.22098	-0.140946
BJ20	Scer_BJ20	Saccharomyces cerevisiae	S. cer. (Far East Asia)	Cis aconitate	0	0.517	-4.342	-0.236436
HE007	Scer_HE007	Saccharomyces cerevisiae	S. cer. (French Guiana human)	Cis aconitate	NA	0.251	-4.28457	-0.31758
D5088	Sjur_D5088	Saccharomyces jurei	S. jurei	Cis aconitate	NA	0.296	-3.98461	0.00582092
GE14S01-7B	Scer_GE14S01_7B	Saccharomyces cerevisiae	S. cer. (Taiwanese)	Cis aconitate	0	0.452	-4.14233	-0.0706303
CLQCA_20-259	Scer_CLQCA_20_259	Saccharomyces cerevisiae	S. cer. (Ecuadorean)	Cis aconitate	0	0.547	-4.30068	-0.17949
SX1	Scer_SX1	Saccharomyces cerevisiae	S. cer. (CHNII)	Cis aconitate	0	0.472	-4.31226	-0.230145
HN6	Scer_HN6	Saccharomyces cerevisiae	S. cer. (CHNI)	Cis aconitate	0	0.532	-4.32184	-0.208469
ZP_567	Scer_ZP_567	Saccharomyces cerevisiae	S. cer. (Mediterranean oak)	Cis aconitate	0	0.336	-4.25866	-0.247389
Cey651	Scer_CEY651	Saccharomyces cerevisiae	S. cer. (French Guiana human)	Cis aconitate	NA	0.329	-4.32253	-0.314906
YPS154	Scer_YPS154	Saccharomyces cerevisiae	S. cer. (North American oak)	Cis aconitate	0	0.598	-4.32193	-0.174175
Z1.1	Spar_Z1_1	Saccharomyces paradoxus	S. par. (European)	Cis aconitate	NA	0.253	-3.92034	0.0476892
IFO1803	Skud_IFO1803	Saccharomyces kudriavzevii	S. kudriavzevii	Cis aconitate	NA	0.324	-4.19248	-0.187459
HN6	Scer_HN6	Saccharomyces cerevisiae	S. cer. (CHNI)	Cis aconitate	0	0.54	-4.31533	-0.19779
YPS141	Scer_YPS141	Saccharomyces cerevisiae	S. cer. (North American oak)	Cis aconitate	0	0.467	-4.18792	-0.108412
UFRJ50816	Spar_UFRJ50816	Saccharomyces paradoxus	S. par. (American)	Cis aconitate	NA	0.384	-4.06221	-0.0259356
CBS12357	Seub_CBS12357	Saccharomyces eubayanus	S. eubayanus	Cis aconitate	NA	0.522	-4.33547	-0.227303
YPS154	Scer_YPS154	Saccharomyces cerevisiae	S. cer. (North American oak)	Cis aconitate	0	0.515	-4.27557	-0.171048
N-43	Spar_N43	Saccharomyces paradoxus	S. par. (Asian)	Cis aconitate	NA	0.462	-4.2705	-0.193592
ZP_567	Scer_ZP_567	Saccharomyces cerevisiae	S. cer. (Mediterranean oak)	Cis aconitate	0	0.407	-4.21647	-0.16821
Cey651	Scer_CEY651	Saccharomyces cerevisiae	S. cer. (French Guiana human)	Cis aconitate	NA	0.445	-4.38372	-0.315667
M5	Scer_M5	Saccharomyces cerevisiae	S. cer. (Wine/European)	Cis aconitate	1	0.187	-3.77672	0.156936
HE007	Scer_HE007	Saccharomyces cerevisiae	S. cer. (French Guiana human)	Cis aconitate	NA	0.242	-4.15293	-0.190629
Q62.5	Spar_Q62_5	Saccharomyces paradoxus	S. par. (European)	Cis aconitate	NA	0.421	-4.31534	-0.259793
UWOPS03-461.4	Scer_UWOPS03_461_4	Saccharomyces cerevisiae	S. cer. (Malaysian)	Cis aconitate	0	0.464	-4.41154	-0.333593
SX1	Scer_SX1	Saccharomyces cerevisiae	S. cer. (CHNII)	Cis aconitate	0	0.419	-4.25691	-0.202403
UWOPS05-227.2	Scer_UWOPS05_227_2	Saccharomyces cerevisiae	S. cer. (Malaysian)	Cis aconitate	0	0.529	-4.18142	-0.0696129
IFO1815	Smik_IFO1815	Saccharomyces mikatae	S. mikatae	Cis aconitate	NA	0.406	-4.20223	-0.154495
M5	Scer_M5	Saccharomyces cerevisiae	S. cer. (Wine/European)	Cis aconitate	1	0.304	-4.11503	-0.120431
IFO1804	Spar_IFO1804	Saccharomyces paradoxus	S. par. (Asian)	Cis aconitate	NA	0.489	-4.23172	-0.140751
UWOPS03-461.4	Scer_UWOPS03_461_4	Saccharomyces cerevisiae	S. cer. (Malaysian)	Cis aconitate	0	0.57	-4.51119	-0.378025
IFO1803	Skud_IFO1803	Saccharomyces kudriavzevii	S. kudriavzevii	Cis aconitate	NA	0.586	-4.42918	-0.287672
Q62.5	Spar_Q62_5	Saccharomyces paradoxus	S. par. (European)	Cis aconitate	NA	0.385	-4.2659	-0.229105
EXF-7197	Scer_EXF_7197	Saccharomyces cerevisiae	S. cer. (Mediterranean oak)	Cis aconitate	0	0.471	-4.42944	-0.347842
HN6	Scer_HN6	Saccharomyces cerevisiae	S. cer. (CHNI)	Cis aconitate	0	0.383	-4.22931	-0.193555
CBS12357	Seub_CBS12357	Saccharomyces eubayanus	S. eubayanus	Cis aconitate	NA	0.442	-4.37915	-0.312663
UWOPS03-459.1	Scer_UWOPS03_459_1	Saccharomyces cerevisiae	S. cer. (Malaysian)	Cis aconitate	0	0.537	-4.42603	-0.310056
UWOPS03-429.1	Scer_UWOPS03_429_1	Saccharomyces cerevisiae	S. cer. (Malaysian)	Cis aconitate	0	0.465	-4.36588	-0.287409
HN15	Scer_HN15	Saccharomyces cerevisiae	S. cer. (CHNV)	Cis aconitate	0	0.44	-4.36556	-0.300115
M5	Scer_M5	Saccharomyces cerevisiae	S. cer. (Wine/European)	Cis aconitate	1	0.207	-3.99381	-0.0497352
YPS163	Scer_YPS163	Saccharomyces cerevisiae	S. cer. (North American oak)	Cis aconitate	0	0.455	-4.2558	-0.18254
#03	Scer__03	Saccharomyces cerevisiae	S. cer. (Mixed origin)	Cis aconitate	1	0.403	-4.36814	-0.321971
BJ20	Scer_BJ20	Saccharomyces cerevisiae	S. cer. (Far East Asia)	Cis aconitate	0	0.425	-4.35425	-0.296619
Q74.4	Spar_Q74_4	Saccharomyces paradoxus	S. par. (European)	Cis aconitate	NA	0.389	-4.24332	-0.204444
EN14S01	Scer_EN14S01	Saccharomyces cerevisiae	S. cer. (Taiwanese)	Cis aconitate	0	0.496	-4.31437	-0.219751
2187	Scer_2187	Saccharomyces cerevisiae	S. cer. (Mediterranean oak)	Cis aconitate	0	0.443	-4.09852	-0.0315075
CLQCA_20-259	Scer_CLQCA_20_259	Saccharomyces cerevisiae	S. cer. (Ecuadorean)	Cis aconitate	0	0.637	-4.44125	-0.273179
HN15	Scer_HN15	Saccharomyces cerevisiae	S. cer. (CHNV)	Cis aconitate	0	0.423	-4.23167	-0.175075
HN6	Scer_HN6	Saccharomyces cerevisiae	S. cer. (CHNI)	Cis aconitate	0	0.452	-4.33846	-0.266761
UWOPS03-429.1	Scer_UWOPS03_429_1	Saccharomyces cerevisiae	S. cer. (Malaysian)	Cis aconitate	0	0.55	-4.64126	-0.518511
Ksc40-8A	Scer_Ksc40_8A	Saccharomyces cerevisiae	S. cer. (Far East Asia)	Cis aconitate	0	0.558	-4.36749	-0.240572
21-4-103	Scer_21_4_103	Saccharomyces cerevisiae	S. cer. (Mixed origin)	Cis aconitate	1	0.522	-4.28461	-0.176443
2187	Scer_2187	Saccharomyces cerevisiae	S. cer. (Mediterranean oak)	Cis aconitate	0	0.491	-4.3694	-0.27738
HE007	Scer_HE007	Saccharomyces cerevisiae	S. cer. (French Guiana human)	Cis aconitate	NA	0.205	-4.08798	-0.144946
HN6	Scer_HN6	Saccharomyces cerevisiae	S. cer. (CHNI)	Cis aconitate	0	0.466	-4.33048	-0.251484
N51-1A	Scer_N51_1A	Saccharomyces cerevisiae	S. cer. (Far East Asia)	Cis aconitate	0	0.467	-4.30653	-0.227013
HN10	Scer_HN10	Saccharomyces cerevisiae	S. cer. (CHNIII)	Cis aconitate	0	0.416	-4.20344	-0.150492
EM14S01-3B	Scer_EM14S01_3B	Saccharomyces cerevisiae	S. cer. (Taiwanese)	Cis aconitate	0	0.392	-4.18528	-0.144837
Ksc40-8A	Scer_Ksc40_8A	Saccharomyces cerevisiae	S. cer. (Far East Asia)	Cis aconitate	0	0.491	-4.30327	-0.211252
EN14S01	Scer_EN14S01	Saccharomyces cerevisiae	S. cer. (Taiwanese)	Cis aconitate	0	0.469	-4.45466	-0.374108
CLQCA_20-156	Scer_CLQCA_20_156	Saccharomyces cerevisiae	S. cer. (Ecuadorean)	Cis aconitate	0	0.476	-4.29231	-0.208108
UWOPS03-429.1	Scer_UWOPS03_429_1	Saccharomyces cerevisiae	S. cer. (Malaysian)	Cis aconitate	0	0.505	-4.4957	-0.396394
SX3	Scer_SX3	Saccharomyces cerevisiae	S. cer. (CHNII)	Cis aconitate	0	0.364	-4.27794	-0.252084
UWOPS05-227.2	Scer_UWOPS05_227_2	Saccharomyces cerevisiae	S. cer. (Malaysian)	Cis aconitate	0	0.492	-4.34847	-0.255937
YPS128	Scer_YPS128	Saccharomyces cerevisiae	S. cer. (North American oak)	Cis aconitate	0	0.521	-4.32393	-0.216285
Z1.1	Spar_Z1_1	Saccharomyces paradoxus	S. par. (European)	Cis aconitate	NA	0.278	-4.04449	-0.0634355
HN6	Scer_HN6	Saccharomyces cerevisiae	S. cer. (CHNI)	Cis aconitate	0	0.383	-4.39374	-0.35799
CLQCA_20-259	Scer_CLQCA_20_259	Saccharomyces cerevisiae	S. cer. (Ecuadorean)	Cis aconitate	0	0.485	-4.4284	-0.339506
21-4-103	Scer_21_4_103	Saccharomyces cerevisiae	S. cer. (Mixed origin)	Cis aconitate	1	0.422	-4.21616	-0.160086
YPS154	Scer_YPS154	Saccharomyces cerevisiae	S. cer. (North American oak)	Cis aconitate	0	0.409	-4.37022	-0.320925
HN15	Scer_HN15	Saccharomyces cerevisiae	S. cer. (CHNV)	Cis aconitate	0	0.444	-4.3839	-0.316364
YPS128	Scer_YPS128	Saccharomyces cerevisiae	S. cer. (North American oak)	Cis aconitate	0	0.427	-4.24878	-0.1901
N51-1A	Scer_N51_1A	Saccharomyces cerevisiae	S. cer. (Far East Asia)	Cis aconitate	0	0.494	-4.3063	-0.212722
CBS12357	Seub_CBS12357	Saccharomyces eubayanus	S. eubayanus	Cis aconitate	NA	0.426	-4.4631	-0.404941
IFO1803	Skud_IFO1803	Saccharomyces kudriavzevii	S. kudriavzevii	Cis aconitate	NA	0.421	-4.39908	-0.343531
BJ20	Scer_BJ20	Saccharomyces cerevisiae	S. cer. (Far East Asia)	Cis aconitate	0	0.449	-4.4339	-0.36376
CBS4309	Scas_CBS4309	Saccharomyces castelli	S. castellii	Cis aconitate	NA	0.422	-4.30043	-0.244356
IFO1815	Smik_IFO1815	Saccharomyces mikatae	S. mikatae	Cis aconitate	NA	0.373	-4.22652	-0.195971
IFO1804	Spar_IFO1804	Saccharomyces paradoxus	S. par. (Asian)	Cis aconitate	NA	0.468	-4.51407	-0.434041
UWOPS03-459.1	Scer_UWOPS03_459_1	Saccharomyces cerevisiae	S. cer. (Malaysian)	Cis aconitate	0	0.508	-4.59228	-0.491404
EXF-7197	Scer_EXF_7197	Saccharomyces cerevisiae	S. cer. (Mediterranean oak)	Cis aconitate	0	0.568	-4.46743	-0.335304
N-45	Spar_N45	Saccharomyces paradoxus	S. par. (Asian)	Cis aconitate	NA	0.545	-4.30864	-0.188498
UWOPS05-227.2	Scer_UWOPS05_227_2	Saccharomyces cerevisiae	S. cer. (Malaysian)	Cis aconitate	0	0.45	-4.3556	-0.284947
UFRJ50816	Spar_UFRJ50816	Saccharomyces paradoxus	S. par. (American)	Cis aconitate	NA	0.431	-4.32316	-0.262398
N-45	Spar_N45	Saccharomyces paradoxus	S. par. (Asian)	Cis aconitate	NA	0.361	-3.91268	0.111615
M5	Scer_M5	Saccharomyces cerevisiae	S. cer. (Wine/European)	Cis aconitate	1	0.253	-4.04012	-0.0720909
IFO1815	Smik_IFO1815	Saccharomyces mikatae	S. mikatae	Cis aconitate	NA	0.456	-4.56481	-0.491027
UWOPS03-459.1	Scer_UWOPS03_459_1	Saccharomyces cerevisiae	S. cer. (Malaysian)	Cis aconitate	0	0.379	-4.44294	-0.409268
N-43	Spar_N43	Saccharomyces paradoxus	S. par. (Asian)	Cis aconitate	NA	0.383	-4.31816	-0.282409
N51-1A	Scer_N51_1A	Saccharomyces cerevisiae	S. cer. (Far East Asia)	Cis aconitate	0	0.445	-4.27722	-0.209166
YJM1418	Scer_YJM1418	Saccharomyces cerevisiae	S. cer. (Far East Asia)	Cis aconitate	0	0.494	-4.35355	-0.259971
HN16	Scer_HN16	Saccharomyces cerevisiae	S. cer. (CHNV)	Cis aconitate	0	0.56	-4.341	-0.213045
UWOPS03-459.1	Scer_UWOPS03_459_1	Saccharomyces cerevisiae	S. cer. (Malaysian)	Cis aconitate	0	0.42	-4.498	-0.442974
HN19	Scer_HN19	Saccharomyces cerevisiae	S. cer. (CHNIII)	Cis aconitate	0	0.447	-4.40596	-0.33687
CBS12357	Seub_CBS12357	Saccharomyces eubayanus	S. eubayanus	Cis aconitate	NA	0.408	-4.41521	-0.366434
A12	Spar_A12	Saccharomyces paradoxus	S. par. (American)	Cis aconitate	NA	0.378	-4.42051	-0.387355
YJM1418	Scer_YJM1418	Saccharomyces cerevisiae	S. cer. (Far East Asia)	Cis aconitate	0	0.377	-4.30786	-0.275233
2187	Scer_2187	Saccharomyces cerevisiae	S. cer. (Mediterranean oak)	Cis aconitate	0	0.496	-4.42147	-0.326853
CBS12357	Seub_CBS12357	Saccharomyces eubayanus	S. eubayanus	Cis aconitate	NA	0.418	-4.38578	-0.331793
M5	Scer_M5	Saccharomyces cerevisiae	S. cer. (Wine/European)	Cis aconitate	1	0.258	-4.11022	-0.139585
CBS10644	Sarb_CBS10644	Saccharomyces arboricola	S. arboricola	Cis aconitate	NA	0.342	-4.37882	-0.364425
CBS10644	Sarb_CBS10644	Saccharomyces arboricola	S. arboricola	Cis aconitate	NA	0.26	-4.31918	-0.347496
UFRJ50816	Spar_UFRJ50816	Saccharomyces paradoxus	S. par. (American)	Cis aconitate	NA	0.368	-4.31301	-0.28507
GE14S01-7B	Scer_GE14S01_7B	Saccharomyces cerevisiae	S. cer. (Taiwanese)	Cis aconitate	0	0.386	-4.29097	-0.253653
CBS10644	Sarb_CBS10644	Saccharomyces arboricola	S. arboricola	Cis aconitate	NA	0.249	-4.37193	-0.405985
BJ20	Scer_BJ20	Saccharomyces cerevisiae	S. cer. (Far East Asia)	Cis aconitate	0	0.498	-4.52344	-0.427774
UWOPS03-429.1	Scer_UWOPS03_429_1	Saccharomyces cerevisiae	S. cer. (Malaysian)	Cis aconitate	0	0.417	-4.56277	-0.509302
GE14S01-7B	Scer_GE14S01_7B	Saccharomyces cerevisiae	S. cer. (Taiwanese)	Cis aconitate	0	0.411	-4.42117	-0.370824
CBS10644	Sarb_CBS10644	Saccharomyces arboricola	S. arboricola	Cis aconitate	NA	0.291	-4.49793	-0.510102
Z1.1	Spar_Z1_1	Saccharomyces paradoxus	S. par. (European)	Cis aconitate	NA	0.224	-4.19088	-0.237957
A12	Spar_A12	Saccharomyces paradoxus	S. par. (American)	Cis aconitate	NA	0.33	-4.28313	-0.274983
CBS10644	Sarb_CBS10644	Saccharomyces arboricola	S. arboricola	Cis aconitate	NA	0.324	-4.4962	-0.491177
SX3	Scer_SX3	Saccharomyces cerevisiae	S. cer. (CHNII)	Cis aconitate	0	0.214	-4.04941	-0.10169
SX3	Scer_SX3	Saccharomyces cerevisiae	S. cer. (CHNII)	Cis aconitate	0	0.32	-4.40218	-0.39924
UWOPS03-461.4	Scer_UWOPS03_461_4	Saccharomyces cerevisiae	S. cer. (Malaysian)	Cis aconitate	0	0.406	-4.46878	-0.421045
A12	Spar_A12	Saccharomyces paradoxus	S. par. (American)	Cis aconitate	NA	0.363	-4.51947	-0.494134
Cey651	Scer_CEY651	Saccharomyces cerevisiae	S. cer. (French Guiana human)	Cis aconitate	NA	0.311	-4.47087	-0.472626
HN19	Scer_HN19	Saccharomyces cerevisiae	S. cer. (CHNIII)	Cis aconitate	0	0.496	-4.55395	-0.459332
HN10	Scer_HN10	Saccharomyces cerevisiae	S. cer. (CHNIII)	Cis aconitate	0	0.461	-4.7007	-0.624313
CBS10644	Sarb_CBS10644	Saccharomyces arboricola	S. arboricola	Cis aconitate	NA	0.239	-4.26608	-0.305341
Q62.5	Spar_Q62_5	Saccharomyces paradoxus	S. par. (European)	Cis aconitate	NA	0.304	-4.27948	-0.284879
IFO1815	Smik_IFO1815	Saccharomyces mikatae	S. mikatae	Cis aconitate	NA	0.32	-4.42638	-0.423447
EXF-7197	Scer_EXF_7197	Saccharomyces cerevisiae	S. cer. (Mediterranean oak)	Cis aconitate	0	0.416	-4.5147	-0.461757
EM14S01-3B	Scer_EM14S01_3B	Saccharomyces cerevisiae	S. cer. (Taiwanese)	Cis aconitate	0	0.455	-4.38753	-0.314266
IFO1815	Smik_IFO1815	Saccharomyces mikatae	S. mikatae	Cis aconitate	NA	0.358	-4.42562	-0.40289
CBS10644	Sarb_CBS10644	Saccharomyces arboricola	S. arboricola	Cis aconitate	NA	0.257	-4.46624	-0.496126
HN10	Scer_HN10	Saccharomyces cerevisiae	S. cer. (CHNIII)	Cis aconitate	0	0.339	-4.49562	-0.482783
GE14S01-7B	Scer_GE14S01_7B	Saccharomyces cerevisiae	S. cer. (Taiwanese)	Cis aconitate	0	0.345	-4.47307	-0.457113
EM14S01-3B	Scer_EM14S01_3B	Saccharomyces cerevisiae	S. cer. (Taiwanese)	Cis aconitate	0	0.336	-4.41224	-0.400966
Cey651	Scer_CEY651	Saccharomyces cerevisiae	S. cer. (French Guiana human)	Cis aconitate	NA	0.278	-4.45808	-0.477023
A12	Spar_A12	Saccharomyces paradoxus	S. par. (American)	Cis aconitate	NA	0.27	-4.37002	-0.393134
HN19	Scer_HN19	Saccharomyces cerevisiae	S. cer. (CHNIII)	Cis aconitate	0	0.404	-4.61658	-0.569883
CBS8291	Scer_CBS8291	Saccharomyces cerevisiae	S. cer. (Mixed origin)	apha ketoglutaricacid	1	0.553	1.45135	0.821403
CBS8291	Scer_CBS8291	Saccharomyces cerevisiae	S. cer. (Mixed origin)	apha ketoglutaricacid	1	0.424	1.15748	0.55687
CBS8291	Scer_CBS8291	Saccharomyces cerevisiae	S. cer. (Mixed origin)	apha ketoglutaricacid	1	0.441	1.30827	0.703794
CBS8291	Scer_CBS8291	Saccharomyces cerevisiae	S. cer. (Mixed origin)	apha ketoglutaricacid	1	0.381	1.1298	0.538973
CLIB1411	Scer_CLIB1411	Saccharomyces cerevisiae	S. cer. (Asian fermentation)	apha ketoglutaricacid	1	0.595	1.06772	0.428222
PJS - 9	Suva_PJS_9	Saccharomyces uvarum	S. uvarum	apha ketoglutaricacid	NA	0.421	1.43632	0.836395
EXF-6761	Scer_EXF_6761	Saccharomyces cerevisiae	S. cer. (Wine/European)	apha ketoglutaricacid	1	0.572	1.03322	0.398951
CLIB1411	Scer_CLIB1411	Saccharomyces cerevisiae	S. cer. (Asian fermentation)	apha ketoglutaricacid	1	0.619	1.03718	0.392231
CLIB1411	Scer_CLIB1411	Saccharomyces cerevisiae	S. cer. (Asian fermentation)	apha ketoglutaricacid	1	0.531	1.05329	0.428352
CBS5155	Scer_CBS5155	Saccharomyces cerevisiae	S. cer. (Wine/European)	apha ketoglutaricacid	1	0.634	0.783432	0.135068
SGB1	Scer_SGB1	Saccharomyces cerevisiae	S. cer. (Asian fermentation)	apha ketoglutaricacid	1	0.725	0.55173	-0.117327
M5	Scer_M5	Saccharomyces cerevisiae	S. cer. (Wine/European)	apha ketoglutaricacid	1	0.478	1.32897	0.716082
N-43	Spar_N43	Saccharomyces paradoxus	S. par. (Asian)	apha ketoglutaricacid	NA	0.554	1.05009	0.419921
N-44	Spar_N44	Saccharomyces paradoxus	S. par. (Asian)	apha ketoglutaricacid	NA	0.63	1.08038	0.432922
N-44	Spar_N44	Saccharomyces paradoxus	S. par. (Asian)	apha ketoglutaricacid	NA	0.526	1.16829	0.544482
L-1528	Scer_L1528	Saccharomyces cerevisiae	S. cer. (Wine/European)	apha ketoglutaricacid	1	0.36	1.08999	0.503936
RIB0005	Scer_RIB0005	Saccharomyces cerevisiae	S. cer. (Sake)	apha ketoglutaricacid	1	0.502	1.02894	0.410592
RIB0005	Scer_RIB0005	Saccharomyces cerevisiae	S. cer. (Sake)	apha ketoglutaricacid	1	0.475	1.10386	0.491649
PJS - 9	Suva_PJS_9	Saccharomyces uvarum	S. uvarum	apha ketoglutaricacid	NA	0.427	1.22343	0.622142
RIB0005	Scer_RIB0005	Saccharomyces cerevisiae	S. cer. (Sake)	apha ketoglutaricacid	1	0.368	1.0333	0.445425
CEY649	Scer_CEY649	Saccharomyces cerevisiae	S. cer. (French Guiana human)	apha ketoglutaricacid	NA	0.386	1.02804	0.43607
N-44	Spar_N44	Saccharomyces paradoxus	S. par. (Asian)	apha ketoglutaricacid	NA	0.537	1.08491	0.458603
CLIB1411	Scer_CLIB1411	Saccharomyces cerevisiae	S. cer. (Asian fermentation)	apha ketoglutaricacid	1	0.545	0.712662	0.0845369
SGB1	Scer_SGB1	Saccharomyces cerevisiae	S. cer. (Asian fermentation)	apha ketoglutaricacid	1	0.65	0.705452	0.0534496
MAJ_G	Scer_MAJ_G	Saccharomyces cerevisiae	S. cer. (African beer)	apha ketoglutaricacid	1	0.572	0.900945	0.26668
VL5	Scer_VL5	Saccharomyces cerevisiae	S. cer. (Asian fermentation)	apha ketoglutaricacid	1	0.441	0.662502	0.0580264
CBS14374T	Ksau_CBS14374T	Kazachstania saulgeensis	K. saulgeensis	apha ketoglutaricacid	NA	0.572	0.644395	0.0101297
CBS14374T	Ksau_CBS14374T	Kazachstania saulgeensis	K. saulgeensis	apha ketoglutaricacid	NA	0.657	0.652657	-0.000937222
CBS5155	Scer_CBS5155	Saccharomyces cerevisiae	S. cer. (Wine/European)	apha ketoglutaricacid	1	0.563	0.774455	0.142237
CBS12357	Seub_CBS12357	Saccharomyces eubayanus	S. eubayanus	apha ketoglutaricacid	NA	0.522	1.18946	0.566568
VL5	Scer_VL5	Saccharomyces cerevisiae	S. cer. (Asian fermentation)	apha ketoglutaricacid	1	0.489	0.756083	0.140692
IFO1804	Spar_IFO1804	Saccharomyces paradoxus	S. par. (Asian)	apha ketoglutaricacid	NA	0.533	1.09932	0.473921
UWOPS83-883-2	Scer_UWOPS83_883_2	Saccharomyces cerevisiae	S. cer. (Mixed origin)	apha ketoglutaricacid	1	0.493	0.813876	0.197575
Dji2-2A(a)	Scer_Dji2_2A_a_	Saccharomyces cerevisiae	S. cer. (African palm wine)	apha ketoglutaricacid	1	0.55	0.466716	-0.162546
M5	Scer_M5	Saccharomyces cerevisiae	S. cer. (Wine/European)	apha ketoglutaricacid	1	0.456	1.12634	0.518457
CEY649	Scer_CEY649	Saccharomyces cerevisiae	S. cer. (French Guiana human)	apha ketoglutaricacid	NA	0.404	0.892885	0.296823
L-1528	Scer_L1528	Saccharomyces cerevisiae	S. cer. (Wine/European)	apha ketoglutaricacid	1	0.36	0.966772	0.380716
N-43	Spar_N43	Saccharomyces paradoxus	S. par. (Asian)	apha ketoglutaricacid	NA	0.462	1.13784	0.528594
CBS14374T	Ksau_CBS14374T	Kazachstania saulgeensis	K. saulgeensis	apha ketoglutaricacid	NA	0.519	0.573153	-0.0490596
Q62.5	Spar_Q62_5	Saccharomyces paradoxus	S. par. (European)	apha ketoglutaricacid	NA	0.421	1.07132	0.471394
UWOPS83-883-2	Scer_UWOPS83_883_2	Saccharomyces cerevisiae	S. cer. (Mixed origin)	apha ketoglutaricacid	1	0.542	0.795661	0.168218
EXF-6761	Scer_EXF_6761	Saccharomyces cerevisiae	S. cer. (Wine/European)	apha ketoglutaricacid	1	0.407	1.15125	0.554505
K5	Scer_K5	Saccharomyces cerevisiae	S. cer. (Sake)	apha ketoglutaricacid	1	0.521	0.691265	0.0685974
IFO1804	Spar_IFO1804	Saccharomyces paradoxus	S. par. (Asian)	apha ketoglutaricacid	NA	0.491	0.962703	0.346857
CBS14374T	Ksau_CBS14374T	Kazachstania saulgeensis	K. saulgeensis	apha ketoglutaricacid	NA	0.497	0.729563	0.112353
A-9	Scer_A_9	Saccharomyces cerevisiae	S. cer. (Wine/European)	apha ketoglutaricacid	1	0.36	0.770618	0.184562
SGB1	Scer_SGB1	Saccharomyces cerevisiae	S. cer. (Asian fermentation)	apha ketoglutaricacid	1	0.552	0.547434	-0.0822834
DJ74	Scer_DJ74	Saccharomyces cerevisiae	S. cer. (African palm wine)	apha ketoglutaricacid	1	0.542	0.988841	0.361398
A-9	Scer_A_9	Saccharomyces cerevisiae	S. cer. (Wine/European)	apha ketoglutaricacid	1	0.318	0.943929	0.367424
CEY649	Scer_CEY649	Saccharomyces cerevisiae	S. cer. (French Guiana human)	apha ketoglutaricacid	NA	0.319	0.773969	0.197237
CBS5155	Scer_CBS5155	Saccharomyces cerevisiae	S. cer. (Wine/European)	apha ketoglutaricacid	1	0.423	0.734415	0.134032
VL5	Scer_VL5	Saccharomyces cerevisiae	S. cer. (Asian fermentation)	apha ketoglutaricacid	1	0.512	0.502428	-0.118193
M5	Scer_M5	Saccharomyces cerevisiae	S. cer. (Wine/European)	apha ketoglutaricacid	1	0.408	1.05044	0.453474
CBS12357	Seub_CBS12357	Saccharomyces eubayanus	S. eubayanus	apha ketoglutaricacid	NA	0.442	1.01499	0.410289
A-9	Scer_A_9	Saccharomyces cerevisiae	S. cer. (Wine/European)	apha ketoglutaricacid	1	0.278	0.766371	0.198962
IFO1804	Spar_IFO1804	Saccharomyces paradoxus	S. par. (Asian)	apha ketoglutaricacid	NA	0.468	1.04423	0.433616
IFO1803	Skud_IFO1803	Saccharomyces kudriavzevii	S. kudriavzevii	apha ketoglutaricacid	NA	0.324	1.13583	0.55796
UWOPS03-429.1	Scer_UWOPS03_429_1	Saccharomyces cerevisiae	S. cer. (Malaysian)	apha ketoglutaricacid	0	0.55	0.956218	0.326956
Dji2-2A(a)	Scer_Dji2_2A_a_	Saccharomyces cerevisiae	S. cer. (African palm wine)	apha ketoglutaricacid	1	0.645	0.443619	-0.207246
D5088	Sjur_D5088	Saccharomyces jurei	S. jurei	apha ketoglutaricacid	NA	0.359	1.05716	0.471328
HN15	Scer_HN15	Saccharomyces cerevisiae	S. cer. (CHNV)	apha ketoglutaricacid	0	0.629	0.786916	0.139689
IFO1815	Smik_IFO1815	Saccharomyces mikatae	S. mikatae	apha ketoglutaricacid	NA	0.456	0.947438	0.339552
MAJ_G	Scer_MAJ_G	Saccharomyces cerevisiae	S. cer. (African beer)	apha ketoglutaricacid	1	0.462	0.963112	0.353861
CBS12357	Seub_CBS12357	Saccharomyces eubayanus	S. eubayanus	apha ketoglutaricacid	NA	0.426	1.04834	0.447272
UWOPS83-883-2	Scer_UWOPS83_883_2	Saccharomyces cerevisiae	S. cer. (Mixed origin)	apha ketoglutaricacid	1	0.549	0.802835	0.1738
Q74.4	Spar_Q74_4	Saccharomyces paradoxus	S. par. (European)	apha ketoglutaricacid	NA	0.564	0.757028	0.124582
L-1528	Scer_L1528	Saccharomyces cerevisiae	S. cer. (Wine/European)	apha ketoglutaricacid	1	0.415	1.07692	0.478355
CLQCA_20-156	Scer_CLQCA_20_156	Saccharomyces cerevisiae	S. cer. (Ecuadorean)	apha ketoglutaricacid	0	0.533	0.704379	0.0789831
K5	Scer_K5	Saccharomyces cerevisiae	S. cer. (Sake)	apha ketoglutaricacid	1	0.468	0.780651	0.170035
DJ74	Scer_DJ74	Saccharomyces cerevisiae	S. cer. (African palm wine)	apha ketoglutaricacid	1	0.527	1.04473	0.420703
Cey651	Scer_CEY651	Saccharomyces cerevisiae	S. cer. (French Guiana human)	apha ketoglutaricacid	NA	0.445	1.12012	0.514739
EXF-6761	Scer_EXF_6761	Saccharomyces cerevisiae	S. cer. (Wine/European)	apha ketoglutaricacid	1	0.429	1.04337	0.441627
CBS14374T	Ksau_CBS14374T	Kazachstania saulgeensis	K. saulgeensis	apha ketoglutaricacid	NA	0.612	0.522609	-0.120753
CBS4309	Scas_CBS4309	Saccharomyces castelli	S. castellii	apha ketoglutaricacid	NA	0.406	1.02938	0.432865
D5088	Sjur_D5088	Saccharomyces jurei	S. jurei	apha ketoglutaricacid	NA	0.415	0.962817	0.364255
DJ74	Scer_DJ74	Saccharomyces cerevisiae	S. cer. (African palm wine)	apha ketoglutaricacid	1	0.449	0.951675	0.34538
UWOPS03-429.1	Scer_UWOPS03_429_1	Saccharomyces cerevisiae	S. cer. (Malaysian)	apha ketoglutaricacid	0	0.505	0.899981	0.280952
Ksc40-8A	Scer_Ksc40_8A	Saccharomyces cerevisiae	S. cer. (Far East Asia)	apha ketoglutaricacid	0	0.534	0.71303	0.0874065
CEY646	Scer_CEY646	Saccharomyces cerevisiae	S. cer. (French Guiana human)	apha ketoglutaricacid	NA	0.219	0.915932	0.36194
M5	Scer_M5	Saccharomyces cerevisiae	S. cer. (Wine/European)	apha ketoglutaricacid	1	0.339	1.01129	0.430008
Q74.4	Spar_Q74_4	Saccharomyces paradoxus	S. par. (European)	apha ketoglutaricacid	NA	0.573	0.843215	0.208723
VL5	Scer_VL5	Saccharomyces cerevisiae	S. cer. (Asian fermentation)	apha ketoglutaricacid	1	0.435	0.562711	-0.0403995
PJS - 9	Suva_PJS_9	Saccharomyces uvarum	S. uvarum	apha ketoglutaricacid	NA	0.276	1.08856	0.521609
K5	Scer_K5	Saccharomyces cerevisiae	S. cer. (Sake)	apha ketoglutaricacid	1	0.473	0.530061	-0.0816912
Dji2-2A(a)	Scer_Dji2_2A_a_	Saccharomyces cerevisiae	S. cer. (African palm wine)	apha ketoglutaricacid	1	0.542	0.587311	-0.0401324
SGB1	Scer_SGB1	Saccharomyces cerevisiae	S. cer. (Asian fermentation)	apha ketoglutaricacid	1	0.542	0.379949	-0.247494
Lib51	Scer_Lib51	Saccharomyces cerevisiae	S. cer. (Wine/European)	apha ketoglutaricacid	1	0.232	0.83133	0.274381
K5	Scer_K5	Saccharomyces cerevisiae	S. cer. (Sake)	apha ketoglutaricacid	1	0.457	0.64133	0.0332166
M5	Scer_M5	Saccharomyces cerevisiae	S. cer. (Wine/European)	apha ketoglutaricacid	1	0.304	1.16637	0.593046
UWOPS03-459.1	Scer_UWOPS03_459_1	Saccharomyces cerevisiae	S. cer. (Malaysian)	apha ketoglutaricacid	0	0.508	0.92908	0.309369
UWOPS03-461.4	Scer_UWOPS03_461_4	Saccharomyces cerevisiae	S. cer. (Malaysian)	apha ketoglutaricacid	0	0.57	0.899136	0.265325
IFO1803	Skud_IFO1803	Saccharomyces kudriavzevii	S. kudriavzevii	apha ketoglutaricacid	NA	0.542	0.799791	0.172348
CBS10644	Sarb_CBS10644	Saccharomyces arboricola	S. arboricola	apha ketoglutaricacid	NA	0.291	1.19494	0.624571
N-45	Spar_N45	Saccharomyces paradoxus	S. par. (Asian)	apha ketoglutaricacid	NA	0.517	0.890707	0.268949
RIB0005	Scer_RIB0005	Saccharomyces cerevisiae	S. cer. (Sake)	apha ketoglutaricacid	1	0.388	0.817966	0.225543
UWOPS03-461.4	Scer_UWOPS03_461_4	Saccharomyces cerevisiae	S. cer. (Malaysian)	apha ketoglutaricacid	0	0.606	0.761465	0.119468
UWOPS03-459.1	Scer_UWOPS03_459_1	Saccharomyces cerevisiae	S. cer. (Malaysian)	apha ketoglutaricacid	0	0.537	0.885352	0.259046
N-45	Spar_N45	Saccharomyces paradoxus	S. par. (Asian)	apha ketoglutaricacid	NA	0.545	1.10274	0.47462
D5088	Sjur_D5088	Saccharomyces jurei	S. jurei	apha ketoglutaricacid	NA	0.478	0.674051	0.0611619
MAJ_G	Scer_MAJ_G	Saccharomyces cerevisiae	S. cer. (African beer)	apha ketoglutaricacid	1	0.433	0.815187	0.212531
K15	Scer_K15	Saccharomyces cerevisiae	S. cer. (Sake)	apha ketoglutaricacid	1	0.459	0.120302	-0.488267
HN6	Scer_HN6	Saccharomyces cerevisiae	S. cer. (CHNI)	apha ketoglutaricacid	0	0.563	0.702479	0.0702605
B-17	Scer_B_17	Saccharomyces cerevisiae	S. cer. (Wine/European)	apha ketoglutaricacid	1	0.266	0.931837	0.367157
CBS14374T	Ksau_CBS14374T	Kazachstania saulgeensis	K. saulgeensis	apha ketoglutaricacid	NA	0.519	0.406269	-0.215943
HE007	Scer_HE007	Saccharomyces cerevisiae	S. cer. (French Guiana human)	apha ketoglutaricacid	NA	0.242	0.929868	0.370645
MAJ_G	Scer_MAJ_G	Saccharomyces cerevisiae	S. cer. (African beer)	apha ketoglutaricacid	1	0.375	0.766663	0.177196
D5088	Sjur_D5088	Saccharomyces jurei	S. jurei	apha ketoglutaricacid	NA	0.33	0.673051	0.093817
Q74.4	Spar_Q74_4	Saccharomyces paradoxus	S. par. (European)	apha ketoglutaricacid	NA	0.452	0.792279	0.185302
EXF-7197	Scer_EXF_7197	Saccharomyces cerevisiae	S. cer. (Mediterranean oak)	apha ketoglutaricacid	0	0.568	0.894588	0.261233
#03	Scer__03	Saccharomyces cerevisiae	S. cer. (Mixed origin)	apha ketoglutaricacid	1	0.511	0.884492	0.264099
CBS10644	Sarb_CBS10644	Saccharomyces arboricola	S. arboricola	apha ketoglutaricacid	NA	0.324	1.03983	0.461956
L-1528	Scer_L1528	Saccharomyces cerevisiae	S. cer. (Wine/European)	apha ketoglutaricacid	1	0.491	0.730111	0.114266
Lib51	Scer_Lib51	Saccharomyces cerevisiae	S. cer. (Wine/European)	apha ketoglutaricacid	1	0.237	0.887416	0.32933
EXF-6761	Scer_EXF_6761	Saccharomyces cerevisiae	S. cer. (Wine/European)	apha ketoglutaricacid	1	0.429	0.719413	0.117666
CBS12357	Seub_CBS12357	Saccharomyces eubayanus	S. eubayanus	apha ketoglutaricacid	NA	0.502	0.649783	0.0314362
CLQCA_20-259	Scer_CLQCA_20_259	Saccharomyces cerevisiae	S. cer. (Ecuadorean)	apha ketoglutaricacid	0	0.637	0.79437	0.145324
#03	Scer__03	Saccharomyces cerevisiae	S. cer. (Mixed origin)	apha ketoglutaricacid	1	0.569	0.746885	0.113303
HE007	Scer_HE007	Saccharomyces cerevisiae	S. cer. (French Guiana human)	apha ketoglutaricacid	NA	0.275	0.76404	0.197314
M5	Scer_M5	Saccharomyces cerevisiae	S. cer. (Wine/European)	apha ketoglutaricacid	1	0.262	1.00781	0.44404
B-17	Scer_B_17	Saccharomyces cerevisiae	S. cer. (Wine/European)	apha ketoglutaricacid	1	0.252	0.801904	0.240407
21-4-103	Scer_21_4_103	Saccharomyces cerevisiae	S. cer. (Mixed origin)	apha ketoglutaricacid	1	0.553	0.296727	-0.333218
CLQCA_20-156	Scer_CLQCA_20_156	Saccharomyces cerevisiae	S. cer. (Ecuadorean)	apha ketoglutaricacid	0	0.639	0.505955	-0.143546
YPS163	Scer_YPS163	Saccharomyces cerevisiae	S. cer. (North American oak)	apha ketoglutaricacid	0	0.611	0.514431	-0.128703
CBS4309	Scas_CBS4309	Saccharomyces castelli	S. castellii	apha ketoglutaricacid	NA	0.358	0.767303	0.181701
A-9	Scer_A_9	Saccharomyces cerevisiae	S. cer. (Wine/European)	apha ketoglutaricacid	1	0.278	0.597387	0.0299784
CBS14374T	Ksau_CBS14374T	Kazachstania saulgeensis	K. saulgeensis	apha ketoglutaricacid	NA	0.498	0.464577	-0.152861
CBS14374T	Ksau_CBS14374T	Kazachstania saulgeensis	K. saulgeensis	apha ketoglutaricacid	NA	0.476	0.435918	-0.176516
YPS163	Scer_YPS163	Saccharomyces cerevisiae	S. cer. (North American oak)	apha ketoglutaricacid	0	0.588	0.554353	-0.0835499
EXF-7197	Scer_EXF_7197	Saccharomyces cerevisiae	S. cer. (Mediterranean oak)	apha ketoglutaricacid	0	0.471	0.90071	0.289413
CBS4309	Scas_CBS4309	Saccharomyces castelli	S. castellii	apha ketoglutaricacid	NA	0.431	0.714467	0.112266
UFRJ50816	Spar_UFRJ50816	Saccharomyces paradoxus	S. par. (American)	apha ketoglutaricacid	NA	0.502	0.48121	-0.137137
CLQCA_20-156	Scer_CLQCA_20_156	Saccharomyces cerevisiae	S. cer. (Ecuadorean)	apha ketoglutaricacid	0	0.615	0.662003	0.0179597
CEY646	Scer_CEY646	Saccharomyces cerevisiae	S. cer. (French Guiana human)	apha ketoglutaricacid	NA	0.234	0.911803	0.354399
IFO1803	Skud_IFO1803	Saccharomyces kudriavzevii	S. kudriavzevii	apha ketoglutaricacid	NA	0.368	0.64704	0.0591652
EN14S01	Scer_EN14S01	Saccharomyces cerevisiae	S. cer. (Taiwanese)	apha ketoglutaricacid	0	0.469	0.681938	0.0710952
N34:2-4(a)	Scer_N34_2_4_a_	Saccharomyces cerevisiae	S. cer. (African beer)	apha ketoglutaricacid	1	0.277	-0.02543	-0.592612
HN15	Scer_HN15	Saccharomyces cerevisiae	S. cer. (CHNV)	apha ketoglutaricacid	0	0.44	0.669954	0.0657056
HN6	Scer_HN6	Saccharomyces cerevisiae	S. cer. (CHNI)	apha ketoglutaricacid	0	0.722	0.60406	-0.0643153
N34:2-4(a)	Scer_N34_2_4_a_	Saccharomyces cerevisiae	S. cer. (African beer)	apha ketoglutaricacid	1	0.19	0.178577	-0.368821
CBS12357	Seub_CBS12357	Saccharomyces eubayanus	S. eubayanus	apha ketoglutaricacid	NA	0.439	0.472365	-0.131656
D5088	Sjur_D5088	Saccharomyces jurei	S. jurei	apha ketoglutaricacid	NA	0.365	0.614759	0.0275657
CLQCA_20-221	Scer_CLQCA_20_221	Saccharomyces cerevisiae	S. cer. (Ecuadorean)	apha ketoglutaricacid	0	0.647	0.391813	-0.259507
#03	Scer__03	Saccharomyces cerevisiae	S. cer. (Mixed origin)	apha ketoglutaricacid	1	0.403	0.896555	0.300721
N-45	Spar_N45	Saccharomyces paradoxus	S. par. (Asian)	apha ketoglutaricacid	NA	0.41	0.736214	0.138788
UWOPS03-461.4	Scer_UWOPS03_461_4	Saccharomyces cerevisiae	S. cer. (Malaysian)	apha ketoglutaricacid	0	0.464	0.693855	0.0841492
CBS4309	Scas_CBS4309	Saccharomyces castelli	S. castellii	apha ketoglutaricacid	NA	0.368	0.734103	0.146228
HE007	Scer_HE007	Saccharomyces cerevisiae	S. cer. (French Guiana human)	apha ketoglutaricacid	NA	0.251	0.776493	0.215224
2187	Scer_2187	Saccharomyces cerevisiae	S. cer. (Mediterranean oak)	apha ketoglutaricacid	0	0.586	0.433801	-0.203648
Q62.5	Spar_Q62_5	Saccharomyces paradoxus	S. par. (European)	apha ketoglutaricacid	NA	0.385	0.710778	0.119037
CBS10644	Sarb_CBS10644	Saccharomyces arboricola	S. arboricola	apha ketoglutaricacid	NA	0.26	0.99479	0.431474
EN14S01	Scer_EN14S01	Saccharomyces cerevisiae	S. cer. (Taiwanese)	apha ketoglutaricacid	0	0.579	0.408233	-0.227624
Dji2-2A(a)	Scer_Dji2_2A_a_	Saccharomyces cerevisiae	S. cer. (African palm wine)	apha ketoglutaricacid	1	0.445	0.428137	-0.177248
DJ74	Scer_DJ74	Saccharomyces cerevisiae	S. cer. (African palm wine)	apha ketoglutaricacid	1	0.457	0.780898	0.172785
Q62.5	Spar_Q62_5	Saccharomyces paradoxus	S. par. (European)	apha ketoglutaricacid	NA	0.408	0.856004	0.259033
N-44	Spar_N44	Saccharomyces paradoxus	S. par. (Asian)	apha ketoglutaricacid	NA	0.435	0.583392	-0.0197191
CBS12357	Seub_CBS12357	Saccharomyces eubayanus	S. eubayanus	apha ketoglutaricacid	NA	0.408	0.830823	0.233852
ZP_567	Scer_ZP_567	Saccharomyces cerevisiae	S. cer. (Mediterranean oak)	apha ketoglutaricacid	0	0.391	0.451718	-0.141387
HN16	Scer_HN16	Saccharomyces cerevisiae	S. cer. (CHNV)	apha ketoglutaricacid	0	0.57	0.598067	-0.0357432
CLQCA_20-259	Scer_CLQCA_20_259	Saccharomyces cerevisiae	S. cer. (Ecuadorean)	apha ketoglutaricacid	0	0.485	0.753535	0.139054
B-17	Scer_B_17	Saccharomyces cerevisiae	S. cer. (Wine/European)	apha ketoglutaricacid	1	0.184	0.513091	-0.0329426
CBS5155	Scer_CBS5155	Saccharomyces cerevisiae	S. cer. (Wine/European)	apha ketoglutaricacid	1	0.487	0.3976	-0.217336
PJS - 9	Suva_PJS_9	Saccharomyces uvarum	S. uvarum	apha ketoglutaricacid	NA	0.331	0.859123	0.279662
YPS138	Spar_YPS138	Saccharomyces paradoxus	S. par. (American)	apha ketoglutaricacid	NA	0.566	0.364309	-0.268591
IFO1815	Smik_IFO1815	Saccharomyces mikatae	S. mikatae	apha ketoglutaricacid	NA	0.373	1.06908	0.480073
IFO1804	Spar_IFO1804	Saccharomyces paradoxus	S. par. (Asian)	apha ketoglutaricacid	NA	0.489	0.667713	0.0523226
N-43	Spar_N43	Saccharomyces paradoxus	S. par. (Asian)	apha ketoglutaricacid	NA	0.383	0.809979	0.218693
CBS12357	Seub_CBS12357	Saccharomyces eubayanus	S. eubayanus	apha ketoglutaricacid	NA	0.408	0.607154	0.010183
A12	Spar_A12	Saccharomyces paradoxus	S. par. (American)	apha ketoglutaricacid	NA	0.378	0.795405	0.205256
IFO1803	Skud_IFO1803	Saccharomyces kudriavzevii	S. kudriavzevii	apha ketoglutaricacid	NA	0.586	0.565583	-0.0718652
CLQCA_20-221	Scer_CLQCA_20_221	Saccharomyces cerevisiae	S. cer. (Ecuadorean)	apha ketoglutaricacid	0	0.513	0.438519	-0.182329
HN15	Scer_HN15	Saccharomyces cerevisiae	S. cer. (CHNV)	apha ketoglutaricacid	0	0.444	0.721789	0.116631
CBS4309	Scas_CBS4309	Saccharomyces castelli	S. castellii	apha ketoglutaricacid	NA	0.541	0.647132	0.0199168
CEY646	Scer_CEY646	Saccharomyces cerevisiae	S. cer. (French Guiana human)	apha ketoglutaricacid	NA	0.274	0.791764	0.225264
HN6	Scer_HN6	Saccharomyces cerevisiae	S. cer. (CHNI)	apha ketoglutaricacid	0	0.466	0.661482	0.0513219
2187	Scer_2187	Saccharomyces cerevisiae	S. cer. (Mediterranean oak)	apha ketoglutaricacid	0	0.491	0.704594	0.0887488
Lib51	Scer_Lib51	Saccharomyces cerevisiae	S. cer. (Wine/European)	apha ketoglutaricacid	1	0.237	0.680633	0.122547
BJ20	Scer_BJ20	Saccharomyces cerevisiae	S. cer. (Far East Asia)	apha ketoglutaricacid	0	0.498	0.639761	0.0223241
CLQCA_20-221	Scer_CLQCA_20_221	Saccharomyces cerevisiae	S. cer. (Ecuadorean)	apha ketoglutaricacid	0	0.603	0.536546	-0.104768
CLQCA_20-259	Scer_CLQCA_20_259	Saccharomyces cerevisiae	S. cer. (Ecuadorean)	apha ketoglutaricacid	0	0.547	0.73775	0.10917
Q74.4	Spar_Q74_4	Saccharomyces paradoxus	S. par. (European)	apha ketoglutaricacid	NA	0.389	0.771201	0.178551
YPS154	Scer_YPS154	Saccharomyces cerevisiae	S. cer. (North American oak)	apha ketoglutaricacid	0	0.515	0.551414	-0.069889
UWOPS03-459.1	Scer_UWOPS03_459_1	Saccharomyces cerevisiae	S. cer. (Malaysian)	apha ketoglutaricacid	0	0.379	0.71033	0.119953
HN16	Scer_HN16	Saccharomyces cerevisiae	S. cer. (CHNV)	apha ketoglutaricacid	0	0.56	0.748239	0.116702
D5088	Sjur_D5088	Saccharomyces jurei	S. jurei	apha ketoglutaricacid	NA	0.365	0.4647	-0.122493
Lib51	Scer_Lib51	Saccharomyces cerevisiae	S. cer. (Wine/European)	apha ketoglutaricacid	1	0.185	0.844415	0.298155
YPS128	Scer_YPS128	Saccharomyces cerevisiae	S. cer. (North American oak)	apha ketoglutaricacid	0	0.575	0.303017	-0.33193
IFO1815	Smik_IFO1815	Saccharomyces mikatae	S. mikatae	apha ketoglutaricacid	NA	0.387	0.58509	-0.0071056
#03	Scer__03	Saccharomyces cerevisiae	S. cer. (Mixed origin)	apha ketoglutaricacid	1	0.456	0.697776	0.0898895
A12	Spar_A12	Saccharomyces paradoxus	S. par. (American)	apha ketoglutaricacid	NA	0.363	0.826999	0.240261
UWOPS03-429.1	Scer_UWOPS03_429_1	Saccharomyces cerevisiae	S. cer. (Malaysian)	apha ketoglutaricacid	0	0.465	0.516361	-0.0935722
HN16	Scer_HN16	Saccharomyces cerevisiae	S. cer. (CHNV)	apha ketoglutaricacid	0	0.475	0.528907	-0.0833002
CLIB551	Scer_CLIB551	Saccharomyces cerevisiae	S. cer. (French dairy)	apha ketoglutaricacid	1	0.379	0.649082	0.058706
2187	Scer_2187	Saccharomyces cerevisiae	S. cer. (Mediterranean oak)	apha ketoglutaricacid	0	0.496	0.764297	0.147314
CLIB551	Scer_CLIB551	Saccharomyces cerevisiae	S. cer. (French dairy)	apha ketoglutaricacid	1	0.373	0.508956	-0.0800558
UWOPS03-429.1	Scer_UWOPS03_429_1	Saccharomyces cerevisiae	S. cer. (Malaysian)	apha ketoglutaricacid	0	0.417	0.700459	0.101441
21-4-103	Scer_21_4_103	Saccharomyces cerevisiae	S. cer. (Mixed origin)	apha ketoglutaricacid	1	0.522	0.695296	0.0724014
Cey651	Scer_CEY651	Saccharomyces cerevisiae	S. cer. (French Guiana human)	apha ketoglutaricacid	NA	0.329	0.707229	0.128222
Y5	Scer_Y5	Saccharomyces cerevisiae	S. cer. (African palm wine)	apha ketoglutaricacid	1	0.489	0.210256	-0.405134
Ksc40-8A	Scer_Ksc40_8A	Saccharomyces cerevisiae	S. cer. (Far East Asia)	apha ketoglutaricacid	0	0.668	0.269708	-0.386387
CEY649	Scer_CEY649	Saccharomyces cerevisiae	S. cer. (French Guiana human)	apha ketoglutaricacid	NA	0.331	0.403544	-0.175917
M5	Scer_M5	Saccharomyces cerevisiae	S. cer. (Wine/European)	apha ketoglutaricacid	1	0.264	0.822961	0.258736
YPS154	Scer_YPS154	Saccharomyces cerevisiae	S. cer. (North American oak)	apha ketoglutaricacid	0	0.598	0.420839	-0.219339
GE14S01-7B	Scer_GE14S01_7B	Saccharomyces cerevisiae	S. cer. (Taiwanese)	apha ketoglutaricacid	0	0.452	0.501786	-0.105191
HN10	Scer_HN10	Saccharomyces cerevisiae	S. cer. (CHNIII)	apha ketoglutaricacid	0	0.448	0.291284	-0.314783
YPS138	Spar_YPS138	Saccharomyces paradoxus	S. par. (American)	apha ketoglutaricacid	NA	0.468	0.521316	-0.0892989
N-43	Spar_N43	Saccharomyces paradoxus	S. par. (Asian)	apha ketoglutaricacid	NA	0.391	0.498199	-0.0949063
CLIB551	Scer_CLIB551	Saccharomyces cerevisiae	S. cer. (French dairy)	apha ketoglutaricacid	1	0.248	0.420764	-0.139823
Y5	Scer_Y5	Saccharomyces cerevisiae	S. cer. (African palm wine)	apha ketoglutaricacid	1	0.374	0.327736	-0.261504
YPS141	Scer_YPS141	Saccharomyces cerevisiae	S. cer. (North American oak)	apha ketoglutaricacid	0	0.619	0.221089	-0.423864
GE14S01-7B	Scer_GE14S01_7B	Saccharomyces cerevisiae	S. cer. (Taiwanese)	apha ketoglutaricacid	0	0.411	0.756597	0.158944
M5	Scer_M5	Saccharomyces cerevisiae	S. cer. (Wine/European)	apha ketoglutaricacid	1	0.207	0.856362	0.305098
K15	Scer_K15	Saccharomyces cerevisiae	S. cer. (Sake)	apha ketoglutaricacid	1	0.477	-0.379847	-0.992509
BJ20	Scer_BJ20	Saccharomyces cerevisiae	S. cer. (Far East Asia)	apha ketoglutaricacid	0	0.517	0.469335	-0.152423
B-17	Scer_B_17	Saccharomyces cerevisiae	S. cer. (Wine/European)	apha ketoglutaricacid	1	0.281	0.437677	-0.130414
ZP_567	Scer_ZP_567	Saccharomyces cerevisiae	S. cer. (Mediterranean oak)	apha ketoglutaricacid	0	0.407	0.497086	-0.0996582
CBS4309	Scas_CBS4309	Saccharomyces castelli	S. castellii	apha ketoglutaricacid	NA	0.558	0.445945	-0.185136
HN10	Scer_HN10	Saccharomyces cerevisiae	S. cer. (CHNIII)	apha ketoglutaricacid	0	0.461	0.512242	-0.0967811
CBS10644	Sarb_CBS10644	Saccharomyces arboricola	S. arboricola	apha ketoglutaricacid	NA	0.342	0.76051	0.178547
M5	Scer_M5	Saccharomyces cerevisiae	S. cer. (Wine/European)	apha ketoglutaricacid	1	0.253	0.884475	0.322751
YJM1418	Scer_YJM1418	Saccharomyces cerevisiae	S. cer. (Far East Asia)	apha ketoglutaricacid	0	0.454	0.43799	-0.169442
CEY646	Scer_CEY646	Saccharomyces cerevisiae	S. cer. (French Guiana human)	apha ketoglutaricacid	NA	0.22	0.544968	-0.00925209
M5	Scer_M5	Saccharomyces cerevisiae	S. cer. (Wine/European)	apha ketoglutaricacid	1	0.258	0.970434	0.407573
UWOPS83-883-2	Scer_UWOPS83_883_2	Saccharomyces cerevisiae	S. cer. (Mixed origin)	apha ketoglutaricacid	1	0.414	0.492045	-0.106291
YJM1418	Scer_YJM1418	Saccharomyces cerevisiae	S. cer. (Far East Asia)	apha ketoglutaricacid	0	0.494	0.606432	-0.0100958
UWOPS05-227.2	Scer_UWOPS05_227_2	Saccharomyces cerevisiae	S. cer. (Malaysian)	apha ketoglutaricacid	0	0.492	0.526533	-0.0895394
ZP_567	Scer_ZP_567	Saccharomyces cerevisiae	S. cer. (Mediterranean oak)	apha ketoglutaricacid	0	0.336	0.582249	0.00165076
IFO1803	Skud_IFO1803	Saccharomyces kudriavzevii	S. kudriavzevii	apha ketoglutaricacid	NA	0.421	0.512439	-0.0874884
YPS141	Scer_YPS141	Saccharomyces cerevisiae	S. cer. (North American oak)	apha ketoglutaricacid	0	0.48	0.209463	-0.403881
HN6	Scer_HN6	Saccharomyces cerevisiae	S. cer. (CHNI)	apha ketoglutaricacid	0	0.532	0.309315	-0.315854
HE007	Scer_HE007	Saccharomyces cerevisiae	S. cer. (French Guiana human)	apha ketoglutaricacid	NA	0.205	0.64346	0.0926514
EXF-7197	Scer_EXF_7197	Saccharomyces cerevisiae	S. cer. (Mediterranean oak)	apha ketoglutaricacid	0	0.416	0.679051	0.0802605
CBS4309	Scas_CBS4309	Saccharomyces castelli	S. castellii	apha ketoglutaricacid	NA	0.474	0.29433	-0.317649
UWOPS03-459.1	Scer_UWOPS03_459_1	Saccharomyces cerevisiae	S. cer. (Malaysian)	apha ketoglutaricacid	0	0.42	0.525941	-0.0737586
21-4-103	Scer_21_4_103	Saccharomyces cerevisiae	S. cer. (Mixed origin)	apha ketoglutaricacid	1	0.488	0.326229	-0.288935
SX1	Scer_SX1	Saccharomyces cerevisiae	S. cer. (CHNII)	apha ketoglutaricacid	0	0.55	0.329171	-0.300091
UWOPS05-227.2	Scer_UWOPS05_227_2	Saccharomyces cerevisiae	S. cer. (Malaysian)	apha ketoglutaricacid	0	0.529	0.460653	-0.163834
YPS141	Scer_YPS141	Saccharomyces cerevisiae	S. cer. (North American oak)	apha ketoglutaricacid	0	0.605	0.348451	-0.293318
Cey651	Scer_CEY651	Saccharomyces cerevisiae	S. cer. (French Guiana human)	apha ketoglutaricacid	NA	0.311	0.697357	0.122444
HN19	Scer_HN19	Saccharomyces cerevisiae	S. cer. (CHNIII)	apha ketoglutaricacid	0	0.496	0.594252	-0.0227308
EXF-7197	Scer_EXF_7197	Saccharomyces cerevisiae	S. cer. (Mediterranean oak)	apha ketoglutaricacid	0	0.466	0.484443	-0.125717
UFRJ50816	Spar_UFRJ50816	Saccharomyces paradoxus	S. par. (American)	apha ketoglutaricacid	NA	0.431	0.546893	-0.0553081
EN14S01	Scer_EN14S01	Saccharomyces cerevisiae	S. cer. (Taiwanese)	apha ketoglutaricacid	0	0.382	0.220248	-0.37081
SX3	Scer_SX3	Saccharomyces cerevisiae	S. cer. (CHNII)	apha ketoglutaricacid	0	0.363	0.375638	-0.2111
CBS10644	Sarb_CBS10644	Saccharomyces arboricola	S. arboricola	apha ketoglutaricacid	NA	0.249	0.598744	0.0379294
EM14S01-3B	Scer_EM14S01_3B	Saccharomyces cerevisiae	S. cer. (Taiwanese)	apha ketoglutaricacid	0	0.455	0.738267	0.130608
CBS12357	Seub_CBS12357	Saccharomyces eubayanus	S. eubayanus	apha ketoglutaricacid	NA	0.418	0.49964	-0.099605
IFO1803	Skud_IFO1803	Saccharomyces kudriavzevii	S. kudriavzevii	apha ketoglutaricacid	NA	0.279	0.636611	0.0689742
HN6	Scer_HN6	Saccharomyces cerevisiae	S. cer. (CHNI)	apha ketoglutaricacid	0	0.54	0.427368	-0.19962
YPS128	Scer_YPS128	Saccharomyces cerevisiae	S. cer. (North American oak)	apha ketoglutaricacid	0	0.521	0.408771	-0.213897
UWOPS05-227.2	Scer_UWOPS05_227_2	Saccharomyces cerevisiae	S. cer. (Malaysian)	apha ketoglutaricacid	0	0.45	0.469631	-0.136891
N51-1A	Scer_N51_1A	Saccharomyces cerevisiae	S. cer. (Far East Asia)	apha ketoglutaricacid	0	0.516	0.448505	-0.173026
YPS154	Scer_YPS154	Saccharomyces cerevisiae	S. cer. (North American oak)	apha ketoglutaricacid	0	0.409	0.386002	-0.211197
BJ20	Scer_BJ20	Saccharomyces cerevisiae	S. cer. (Far East Asia)	apha ketoglutaricacid	0	0.425	0.438945	-0.161892
BJ20	Scer_BJ20	Saccharomyces cerevisiae	S. cer. (Far East Asia)	apha ketoglutaricacid	0	0.449	0.296981	-0.309314
CLQCA_20-259	Scer_CLQCA_20_259	Saccharomyces cerevisiae	S. cer. (Ecuadorean)	apha ketoglutaricacid	0	0.492	0.426724	-0.189349
CLQCA_20-156	Scer_CLQCA_20_156	Saccharomyces cerevisiae	S. cer. (Ecuadorean)	apha ketoglutaricacid	0	0.476	0.453877	-0.158558
SX1	Scer_SX1	Saccharomyces cerevisiae	S. cer. (CHNII)	apha ketoglutaricacid	0	0.445	0.337698	-0.267687
Cey651	Scer_CEY651	Saccharomyces cerevisiae	S. cer. (French Guiana human)	apha ketoglutaricacid	NA	0.278	0.755596	0.188187
K15	Scer_K15	Saccharomyces cerevisiae	S. cer. (Sake)	apha ketoglutaricacid	1	0.473	-0.399395	-1.01115
YPS138	Spar_YPS138	Saccharomyces paradoxus	S. par. (American)	apha ketoglutaricacid	NA	0.426	0.17734	-0.423725
EM14S01-3B	Scer_EM14S01_3B	Saccharomyces cerevisiae	S. cer. (Taiwanese)	apha ketoglutaricacid	0	0.466	0.141822	-0.468339
YPS163	Scer_YPS163	Saccharomyces cerevisiae	S. cer. (North American oak)	apha ketoglutaricacid	0	0.509	0.264633	-0.355305
IFO1815	Smik_IFO1815	Saccharomyces mikatae	S. mikatae	apha ketoglutaricacid	NA	0.397	0.345347	-0.249123
Ksc40-8A	Scer_Ksc40_8A	Saccharomyces cerevisiae	S. cer. (Far East Asia)	apha ketoglutaricacid	0	0.558	0.340511	-0.29057
SX1	Scer_SX1	Saccharomyces cerevisiae	S. cer. (CHNII)	apha ketoglutaricacid	0	0.472	0.424646	-0.186879
YPS163	Scer_YPS163	Saccharomyces cerevisiae	S. cer. (North American oak)	apha ketoglutaricacid	0	0.455	0.412742	-0.194917
SX1	Scer_SX1	Saccharomyces cerevisiae	S. cer. (CHNII)	apha ketoglutaricacid	0	0.419	0.301712	-0.297761
CLQCA_20-221	Scer_CLQCA_20_221	Saccharomyces cerevisiae	S. cer. (Ecuadorean)	apha ketoglutaricacid	0	0.468	0.234398	-0.376217
IFO1815	Smik_IFO1815	Saccharomyces mikatae	S. mikatae	apha ketoglutaricacid	NA	0.406	0.207516	-0.389001
HN15	Scer_HN15	Saccharomyces cerevisiae	S. cer. (CHNV)	apha ketoglutaricacid	0	0.423	0.334882	-0.265501
N34:2-4(a)	Scer_N34_2_4_a_	Saccharomyces cerevisiae	S. cer. (African beer)	apha ketoglutaricacid	1	0.187	-0.493532	-1.04025
YPS141	Scer_YPS141	Saccharomyces cerevisiae	S. cer. (North American oak)	apha ketoglutaricacid	0	0.467	0.253306	-0.357081
HN19	Scer_HN19	Saccharomyces cerevisiae	S. cer. (CHNIII)	apha ketoglutaricacid	0	0.509	0.319736	-0.300202
HN6	Scer_HN6	Saccharomyces cerevisiae	S. cer. (CHNI)	apha ketoglutaricacid	0	0.383	0.375967	-0.21532
EN14S01	Scer_EN14S01	Saccharomyces cerevisiae	S. cer. (Taiwanese)	apha ketoglutaricacid	0	0.496	0.299576	-0.317407
Ksc40-8A	Scer_Ksc40_8A	Saccharomyces cerevisiae	S. cer. (Far East Asia)	apha ketoglutaricacid	0	0.491	0.26618	-0.349665
IFO1803	Skud_IFO1803	Saccharomyces kudriavzevii	S. kudriavzevii	apha ketoglutaricacid	NA	0.281	0.312482	-0.255609
D5088	Sjur_D5088	Saccharomyces jurei	S. jurei	apha ketoglutaricacid	NA	0.37	0.185804	-0.402526
CLIB561	Scer_CLIB561	Saccharomyces cerevisiae	S. cer. (French dairy)	apha ketoglutaricacid	1	0.195	0.357303	-0.191231
HN6	Scer_HN6	Saccharomyces cerevisiae	S. cer. (CHNI)	apha ketoglutaricacid	0	0.383	0.20286	-0.388426
YPS154	Scer_YPS154	Saccharomyces cerevisiae	S. cer. (North American oak)	apha ketoglutaricacid	0	0.454	0.150772	-0.45666
UWOPS05-227.2	Scer_UWOPS05_227_2	Saccharomyces cerevisiae	S. cer. (Malaysian)	apha ketoglutaricacid	0	0.45	0.185889	-0.420633
N51-1A	Scer_N51_1A	Saccharomyces cerevisiae	S. cer. (Far East Asia)	apha ketoglutaricacid	0	0.494	0.466072	-0.150456
CLIB551	Scer_CLIB551	Saccharomyces cerevisiae	S. cer. (French dairy)	apha ketoglutaricacid	1	0.248	0.217969	-0.342618
IFO1803	Skud_IFO1803	Saccharomyces kudriavzevii	S. kudriavzevii	apha ketoglutaricacid	NA	0.429	0.232094	-0.369653
2187	Scer_2187	Saccharomyces cerevisiae	S. cer. (Mediterranean oak)	apha ketoglutaricacid	0	0.443	0.409709	-0.195221
YPS128	Scer_YPS128	Saccharomyces cerevisiae	S. cer. (North American oak)	apha ketoglutaricacid	0	0.448	0.19344	-0.412627
N51-1A	Scer_N51_1A	Saccharomyces cerevisiae	S. cer. (Far East Asia)	apha ketoglutaricacid	0	0.467	0.345715	-0.264673
Z1.1	Spar_Z1_1	Saccharomyces paradoxus	S. par. (European)	apha ketoglutaricacid	NA	0.253	0.455255	-0.106469
K15	Scer_K15	Saccharomyces cerevisiae	S. cer. (Sake)	apha ketoglutaricacid	1	0.285	-0.425718	-0.994719
YPS138	Spar_YPS138	Saccharomyces paradoxus	S. par. (American)	apha ketoglutaricacid	NA	0.377	-0.0383273	-0.628249
GE14S01-7B	Scer_GE14S01_7B	Saccharomyces cerevisiae	S. cer. (Taiwanese)	apha ketoglutaricacid	0	0.386	0.380139	-0.211829
HN6	Scer_HN6	Saccharomyces cerevisiae	S. cer. (CHNI)	apha ketoglutaricacid	0	0.452	0.176689	-0.430288
EM14S01-3B	Scer_EM14S01_3B	Saccharomyces cerevisiae	S. cer. (Taiwanese)	apha ketoglutaricacid	0	0.392	0.264282	-0.329051
SX3	Scer_SX3	Saccharomyces cerevisiae	S. cer. (CHNII)	apha ketoglutaricacid	0	0.32	0.367352	-0.209608
D5088	Sjur_D5088	Saccharomyces jurei	S. jurei	apha ketoglutaricacid	NA	0.296	0.252234	-0.319268
21-4-103	Scer_21_4_103	Saccharomyces cerevisiae	S. cer. (Mixed origin)	apha ketoglutaricacid	1	0.422	0.277854	-0.322301
HN19	Scer_HN19	Saccharomyces cerevisiae	S. cer. (CHNIII)	apha ketoglutaricacid	0	0.447	0.219591	-0.386249
Y5	Scer_Y5	Saccharomyces cerevisiae	S. cer. (African palm wine)	apha ketoglutaricacid	1	0.343	-0.0301233	-0.612313
M5	Scer_M5	Saccharomyces cerevisiae	S. cer. (Wine/European)	apha ketoglutaricacid	1	0.187	0.520328	-0.0263876
CLIB630	Scer_CLIB630	Saccharomyces cerevisiae	S. cer. (French dairy)	apha ketoglutaricacid	1	0.337	0.0774209	-0.503405
CBS10644	Sarb_CBS10644	Saccharomyces arboricola	S. arboricola	apha ketoglutaricacid	NA	0.257	0.617426	0.0547925
YPS128	Scer_YPS128	Saccharomyces cerevisiae	S. cer. (North American oak)	apha ketoglutaricacid	0	0.427	0.214513	-0.386779
Q62.5	Spar_Q62_5	Saccharomyces paradoxus	S. par. (European)	apha ketoglutaricacid	NA	0.304	0.700399	0.127078
YJM1418	Scer_YJM1418	Saccharomyces cerevisiae	S. cer. (Far East Asia)	apha ketoglutaricacid	0	0.445	0.15777	-0.447615
Z1.1	Spar_Z1_1	Saccharomyces paradoxus	S. par. (European)	apha ketoglutaricacid	NA	0.278	0.411732	-0.155677
ZP_567	Scer_ZP_567	Saccharomyces cerevisiae	S. cer. (Mediterranean oak)	apha ketoglutaricacid	0	0.407	0.0487743	-0.547969
N-45	Spar_N45	Saccharomyces paradoxus	S. par. (Asian)	apha ketoglutaricacid	NA	0.361	0.528059	-0.0582242
SX3	Scer_SX3	Saccharomyces cerevisiae	S. cer. (CHNII)	apha ketoglutaricacid	0	0.364	0.148518	-0.438447
GE14S01-7B	Scer_GE14S01_7B	Saccharomyces cerevisiae	S. cer. (Taiwanese)	apha ketoglutaricacid	0	0.345	0.369592	-0.213053
SX3	Scer_SX3	Saccharomyces cerevisiae	S. cer. (CHNII)	apha ketoglutaricacid	0	0.214	0.631338	0.0784831
YJM1418	Scer_YJM1418	Saccharomyces cerevisiae	S. cer. (Far East Asia)	apha ketoglutaricacid	0	0.377	0.234624	-0.355298
CLIB630	Scer_CLIB630	Saccharomyces cerevisiae	S. cer. (French dairy)	apha ketoglutaricacid	1	0.422	-0.255832	-0.855986
IFO1815	Smik_IFO1815	Saccharomyces mikatae	S. mikatae	apha ketoglutaricacid	NA	0.32	0.428336	-0.148624
UWOPS03-461.4	Scer_UWOPS03_461_4	Saccharomyces cerevisiae	S. cer. (Malaysian)	apha ketoglutaricacid	0	0.406	0.319486	-0.277031
UFRJ50816	Spar_UFRJ50816	Saccharomyces paradoxus	S. par. (American)	apha ketoglutaricacid	NA	0.368	0.195032	-0.392843
Z1.1	Spar_Z1_1	Saccharomyces paradoxus	S. par. (European)	apha ketoglutaricacid	NA	0.224	0.390845	-0.164284
UFRJ50816	Spar_UFRJ50816	Saccharomyces paradoxus	S. par. (American)	apha ketoglutaricacid	NA	0.384	0.0843005	-0.507213
A12	Spar_A12	Saccharomyces paradoxus	S. par. (American)	apha ketoglutaricacid	NA	0.33	0.224168	-0.355066
N51-1A	Scer_N51_1A	Saccharomyces cerevisiae	S. cer. (Far East Asia)	apha ketoglutaricacid	0	0.445	0.270774	-0.334611
HN16	Scer_HN16	Saccharomyces cerevisiae	S. cer. (CHNV)	apha ketoglutaricacid	0	0.414	0.0854977	-0.512838
HN10	Scer_HN10	Saccharomyces cerevisiae	S. cer. (CHNIII)	apha ketoglutaricacid	0	0.416	-0.0122146	-0.611005
Y5	Scer_Y5	Saccharomyces cerevisiae	S. cer. (African palm wine)	apha ketoglutaricacid	1	0.321	-0.241191	-0.818378
CLIB561	Scer_CLIB561	Saccharomyces cerevisiae	S. cer. (French dairy)	apha ketoglutaricacid	1	0.24	-0.0571786	-0.615946
EM14S01-3B	Scer_EM14S01_3B	Saccharomyces cerevisiae	S. cer. (Taiwanese)	apha ketoglutaricacid	0	0.336	0.293872	-0.286726
CBS4309	Scas_CBS4309	Saccharomyces castelli	S. castellii	apha ketoglutaricacid	NA	0.422	0.152239	-0.447916
CLIB630	Scer_CLIB630	Saccharomyces cerevisiae	S. cer. (French dairy)	apha ketoglutaricacid	1	0.314	-0.527113	-1.10271
CBS10644	Sarb_CBS10644	Saccharomyces arboricola	S. arboricola	apha ketoglutaricacid	NA	0.239	0.251391	-0.30715
HN19	Scer_HN19	Saccharomyces cerevisiae	S. cer. (CHNIII)	apha ketoglutaricacid	0	0.404	0.121372	-0.474689
N34:2-4(a)	Scer_N34_2_4_a_	Saccharomyces cerevisiae	S. cer. (African beer)	apha ketoglutaricacid	1	0.177	-0.757798	-1.30224
A12	Spar_A12	Saccharomyces paradoxus	S. par. (American)	apha ketoglutaricacid	NA	0.27	0.289448	-0.276142
CLIB630	Scer_CLIB630	Saccharomyces cerevisiae	S. cer. (French dairy)	apha ketoglutaricacid	1	0.354	-0.265735	-0.850427
CLIB561	Scer_CLIB561	Saccharomyces cerevisiae	S. cer. (French dairy)	apha ketoglutaricacid	1	0.16	-0.348913	-0.889489
CLIB561	Scer_CLIB561	Saccharomyces cerevisiae	S. cer. (French dairy)	apha ketoglutaricacid	1	0.165	-0.0710692	-0.612782
HN10	Scer_HN10	Saccharomyces cerevisiae	S. cer. (CHNIII)	apha ketoglutaricacid	0	0.339	-0.0332515	-0.614532
IFO1815	Smik_IFO1815	Saccharomyces mikatae	S. mikatae	apha ketoglutaricacid	NA	0.358	0.0266999	-0.558901
CBS14374T	Ksau_CBS14374T	Kazachstania saulgeensis	K. saulgeensis	Malic acid	NA	0.657	2.28395	0.385901
CBS14374T	Ksau_CBS14374T	Kazachstania saulgeensis	K. saulgeensis	Malic acid	NA	0.572	2.21977	0.254283
CBS14374T	Ksau_CBS14374T	Kazachstania saulgeensis	K. saulgeensis	Malic acid	NA	0.519	2.27058	0.263046
CBS8291	Scer_CBS8291	Saccharomyces cerevisiae	S. cer. (Mixed origin)	Malic acid	1	0.424	1.92628	-0.156625
K15	Scer_K15	Saccharomyces cerevisiae	S. cer. (Sake)	Malic acid	1	0.477	1.99364	-0.0472098
CBS14374T	Ksau_CBS14374T	Kazachstania saulgeensis	K. saulgeensis	Malic acid	NA	0.519	2.26783	0.260297
CBS8291	Scer_CBS8291	Saccharomyces cerevisiae	S. cer. (Mixed origin)	Malic acid	1	0.553	1.88158	-0.0989785
K15	Scer_K15	Saccharomyces cerevisiae	S. cer. (Sake)	Malic acid	1	0.459	2.00732	-0.04781
CBS14374T	Ksau_CBS14374T	Kazachstania saulgeensis	K. saulgeensis	Malic acid	NA	0.476	2.40478	0.363137
CBS14374T	Ksau_CBS14374T	Kazachstania saulgeensis	K. saulgeensis	Malic acid	NA	0.497	2.3574	0.332409
CBS14374T	Ksau_CBS14374T	Kazachstania saulgeensis	K. saulgeensis	Malic acid	NA	0.612	2.26715	0.333404
K15	Scer_K15	Saccharomyces cerevisiae	S. cer. (Sake)	Malic acid	1	0.473	2.03821	-0.00581774
CBS14374T	Ksau_CBS14374T	Kazachstania saulgeensis	K. saulgeensis	Malic acid	NA	0.498	2.36195	0.337754
CBS8291	Scer_CBS8291	Saccharomyces cerevisiae	S. cer. (Mixed origin)	Malic acid	1	0.381	1.99229	-0.124722
CBS8291	Scer_CBS8291	Saccharomyces cerevisiae	S. cer. (Mixed origin)	Malic acid	1	0.441	2.00622	-0.0631907
CLIB1411	Scer_CLIB1411	Saccharomyces cerevisiae	S. cer. (Asian fermentation)	Malic acid	1	0.545	1.85967	-0.127233
CBS5155	Scer_CBS5155	Saccharomyces cerevisiae	S. cer. (Wine/European)	Malic acid	1	0.634	1.69852	-0.217776
SGB1	Scer_SGB1	Saccharomyces cerevisiae	S. cer. (Asian fermentation)	Malic acid	1	0.725	1.53984	-0.30426
VL5	Scer_VL5	Saccharomyces cerevisiae	S. cer. (Asian fermentation)	Malic acid	1	0.441	1.89444	-0.174978
SGB1	Scer_SGB1	Saccharomyces cerevisiae	S. cer. (Asian fermentation)	Malic acid	1	0.542	1.91744	-0.0718446
ZP_567	Scer_ZP_567	Saccharomyces cerevisiae	S. cer. (Mediterranean oak)	Malic acid	0	0.391	2.27781	0.168734
Dji2-2A(a)	Scer_Dji2_2A_a_	Saccharomyces cerevisiae	S. cer. (African palm wine)	Malic acid	1	0.55	1.67346	-0.309482
VL5	Scer_VL5	Saccharomyces cerevisiae	S. cer. (Asian fermentation)	Malic acid	1	0.512	1.87061	-0.142475
K5	Scer_K5	Saccharomyces cerevisiae	S. cer. (Sake)	Malic acid	1	0.473	2.02807	-0.0159552
K5	Scer_K5	Saccharomyces cerevisiae	S. cer. (Sake)	Malic acid	1	0.457	2.1712	0.114485
K5	Scer_K5	Saccharomyces cerevisiae	S. cer. (Sake)	Malic acid	1	0.521	2.02412	0.0181751
SGB1	Scer_SGB1	Saccharomyces cerevisiae	S. cer. (Asian fermentation)	Malic acid	1	0.552	1.85304	-0.12831
CEY649	Scer_CEY649	Saccharomyces cerevisiae	S. cer. (French Guiana human)	Malic acid	NA	0.404	2.08301	-0.0157558
K15	Scer_K15	Saccharomyces cerevisiae	S. cer. (Sake)	Malic acid	1	0.285	1.90935	-0.283831
VL5	Scer_VL5	Saccharomyces cerevisiae	S. cer. (Asian fermentation)	Malic acid	1	0.435	1.99909	-0.0750816
UWOPS83-883-2	Scer_UWOPS83_883_2	Saccharomyces cerevisiae	S. cer. (Mixed origin)	Malic acid	1	0.542	2.05048	0.0611983
HE007	Scer_HE007	Saccharomyces cerevisiae	S. cer. (French Guiana human)	Malic acid	NA	0.251	2.48026	0.260106
CLIB1411	Scer_CLIB1411	Saccharomyces cerevisiae	S. cer. (Asian fermentation)	Malic acid	1	0.619	1.74337	-0.184824
HE007	Scer_HE007	Saccharomyces cerevisiae	S. cer. (French Guiana human)	Malic acid	NA	0.275	2.36231	0.161195
CLIB1411	Scer_CLIB1411	Saccharomyces cerevisiae	S. cer. (Asian fermentation)	Malic acid	1	0.531	1.81225	-0.185766
RIB0005	Scer_RIB0005	Saccharomyces cerevisiae	S. cer. (Sake)	Malic acid	1	0.502	1.97507	-0.0459496
RIB0005	Scer_RIB0005	Saccharomyces cerevisiae	S. cer. (Sake)	Malic acid	1	0.475	2.04181	-0.000628901
Y5	Scer_Y5	Saccharomyces cerevisiae	S. cer. (African palm wine)	Malic acid	1	0.489	2.06435	0.0330165
UFRJ50816	Spar_UFRJ50816	Saccharomyces paradoxus	S. par. (American)	Malic acid	NA	0.502	2.11345	0.092431
Dji2-2A(a)	Scer_Dji2_2A_a_	Saccharomyces cerevisiae	S. cer. (African palm wine)	Malic acid	1	0.645	1.75839	-0.149181
CBS12357	Seub_CBS12357	Saccharomyces eubayanus	S. eubayanus	Malic acid	NA	0.439	2.1332	0.0621975
N-44	Spar_N44	Saccharomyces paradoxus	S. par. (Asian)	Malic acid	NA	0.63	1.93159	0.0121225
UWOPS83-883-2	Scer_UWOPS83_883_2	Saccharomyces cerevisiae	S. cer. (Mixed origin)	Malic acid	1	0.493	1.92859	-0.0995692
Cey651	Scer_CEY651	Saccharomyces cerevisiae	S. cer. (French Guiana human)	Malic acid	NA	0.329	2.51048	0.35221
N-43	Spar_N43	Saccharomyces paradoxus	S. par. (Asian)	Malic acid	NA	0.554	1.8962	-0.0835654
ZP_567	Scer_ZP_567	Saccharomyces cerevisiae	S. cer. (Mediterranean oak)	Malic acid	0	0.407	2.40434	0.307948
VL5	Scer_VL5	Saccharomyces cerevisiae	S. cer. (Asian fermentation)	Malic acid	1	0.489	1.85614	-0.175194
SX3	Scer_SX3	Saccharomyces cerevisiae	S. cer. (CHNII)	Malic acid	0	0.364	2.52642	0.39592
CBS5155	Scer_CBS5155	Saccharomyces cerevisiae	S. cer. (Wine/European)	Malic acid	1	0.423	1.96303	-0.120666
CEY649	Scer_CEY649	Saccharomyces cerevisiae	S. cer. (French Guiana human)	Malic acid	NA	0.319	1.9967	-0.1695
UWOPS03-461.4	Scer_UWOPS03_461_4	Saccharomyces cerevisiae	S. cer. (Malaysian)	Malic acid	0	0.464	2.31149	0.26032
RIB0005	Scer_RIB0005	Saccharomyces cerevisiae	S. cer. (Sake)	Malic acid	1	0.388	2.21111	0.0996512
UWOPS03-429.1	Scer_UWOPS03_429_1	Saccharomyces cerevisiae	S. cer. (Malaysian)	Malic acid	0	0.465	2.28596	0.235587
SX3	Scer_SX3	Saccharomyces cerevisiae	S. cer. (CHNII)	Malic acid	0	0.363	2.37519	0.243891
PJS - 9	Suva_PJS_9	Saccharomyces uvarum	S. uvarum	Malic acid	NA	0.427	2.08727	0.00674987
UWOPS03-429.1	Scer_UWOPS03_429_1	Saccharomyces cerevisiae	S. cer. (Malaysian)	Malic acid	0	0.55	2.20047	0.217533
UWOPS03-459.1	Scer_UWOPS03_459_1	Saccharomyces cerevisiae	S. cer. (Malaysian)	Malic acid	0	0.537	2.26389	0.270641
UWOPS03-461.4	Scer_UWOPS03_461_4	Saccharomyces cerevisiae	S. cer. (Malaysian)	Malic acid	0	0.606	2.13858	0.200068
K5	Scer_K5	Saccharomyces cerevisiae	S. cer. (Sake)	Malic acid	1	0.468	2.07622	0.0282237
CBS5155	Scer_CBS5155	Saccharomyces cerevisiae	S. cer. (Wine/European)	Malic acid	1	0.487	2.04115	0.00822669
CLIB1411	Scer_CLIB1411	Saccharomyces cerevisiae	S. cer. (Asian fermentation)	Malic acid	1	0.595	1.57601	-0.371232
N-44	Spar_N44	Saccharomyces paradoxus	S. par. (Asian)	Malic acid	NA	0.537	1.96001	-0.0332381
UWOPS03-461.4	Scer_UWOPS03_461_4	Saccharomyces cerevisiae	S. cer. (Malaysian)	Malic acid	0	0.57	2.26157	0.294494
PJS - 9	Suva_PJS_9	Saccharomyces uvarum	S. uvarum	Malic acid	NA	0.421	1.99314	-0.0921418
CEY649	Scer_CEY649	Saccharomyces cerevisiae	S. cer. (French Guiana human)	Malic acid	NA	0.331	2.17254	0.0158551
Y5	Scer_Y5	Saccharomyces cerevisiae	S. cer. (African palm wine)	Malic acid	1	0.343	2.24442	0.0972587
CEY649	Scer_CEY649	Saccharomyces cerevisiae	S. cer. (French Guiana human)	Malic acid	NA	0.386	1.88312	-0.229924
N-44	Spar_N44	Saccharomyces paradoxus	S. par. (Asian)	Malic acid	NA	0.526	1.95674	-0.0452403
UWOPS83-883-2	Scer_UWOPS83_883_2	Saccharomyces cerevisiae	S. cer. (Mixed origin)	Malic acid	1	0.414	2.38633	0.295495
SGB1	Scer_SGB1	Saccharomyces cerevisiae	S. cer. (Asian fermentation)	Malic acid	1	0.65	1.63604	-0.267566
UWOPS03-459.1	Scer_UWOPS03_459_1	Saccharomyces cerevisiae	S. cer. (Malaysian)	Malic acid	0	0.379	2.3774	0.258803
Y5	Scer_Y5	Saccharomyces cerevisiae	S. cer. (African palm wine)	Malic acid	1	0.321	2.21296	0.0483483
UWOPS03-459.1	Scer_UWOPS03_459_1	Saccharomyces cerevisiae	S. cer. (Malaysian)	Malic acid	0	0.42	2.4355	0.34943
CBS12357	Seub_CBS12357	Saccharomyces eubayanus	S. eubayanus	Malic acid	NA	0.442	2.21278	0.144157
IFO1804	Spar_IFO1804	Saccharomyces paradoxus	S. par. (Asian)	Malic acid	NA	0.533	2.10818	0.111752
CBS5155	Scer_CBS5155	Saccharomyces cerevisiae	S. cer. (Wine/European)	Malic acid	1	0.563	1.75026	-0.222364
N-44	Spar_N44	Saccharomyces paradoxus	S. par. (Asian)	Malic acid	NA	0.435	2.15644	0.0822698
Q74.4	Spar_Q74_4	Saccharomyces paradoxus	S. par. (European)	Malic acid	NA	0.452	2.17004	0.109351
YPS138	Spar_YPS138	Saccharomyces paradoxus	S. par. (American)	Malic acid	NA	0.566	1.97171	0.00146497
Y5	Scer_Y5	Saccharomyces cerevisiae	S. cer. (African palm wine)	Malic acid	1	0.374	2.10376	-0.0188129
Cey651	Scer_CEY651	Saccharomyces cerevisiae	S. cer. (French Guiana human)	Malic acid	NA	0.445	2.32869	0.262455
N-43	Spar_N43	Saccharomyces paradoxus	S. par. (Asian)	Malic acid	NA	0.391	2.28127	0.172185
EXF-6761	Scer_EXF_6761	Saccharomyces cerevisiae	S. cer. (Wine/European)	Malic acid	1	0.572	1.5528	-0.412688
ZP_567	Scer_ZP_567	Saccharomyces cerevisiae	S. cer. (Mediterranean oak)	Malic acid	0	0.407	2.30012	0.203731
Q74.4	Spar_Q74_4	Saccharomyces paradoxus	S. par. (European)	Malic acid	NA	0.564	1.94733	-0.0245052
UWOPS03-429.1	Scer_UWOPS03_429_1	Saccharomyces cerevisiae	S. cer. (Malaysian)	Malic acid	0	0.505	2.14293	0.124289
RIB0005	Scer_RIB0005	Saccharomyces cerevisiae	S. cer. (Sake)	Malic acid	1	0.368	1.82093	-0.306403
ZP_567	Scer_ZP_567	Saccharomyces cerevisiae	S. cer. (Mediterranean oak)	Malic acid	0	0.336	2.38813	0.23541
HN6	Scer_HN6	Saccharomyces cerevisiae	S. cer. (CHNI)	Malic acid	0	0.532	2.15765	0.160434
A-9	Scer_A_9	Saccharomyces cerevisiae	S. cer. (Wine/European)	Malic acid	1	0.278	1.88857	-0.310158
HN6	Scer_HN6	Saccharomyces cerevisiae	S. cer. (CHNI)	Malic acid	0	0.722	2.08177	0.235284
CBS12357	Seub_CBS12357	Saccharomyces eubayanus	S. eubayanus	Malic acid	NA	0.418	2.41364	0.325979
IFO1804	Spar_IFO1804	Saccharomyces paradoxus	S. par. (Asian)	Malic acid	NA	0.489	2.23589	0.204561
UWOPS03-459.1	Scer_UWOPS03_459_1	Saccharomyces cerevisiae	S. cer. (Malaysian)	Malic acid	0	0.508	2.18439	0.168129
UWOPS03-429.1	Scer_UWOPS03_429_1	Saccharomyces cerevisiae	S. cer. (Malaysian)	Malic acid	0	0.417	2.35789	0.269434
PJS - 9	Suva_PJS_9	Saccharomyces uvarum	S. uvarum	Malic acid	NA	0.276	2.31405	0.113737
CBS12357	Seub_CBS12357	Saccharomyces eubayanus	S. eubayanus	Malic acid	NA	0.408	2.37547	0.279875
Cey651	Scer_CEY651	Saccharomyces cerevisiae	S. cer. (French Guiana human)	Malic acid	NA	0.311	2.57215	0.399602
Ksc40-8A	Scer_Ksc40_8A	Saccharomyces cerevisiae	S. cer. (Far East Asia)	Malic acid	0	0.668	1.94999	0.0606682
Q62.5	Spar_Q62_5	Saccharomyces paradoxus	S. par. (European)	Malic acid	NA	0.385	2.25054	0.136703
CBS12357	Seub_CBS12357	Saccharomyces eubayanus	S. eubayanus	Malic acid	NA	0.408	2.17007	0.0744713
A-9	Scer_A_9	Saccharomyces cerevisiae	S. cer. (Wine/European)	Malic acid	1	0.36	1.82842	-0.305251
UWOPS83-883-2	Scer_UWOPS83_883_2	Saccharomyces cerevisiae	S. cer. (Mixed origin)	Malic acid	1	0.549	1.96935	-0.0143828
IFO1804	Spar_IFO1804	Saccharomyces paradoxus	S. par. (Asian)	Malic acid	NA	0.491	2.02177	-0.00797959
HE007	Scer_HE007	Saccharomyces cerevisiae	S. cer. (French Guiana human)	Malic acid	NA	0.205	2.50127	0.244628
HE007	Scer_HE007	Saccharomyces cerevisiae	S. cer. (French Guiana human)	Malic acid	NA	0.242	2.28172	0.0544333
Ksc40-8A	Scer_Ksc40_8A	Saccharomyces cerevisiae	S. cer. (Far East Asia)	Malic acid	0	0.534	1.90082	-0.0948162
21-4-103	Scer_21_4_103	Saccharomyces cerevisiae	S. cer. (Mixed origin)	Malic acid	1	0.553	1.71646	-0.264096
M5	Scer_M5	Saccharomyces cerevisiae	S. cer. (Wine/European)	Malic acid	1	0.478	1.95385	-0.0862119
CLQCA_20-156	Scer_CLQCA_20_156	Saccharomyces cerevisiae	S. cer. (Ecuadorean)	Malic acid	0	0.533	1.82894	-0.167487
A12	Spar_A12	Saccharomyces paradoxus	S. par. (American)	Malic acid	NA	0.378	2.33981	0.22042
HN6	Scer_HN6	Saccharomyces cerevisiae	S. cer. (CHNI)	Malic acid	0	0.452	2.29355	0.232859
CBS12357	Seub_CBS12357	Saccharomyces eubayanus	S. eubayanus	Malic acid	NA	0.502	2.02764	0.00661728
SX1	Scer_SX1	Saccharomyces cerevisiae	S. cer. (CHNII)	Malic acid	0	0.445	2.22062	0.154382
A-9	Scer_A_9	Saccharomyces cerevisiae	S. cer. (Wine/European)	Malic acid	1	0.278	1.98326	-0.215465
PJS - 9	Suva_PJS_9	Saccharomyces uvarum	S. uvarum	Malic acid	NA	0.331	2.35503	0.198346
CBS10644	Sarb_CBS10644	Saccharomyces arboricola	S. arboricola	Malic acid	NA	0.249	2.43173	0.209989
MAJ_G	Scer_MAJ_G	Saccharomyces cerevisiae	S. cer. (African beer)	Malic acid	1	0.572	1.71762	-0.247865
IFO1815	Smik_IFO1815	Saccharomyces mikatae	S. mikatae	Malic acid	NA	0.406	2.19446	0.0972799
UWOPS03-461.4	Scer_UWOPS03_461_4	Saccharomyces cerevisiae	S. cer. (Malaysian)	Malic acid	0	0.406	2.56811	0.47093
YPS141	Scer_YPS141	Saccharomyces cerevisiae	S. cer. (North American oak)	Malic acid	0	0.48	1.97302	-0.0654493
YPS163	Scer_YPS163	Saccharomyces cerevisiae	S. cer. (North American oak)	Malic acid	0	0.611	1.88445	-0.0500926
CLQCA_20-156	Scer_CLQCA_20_156	Saccharomyces cerevisiae	S. cer. (Ecuadorean)	Malic acid	0	0.639	1.85692	-0.0554123
M5	Scer_M5	Saccharomyces cerevisiae	S. cer. (Wine/European)	Malic acid	1	0.339	2.19129	0.0409505
D5088	Sjur_D5088	Saccharomyces jurei	S. jurei	Malic acid	NA	0.478	1.88172	-0.158341
HN16	Scer_HN16	Saccharomyces cerevisiae	S. cer. (CHNV)	Malic acid	0	0.57	2.0778	0.11073
IFO1804	Spar_IFO1804	Saccharomyces paradoxus	S. par. (Asian)	Malic acid	NA	0.468	2.11278	0.0647904
YPS154	Scer_YPS154	Saccharomyces cerevisiae	S. cer. (North American oak)	Malic acid	0	0.598	2.05645	0.111592
Dji2-2A(a)	Scer_Dji2_2A_a_	Saccharomyces cerevisiae	S. cer. (African palm wine)	Malic acid	1	0.445	1.86145	-0.204786
HN15	Scer_HN15	Saccharomyces cerevisiae	S. cer. (CHNV)	Malic acid	0	0.629	1.86042	-0.0598396
SX3	Scer_SX3	Saccharomyces cerevisiae	S. cer. (CHNII)	Malic acid	0	0.32	2.45067	0.285258
EN14S01	Scer_EN14S01	Saccharomyces cerevisiae	S. cer. (Taiwanese)	Malic acid	0	0.382	2.01766	-0.0985613
HN6	Scer_HN6	Saccharomyces cerevisiae	S. cer. (CHNI)	Malic acid	0	0.54	2.22943	0.238563
CBS10644	Sarb_CBS10644	Saccharomyces arboricola	S. arboricola	Malic acid	NA	0.26	2.42379	0.210775
A-9	Scer_A_9	Saccharomyces cerevisiae	S. cer. (Wine/European)	Malic acid	1	0.318	1.94207	-0.224925
MAJ_G	Scer_MAJ_G	Saccharomyces cerevisiae	S. cer. (African beer)	Malic acid	1	0.433	2.00551	-0.0702462
SX1	Scer_SX1	Saccharomyces cerevisiae	S. cer. (CHNII)	Malic acid	0	0.55	2.08524	0.102302
N-43	Spar_N43	Saccharomyces paradoxus	S. par. (Asian)	Malic acid	NA	0.383	2.27922	0.163787
UFRJ50816	Spar_UFRJ50816	Saccharomyces paradoxus	S. par. (American)	Malic acid	NA	0.431	2.31885	0.241506
Cey651	Scer_CEY651	Saccharomyces cerevisiae	S. cer. (French Guiana human)	Malic acid	NA	0.278	2.6226	0.423873
CLQCA_20-221	Scer_CLQCA_20_221	Saccharomyces cerevisiae	S. cer. (Ecuadorean)	Malic acid	0	0.647	1.77638	-0.129599
A12	Spar_A12	Saccharomyces paradoxus	S. par. (American)	Malic acid	NA	0.33	2.50828	0.350804
YPS128	Scer_YPS128	Saccharomyces cerevisiae	S. cer. (North American oak)	Malic acid	0	0.575	1.84254	-0.120565
CBS12357	Seub_CBS12357	Saccharomyces eubayanus	S. eubayanus	Malic acid	NA	0.522	2.02759	0.0224336
IFO1803	Skud_IFO1803	Saccharomyces kudriavzevii	S. kudriavzevii	Malic acid	NA	0.586	2.03445	0.080072
#03	Scer__03	Saccharomyces cerevisiae	S. cer. (Mixed origin)	Malic acid	1	0.569	2.02979	0.0619292
HN6	Scer_HN6	Saccharomyces cerevisiae	S. cer. (CHNI)	Malic acid	0	0.383	2.18545	0.0700256
CBS4309	Scas_CBS4309	Saccharomyces castelli	S. castellii	Malic acid	NA	0.431	2.05078	-0.0265644
UFRJ50816	Spar_UFRJ50816	Saccharomyces paradoxus	S. par. (American)	Malic acid	NA	0.368	2.42239	0.295061
EN14S01	Scer_EN14S01	Saccharomyces cerevisiae	S. cer. (Taiwanese)	Malic acid	0	0.579	1.81435	-0.145585
Q74.4	Spar_Q74_4	Saccharomyces paradoxus	S. par. (European)	Malic acid	NA	0.389	2.26389	0.153221
CBS4309	Scas_CBS4309	Saccharomyces castelli	S. castellii	Malic acid	NA	0.368	2.15799	0.0306602
2187	Scer_2187	Saccharomyces cerevisiae	S. cer. (Mediterranean oak)	Malic acid	0	0.586	1.82101	-0.133369
CBS12357	Seub_CBS12357	Saccharomyces eubayanus	S. eubayanus	Malic acid	NA	0.426	2.11554	0.0342238
BJ20	Scer_BJ20	Saccharomyces cerevisiae	S. cer. (Far East Asia)	Malic acid	0	0.449	2.13734	0.0742754
HN6	Scer_HN6	Saccharomyces cerevisiae	S. cer. (CHNI)	Malic acid	0	0.383	2.27997	0.164538
SX1	Scer_SX1	Saccharomyces cerevisiae	S. cer. (CHNII)	Malic acid	0	0.419	2.17244	0.0855736
HN16	Scer_HN16	Saccharomyces cerevisiae	S. cer. (CHNV)	Malic acid	0	0.475	2.06296	0.0205243
YPS163	Scer_YPS163	Saccharomyces cerevisiae	S. cer. (North American oak)	Malic acid	0	0.509	2.12635	0.110884
L-1528	Scer_L1528	Saccharomyces cerevisiae	S. cer. (Wine/European)	Malic acid	1	0.36	1.7133	-0.420372
HN6	Scer_HN6	Saccharomyces cerevisiae	S. cer. (CHNI)	Malic acid	0	0.563	1.8829	-0.089729
YPS141	Scer_YPS141	Saccharomyces cerevisiae	S. cer. (North American oak)	Malic acid	0	0.619	1.85445	-0.0737455
A12	Spar_A12	Saccharomyces paradoxus	S. par. (American)	Malic acid	NA	0.363	2.36031	0.229011
YPS138	Spar_YPS138	Saccharomyces paradoxus	S. par. (American)	Malic acid	NA	0.426	2.01877	-0.0625434
YPS138	Spar_YPS138	Saccharomyces paradoxus	S. par. (American)	Malic acid	NA	0.377	1.96805	-0.152137
Dji2-2A(a)	Scer_Dji2_2A_a_	Saccharomyces cerevisiae	S. cer. (African palm wine)	Malic acid	1	0.542	1.67364	-0.315646
YPS154	Scer_YPS154	Saccharomyces cerevisiae	S. cer. (North American oak)	Malic acid	0	0.409	2.19049	0.09569
IFO1815	Smik_IFO1815	Saccharomyces mikatae	S. mikatae	Malic acid	NA	0.456	1.99093	-0.0665855
B-17	Scer_B_17	Saccharomyces cerevisiae	S. cer. (Wine/European)	Malic acid	1	0.281	2.06731	-0.129035
Q62.5	Spar_Q62_5	Saccharomyces paradoxus	S. par. (European)	Malic acid	NA	0.421	1.99515	-0.0901292
CLQCA_20-259	Scer_CLQCA_20_259	Saccharomyces cerevisiae	S. cer. (Ecuadorean)	Malic acid	0	0.637	2.06295	0.149032
CBS4309	Scas_CBS4309	Saccharomyces castelli	S. castellii	Malic acid	NA	0.358	2.04846	-0.0867978
IFO1803	Skud_IFO1803	Saccharomyces kudriavzevii	S. kudriavzevii	Malic acid	NA	0.429	2.1482	0.0692645
MAJ_G	Scer_MAJ_G	Saccharomyces cerevisiae	S. cer. (African beer)	Malic acid	1	0.375	1.95468	-0.167098
Ksc40-8A	Scer_Ksc40_8A	Saccharomyces cerevisiae	S. cer. (Far East Asia)	Malic acid	0	0.491	2.18288	0.153131
IFO1815	Smik_IFO1815	Saccharomyces mikatae	S. mikatae	Malic acid	NA	0.358	2.57511	0.439847
CLIB630	Scer_CLIB630	Saccharomyces cerevisiae	S. cer. (French dairy)	Malic acid	1	0.314	1.79182	-0.378352
CLQCA_20-259	Scer_CLQCA_20_259	Saccharomyces cerevisiae	S. cer. (Ecuadorean)	Malic acid	0	0.492	2.20363	0.174676
YPS154	Scer_YPS154	Saccharomyces cerevisiae	S. cer. (North American oak)	Malic acid	0	0.454	2.08827	0.0291733
CBS4309	Scas_CBS4309	Saccharomyces castelli	S. castellii	Malic acid	NA	0.558	2.05864	0.0820442
#03	Scer__03	Saccharomyces cerevisiae	S. cer. (Mixed origin)	Malic acid	1	0.403	2.22105	0.121489
IFO1815	Smik_IFO1815	Saccharomyces mikatae	S. mikatae	Malic acid	NA	0.387	2.06294	-0.0493148
2187	Scer_2187	Saccharomyces cerevisiae	S. cer. (Mediterranean oak)	Malic acid	0	0.491	2.12588	0.0961346
HN15	Scer_HN15	Saccharomyces cerevisiae	S. cer. (CHNV)	Malic acid	0	0.44	2.00517	-0.0650386
YPS141	Scer_YPS141	Saccharomyces cerevisiae	S. cer. (North American oak)	Malic acid	0	0.467	2.12748	0.0786897
N-45	Spar_N45	Saccharomyces paradoxus	S. par. (Asian)	Malic acid	NA	0.41	2.08252	-0.0114918
D5088	Sjur_D5088	Saccharomyces jurei	S. jurei	Malic acid	NA	0.37	2.07068	-0.0550637
YPS128	Scer_YPS128	Saccharomyces cerevisiae	S. cer. (North American oak)	Malic acid	0	0.448	2.12186	0.0580024
UFRJ50816	Spar_UFRJ50816	Saccharomyces paradoxus	S. par. (American)	Malic acid	NA	0.384	2.27447	0.159839
CBS10644	Sarb_CBS10644	Saccharomyces arboricola	S. arboricola	Malic acid	NA	0.324	2.24547	0.0832318
L-1528	Scer_L1528	Saccharomyces cerevisiae	S. cer. (Wine/European)	Malic acid	1	0.36	1.80855	-0.325122
M5	Scer_M5	Saccharomyces cerevisiae	S. cer. (Wine/European)	Malic acid	1	0.456	1.94181	-0.115704
D5088	Sjur_D5088	Saccharomyces jurei	S. jurei	Malic acid	NA	0.365	1.90349	-0.226216
N-45	Spar_N45	Saccharomyces paradoxus	S. par. (Asian)	Malic acid	NA	0.517	2.0153	0.00618509
UWOPS05-227.2	Scer_UWOPS05_227_2	Saccharomyces cerevisiae	S. cer. (Malaysian)	Malic acid	0	0.45	2.08397	0.0217012
IFO1803	Skud_IFO1803	Saccharomyces kudriavzevii	S. kudriavzevii	Malic acid	NA	0.542	1.87129	-0.117995
#03	Scer__03	Saccharomyces cerevisiae	S. cer. (Mixed origin)	Malic acid	1	0.456	2.13604	0.0785259
EN14S01	Scer_EN14S01	Saccharomyces cerevisiae	S. cer. (Taiwanese)	Malic acid	0	0.496	2.16848	0.142698
Z1.1	Spar_Z1_1	Saccharomyces paradoxus	S. par. (European)	Malic acid	NA	0.253	2.39931	0.180749
CLQCA_20-259	Scer_CLQCA_20_259	Saccharomyces cerevisiae	S. cer. (Ecuadorean)	Malic acid	0	0.485	2.12411	0.0896017
Lib51	Scer_Lib51	Saccharomyces cerevisiae	S. cer. (Wine/European)	Malic acid	1	0.232	1.91966	-0.31556
Q74.4	Spar_Q74_4	Saccharomyces paradoxus	S. par. (European)	Malic acid	NA	0.573	1.85437	-0.110318
CLQCA_20-221	Scer_CLQCA_20_221	Saccharomyces cerevisiae	S. cer. (Ecuadorean)	Malic acid	0	0.513	1.81823	-0.194061
EXF-6761	Scer_EXF_6761	Saccharomyces cerevisiae	S. cer. (Wine/European)	Malic acid	1	0.429	1.92275	-0.156185
CBS4309	Scas_CBS4309	Saccharomyces castelli	S. castellii	Malic acid	NA	0.406	2.06266	-0.0345172
CBS4309	Scas_CBS4309	Saccharomyces castelli	S. castellii	Malic acid	NA	0.474	1.94883	-0.0944027
HN10	Scer_HN10	Saccharomyces cerevisiae	S. cer. (CHNIII)	Malic acid	0	0.448	1.83772	-0.226137
EN14S01	Scer_EN14S01	Saccharomyces cerevisiae	S. cer. (Taiwanese)	Malic acid	0	0.469	1.96715	-0.0800461
HN16	Scer_HN16	Saccharomyces cerevisiae	S. cer. (CHNV)	Malic acid	0	0.414	2.28641	0.195576
21-4-103	Scer_21_4_103	Saccharomyces cerevisiae	S. cer. (Mixed origin)	Malic acid	1	0.488	1.99097	-0.0411511
DJ74	Scer_DJ74	Saccharomyces cerevisiae	S. cer. (African palm wine)	Malic acid	1	0.449	1.97702	-0.0860427
HN19	Scer_HN19	Saccharomyces cerevisiae	S. cer. (CHNIII)	Malic acid	0	0.447	2.19495	0.130297
M5	Scer_M5	Saccharomyces cerevisiae	S. cer. (Wine/European)	Malic acid	1	0.408	1.98653	-0.10906
M5	Scer_M5	Saccharomyces cerevisiae	S. cer. (Wine/European)	Malic acid	1	0.264	2.29917	0.0893287
CBS10644	Sarb_CBS10644	Saccharomyces arboricola	S. arboricola	Malic acid	NA	0.291	2.24831	0.0598938
HN15	Scer_HN15	Saccharomyces cerevisiae	S. cer. (CHNV)	Malic acid	0	0.423	2.16335	0.0796559
BJ20	Scer_BJ20	Saccharomyces cerevisiae	S. cer. (Far East Asia)	Malic acid	0	0.517	2.00973	0.000612767
Z1.1	Spar_Z1_1	Saccharomyces paradoxus	S. par. (European)	Malic acid	NA	0.278	2.413	0.214275
CLIB630	Scer_CLIB630	Saccharomyces cerevisiae	S. cer. (French dairy)	Malic acid	1	0.422	1.82539	-0.2591
EXF-7197	Scer_EXF_7197	Saccharomyces cerevisiae	S. cer. (Mediterranean oak)	Malic acid	0	0.568	2.04484	0.0761776
L-1528	Scer_L1528	Saccharomyces cerevisiae	S. cer. (Wine/European)	Malic acid	1	0.491	1.89254	-0.137209
D5088	Sjur_D5088	Saccharomyces jurei	S. jurei	Malic acid	NA	0.33	1.81022	-0.347259
M5	Scer_M5	Saccharomyces cerevisiae	S. cer. (Wine/European)	Malic acid	1	0.262	2.18656	-0.0248614
IFO1803	Skud_IFO1803	Saccharomyces kudriavzevii	S. kudriavzevii	Malic acid	NA	0.421	2.11454	0.0292628
D5088	Sjur_D5088	Saccharomyces jurei	S. jurei	Malic acid	NA	0.365	1.87602	-0.253686
BJ20	Scer_BJ20	Saccharomyces cerevisiae	S. cer. (Far East Asia)	Malic acid	0	0.498	2.03514	0.0109466
21-4-103	Scer_21_4_103	Saccharomyces cerevisiae	S. cer. (Mixed origin)	Malic acid	1	0.422	2.24392	0.159437
YJM1418	Scer_YJM1418	Saccharomyces cerevisiae	S. cer. (Far East Asia)	Malic acid	0	0.445	2.14129	0.0750528
CLQCA_20-221	Scer_CLQCA_20_221	Saccharomyces cerevisiae	S. cer. (Ecuadorean)	Malic acid	0	0.468	2.0094	-0.0385953
YJM1418	Scer_YJM1418	Saccharomyces cerevisiae	S. cer. (Far East Asia)	Malic acid	0	0.454	1.99715	-0.0619549
Q62.5	Spar_Q62_5	Saccharomyces paradoxus	S. par. (European)	Malic acid	NA	0.408	2.13849	0.0428972
N-43	Spar_N43	Saccharomyces paradoxus	S. par. (Asian)	Malic acid	NA	0.462	1.9444	-0.108349
YPS138	Spar_YPS138	Saccharomyces paradoxus	S. par. (American)	Malic acid	NA	0.468	2.0023	-0.0456959
SX1	Scer_SX1	Saccharomyces cerevisiae	S. cer. (CHNII)	Malic acid	0	0.472	2.13708	0.0922652
IFO1803	Skud_IFO1803	Saccharomyces kudriavzevii	S. kudriavzevii	Malic acid	NA	0.368	1.88897	-0.238362
2187	Scer_2187	Saccharomyces cerevisiae	S. cer. (Mediterranean oak)	Malic acid	0	0.443	2.24133	0.173508
YPS163	Scer_YPS163	Saccharomyces cerevisiae	S. cer. (North American oak)	Malic acid	0	0.588	1.76618	-0.186613
CBS10644	Sarb_CBS10644	Saccharomyces arboricola	S. arboricola	Malic acid	NA	0.342	2.29837	0.150413
EXF-7197	Scer_EXF_7197	Saccharomyces cerevisiae	S. cer. (Mediterranean oak)	Malic acid	0	0.466	2.09456	0.0449836
YPS154	Scer_YPS154	Saccharomyces cerevisiae	S. cer. (North American oak)	Malic acid	0	0.515	1.92709	-0.0836141
CBS10644	Sarb_CBS10644	Saccharomyces arboricola	S. arboricola	Malic acid	NA	0.239	2.50834	0.27867
M5	Scer_M5	Saccharomyces cerevisiae	S. cer. (Wine/European)	Malic acid	1	0.207	2.35586	0.100802
CBS4309	Scas_CBS4309	Saccharomyces castelli	S. castellii	Malic acid	NA	0.422	2.3329	0.248409
YPS128	Scer_YPS128	Saccharomyces cerevisiae	S. cer. (North American oak)	Malic acid	0	0.427	2.18038	0.0998616
Z1.1	Spar_Z1_1	Saccharomyces paradoxus	S. par. (European)	Malic acid	NA	0.224	2.48827	0.246702
B-17	Scer_B_17	Saccharomyces cerevisiae	S. cer. (Wine/European)	Malic acid	1	0.252	1.91565	-0.303708
A12	Spar_A12	Saccharomyces paradoxus	S. par. (American)	Malic acid	NA	0.27	2.66783	0.462758
DJ74	Scer_DJ74	Saccharomyces cerevisiae	S. cer. (African palm wine)	Malic acid	1	0.457	2.04331	-0.0134108
UWOPS05-227.2	Scer_UWOPS05_227_2	Saccharomyces cerevisiae	S. cer. (Malaysian)	Malic acid	0	0.45	2.11522	0.0529481
B-17	Scer_B_17	Saccharomyces cerevisiae	S. cer. (Wine/European)	Malic acid	1	0.266	1.97648	-0.231766
DJ74	Scer_DJ74	Saccharomyces cerevisiae	S. cer. (African palm wine)	Malic acid	1	0.542	1.82522	-0.164065
N51-1A	Scer_N51_1A	Saccharomyces cerevisiae	S. cer. (Far East Asia)	Malic acid	0	0.516	2.0864	0.0764912
CLQCA_20-156	Scer_CLQCA_20_156	Saccharomyces cerevisiae	S. cer. (Ecuadorean)	Malic acid	0	0.476	2.1328	0.0911551
EXF-6761	Scer_EXF_6761	Saccharomyces cerevisiae	S. cer. (Wine/European)	Malic acid	1	0.429	1.95073	-0.128205
HN6	Scer_HN6	Saccharomyces cerevisiae	S. cer. (CHNI)	Malic acid	0	0.466	1.99237	-0.0572111
YPS141	Scer_YPS141	Saccharomyces cerevisiae	S. cer. (North American oak)	Malic acid	0	0.605	1.92219	-0.0171132
N34:2-4(a)	Scer_N34_2_4_a_	Saccharomyces cerevisiae	S. cer. (African beer)	Malic acid	1	0.277	1.15461	-1.04491
HN19	Scer_HN19	Saccharomyces cerevisiae	S. cer. (CHNIII)	Malic acid	0	0.509	2.0761	0.060638
YPS163	Scer_YPS163	Saccharomyces cerevisiae	S. cer. (North American oak)	Malic acid	0	0.455	2.10823	0.0499231
M5	Scer_M5	Saccharomyces cerevisiae	S. cer. (Wine/European)	Malic acid	1	0.304	2.12897	-0.0491309
BJ20	Scer_BJ20	Saccharomyces cerevisiae	S. cer. (Far East Asia)	Malic acid	0	0.425	2.06479	-0.0173173
YPS128	Scer_YPS128	Saccharomyces cerevisiae	S. cer. (North American oak)	Malic acid	0	0.521	2.03453	0.028589
HN10	Scer_HN10	Saccharomyces cerevisiae	S. cer. (CHNIII)	Malic acid	0	0.416	2.10685	0.0176037
YJM1418	Scer_YJM1418	Saccharomyces cerevisiae	S. cer. (Far East Asia)	Malic acid	0	0.377	2.23118	0.110995
EXF-6761	Scer_EXF_6761	Saccharomyces cerevisiae	S. cer. (Wine/European)	Malic acid	1	0.407	1.91048	-0.18591
CLIB630	Scer_CLIB630	Saccharomyces cerevisiae	S. cer. (French dairy)	Malic acid	1	0.354	2.06185	-0.0765817
MAJ_G	Scer_MAJ_G	Saccharomyces cerevisiae	S. cer. (African beer)	Malic acid	1	0.462	1.81192	-0.240834
HN19	Scer_HN19	Saccharomyces cerevisiae	S. cer. (CHNIII)	Malic acid	0	0.404	2.38441	0.285638
CLQCA_20-259	Scer_CLQCA_20_259	Saccharomyces cerevisiae	S. cer. (Ecuadorean)	Malic acid	0	0.547	2.01926	0.0339454
M5	Scer_M5	Saccharomyces cerevisiae	S. cer. (Wine/European)	Malic acid	1	0.187	2.40831	0.137387
IFO1815	Smik_IFO1815	Saccharomyces mikatae	S. mikatae	Malic acid	NA	0.397	1.99839	-0.105934
HN15	Scer_HN15	Saccharomyces cerevisiae	S. cer. (CHNV)	Malic acid	0	0.444	1.99452	-0.072509
HN10	Scer_HN10	Saccharomyces cerevisiae	S. cer. (CHNIII)	Malic acid	0	0.461	1.99376	-0.0597856
#03	Scer__03	Saccharomyces cerevisiae	S. cer. (Mixed origin)	Malic acid	1	0.511	1.91595	-0.0979281
N51-1A	Scer_N51_1A	Saccharomyces cerevisiae	S. cer. (Far East Asia)	Malic acid	0	0.467	2.12994	0.081153
EXF-7197	Scer_EXF_7197	Saccharomyces cerevisiae	S. cer. (Mediterranean oak)	Malic acid	0	0.416	2.20775	0.118502
UWOPS05-227.2	Scer_UWOPS05_227_2	Saccharomyces cerevisiae	S. cer. (Malaysian)	Malic acid	0	0.529	1.98967	-0.00992694
Ksc40-8A	Scer_Ksc40_8A	Saccharomyces cerevisiae	S. cer. (Far East Asia)	Malic acid	0	0.558	1.98088	0.00428792
IFO1815	Smik_IFO1815	Saccharomyces mikatae	S. mikatae	Malic acid	NA	0.32	2.40746	0.242047
CEY646	Scer_CEY646	Saccharomyces cerevisiae	S. cer. (French Guiana human)	Malic acid	NA	0.274	2.05099	-0.150916
CBS4309	Scas_CBS4309	Saccharomyces castelli	S. castellii	Malic acid	NA	0.541	1.88238	-0.107701
D5088	Sjur_D5088	Saccharomyces jurei	S. jurei	Malic acid	NA	0.296	2.10094	-0.0835069
N-45	Spar_N45	Saccharomyces paradoxus	S. par. (Asian)	Malic acid	NA	0.361	2.45051	0.317625
CLIB551	Scer_CLIB551	Saccharomyces cerevisiae	S. cer. (French dairy)	Malic acid	1	0.373	1.83976	-0.2836
HN19	Scer_HN19	Saccharomyces cerevisiae	S. cer. (CHNIII)	Malic acid	0	0.496	2.13687	0.111087
CEY646	Scer_CEY646	Saccharomyces cerevisiae	S. cer. (French Guiana human)	Malic acid	NA	0.234	2.04697	-0.186664
Lib51	Scer_Lib51	Saccharomyces cerevisiae	S. cer. (Wine/European)	Malic acid	1	0.185	2.12496	-0.147548
IFO1803	Skud_IFO1803	Saccharomyces kudriavzevii	S. kudriavzevii	Malic acid	NA	0.281	2.0382	-0.158149
CLQCA_20-221	Scer_CLQCA_20_221	Saccharomyces cerevisiae	S. cer. (Ecuadorean)	Malic acid	0	0.603	1.78615	-0.154736
HN16	Scer_HN16	Saccharomyces cerevisiae	S. cer. (CHNV)	Malic acid	0	0.56	2.02234	0.0473316
M5	Scer_M5	Saccharomyces cerevisiae	S. cer. (Wine/European)	Malic acid	1	0.253	2.33071	0.112148
CEY646	Scer_CEY646	Saccharomyces cerevisiae	S. cer. (French Guiana human)	Malic acid	NA	0.219	1.79403	-0.451511
N-45	Spar_N45	Saccharomyces paradoxus	S. par. (Asian)	Malic acid	NA	0.545	2.04259	0.0556803
N51-1A	Scer_N51_1A	Saccharomyces cerevisiae	S. cer. (Far East Asia)	Malic acid	0	0.445	2.2611	0.194861
CLQCA_20-156	Scer_CLQCA_20_156	Saccharomyces cerevisiae	S. cer. (Ecuadorean)	Malic acid	0	0.615	1.72429	-0.207078
2187	Scer_2187	Saccharomyces cerevisiae	S. cer. (Mediterranean oak)	Malic acid	0	0.496	2.04616	0.0203825
D5088	Sjur_D5088	Saccharomyces jurei	S. jurei	Malic acid	NA	0.415	1.79321	-0.296828
CBS10644	Sarb_CBS10644	Saccharomyces arboricola	S. arboricola	Malic acid	NA	0.257	2.43817	0.222781
UWOPS05-227.2	Scer_UWOPS05_227_2	Saccharomyces cerevisiae	S. cer. (Malaysian)	Malic acid	0	0.492	1.94842	-0.0805337
B-17	Scer_B_17	Saccharomyces cerevisiae	S. cer. (Wine/European)	Malic acid	1	0.184	1.64218	-0.631127
21-4-103	Scer_21_4_103	Saccharomyces cerevisiae	S. cer. (Mixed origin)	Malic acid	1	0.522	1.98594	-0.0192081
DJ74	Scer_DJ74	Saccharomyces cerevisiae	S. cer. (African palm wine)	Malic acid	1	0.527	1.85436	-0.146822
EXF-7197	Scer_EXF_7197	Saccharomyces cerevisiae	S. cer. (Mediterranean oak)	Malic acid	0	0.471	1.94667	-0.0989442
CLIB551	Scer_CLIB551	Saccharomyces cerevisiae	S. cer. (French dairy)	Malic acid	1	0.248	1.77624	-0.446292
HN10	Scer_HN10	Saccharomyces cerevisiae	S. cer. (CHNIII)	Malic acid	0	0.339	2.25157	0.101231
Lib51	Scer_Lib51	Saccharomyces cerevisiae	S. cer. (Wine/European)	Malic acid	1	0.237	1.87832	-0.35294
Lib51	Scer_Lib51	Saccharomyces cerevisiae	S. cer. (Wine/European)	Malic acid	1	0.237	1.8765	-0.354753
M5	Scer_M5	Saccharomyces cerevisiae	S. cer. (Wine/European)	Malic acid	1	0.258	2.33901	0.124416
CLIB551	Scer_CLIB551	Saccharomyces cerevisiae	S. cer. (French dairy)	Malic acid	1	0.248	1.87615	-0.346385
CLIB630	Scer_CLIB630	Saccharomyces cerevisiae	S. cer. (French dairy)	Malic acid	1	0.337	1.82374	-0.328186
D5088	Sjur_D5088	Saccharomyces jurei	S. jurei	Malic acid	NA	0.359	1.76908	-0.36539
GE14S01-7B	Scer_GE14S01_7B	Saccharomyces cerevisiae	S. cer. (Taiwanese)	Malic acid	0	0.452	1.81494	-0.245743
L-1528	Scer_L1528	Saccharomyces cerevisiae	S. cer. (Wine/European)	Malic acid	1	0.415	1.83237	-0.257668
YJM1418	Scer_YJM1418	Saccharomyces cerevisiae	S. cer. (Far East Asia)	Malic acid	0	0.494	1.96281	-0.0645553
IFO1803	Skud_IFO1803	Saccharomyces kudriavzevii	S. kudriavzevii	Malic acid	NA	0.324	1.82914	-0.333091
N34:2-4(a)	Scer_N34_2_4_a_	Saccharomyces cerevisiae	S. cer. (African beer)	Malic acid	1	0.19	1.20772	-1.06082
N34:2-4(a)	Scer_N34_2_4_a_	Saccharomyces cerevisiae	S. cer. (African beer)	Malic acid	1	0.187	1.07059	-1.20034
N51-1A	Scer_N51_1A	Saccharomyces cerevisiae	S. cer. (Far East Asia)	Malic acid	0	0.494	2.07707	0.0496998
Q62.5	Spar_Q62_5	Saccharomyces paradoxus	S. par. (European)	Malic acid	NA	0.304	2.42901	0.250902
SX3	Scer_SX3	Saccharomyces cerevisiae	S. cer. (CHNII)	Malic acid	0	0.214	2.42308	0.173578
EM14S01-3B	Scer_EM14S01_3B	Saccharomyces cerevisiae	S. cer. (Taiwanese)	Malic acid	0	0.466	1.62377	-0.425814
CLIB551	Scer_CLIB551	Saccharomyces cerevisiae	S. cer. (French dairy)	Malic acid	1	0.379	1.79196	-0.326637
GE14S01-7B	Scer_GE14S01_7B	Saccharomyces cerevisiae	S. cer. (Taiwanese)	Malic acid	0	0.386	2.04097	-0.0720765
IFO1803	Skud_IFO1803	Saccharomyces kudriavzevii	S. kudriavzevii	Malic acid	NA	0.279	2.04715	-0.150786
CEY646	Scer_CEY646	Saccharomyces cerevisiae	S. cer. (French Guiana human)	Malic acid	NA	0.22	1.82245	-0.422298
IFO1815	Smik_IFO1815	Saccharomyces mikatae	S. mikatae	Malic acid	NA	0.373	2.09666	-0.0266971
CLIB561	Scer_CLIB561	Saccharomyces cerevisiae	S. cer. (French dairy)	Malic acid	1	0.16	1.75863	-0.533715
EM14S01-3B	Scer_EM14S01_3B	Saccharomyces cerevisiae	S. cer. (Taiwanese)	Malic acid	0	0.392	1.90414	-0.204144
EM14S01-3B	Scer_EM14S01_3B	Saccharomyces cerevisiae	S. cer. (Taiwanese)	Malic acid	0	0.336	2.1862	0.0334869
GE14S01-7B	Scer_GE14S01_7B	Saccharomyces cerevisiae	S. cer. (Taiwanese)	Malic acid	0	0.345	2.09478	-0.0507966
GE14S01-7B	Scer_GE14S01_7B	Saccharomyces cerevisiae	S. cer. (Taiwanese)	Malic acid	0	0.411	1.92502	-0.168192
CLIB561	Scer_CLIB561	Saccharomyces cerevisiae	S. cer. (French dairy)	Malic acid	1	0.165	1.97958	-0.308802
CLIB561	Scer_CLIB561	Saccharomyces cerevisiae	S. cer. (French dairy)	Malic acid	1	0.195	1.80762	-0.456958
CLIB561	Scer_CLIB561	Saccharomyces cerevisiae	S. cer. (French dairy)	Malic acid	1	0.24	1.73307	-0.495807
N34:2-4(a)	Scer_N34_2_4_a_	Saccharomyces cerevisiae	S. cer. (African beer)	Malic acid	1	0.177	1.17707	-1.10179
EM14S01-3B	Scer_EM14S01_3B	Saccharomyces cerevisiae	S. cer. (Taiwanese)	Malic acid	0	0.455	1.98434	-0.0739651
CBS14374T	Ksau_CBS14374T	Kazachstania saulgeensis	K. saulgeensis	Fumaric acid	NA	0.657	-0.696538	0.687398
CBS14374T	Ksau_CBS14374T	Kazachstania saulgeensis	K. saulgeensis	Fumaric acid	NA	0.572	-0.664607	0.705335
CBS14374T	Ksau_CBS14374T	Kazachstania saulgeensis	K. saulgeensis	Fumaric acid	NA	0.519	-0.749642	0.611573
CBS14374T	Ksau_CBS14374T	Kazachstania saulgeensis	K. saulgeensis	Fumaric acid	NA	0.612	-0.67839	0.698137
K15	Scer_K15	Saccharomyces cerevisiae	S. cer. (Sake)	Fumaric acid	1	0.477	-1.02616	0.328144
CBS14374T	Ksau_CBS14374T	Kazachstania saulgeensis	K. saulgeensis	Fumaric acid	NA	0.476	-0.502921	0.851215
CBS14374T	Ksau_CBS14374T	Kazachstania saulgeensis	K. saulgeensis	Fumaric acid	NA	0.519	-0.659881	0.701335
K15	Scer_K15	Saccharomyces cerevisiae	S. cer. (Sake)	Fumaric acid	1	0.459	-1.0477	0.303632
CBS14374T	Ksau_CBS14374T	Kazachstania saulgeensis	K. saulgeensis	Fumaric acid	NA	0.497	-0.685227	0.672366
CBS14374T	Ksau_CBS14374T	Kazachstania saulgeensis	K. saulgeensis	Fumaric acid	NA	0.498	-0.625339	0.732419
CBS8291	Scer_CBS8291	Saccharomyces cerevisiae	S. cer. (Mixed origin)	Fumaric acid	1	0.553	-1.3222	0.0446183
VL5	Scer_VL5	Saccharomyces cerevisiae	S. cer. (Asian fermentation)	Fumaric acid	1	0.441	-1.1097	0.23867
SGB1	Scer_SGB1	Saccharomyces cerevisiae	S. cer. (Asian fermentation)	Fumaric acid	1	0.725	-1.47315	-0.0780219
VL5	Scer_VL5	Saccharomyces cerevisiae	S. cer. (Asian fermentation)	Fumaric acid	1	0.512	-1.06404	0.296023
CBS5155	Scer_CBS5155	Saccharomyces cerevisiae	S. cer. (Wine/European)	Fumaric acid	1	0.634	-1.35673	0.0234177
CLIB1411	Scer_CLIB1411	Saccharomyces cerevisiae	S. cer. (Asian fermentation)	Fumaric acid	1	0.545	-1.21077	0.154725
CBS8291	Scer_CBS8291	Saccharomyces cerevisiae	S. cer. (Mixed origin)	Fumaric acid	1	0.381	-1.21417	0.124326
K15	Scer_K15	Saccharomyces cerevisiae	S. cer. (Sake)	Fumaric acid	1	0.473	-1.16411	0.189535
CBS8291	Scer_CBS8291	Saccharomyces cerevisiae	S. cer. (Mixed origin)	Fumaric acid	1	0.424	-1.32389	0.0216847
CLIB1411	Scer_CLIB1411	Saccharomyces cerevisiae	S. cer. (Asian fermentation)	Fumaric acid	1	0.619	-1.2577	0.119978
ZP_567	Scer_ZP_567	Saccharomyces cerevisiae	S. cer. (Mediterranean oak)	Fumaric acid	0	0.391	-0.854225	0.485916
K15	Scer_K15	Saccharomyces cerevisiae	S. cer. (Sake)	Fumaric acid	1	0.285	-1.15575	0.166944
K5	Scer_K5	Saccharomyces cerevisiae	S. cer. (Sake)	Fumaric acid	1	0.473	-1.11745	0.236193
K5	Scer_K5	Saccharomyces cerevisiae	S. cer. (Sake)	Fumaric acid	1	0.521	-1.13458	0.226968
Y5	Scer_Y5	Saccharomyces cerevisiae	S. cer. (African palm wine)	Fumaric acid	1	0.489	-1.01065	0.345629
CBS8291	Scer_CBS8291	Saccharomyces cerevisiae	S. cer. (Mixed origin)	Fumaric acid	1	0.441	-1.2502	0.0981746
K5	Scer_K5	Saccharomyces cerevisiae	S. cer. (Sake)	Fumaric acid	1	0.457	-1.01507	0.335939
RIB0005	Scer_RIB0005	Saccharomyces cerevisiae	S. cer. (Sake)	Fumaric acid	1	0.502	-1.13379	0.224625
CLIB1411	Scer_CLIB1411	Saccharomyces cerevisiae	S. cer. (Asian fermentation)	Fumaric acid	1	0.531	-1.31993	0.0432588
SGB1	Scer_SGB1	Saccharomyces cerevisiae	S. cer. (Asian fermentation)	Fumaric acid	1	0.542	-1.30649	0.0585171
HE007	Scer_HE007	Saccharomyces cerevisiae	S. cer. (French Guiana human)	Fumaric acid	NA	0.275	-0.761124	0.559919
N-44	Spar_N44	Saccharomyces paradoxus	S. par. (Asian)	Fumaric acid	NA	0.63	-1.18035	0.199138
VL5	Scer_VL5	Saccharomyces cerevisiae	S. cer. (Asian fermentation)	Fumaric acid	1	0.435	-1.15861	0.188775
VL5	Scer_VL5	Saccharomyces cerevisiae	S. cer. (Asian fermentation)	Fumaric acid	1	0.489	-1.30692	0.0493517
CLIB1411	Scer_CLIB1411	Saccharomyces cerevisiae	S. cer. (Asian fermentation)	Fumaric acid	1	0.595	-1.54502	-0.171287
CEY649	Scer_CEY649	Saccharomyces cerevisiae	S. cer. (French Guiana human)	Fumaric acid	NA	0.404	-1.15861	0.183671
RIB0005	Scer_RIB0005	Saccharomyces cerevisiae	S. cer. (Sake)	Fumaric acid	1	0.475	-1.16886	0.185116
HE007	Scer_HE007	Saccharomyces cerevisiae	S. cer. (French Guiana human)	Fumaric acid	NA	0.251	-0.745604	0.571488
N-44	Spar_N44	Saccharomyces paradoxus	S. par. (Asian)	Fumaric acid	NA	0.435	-0.951598	0.395788
N-44	Spar_N44	Saccharomyces paradoxus	S. par. (Asian)	Fumaric acid	NA	0.537	-1.19785	0.166325
N-43	Spar_N43	Saccharomyces paradoxus	S. par. (Asian)	Fumaric acid	NA	0.554	-1.33563	0.0313469
UFRJ50816	Spar_UFRJ50816	Saccharomyces paradoxus	S. par. (American)	Fumaric acid	NA	0.502	-1.1268	0.231612
CBS12357	Seub_CBS12357	Saccharomyces eubayanus	S. eubayanus	Fumaric acid	NA	0.439	-1.12013	0.227911
Y5	Scer_Y5	Saccharomyces cerevisiae	S. cer. (African palm wine)	Fumaric acid	1	0.321	-0.939395	0.389221
SGB1	Scer_SGB1	Saccharomyces cerevisiae	S. cer. (Asian fermentation)	Fumaric acid	1	0.552	-1.461	-0.0943504
K5	Scer_K5	Saccharomyces cerevisiae	S. cer. (Sake)	Fumaric acid	1	0.468	-1.12849	0.224328
N-44	Spar_N44	Saccharomyces paradoxus	S. par. (Asian)	Fumaric acid	NA	0.526	-1.23755	0.124816
RIB0005	Scer_RIB0005	Saccharomyces cerevisiae	S. cer. (Sake)	Fumaric acid	1	0.368	-1.30287	0.0334862
Dji2-2A(a)	Scer_Dji2_2A_a_	Saccharomyces cerevisiae	S. cer. (African palm wine)	Fumaric acid	1	0.55	-1.62748	-0.261165
UWOPS03-461.4	Scer_UWOPS03_461_4	Saccharomyces cerevisiae	S. cer. (Malaysian)	Fumaric acid	0	0.57	-0.950371	0.419242
UWOPS83-883-2	Scer_UWOPS83_883_2	Saccharomyces cerevisiae	S. cer. (Mixed origin)	Fumaric acid	1	0.542	-1.2728	0.0922017
CEY649	Scer_CEY649	Saccharomyces cerevisiae	S. cer. (French Guiana human)	Fumaric acid	NA	0.386	-1.33694	0.00238181
SGB1	Scer_SGB1	Saccharomyces cerevisiae	S. cer. (Asian fermentation)	Fumaric acid	1	0.65	-1.57648	-0.193701
SX3	Scer_SX3	Saccharomyces cerevisiae	S. cer. (CHNII)	Fumaric acid	0	0.363	-0.872213	0.463319
ZP_567	Scer_ZP_567	Saccharomyces cerevisiae	S. cer. (Mediterranean oak)	Fumaric acid	0	0.407	-0.827418	0.515358
RIB0005	Scer_RIB0005	Saccharomyces cerevisiae	S. cer. (Sake)	Fumaric acid	1	0.388	-1.04323	0.296422
Y5	Scer_Y5	Saccharomyces cerevisiae	S. cer. (African palm wine)	Fumaric acid	1	0.343	-0.992435	0.339803
CEY649	Scer_CEY649	Saccharomyces cerevisiae	S. cer. (French Guiana human)	Fumaric acid	NA	0.319	-1.27916	0.0491256
CBS5155	Scer_CBS5155	Saccharomyces cerevisiae	S. cer. (Wine/European)	Fumaric acid	1	0.563	-1.46576	-0.0973015
CBS5155	Scer_CBS5155	Saccharomyces cerevisiae	S. cer. (Wine/European)	Fumaric acid	1	0.487	-1.23108	0.124864
UWOPS03-429.1	Scer_UWOPS03_429_1	Saccharomyces cerevisiae	S. cer. (Malaysian)	Fumaric acid	0	0.465	-1.00955	0.34277
Y5	Scer_Y5	Saccharomyces cerevisiae	S. cer. (African palm wine)	Fumaric acid	1	0.374	-1.10326	0.234085
N-43	Spar_N43	Saccharomyces paradoxus	S. par. (Asian)	Fumaric acid	NA	0.391	-0.952624	0.387518
EXF-6761	Scer_EXF_6761	Saccharomyces cerevisiae	S. cer. (Wine/European)	Fumaric acid	1	0.572	-1.65547	-0.285531
Cey651	Scer_CEY651	Saccharomyces cerevisiae	S. cer. (French Guiana human)	Fumaric acid	NA	0.329	-0.781438	0.548495
UWOPS03-461.4	Scer_UWOPS03_461_4	Saccharomyces cerevisiae	S. cer. (Malaysian)	Fumaric acid	0	0.464	-0.993103	0.359057
UWOPS83-883-2	Scer_UWOPS83_883_2	Saccharomyces cerevisiae	S. cer. (Mixed origin)	Fumaric acid	1	0.493	-1.4181	-0.0611675
UWOPS03-461.4	Scer_UWOPS03_461_4	Saccharomyces cerevisiae	S. cer. (Malaysian)	Fumaric acid	0	0.606	-1.12922	0.246317
CEY649	Scer_CEY649	Saccharomyces cerevisiae	S. cer. (French Guiana human)	Fumaric acid	NA	0.331	-1.13404	0.196228
UWOPS03-429.1	Scer_UWOPS03_429_1	Saccharomyces cerevisiae	S. cer. (Malaysian)	Fumaric acid	0	0.55	-1.10994	0.256379
Cey651	Scer_CEY651	Saccharomyces cerevisiae	S. cer. (French Guiana human)	Fumaric acid	NA	0.445	-0.874296	0.474736
YPS138	Spar_YPS138	Saccharomyces paradoxus	S. par. (American)	Fumaric acid	NA	0.566	-1.31455	0.054402
CBS5155	Scer_CBS5155	Saccharomyces cerevisiae	S. cer. (Wine/European)	Fumaric acid	1	0.423	-1.39633	-0.0509196
ZP_567	Scer_ZP_567	Saccharomyces cerevisiae	S. cer. (Mediterranean oak)	Fumaric acid	0	0.407	-0.972663	0.370113
Q74.4	Spar_Q74_4	Saccharomyces paradoxus	S. par. (European)	Fumaric acid	NA	0.564	-1.32881	0.0398149
D5088	Sjur_D5088	Saccharomyces jurei	S. jurei	Fumaric acid	NA	0.478	-1.28621	0.0682514
Dji2-2A(a)	Scer_Dji2_2A_a_	Saccharomyces cerevisiae	S. cer. (African palm wine)	Fumaric acid	1	0.645	-1.67887	-0.29691
HE007	Scer_HE007	Saccharomyces cerevisiae	S. cer. (French Guiana human)	Fumaric acid	NA	0.242	-0.991396	0.324214
UWOPS03-459.1	Scer_UWOPS03_459_1	Saccharomyces cerevisiae	S. cer. (Malaysian)	Fumaric acid	0	0.537	-1.09703	0.267153
MAJ_G	Scer_MAJ_G	Saccharomyces cerevisiae	S. cer. (African beer)	Fumaric acid	1	0.572	-1.48239	-0.112449
UWOPS03-429.1	Scer_UWOPS03_429_1	Saccharomyces cerevisiae	S. cer. (Malaysian)	Fumaric acid	0	0.505	-1.15027	0.208639
MAJ_G	Scer_MAJ_G	Saccharomyces cerevisiae	S. cer. (African beer)	Fumaric acid	1	0.433	-1.15754	0.18952
SX3	Scer_SX3	Saccharomyces cerevisiae	S. cer. (CHNII)	Fumaric acid	0	0.364	-0.88566	0.450036
CBS12357	Seub_CBS12357	Saccharomyces eubayanus	S. eubayanus	Fumaric acid	NA	0.408	-1.11991	0.22303
IFO1804	Spar_IFO1804	Saccharomyces paradoxus	S. par. (Asian)	Fumaric acid	NA	0.491	-1.25148	0.105123
A-9	Scer_A_9	Saccharomyces cerevisiae	S. cer. (Wine/European)	Fumaric acid	1	0.36	-1.42359	-0.0885513
A-9	Scer_A_9	Saccharomyces cerevisiae	S. cer. (Wine/European)	Fumaric acid	1	0.278	-1.39029	-0.0687516
UWOPS83-883-2	Scer_UWOPS83_883_2	Saccharomyces cerevisiae	S. cer. (Mixed origin)	Fumaric acid	1	0.414	-1.02258	0.321352
HN15	Scer_HN15	Saccharomyces cerevisiae	S. cer. (CHNV)	Fumaric acid	0	0.629	-1.38169	-0.00236143
UWOPS03-459.1	Scer_UWOPS03_459_1	Saccharomyces cerevisiae	S. cer. (Malaysian)	Fumaric acid	0	0.508	-1.13531	0.224099
IFO1804	Spar_IFO1804	Saccharomyces paradoxus	S. par. (Asian)	Fumaric acid	NA	0.489	-1.09706	0.259217
UWOPS03-459.1	Scer_UWOPS03_459_1	Saccharomyces cerevisiae	S. cer. (Malaysian)	Fumaric acid	0	0.42	-0.9482	0.396716
CBS12357	Seub_CBS12357	Saccharomyces eubayanus	S. eubayanus	Fumaric acid	NA	0.442	-1.18698	0.161561
MAJ_G	Scer_MAJ_G	Saccharomyces cerevisiae	S. cer. (African beer)	Fumaric acid	1	0.375	-1.21787	0.119634
IFO1804	Spar_IFO1804	Saccharomyces paradoxus	S. par. (Asian)	Fumaric acid	NA	0.533	-1.27626	0.0872628
UWOPS03-459.1	Scer_UWOPS03_459_1	Saccharomyces cerevisiae	S. cer. (Malaysian)	Fumaric acid	0	0.379	-1.02213	0.316038
A-9	Scer_A_9	Saccharomyces cerevisiae	S. cer. (Wine/European)	Fumaric acid	1	0.278	-1.30235	0.0191871
PJS - 9	Suva_PJS_9	Saccharomyces uvarum	S. uvarum	Fumaric acid	NA	0.427	-1.35931	-0.0132413
UWOPS83-883-2	Scer_UWOPS83_883_2	Saccharomyces cerevisiae	S. cer. (Mixed origin)	Fumaric acid	1	0.549	-1.37757	-0.0114134
HN16	Scer_HN16	Saccharomyces cerevisiae	S. cer. (CHNV)	Fumaric acid	0	0.57	-1.21363	0.155983
HN6	Scer_HN6	Saccharomyces cerevisiae	S. cer. (CHNI)	Fumaric acid	0	0.532	-1.21435	0.149005
D5088	Sjur_D5088	Saccharomyces jurei	S. jurei	Fumaric acid	NA	0.365	-1.27969	0.0561694
YPS141	Scer_YPS141	Saccharomyces cerevisiae	S. cer. (North American oak)	Fumaric acid	0	0.48	-1.33653	0.0182646
A-9	Scer_A_9	Saccharomyces cerevisiae	S. cer. (Wine/European)	Fumaric acid	1	0.318	-1.3242	0.00392217
CBS12357	Seub_CBS12357	Saccharomyces eubayanus	S. eubayanus	Fumaric acid	NA	0.418	-0.980365	0.364222
Cey651	Scer_CEY651	Saccharomyces cerevisiae	S. cer. (French Guiana human)	Fumaric acid	NA	0.311	-0.813241	0.513729
HE007	Scer_HE007	Saccharomyces cerevisiae	S. cer. (French Guiana human)	Fumaric acid	NA	0.205	-0.892895	0.416623
Ksc40-8A	Scer_Ksc40_8A	Saccharomyces cerevisiae	S. cer. (Far East Asia)	Fumaric acid	0	0.668	-1.43639	-0.0506429
IFO1804	Spar_IFO1804	Saccharomyces paradoxus	S. par. (Asian)	Fumaric acid	NA	0.468	-1.20874	0.144083
IFO1803	Skud_IFO1803	Saccharomyces kudriavzevii	S. kudriavzevii	Fumaric acid	NA	0.586	-1.25719	0.115056
21-4-103	Scer_21_4_103	Saccharomyces cerevisiae	S. cer. (Mixed origin)	Fumaric acid	1	0.553	-1.68145	-0.31464
#03	Scer__03	Saccharomyces cerevisiae	S. cer. (Mixed origin)	Fumaric acid	1	0.569	-1.21819	0.151263
MAJ_G	Scer_MAJ_G	Saccharomyces cerevisiae	S. cer. (African beer)	Fumaric acid	1	0.462	-1.27604	0.0757951
HN6	Scer_HN6	Saccharomyces cerevisiae	S. cer. (CHNI)	Fumaric acid	0	0.383	-1.13201	0.20681
CLQCA_20-156	Scer_CLQCA_20_156	Saccharomyces cerevisiae	S. cer. (Ecuadorean)	Fumaric acid	0	0.639	-1.48708	-0.106107
YPS141	Scer_YPS141	Saccharomyces cerevisiae	S. cer. (North American oak)	Fumaric acid	0	0.619	-1.44348	-0.0658001
A12	Spar_A12	Saccharomyces paradoxus	S. par. (American)	Fumaric acid	NA	0.378	-1.06537	0.272631
EN14S01	Scer_EN14S01	Saccharomyces cerevisiae	S. cer. (Taiwanese)	Fumaric acid	0	0.382	-1.32642	0.012235
Q74.4	Spar_Q74_4	Saccharomyces paradoxus	S. par. (European)	Fumaric acid	NA	0.452	-1.22059	0.129599
EXF-6761	Scer_EXF_6761	Saccharomyces cerevisiae	S. cer. (Wine/European)	Fumaric acid	1	0.429	-1.32333	0.0230709
UWOPS03-461.4	Scer_UWOPS03_461_4	Saccharomyces cerevisiae	S. cer. (Malaysian)	Fumaric acid	0	0.406	-0.767994	0.574617
YPS163	Scer_YPS163	Saccharomyces cerevisiae	S. cer. (North American oak)	Fumaric acid	0	0.611	-1.49227	-0.115905
IFO1815	Smik_IFO1815	Saccharomyces mikatae	S. mikatae	Fumaric acid	NA	0.406	-1.2141	0.128509
UWOPS03-429.1	Scer_UWOPS03_429_1	Saccharomyces cerevisiae	S. cer. (Malaysian)	Fumaric acid	0	0.417	-1.08115	0.26327
ZP_567	Scer_ZP_567	Saccharomyces cerevisiae	S. cer. (Mediterranean oak)	Fumaric acid	0	0.336	-1.02165	0.309433
HN15	Scer_HN15	Saccharomyces cerevisiae	S. cer. (CHNV)	Fumaric acid	0	0.44	-1.30484	0.0433671
PJS - 9	Suva_PJS_9	Saccharomyces uvarum	S. uvarum	Fumaric acid	NA	0.421	-1.56054	-0.215463
YPS128	Scer_YPS128	Saccharomyces cerevisiae	S. cer. (North American oak)	Fumaric acid	0	0.575	-1.53377	-0.163337
EN14S01	Scer_EN14S01	Saccharomyces cerevisiae	S. cer. (Taiwanese)	Fumaric acid	0	0.579	-1.52874	-0.157645
YPS154	Scer_YPS154	Saccharomyces cerevisiae	S. cer. (North American oak)	Fumaric acid	0	0.598	-1.34414	0.0300811
Q62.5	Spar_Q62_5	Saccharomyces paradoxus	S. par. (European)	Fumaric acid	NA	0.385	-1.23429	0.104864
L-1528	Scer_L1528	Saccharomyces cerevisiae	S. cer. (Wine/European)	Fumaric acid	1	0.36	-1.63894	-0.303902
HN6	Scer_HN6	Saccharomyces cerevisiae	S. cer. (CHNI)	Fumaric acid	0	0.722	-1.38995	0.00468842
Ksc40-8A	Scer_Ksc40_8A	Saccharomyces cerevisiae	S. cer. (Far East Asia)	Fumaric acid	0	0.534	-1.55742	-0.193732
CLQCA_20-221	Scer_CLQCA_20_221	Saccharomyces cerevisiae	S. cer. (Ecuadorean)	Fumaric acid	0	0.647	-1.57323	-0.190936
Cey651	Scer_CEY651	Saccharomyces cerevisiae	S. cer. (French Guiana human)	Fumaric acid	NA	0.278	-0.766263	0.555274
N-45	Spar_N45	Saccharomyces paradoxus	S. par. (Asian)	Fumaric acid	NA	0.41	-1.24455	0.0987214
SX3	Scer_SX3	Saccharomyces cerevisiae	S. cer. (CHNII)	Fumaric acid	0	0.32	-0.948205	0.380247
CBS12357	Seub_CBS12357	Saccharomyces eubayanus	S. eubayanus	Fumaric acid	NA	0.408	-1.12732	0.215623
Q62.5	Spar_Q62_5	Saccharomyces paradoxus	S. par. (European)	Fumaric acid	NA	0.421	-1.38923	-0.0441447
HN16	Scer_HN16	Saccharomyces cerevisiae	S. cer. (CHNV)	Fumaric acid	0	0.475	-1.31499	0.0389793
YPS138	Spar_YPS138	Saccharomyces paradoxus	S. par. (American)	Fumaric acid	NA	0.377	-1.40634	-0.0685043
CLQCA_20-259	Scer_CLQCA_20_259	Saccharomyces cerevisiae	S. cer. (Ecuadorean)	Fumaric acid	0	0.637	-1.3155	0.0651406
N-45	Spar_N45	Saccharomyces paradoxus	S. par. (Asian)	Fumaric acid	NA	0.517	-1.33897	0.0219126
HN6	Scer_HN6	Saccharomyces cerevisiae	S. cer. (CHNI)	Fumaric acid	0	0.54	-1.16714	0.19753
UFRJ50816	Spar_UFRJ50816	Saccharomyces paradoxus	S. par. (American)	Fumaric acid	NA	0.431	-1.08724	0.259492
#03	Scer__03	Saccharomyces cerevisiae	S. cer. (Mixed origin)	Fumaric acid	1	0.456	-1.18423	0.166617
2187	Scer_2187	Saccharomyces cerevisiae	S. cer. (Mediterranean oak)	Fumaric acid	0	0.586	-1.57702	-0.204771
A12	Spar_A12	Saccharomyces paradoxus	S. par. (American)	Fumaric acid	NA	0.33	-0.931498	0.3986
M5	Scer_M5	Saccharomyces cerevisiae	S. cer. (Wine/European)	Fumaric acid	1	0.478	-1.54837	-0.193909
N-43	Spar_N43	Saccharomyces paradoxus	S. par. (Asian)	Fumaric acid	NA	0.383	-1.16643	0.172399
YPS154	Scer_YPS154	Saccharomyces cerevisiae	S. cer. (North American oak)	Fumaric acid	0	0.454	-1.31559	0.0349289
L-1528	Scer_L1528	Saccharomyces cerevisiae	S. cer. (Wine/European)	Fumaric acid	1	0.491	-1.43568	-0.0790785
SX1	Scer_SX1	Saccharomyces cerevisiae	S. cer. (CHNII)	Fumaric acid	0	0.55	-1.36468	0.00164022
UWOPS05-227.2	Scer_UWOPS05_227_2	Saccharomyces cerevisiae	S. cer. (Malaysian)	Fumaric acid	0	0.45	-1.29351	0.0563496
CLQCA_20-221	Scer_CLQCA_20_221	Saccharomyces cerevisiae	S. cer. (Ecuadorean)	Fumaric acid	0	0.513	-1.53492	-0.174688
D5088	Sjur_D5088	Saccharomyces jurei	S. jurei	Fumaric acid	NA	0.365	-1.44316	-0.107302
Dji2-2A(a)	Scer_Dji2_2A_a_	Saccharomyces cerevisiae	S. cer. (African palm wine)	Fumaric acid	1	0.445	-1.616	-0.266967
IFO1815	Smik_IFO1815	Saccharomyces mikatae	S. mikatae	Fumaric acid	NA	0.387	-1.35789	-0.0184046
HN6	Scer_HN6	Saccharomyces cerevisiae	S. cer. (CHNI)	Fumaric acid	0	0.452	-1.22917	0.121015
Lib51	Scer_Lib51	Saccharomyces cerevisiae	S. cer. (Wine/European)	Fumaric acid	1	0.232	-1.48571	-0.171743
YPS138	Spar_YPS138	Saccharomyces paradoxus	S. par. (American)	Fumaric acid	NA	0.426	-1.42519	-0.0792904
CBS10644	Sarb_CBS10644	Saccharomyces arboricola	S. arboricola	Fumaric acid	NA	0.249	-1.09199	0.224776
CLQCA_20-156	Scer_CLQCA_20_156	Saccharomyces cerevisiae	S. cer. (Ecuadorean)	Fumaric acid	0	0.533	-1.6328	-0.269276
HN15	Scer_HN15	Saccharomyces cerevisiae	S. cer. (CHNV)	Fumaric acid	0	0.423	-1.21587	0.129542
M5	Scer_M5	Saccharomyces cerevisiae	S. cer. (Wine/European)	Fumaric acid	1	0.339	-1.3422	-0.0106204
SX1	Scer_SX1	Saccharomyces cerevisiae	S. cer. (CHNII)	Fumaric acid	0	0.445	-1.22615	0.122883
PJS - 9	Suva_PJS_9	Saccharomyces uvarum	S. uvarum	Fumaric acid	NA	0.331	-1.18078	0.149482
L-1528	Scer_L1528	Saccharomyces cerevisiae	S. cer. (Wine/European)	Fumaric acid	1	0.36	-1.6192	-0.284161
CBS12357	Seub_CBS12357	Saccharomyces eubayanus	S. eubayanus	Fumaric acid	NA	0.502	-1.54136	-0.182947
#03	Scer__03	Saccharomyces cerevisiae	S. cer. (Mixed origin)	Fumaric acid	1	0.403	-1.17241	0.169703
CBS12357	Seub_CBS12357	Saccharomyces eubayanus	S. eubayanus	Fumaric acid	NA	0.426	-1.38061	-0.0347093
SX1	Scer_SX1	Saccharomyces cerevisiae	S. cer. (CHNII)	Fumaric acid	0	0.419	-1.3037	0.0410544
A12	Spar_A12	Saccharomyces paradoxus	S. par. (American)	Fumaric acid	NA	0.363	-1.12926	0.206274
BJ20	Scer_BJ20	Saccharomyces cerevisiae	S. cer. (Far East Asia)	Fumaric acid	0	0.517	-1.3575	0.00339124
M5	Scer_M5	Saccharomyces cerevisiae	S. cer. (Wine/European)	Fumaric acid	1	0.456	-1.50952	-0.158677
N34:2-4(a)	Scer_N34_2_4_a_	Saccharomyces cerevisiae	S. cer. (African beer)	Fumaric acid	1	0.277	-2.16795	-0.846577
CLQCA_20-259	Scer_CLQCA_20_259	Saccharomyces cerevisiae	S. cer. (Ecuadorean)	Fumaric acid	0	0.485	-1.32045	0.0351709
M5	Scer_M5	Saccharomyces cerevisiae	S. cer. (Wine/European)	Fumaric acid	1	0.408	-1.44798	-0.105038
HN6	Scer_HN6	Saccharomyces cerevisiae	S. cer. (CHNI)	Fumaric acid	0	0.383	-1.19078	0.14804
CLIB630	Scer_CLIB630	Saccharomyces cerevisiae	S. cer. (French dairy)	Fumaric acid	1	0.422	-1.57643	-0.231183
IFO1803	Skud_IFO1803	Saccharomyces kudriavzevii	S. kudriavzevii	Fumaric acid	NA	0.421	-1.29296	0.0521176
YPS154	Scer_YPS154	Saccharomyces cerevisiae	S. cer. (North American oak)	Fumaric acid	0	0.409	-1.30899	0.0341101
IFO1803	Skud_IFO1803	Saccharomyces kudriavzevii	S. kudriavzevii	Fumaric acid	NA	0.429	-1.27003	0.0763728
YPS141	Scer_YPS141	Saccharomyces cerevisiae	S. cer. (North American oak)	Fumaric acid	0	0.467	-1.34885	0.00380242
CLQCA_20-221	Scer_CLQCA_20_221	Saccharomyces cerevisiae	S. cer. (Ecuadorean)	Fumaric acid	0	0.468	-1.35788	-0.00506483
CBS4309	Scas_CBS4309	Saccharomyces castelli	S. castellii	Fumaric acid	NA	0.474	-1.48018	-0.12637
2187	Scer_2187	Saccharomyces cerevisiae	S. cer. (Mediterranean oak)	Fumaric acid	0	0.491	-1.33723	0.0193739
BJ20	Scer_BJ20	Saccharomyces cerevisiae	S. cer. (Far East Asia)	Fumaric acid	0	0.449	-1.39892	-0.0492325
CBS4309	Scas_CBS4309	Saccharomyces castelli	S. castellii	Fumaric acid	NA	0.558	-1.39156	-0.023919
Z1.1	Spar_Z1_1	Saccharomyces paradoxus	S. par. (European)	Fumaric acid	NA	0.253	-1.05781	0.259607
CBS4309	Scas_CBS4309	Saccharomyces castelli	S. castellii	Fumaric acid	NA	0.431	-1.44932	-0.102588
CLQCA_20-259	Scer_CLQCA_20_259	Saccharomyces cerevisiae	S. cer. (Ecuadorean)	Fumaric acid	0	0.492	-1.23461	0.122163
EXF-6761	Scer_EXF_6761	Saccharomyces cerevisiae	S. cer. (Wine/European)	Fumaric acid	1	0.407	-1.43839	-0.0956175
IFO1815	Smik_IFO1815	Saccharomyces mikatae	S. mikatae	Fumaric acid	NA	0.456	-1.5384	-0.187553
D5088	Sjur_D5088	Saccharomyces jurei	S. jurei	Fumaric acid	NA	0.415	-1.47765	-0.133559
N-43	Spar_N43	Saccharomyces paradoxus	S. par. (Asian)	Fumaric acid	NA	0.462	-1.48646	-0.134626
21-4-103	Scer_21_4_103	Saccharomyces cerevisiae	S. cer. (Mixed origin)	Fumaric acid	1	0.488	-1.47067	-0.11456
PJS - 9	Suva_PJS_9	Saccharomyces uvarum	S. uvarum	Fumaric acid	NA	0.276	-1.33854	-0.0173276
Q74.4	Spar_Q74_4	Saccharomyces paradoxus	S. par. (European)	Fumaric acid	NA	0.389	-1.2905	0.0493127
HN6	Scer_HN6	Saccharomyces cerevisiae	S. cer. (CHNI)	Fumaric acid	0	0.563	-1.65881	-0.29035
YPS163	Scer_YPS163	Saccharomyces cerevisiae	S. cer. (North American oak)	Fumaric acid	0	0.588	-1.67078	-0.298204
CBS4309	Scas_CBS4309	Saccharomyces castelli	S. castellii	Fumaric acid	NA	0.368	-1.42578	-0.0894229
YPS154	Scer_YPS154	Saccharomyces cerevisiae	S. cer. (North American oak)	Fumaric acid	0	0.515	-1.51149	-0.150931
IFO1803	Skud_IFO1803	Saccharomyces kudriavzevii	S. kudriavzevii	Fumaric acid	NA	0.368	-1.56266	-0.226309
D5088	Sjur_D5088	Saccharomyces jurei	S. jurei	Fumaric acid	NA	0.37	-1.4034	-0.0667131
M5	Scer_M5	Saccharomyces cerevisiae	S. cer. (Wine/European)	Fumaric acid	1	0.207	-1.07726	0.232587
YJM1418	Scer_YJM1418	Saccharomyces cerevisiae	S. cer. (Far East Asia)	Fumaric acid	0	0.445	-1.31225	0.0367792
YPS163	Scer_YPS163	Saccharomyces cerevisiae	S. cer. (North American oak)	Fumaric acid	0	0.509	-1.44598	-0.0864129
YPS128	Scer_YPS128	Saccharomyces cerevisiae	S. cer. (North American oak)	Fumaric acid	0	0.448	-1.4067	-0.0571747
Dji2-2A(a)	Scer_Dji2_2A_a_	Saccharomyces cerevisiae	S. cer. (African palm wine)	Fumaric acid	1	0.542	-1.80529	-0.440292
CBS4309	Scas_CBS4309	Saccharomyces castelli	S. castellii	Fumaric acid	NA	0.358	-1.4722	-0.13749
IFO1803	Skud_IFO1803	Saccharomyces kudriavzevii	S. kudriavzevii	Fumaric acid	NA	0.542	-1.58419	-0.219188
UFRJ50816	Spar_UFRJ50816	Saccharomyces paradoxus	S. par. (American)	Fumaric acid	NA	0.368	-1.1537	0.182651
Q62.5	Spar_Q62_5	Saccharomyces paradoxus	S. par. (European)	Fumaric acid	NA	0.408	-1.30176	0.0411799
#03	Scer__03	Saccharomyces cerevisiae	S. cer. (Mixed origin)	Fumaric acid	1	0.511	-1.44489	-0.0849956
CBS10644	Sarb_CBS10644	Saccharomyces arboricola	S. arboricola	Fumaric acid	NA	0.26	-1.18478	0.133794
YPS141	Scer_YPS141	Saccharomyces cerevisiae	S. cer. (North American oak)	Fumaric acid	0	0.605	-1.50165	-0.126271
EN14S01	Scer_EN14S01	Saccharomyces cerevisiae	S. cer. (Taiwanese)	Fumaric acid	0	0.496	-1.34943	0.00800184
HN10	Scer_HN10	Saccharomyces cerevisiae	S. cer. (CHNIII)	Fumaric acid	0	0.448	-1.6877	-0.338177
CBS4309	Scas_CBS4309	Saccharomyces castelli	S. castellii	Fumaric acid	NA	0.422	-1.08006	0.265186
D5088	Sjur_D5088	Saccharomyces jurei	S. jurei	Fumaric acid	NA	0.33	-1.68247	-0.352375
IFO1815	Smik_IFO1815	Saccharomyces mikatae	S. mikatae	Fumaric acid	NA	0.358	-1.00375	0.330959
HN16	Scer_HN16	Saccharomyces cerevisiae	S. cer. (CHNV)	Fumaric acid	0	0.414	-1.23533	0.108597
EXF-6761	Scer_EXF_6761	Saccharomyces cerevisiae	S. cer. (Wine/European)	Fumaric acid	1	0.429	-1.47622	-0.129822
CBS10644	Sarb_CBS10644	Saccharomyces arboricola	S. arboricola	Fumaric acid	NA	0.324	-1.31178	0.0173285
YJM1418	Scer_YJM1418	Saccharomyces cerevisiae	S. cer. (Far East Asia)	Fumaric acid	0	0.454	-1.48509	-0.13458
UFRJ50816	Spar_UFRJ50816	Saccharomyces paradoxus	S. par. (American)	Fumaric acid	NA	0.384	-1.26453	0.0744598
HN19	Scer_HN19	Saccharomyces cerevisiae	S. cer. (CHNIII)	Fumaric acid	0	0.447	-1.32356	0.0258005
M5	Scer_M5	Saccharomyces cerevisiae	S. cer. (Wine/European)	Fumaric acid	1	0.264	-1.21228	0.106953
Q74.4	Spar_Q74_4	Saccharomyces paradoxus	S. par. (European)	Fumaric acid	NA	0.573	-1.60092	-0.23081
CBS10644	Sarb_CBS10644	Saccharomyces arboricola	S. arboricola	Fumaric acid	NA	0.342	-1.1743	0.157779
HN15	Scer_HN15	Saccharomyces cerevisiae	S. cer. (CHNV)	Fumaric acid	0	0.444	-1.43308	-0.0842161
HN19	Scer_HN19	Saccharomyces cerevisiae	S. cer. (CHNIII)	Fumaric acid	0	0.509	-1.38827	-0.0286975
HN16	Scer_HN16	Saccharomyces cerevisiae	S. cer. (CHNV)	Fumaric acid	0	0.56	-1.37967	-0.0117002
21-4-103	Scer_21_4_103	Saccharomyces cerevisiae	S. cer. (Mixed origin)	Fumaric acid	1	0.422	-1.29309	0.0521591
CBS4309	Scas_CBS4309	Saccharomyces castelli	S. castellii	Fumaric acid	NA	0.406	-1.52118	-0.17857
CLIB630	Scer_CLIB630	Saccharomyces cerevisiae	S. cer. (French dairy)	Fumaric acid	1	0.314	-1.72361	-0.396144
Z1.1	Spar_Z1_1	Saccharomyces paradoxus	S. par. (European)	Fumaric acid	NA	0.278	-1.1246	0.19694
2187	Scer_2187	Saccharomyces cerevisiae	S. cer. (Mediterranean oak)	Fumaric acid	0	0.443	-1.26372	0.0849814
CLQCA_20-259	Scer_CLQCA_20_259	Saccharomyces cerevisiae	S. cer. (Ecuadorean)	Fumaric acid	0	0.547	-1.37763	-0.0118093
CBS12357	Seub_CBS12357	Saccharomyces eubayanus	S. eubayanus	Fumaric acid	NA	0.522	-1.63892	-0.27721
UWOPS05-227.2	Scer_UWOPS05_227_2	Saccharomyces cerevisiae	S. cer. (Malaysian)	Fumaric acid	0	0.529	-1.44646	-0.0836023
M5	Scer_M5	Saccharomyces cerevisiae	S. cer. (Wine/European)	Fumaric acid	1	0.304	-1.3549	-0.0290849
N51-1A	Scer_N51_1A	Saccharomyces cerevisiae	S. cer. (Far East Asia)	Fumaric acid	0	0.516	-1.37858	-0.0178562
EN14S01	Scer_EN14S01	Saccharomyces cerevisiae	S. cer. (Taiwanese)	Fumaric acid	0	0.469	-1.62011	-0.267124
DJ74	Scer_DJ74	Saccharomyces cerevisiae	S. cer. (African palm wine)	Fumaric acid	1	0.542	-1.70351	-0.338504
CLIB551	Scer_CLIB551	Saccharomyces cerevisiae	S. cer. (French dairy)	Fumaric acid	1	0.248	-1.49216	-0.175567
EXF-7197	Scer_EXF_7197	Saccharomyces cerevisiae	S. cer. (Mediterranean oak)	Fumaric acid	0	0.568	-1.52574	-0.156453
CLIB551	Scer_CLIB551	Saccharomyces cerevisiae	S. cer. (French dairy)	Fumaric acid	1	0.373	-1.61238	-0.275204
YPS138	Spar_YPS138	Saccharomyces paradoxus	S. par. (American)	Fumaric acid	NA	0.468	-1.54699	-0.194168
B-17	Scer_B_17	Saccharomyces cerevisiae	S. cer. (Wine/European)	Fumaric acid	1	0.281	-1.59379	-0.271759
BJ20	Scer_BJ20	Saccharomyces cerevisiae	S. cer. (Far East Asia)	Fumaric acid	0	0.425	-1.41845	-0.0727058
B-17	Scer_B_17	Saccharomyces cerevisiae	S. cer. (Wine/European)	Fumaric acid	1	0.266	-1.55825	-0.238684
N-45	Spar_N45	Saccharomyces paradoxus	S. par. (Asian)	Fumaric acid	NA	0.545	-1.41014	-0.0446443
HN6	Scer_HN6	Saccharomyces cerevisiae	S. cer. (CHNI)	Fumaric acid	0	0.466	-1.55732	-0.204831
DJ74	Scer_DJ74	Saccharomyces cerevisiae	S. cer. (African palm wine)	Fumaric acid	1	0.457	-1.50321	-0.152204
YPS128	Scer_YPS128	Saccharomyces cerevisiae	S. cer. (North American oak)	Fumaric acid	0	0.427	-1.38817	-0.0420988
CEY646	Scer_CEY646	Saccharomyces cerevisiae	S. cer. (French Guiana human)	Fumaric acid	NA	0.274	-1.43785	-0.116967
N34:2-4(a)	Scer_N34_2_4_a_	Saccharomyces cerevisiae	S. cer. (African beer)	Fumaric acid	1	0.19	-2.14813	-0.841085
Ksc40-8A	Scer_Ksc40_8A	Saccharomyces cerevisiae	S. cer. (Far East Asia)	Fumaric acid	0	0.491	-1.49846	-0.141852
B-17	Scer_B_17	Saccharomyces cerevisiae	S. cer. (Wine/European)	Fumaric acid	1	0.252	-1.54242	-0.225167
DJ74	Scer_DJ74	Saccharomyces cerevisiae	S. cer. (African palm wine)	Fumaric acid	1	0.449	-1.65948	-0.309787
N34:2-4(a)	Scer_N34_2_4_a_	Saccharomyces cerevisiae	S. cer. (African beer)	Fumaric acid	1	0.187	-2.28864	-0.982086
CBS10644	Sarb_CBS10644	Saccharomyces arboricola	S. arboricola	Fumaric acid	NA	0.239	-1.07414	0.240972
BJ20	Scer_BJ20	Saccharomyces cerevisiae	S. cer. (Far East Asia)	Fumaric acid	0	0.498	-1.5928	-0.235038
M5	Scer_M5	Saccharomyces cerevisiae	S. cer. (Wine/European)	Fumaric acid	1	0.262	-1.42821	-0.109305
CBS4309	Scas_CBS4309	Saccharomyces castelli	S. castellii	Fumaric acid	NA	0.541	-1.61901	-0.254168
Lib51	Scer_Lib51	Saccharomyces cerevisiae	S. cer. (Wine/European)	Fumaric acid	1	0.237	-1.5846	-0.269811
2187	Scer_2187	Saccharomyces cerevisiae	S. cer. (Mediterranean oak)	Fumaric acid	0	0.496	-1.42656	-0.0691358
CLQCA_20-156	Scer_CLQCA_20_156	Saccharomyces cerevisiae	S. cer. (Ecuadorean)	Fumaric acid	0	0.476	-1.44796	-0.0938245
CLQCA_20-221	Scer_CLQCA_20_221	Saccharomyces cerevisiae	S. cer. (Ecuadorean)	Fumaric acid	0	0.603	-1.71481	-0.339762
YPS128	Scer_YPS128	Saccharomyces cerevisiae	S. cer. (North American oak)	Fumaric acid	0	0.521	-1.53584	-0.174294
HN19	Scer_HN19	Saccharomyces cerevisiae	S. cer. (CHNIII)	Fumaric acid	0	0.496	-1.39508	-0.0376515
IFO1815	Smik_IFO1815	Saccharomyces mikatae	S. mikatae	Fumaric acid	NA	0.397	-1.51852	-0.177386
M5	Scer_M5	Saccharomyces cerevisiae	S. cer. (Wine/European)	Fumaric acid	1	0.187	-1.15246	0.154097
CEY646	Scer_CEY646	Saccharomyces cerevisiae	S. cer. (French Guiana human)	Fumaric acid	NA	0.234	-1.4832	-0.168909
UWOPS05-227.2	Scer_UWOPS05_227_2	Saccharomyces cerevisiae	S. cer. (Malaysian)	Fumaric acid	0	0.45	-1.48079	-0.130937
GE14S01-7B	Scer_GE14S01_7B	Saccharomyces cerevisiae	S. cer. (Taiwanese)	Fumaric acid	0	0.452	-1.65299	-0.302801
HN10	Scer_HN10	Saccharomyces cerevisiae	S. cer. (CHNIII)	Fumaric acid	0	0.461	-1.58852	-0.236858
Z1.1	Spar_Z1_1	Saccharomyces paradoxus	S. par. (European)	Fumaric acid	NA	0.224	-1.12757	0.185079
CLIB551	Scer_CLIB551	Saccharomyces cerevisiae	S. cer. (French dairy)	Fumaric acid	1	0.379	-1.59641	-0.25824
DJ74	Scer_DJ74	Saccharomyces cerevisiae	S. cer. (African palm wine)	Fumaric acid	1	0.527	-1.66366	-0.301132
YJM1418	Scer_YJM1418	Saccharomyces cerevisiae	S. cer. (Far East Asia)	Fumaric acid	0	0.377	-1.36941	-0.031578
SX1	Scer_SX1	Saccharomyces cerevisiae	S. cer. (CHNII)	Fumaric acid	0	0.472	-1.42705	-0.0735758
EXF-7197	Scer_EXF_7197	Saccharomyces cerevisiae	S. cer. (Mediterranean oak)	Fumaric acid	0	0.466	-1.5042	-0.151711
L-1528	Scer_L1528	Saccharomyces cerevisiae	S. cer. (Wine/European)	Fumaric acid	1	0.415	-1.64831	-0.304212
Lib51	Scer_Lib51	Saccharomyces cerevisiae	S. cer. (Wine/European)	Fumaric acid	1	0.237	-1.64053	-0.325747
Ksc40-8A	Scer_Ksc40_8A	Saccharomyces cerevisiae	S. cer. (Far East Asia)	Fumaric acid	0	0.558	-1.60595	-0.238314
Lib51	Scer_Lib51	Saccharomyces cerevisiae	S. cer. (Wine/European)	Fumaric acid	1	0.185	-1.45449	-0.148268
N51-1A	Scer_N51_1A	Saccharomyces cerevisiae	S. cer. (Far East Asia)	Fumaric acid	0	0.467	-1.45354	-0.10089
HN10	Scer_HN10	Saccharomyces cerevisiae	S. cer. (CHNIII)	Fumaric acid	0	0.416	-1.54387	-0.199613
D5088	Sjur_D5088	Saccharomyces jurei	S. jurei	Fumaric acid	NA	0.296	-1.50159	-0.177092
YPS163	Scer_YPS163	Saccharomyces cerevisiae	S. cer. (North American oak)	Fumaric acid	0	0.455	-1.53222	-0.181545
HN19	Scer_HN19	Saccharomyces cerevisiae	S. cer. (CHNIII)	Fumaric acid	0	0.404	-1.25889	0.0833885
A12	Spar_A12	Saccharomyces paradoxus	S. par. (American)	Fumaric acid	NA	0.27	-1.02651	0.29371
CLIB551	Scer_CLIB551	Saccharomyces cerevisiae	S. cer. (French dairy)	Fumaric acid	1	0.248	-1.78142	-0.464819
CLIB630	Scer_CLIB630	Saccharomyces cerevisiae	S. cer. (French dairy)	Fumaric acid	1	0.354	-1.59469	-0.260636
M5	Scer_M5	Saccharomyces cerevisiae	S. cer. (Wine/European)	Fumaric acid	1	0.258	-1.20821	0.110032
IFO1803	Skud_IFO1803	Saccharomyces kudriavzevii	S. kudriavzevii	Fumaric acid	NA	0.281	-1.58518	-0.263149
N51-1A	Scer_N51_1A	Saccharomyces cerevisiae	S. cer. (Far East Asia)	Fumaric acid	0	0.445	-1.30749	0.0415401
CLQCA_20-156	Scer_CLQCA_20_156	Saccharomyces cerevisiae	S. cer. (Ecuadorean)	Fumaric acid	0	0.615	-1.79068	-0.413661
N-45	Spar_N45	Saccharomyces paradoxus	S. par. (Asian)	Fumaric acid	NA	0.361	-1.20099	0.13421
21-4-103	Scer_21_4_103	Saccharomyces cerevisiae	S. cer. (Mixed origin)	Fumaric acid	1	0.522	-1.6241	-0.262389
CEY646	Scer_CEY646	Saccharomyces cerevisiae	S. cer. (French Guiana human)	Fumaric acid	NA	0.219	-1.86365	-0.55183
N51-1A	Scer_N51_1A	Saccharomyces cerevisiae	S. cer. (Far East Asia)	Fumaric acid	0	0.494	-1.45239	-0.0952882
M5	Scer_M5	Saccharomyces cerevisiae	S. cer. (Wine/European)	Fumaric acid	1	0.253	-1.33216	-0.0147408
EXF-7197	Scer_EXF_7197	Saccharomyces cerevisiae	S. cer. (Mediterranean oak)	Fumaric acid	0	0.471	-1.62826	-0.274951
CBS10644	Sarb_CBS10644	Saccharomyces arboricola	S. arboricola	Fumaric acid	NA	0.291	-1.55501	-0.231331
CBS10644	Sarb_CBS10644	Saccharomyces arboricola	S. arboricola	Fumaric acid	NA	0.257	-1.21024	0.107837
HN10	Scer_HN10	Saccharomyces cerevisiae	S. cer. (CHNIII)	Fumaric acid	0	0.339	-1.39906	-0.0674781
UWOPS05-227.2	Scer_UWOPS05_227_2	Saccharomyces cerevisiae	S. cer. (Malaysian)	Fumaric acid	0	0.492	-1.73369	-0.376916
IFO1815	Smik_IFO1815	Saccharomyces mikatae	S. mikatae	Fumaric acid	NA	0.32	-1.31626	0.0121948
EXF-7197	Scer_EXF_7197	Saccharomyces cerevisiae	S. cer. (Mediterranean oak)	Fumaric acid	0	0.416	-1.54479	-0.20053
IFO1803	Skud_IFO1803	Saccharomyces kudriavzevii	S. kudriavzevii	Fumaric acid	NA	0.324	-1.80645	-0.47734
CLIB561	Scer_CLIB561	Saccharomyces cerevisiae	S. cer. (French dairy)	Fumaric acid	1	0.16	-1.77898	-0.476874
B-17	Scer_B_17	Saccharomyces cerevisiae	S. cer. (Wine/European)	Fumaric acid	1	0.184	-1.99607	-0.690005
Q62.5	Spar_Q62_5	Saccharomyces paradoxus	S. par. (European)	Fumaric acid	NA	0.304	-1.19317	0.132652
CLIB561	Scer_CLIB561	Saccharomyces cerevisiae	S. cer. (French dairy)	Fumaric acid	1	0.24	-1.76448	-0.449204
SX3	Scer_SX3	Saccharomyces cerevisiae	S. cer. (CHNII)	Fumaric acid	0	0.214	-1.21882	0.0921835
D5088	Sjur_D5088	Saccharomyces jurei	S. jurei	Fumaric acid	NA	0.359	-1.91254	-0.577665
CLIB630	Scer_CLIB630	Saccharomyces cerevisiae	S. cer. (French dairy)	Fumaric acid	1	0.337	-1.82912	-0.497865
EM14S01-3B	Scer_EM14S01_3B	Saccharomyces cerevisiae	S. cer. (Taiwanese)	Fumaric acid	0	0.392	-1.7399	-0.399596
IFO1803	Skud_IFO1803	Saccharomyces kudriavzevii	S. kudriavzevii	Fumaric acid	NA	0.279	-1.6456	-0.3239
YJM1418	Scer_YJM1418	Saccharomyces cerevisiae	S. cer. (Far East Asia)	Fumaric acid	0	0.494	-1.78567	-0.428567
GE14S01-7B	Scer_GE14S01_7B	Saccharomyces cerevisiae	S. cer. (Taiwanese)	Fumaric acid	0	0.411	-1.69406	-0.350628
CLIB561	Scer_CLIB561	Saccharomyces cerevisiae	S. cer. (French dairy)	Fumaric acid	1	0.195	-1.79466	-0.48679
CEY646	Scer_CEY646	Saccharomyces cerevisiae	S. cer. (French Guiana human)	Fumaric acid	NA	0.22	-1.8855	-0.573511
N34:2-4(a)	Scer_N34_2_4_a_	Saccharomyces cerevisiae	S. cer. (African beer)	Fumaric acid	1	0.177	-2.40026	-1.09535
EM14S01-3B	Scer_EM14S01_3B	Saccharomyces cerevisiae	S. cer. (Taiwanese)	Fumaric acid	0	0.466	-2.11105	-0.758558
IFO1815	Smik_IFO1815	Saccharomyces mikatae	S. mikatae	Fumaric acid	NA	0.373	-1.59823	-0.261053
GE14S01-7B	Scer_GE14S01_7B	Saccharomyces cerevisiae	S. cer. (Taiwanese)	Fumaric acid	0	0.386	-1.72756	-0.388238
CLIB561	Scer_CLIB561	Saccharomyces cerevisiae	S. cer. (French dairy)	Fumaric acid	1	0.165	-1.70849	-0.405561
GE14S01-7B	Scer_GE14S01_7B	Saccharomyces cerevisiae	S. cer. (Taiwanese)	Fumaric acid	0	0.345	-1.66309	-0.33052
EM14S01-3B	Scer_EM14S01_3B	Saccharomyces cerevisiae	S. cer. (Taiwanese)	Fumaric acid	0	0.336	-1.63241	-0.301323
EM14S01-3B	Scer_EM14S01_3B	Saccharomyces cerevisiae	S. cer. (Taiwanese)	Fumaric acid	0	0.455	-1.76033	-0.409653
N34:2-4(a)	Scer_N34_2_4_a_	Saccharomyces cerevisiae	S. cer. (African beer)	Isocitric acid	1	0.277	0.658429	0.44091
N34:2-4(a)	Scer_N34_2_4_a_	Saccharomyces cerevisiae	S. cer. (African beer)	Isocitric acid	1	0.187	0.711409	0.44863
N34:2-4(a)	Scer_N34_2_4_a_	Saccharomyces cerevisiae	S. cer. (African beer)	Isocitric acid	1	0.19	0.684615	0.423345
N34:2-4(a)	Scer_N34_2_4_a_	Saccharomyces cerevisiae	S. cer. (African beer)	Isocitric acid	1	0.177	0.820181	0.552373
CBS8291	Scer_CBS8291	Saccharomyces cerevisiae	S. cer. (Mixed origin)	Isocitric acid	1	0.424	0.412409	0.268814
CBS8291	Scer_CBS8291	Saccharomyces cerevisiae	S. cer. (Mixed origin)	Isocitric acid	1	0.381	0.466277	0.301058
CBS8291	Scer_CBS8291	Saccharomyces cerevisiae	S. cer. (Mixed origin)	Isocitric acid	1	0.553	0.238192	0.159469
CBS8291	Scer_CBS8291	Saccharomyces cerevisiae	S. cer. (Mixed origin)	Isocitric acid	1	0.441	0.398223	0.263177
SGB1	Scer_SGB1	Saccharomyces cerevisiae	S. cer. (Asian fermentation)	Isocitric acid	1	0.725	0.0142466	0.0220203
Dji2-2A(a)	Scer_Dji2_2A_a_	Saccharomyces cerevisiae	S. cer. (African palm wine)	Isocitric acid	1	0.55	0.154769	0.074538
Y5	Scer_Y5	Saccharomyces cerevisiae	S. cer. (African palm wine)	Isocitric acid	1	0.489	0.43999	0.329083
CBS5155	Scer_CBS5155	Saccharomyces cerevisiae	S. cer. (Wine/European)	Isocitric acid	1	0.634	-0.0535324	-0.0915213
YPS138	Spar_YPS138	Saccharomyces paradoxus	S. par. (American)	Isocitric acid	NA	0.426	0.689901	0.547311
UWOPS83-883-2	Scer_UWOPS83_883_2	Saccharomyces cerevisiae	S. cer. (Mixed origin)	Isocitric acid	1	0.493	0.468682	0.359786
D5088	Sjur_D5088	Saccharomyces jurei	S. jurei	Isocitric acid	NA	0.365	0.632416	0.459151
L-1528	Scer_L1528	Saccharomyces cerevisiae	S. cer. (Wine/European)	Isocitric acid	1	0.36	0.34053	0.164751
Y5	Scer_Y5	Saccharomyces cerevisiae	S. cer. (African palm wine)	Isocitric acid	1	0.343	0.65124	0.466911
CLIB1411	Scer_CLIB1411	Saccharomyces cerevisiae	S. cer. (Asian fermentation)	Isocitric acid	1	0.595	0.010749	-0.0468524
SGB1	Scer_SGB1	Saccharomyces cerevisiae	S. cer. (Asian fermentation)	Isocitric acid	1	0.65	0.0237639	-0.00617877
CLIB551	Scer_CLIB551	Saccharomyces cerevisiae	S. cer. (French dairy)	Isocitric acid	1	0.248	0.61528	0.383177
CLIB1411	Scer_CLIB1411	Saccharomyces cerevisiae	S. cer. (Asian fermentation)	Isocitric acid	1	0.545	0.0213676	-0.0613781
YPS138	Spar_YPS138	Saccharomyces paradoxus	S. par. (American)	Isocitric acid	NA	0.377	0.630522	0.463291
MAJ_G	Scer_MAJ_G	Saccharomyces cerevisiae	S. cer. (African beer)	Isocitric acid	1	0.572	0.230957	0.161789
YPS138	Spar_YPS138	Saccharomyces paradoxus	S. par. (American)	Isocitric acid	NA	0.566	0.345188	0.273003
K15	Scer_K15	Saccharomyces cerevisiae	S. cer. (Sake)	Isocitric acid	1	0.477	-0.153616	-0.270558
CLIB630	Scer_CLIB630	Saccharomyces cerevisiae	S. cer. (French dairy)	Isocitric acid	1	0.314	0.510878	0.311965
MAJ_G	Scer_MAJ_G	Saccharomyces cerevisiae	S. cer. (African beer)	Isocitric acid	1	0.375	0.530872	0.362636
UFRJ50816	Spar_UFRJ50816	Saccharomyces paradoxus	S. par. (American)	Isocitric acid	NA	0.502	0.366364	0.261994
D5088	Sjur_D5088	Saccharomyces jurei	S. jurei	Isocitric acid	NA	0.478	0.382424	0.265985
CBS14374T	Ksau_CBS14374T	Kazachstania saulgeensis	K. saulgeensis	Isocitric acid	NA	0.519	0.129449	0.0336283
YPS163	Scer_YPS163	Saccharomyces cerevisiae	S. cer. (North American oak)	Isocitric acid	0	0.588	0.40132	0.340198
D5088	Sjur_D5088	Saccharomyces jurei	S. jurei	Isocitric acid	NA	0.365	0.458549	0.285284
CLIB1411	Scer_CLIB1411	Saccharomyces cerevisiae	S. cer. (Asian fermentation)	Isocitric acid	1	0.531	-0.015824	-0.10561
VL5	Scer_VL5	Saccharomyces cerevisiae	S. cer. (Asian fermentation)	Isocitric acid	1	0.441	-0.0347166	-0.169762
K15	Scer_K15	Saccharomyces cerevisiae	S. cer. (Sake)	Isocitric acid	1	0.473	0.0796438	-0.0393096
N-44	Spar_N44	Saccharomyces paradoxus	S. par. (Asian)	Isocitric acid	NA	0.526	0.270113	0.177812
Y5	Scer_Y5	Saccharomyces cerevisiae	S. cer. (African palm wine)	Isocitric acid	1	0.374	0.484986	0.316247
SGB1	Scer_SGB1	Saccharomyces cerevisiae	S. cer. (Asian fermentation)	Isocitric acid	1	0.552	0.124708	0.0454828
CBS14374T	Ksau_CBS14374T	Kazachstania saulgeensis	K. saulgeensis	Isocitric acid	NA	0.657	0.0130575	-0.013365
IFO1815	Smik_IFO1815	Saccharomyces mikatae	S. mikatae	Isocitric acid	NA	0.456	0.474857	0.347354
EXF-6761	Scer_EXF_6761	Saccharomyces cerevisiae	S. cer. (Wine/European)	Isocitric acid	1	0.572	-0.0953318	-0.1645
D5088	Sjur_D5088	Saccharomyces jurei	S. jurei	Isocitric acid	NA	0.33	0.345137	0.154271
N-44	Spar_N44	Saccharomyces paradoxus	S. par. (Asian)	Isocitric acid	NA	0.537	0.294863	0.208094
CLIB561	Scer_CLIB561	Saccharomyces cerevisiae	S. cer. (French dairy)	Isocitric acid	1	0.16	0.61171	0.335354
D5088	Sjur_D5088	Saccharomyces jurei	S. jurei	Isocitric acid	NA	0.415	0.484811	0.33669
CLIB1411	Scer_CLIB1411	Saccharomyces cerevisiae	S. cer. (Asian fermentation)	Isocitric acid	1	0.619	-0.159637	-0.205169
CEY649	Scer_CEY649	Saccharomyces cerevisiae	S. cer. (French Guiana human)	Isocitric acid	NA	0.319	0.220643	0.0242454
SGB1	Scer_SGB1	Saccharomyces cerevisiae	S. cer. (Asian fermentation)	Isocitric acid	1	0.542	-0.0592895	-0.143544
CEY646	Scer_CEY646	Saccharomyces cerevisiae	S. cer. (French Guiana human)	Isocitric acid	NA	0.219	0.448585	0.201898
CLIB551	Scer_CLIB551	Saccharomyces cerevisiae	S. cer. (French dairy)	Isocitric acid	1	0.373	0.456489	0.287247
GE14S01-7B	Scer_GE14S01_7B	Saccharomyces cerevisiae	S. cer. (Taiwanese)	Isocitric acid	0	0.452	0.541929	0.412415
CBS5155	Scer_CBS5155	Saccharomyces cerevisiae	S. cer. (Wine/European)	Isocitric acid	1	0.423	0.149441	0.00534326
MAJ_G	Scer_MAJ_G	Saccharomyces cerevisiae	S. cer. (African beer)	Isocitric acid	1	0.433	0.367967	0.228898
Dji2-2A(a)	Scer_Dji2_2A_a_	Saccharomyces cerevisiae	S. cer. (African palm wine)	Isocitric acid	1	0.645	-0.0418045	-0.0742617
VL5	Scer_VL5	Saccharomyces cerevisiae	S. cer. (Asian fermentation)	Isocitric acid	1	0.435	0.214032	0.0759692
CEY649	Scer_CEY649	Saccharomyces cerevisiae	S. cer. (French Guiana human)	Isocitric acid	NA	0.386	0.154008	-0.00869698
N-44	Spar_N44	Saccharomyces paradoxus	S. par. (Asian)	Isocitric acid	NA	0.63	0.0728537	0.0328533
Y5	Scer_Y5	Saccharomyces cerevisiae	S. cer. (African palm wine)	Isocitric acid	1	0.321	0.46521	0.269818
B-17	Scer_B_17	Saccharomyces cerevisiae	S. cer. (Wine/European)	Isocitric acid	1	0.184	0.427977	0.16369
MAJ_G	Scer_MAJ_G	Saccharomyces cerevisiae	S. cer. (African beer)	Isocitric acid	1	0.462	0.358143	0.233658
L-1528	Scer_L1528	Saccharomyces cerevisiae	S. cer. (Wine/European)	Isocitric acid	1	0.36	0.20067	0.0248904
HN15	Scer_HN15	Saccharomyces cerevisiae	S. cer. (CHNV)	Isocitric acid	0	0.629	0.182986	0.142483
Q74.4	Spar_Q74_4	Saccharomyces paradoxus	S. par. (European)	Isocitric acid	NA	0.564	0.278267	0.205076
RIB0005	Scer_RIB0005	Saccharomyces cerevisiae	S. cer. (Sake)	Isocitric acid	1	0.368	0.0241271	-0.147629
CLQCA_20-156	Scer_CLQCA_20_156	Saccharomyces cerevisiae	S. cer. (Ecuadorean)	Isocitric acid	0	0.639	0.267747	0.232273
DJ74	Scer_DJ74	Saccharomyces cerevisiae	S. cer. (African palm wine)	Isocitric acid	1	0.449	0.410821	0.279798
ZP_567	Scer_ZP_567	Saccharomyces cerevisiae	S. cer. (Mediterranean oak)	Isocitric acid	0	0.391	0.205666	0.0454758
UFRJ50816	Spar_UFRJ50816	Saccharomyces paradoxus	S. par. (American)	Isocitric acid	NA	0.384	0.65828	0.49457
VL5	Scer_VL5	Saccharomyces cerevisiae	S. cer. (Asian fermentation)	Isocitric acid	1	0.489	-0.0401071	-0.151014
K5	Scer_K5	Saccharomyces cerevisiae	S. cer. (Sake)	Isocitric acid	1	0.473	-0.0290566	-0.14801
CBS5155	Scer_CBS5155	Saccharomyces cerevisiae	S. cer. (Wine/European)	Isocitric acid	1	0.563	0.00726775	-0.066426
N-43	Spar_N43	Saccharomyces paradoxus	S. par. (Asian)	Isocitric acid	NA	0.554	-0.0421805	-0.1204
Q74.4	Spar_Q74_4	Saccharomyces paradoxus	S. par. (European)	Isocitric acid	NA	0.573	0.403641	0.334976
CLIB630	Scer_CLIB630	Saccharomyces cerevisiae	S. cer. (French dairy)	Isocitric acid	1	0.422	0.364399	0.219798
UWOPS83-883-2	Scer_UWOPS83_883_2	Saccharomyces cerevisiae	S. cer. (Mixed origin)	Isocitric acid	1	0.549	0.172262	0.0915274
K15	Scer_K15	Saccharomyces cerevisiae	S. cer. (Sake)	Isocitric acid	1	0.459	-0.339451	-0.465445
YPS138	Spar_YPS138	Saccharomyces paradoxus	S. par. (American)	Isocitric acid	NA	0.468	0.521928	0.40046
HN10	Scer_HN10	Saccharomyces cerevisiae	S. cer. (CHNIII)	Isocitric acid	0	0.448	0.222083	0.0905574
CEY649	Scer_CEY649	Saccharomyces cerevisiae	S. cer. (French Guiana human)	Isocitric acid	NA	0.404	0.0883646	-0.065288
CLIB630	Scer_CLIB630	Saccharomyces cerevisiae	S. cer. (French dairy)	Isocitric acid	1	0.337	0.578088	0.390743
GE14S01-7B	Scer_GE14S01_7B	Saccharomyces cerevisiae	S. cer. (Taiwanese)	Isocitric acid	0	0.411	0.672478	0.522345
HN6	Scer_HN6	Saccharomyces cerevisiae	S. cer. (CHNI)	Isocitric acid	0	0.563	0.270408	0.196714
CLQCA_20-156	Scer_CLQCA_20_156	Saccharomyces cerevisiae	S. cer. (Ecuadorean)	Isocitric acid	0	0.533	0.18017	0.0913897
IFO1815	Smik_IFO1815	Saccharomyces mikatae	S. mikatae	Isocitric acid	NA	0.387	0.389163	0.226961
CLIB551	Scer_CLIB551	Saccharomyces cerevisiae	S. cer. (French dairy)	Isocitric acid	1	0.248	0.541108	0.309005
CLIB551	Scer_CLIB551	Saccharomyces cerevisiae	S. cer. (French dairy)	Isocitric acid	1	0.379	0.540747	0.374522
21-4-103	Scer_21_4_103	Saccharomyces cerevisiae	S. cer. (Mixed origin)	Isocitric acid	1	0.553	-0.0919614	-0.170684
IFO1803	Skud_IFO1803	Saccharomyces kudriavzevii	S. kudriavzevii	Isocitric acid	NA	0.368	0.279463	0.107707
CBS14374T	Ksau_CBS14374T	Kazachstania saulgeensis	K. saulgeensis	Isocitric acid	NA	0.519	0.00913126	-0.0866895
YPS141	Scer_YPS141	Saccharomyces cerevisiae	S. cer. (North American oak)	Isocitric acid	0	0.48	0.239552	0.124119
CLQCA_20-156	Scer_CLQCA_20_156	Saccharomyces cerevisiae	S. cer. (Ecuadorean)	Isocitric acid	0	0.615	0.388839	0.341295
EN14S01	Scer_EN14S01	Saccharomyces cerevisiae	S. cer. (Taiwanese)	Isocitric acid	0	0.382	0.23268	0.067964
YPS141	Scer_YPS141	Saccharomyces cerevisiae	S. cer. (North American oak)	Isocitric acid	0	0.619	0.0949495	0.0494174
CBS4309	Scas_CBS4309	Saccharomyces castelli	S. castellii	Isocitric acid	NA	0.358	0.484433	0.307648
CLIB561	Scer_CLIB561	Saccharomyces cerevisiae	S. cer. (French dairy)	Isocitric acid	1	0.195	0.535739	0.276983
Dji2-2A(a)	Scer_Dji2_2A_a_	Saccharomyces cerevisiae	S. cer. (African palm wine)	Isocitric acid	1	0.445	0.178188	0.045154
HN6	Scer_HN6	Saccharomyces cerevisiae	S. cer. (CHNI)	Isocitric acid	0	0.452	0.471028	0.341514
Dji2-2A(a)	Scer_Dji2_2A_a_	Saccharomyces cerevisiae	S. cer. (African palm wine)	Isocitric acid	1	0.542	0.0811685	-0.00308588
YPS141	Scer_YPS141	Saccharomyces cerevisiae	S. cer. (North American oak)	Isocitric acid	0	0.467	0.384871	0.2629
IFO1803	Skud_IFO1803	Saccharomyces kudriavzevii	S. kudriavzevii	Isocitric acid	NA	0.324	0.376406	0.182523
IFO1803	Skud_IFO1803	Saccharomyces kudriavzevii	S. kudriavzevii	Isocitric acid	NA	0.586	0.226921	0.164794
D5088	Sjur_D5088	Saccharomyces jurei	S. jurei	Isocitric acid	NA	0.296	0.522429	0.314465
CLIB561	Scer_CLIB561	Saccharomyces cerevisiae	S. cer. (French dairy)	Isocitric acid	1	0.24	0.465781	0.229655
CBS12357	Seub_CBS12357	Saccharomyces eubayanus	S. eubayanus	Isocitric acid	NA	0.439	0.0469239	-0.0891277
D5088	Sjur_D5088	Saccharomyces jurei	S. jurei	Isocitric acid	NA	0.359	0.441024	0.264741
ZP_567	Scer_ZP_567	Saccharomyces cerevisiae	S. cer. (Mediterranean oak)	Isocitric acid	0	0.407	0.339783	0.187639
SX1	Scer_SX1	Saccharomyces cerevisiae	S. cer. (CHNII)	Isocitric acid	0	0.419	0.499614	0.353505
HN15	Scer_HN15	Saccharomyces cerevisiae	S. cer. (CHNV)	Isocitric acid	0	0.44	0.243216	0.107667
B-17	Scer_B_17	Saccharomyces cerevisiae	S. cer. (Wine/European)	Isocitric acid	1	0.281	0.41396	0.198452
IFO1803	Skud_IFO1803	Saccharomyces kudriavzevii	S. kudriavzevii	Isocitric acid	NA	0.542	0.291579	0.207325
HN6	Scer_HN6	Saccharomyces cerevisiae	S. cer. (CHNI)	Isocitric acid	0	0.466	0.362451	0.239977
HN6	Scer_HN6	Saccharomyces cerevisiae	S. cer. (CHNI)	Isocitric acid	0	0.722	0.176795	0.18306
M5	Scer_M5	Saccharomyces cerevisiae	S. cer. (Wine/European)	Isocitric acid	1	0.339	0.34709	0.16075
CLQCA_20-221	Scer_CLQCA_20_221	Saccharomyces cerevisiae	S. cer. (Ecuadorean)	Isocitric acid	0	0.468	0.466545	0.345077
ZP_567	Scer_ZP_567	Saccharomyces cerevisiae	S. cer. (Mediterranean oak)	Isocitric acid	0	0.407	0.483012	0.330868
CLQCA_20-259	Scer_CLQCA_20_259	Saccharomyces cerevisiae	S. cer. (Ecuadorean)	Isocitric acid	0	0.637	0.2345	0.198019
CLIB630	Scer_CLIB630	Saccharomyces cerevisiae	S. cer. (French dairy)	Isocitric acid	1	0.354	0.531702	0.352905
N-44	Spar_N44	Saccharomyces paradoxus	S. par. (Asian)	Isocitric acid	NA	0.435	0.26142	0.123357
GE14S01-7B	Scer_GE14S01_7B	Saccharomyces cerevisiae	S. cer. (Taiwanese)	Isocitric acid	0	0.386	0.567629	0.404925
GE14S01-7B	Scer_GE14S01_7B	Saccharomyces cerevisiae	S. cer. (Taiwanese)	Isocitric acid	0	0.345	0.721919	0.538596
CBS4309	Scas_CBS4309	Saccharomyces castelli	S. castellii	Isocitric acid	NA	0.368	0.32451	0.152754
Q62.5	Spar_Q62_5	Saccharomyces paradoxus	S. par. (European)	Isocitric acid	NA	0.421	0.192065	0.0469614
EM14S01-3B	Scer_EM14S01_3B	Saccharomyces cerevisiae	S. cer. (Taiwanese)	Isocitric acid	0	0.392	0.461788	0.302101
EM14S01-3B	Scer_EM14S01_3B	Saccharomyces cerevisiae	S. cer. (Taiwanese)	Isocitric acid	0	0.466	0.149465	0.0269911
K5	Scer_K5	Saccharomyces cerevisiae	S. cer. (Sake)	Isocitric acid	1	0.468	-0.016828	-0.138296
UFRJ50816	Spar_UFRJ50816	Saccharomyces paradoxus	S. par. (American)	Isocitric acid	NA	0.368	0.585361	0.413604
CLQCA_20-221	Scer_CLQCA_20_221	Saccharomyces cerevisiae	S. cer. (Ecuadorean)	Isocitric acid	0	0.647	0.0718243	0.0403729
YPS163	Scer_YPS163	Saccharomyces cerevisiae	S. cer. (North American oak)	Isocitric acid	0	0.611	0.113219	0.0636637
CLIB561	Scer_CLIB561	Saccharomyces cerevisiae	S. cer. (French dairy)	Isocitric acid	1	0.165	0.617681	0.343839
YPS128	Scer_YPS128	Saccharomyces cerevisiae	S. cer. (North American oak)	Isocitric acid	0	0.575	-0.0376742	-0.105333
CEY646	Scer_CEY646	Saccharomyces cerevisiae	S. cer. (French Guiana human)	Isocitric acid	NA	0.22	0.335926	0.089742
CLQCA_20-259	Scer_CLQCA_20_259	Saccharomyces cerevisiae	S. cer. (Ecuadorean)	Isocitric acid	0	0.485	0.291283	0.178364
N-45	Spar_N45	Saccharomyces paradoxus	S. par. (Asian)	Isocitric acid	NA	0.41	0.236663	0.0860278
N-43	Spar_N43	Saccharomyces paradoxus	S. par. (Asian)	Isocitric acid	NA	0.462	0.19005	0.0655643
EN14S01	Scer_EN14S01	Saccharomyces cerevisiae	S. cer. (Taiwanese)	Isocitric acid	0	0.579	0.0762743	0.0106268
IFO1803	Skud_IFO1803	Saccharomyces kudriavzevii	S. kudriavzevii	Isocitric acid	NA	0.281	0.36865	0.153143
UFRJ50816	Spar_UFRJ50816	Saccharomyces paradoxus	S. par. (American)	Isocitric acid	NA	0.431	0.411874	0.271799
RIB0005	Scer_RIB0005	Saccharomyces cerevisiae	S. cer. (Sake)	Isocitric acid	1	0.502	-0.224688	-0.329058
K5	Scer_K5	Saccharomyces cerevisiae	S. cer. (Sake)	Isocitric acid	1	0.457	-0.0809626	-0.207962
N-45	Spar_N45	Saccharomyces paradoxus	S. par. (Asian)	Isocitric acid	NA	0.517	0.171246	0.0744198
CLQCA_20-221	Scer_CLQCA_20_221	Saccharomyces cerevisiae	S. cer. (Ecuadorean)	Isocitric acid	0	0.513	0.148388	0.0495501
HN6	Scer_HN6	Saccharomyces cerevisiae	S. cer. (CHNI)	Isocitric acid	0	0.532	0.221015	0.131732
IFO1804	Spar_IFO1804	Saccharomyces paradoxus	S. par. (Asian)	Isocitric acid	NA	0.533	0.173437	0.0846563
BJ20	Scer_BJ20	Saccharomyces cerevisiae	S. cer. (Far East Asia)	Isocitric acid	0	0.498	0.253297	0.146916
L-1528	Scer_L1528	Saccharomyces cerevisiae	S. cer. (Wine/European)	Isocitric acid	1	0.415	0.222195	0.0740738
YPS154	Scer_YPS154	Saccharomyces cerevisiae	S. cer. (North American oak)	Isocitric acid	0	0.515	0.154287	0.0564545
K5	Scer_K5	Saccharomyces cerevisiae	S. cer. (Sake)	Isocitric acid	1	0.521	-0.237382	-0.332197
HE007	Scer_HE007	Saccharomyces cerevisiae	S. cer. (French Guiana human)	Isocitric acid	NA	0.242	0.281678	0.0465577
CBS4309	Scas_CBS4309	Saccharomyces castelli	S. castellii	Isocitric acid	NA	0.431	0.290219	0.150144
Ksc40-8A	Scer_Ksc40_8A	Saccharomyces cerevisiae	S. cer. (Far East Asia)	Isocitric acid	0	0.668	-0.0969406	-0.117831
CLQCA_20-221	Scer_CLQCA_20_221	Saccharomyces cerevisiae	S. cer. (Ecuadorean)	Isocitric acid	0	0.603	0.24024	0.186662
Q74.4	Spar_Q74_4	Saccharomyces paradoxus	S. par. (European)	Isocitric acid	NA	0.389	0.446025	0.284829
Ksc40-8A	Scer_Ksc40_8A	Saccharomyces cerevisiae	S. cer. (Far East Asia)	Isocitric acid	0	0.534	-0.0516758	-0.139953
HN10	Scer_HN10	Saccharomyces cerevisiae	S. cer. (CHNIII)	Isocitric acid	0	0.461	0.26763	0.142641
UWOPS83-883-2	Scer_UWOPS83_883_2	Saccharomyces cerevisiae	S. cer. (Mixed origin)	Isocitric acid	1	0.542	-0.0664168	-0.150671
M5	Scer_M5	Saccharomyces cerevisiae	S. cer. (Wine/European)	Isocitric acid	1	0.478	-0.0533108	-0.16975
UWOPS03-429.1	Scer_UWOPS03_429_1	Saccharomyces cerevisiae	S. cer. (Malaysian)	Isocitric acid	0	0.465	0.102553	-0.0204232
CBS14374T	Ksau_CBS14374T	Kazachstania saulgeensis	K. saulgeensis	Isocitric acid	NA	0.572	-0.412443	-0.48161
HN6	Scer_HN6	Saccharomyces cerevisiae	S. cer. (CHNI)	Isocitric acid	0	0.383	0.24213	0.0779166
L-1528	Scer_L1528	Saccharomyces cerevisiae	S. cer. (Wine/European)	Isocitric acid	1	0.491	0.038981	-0.0709205
CBS5155	Scer_CBS5155	Saccharomyces cerevisiae	S. cer. (Wine/European)	Isocitric acid	1	0.487	-0.0328529	-0.144766
IFO1803	Skud_IFO1803	Saccharomyces kudriavzevii	S. kudriavzevii	Isocitric acid	NA	0.421	0.245961	0.100858
CBS4309	Scas_CBS4309	Saccharomyces castelli	S. castellii	Isocitric acid	NA	0.406	0.190438	0.0377908
IFO1804	Spar_IFO1804	Saccharomyces paradoxus	S. par. (Asian)	Isocitric acid	NA	0.491	0.103598	-0.00630368
YPS141	Scer_YPS141	Saccharomyces cerevisiae	S. cer. (North American oak)	Isocitric acid	0	0.605	0.194454	0.141881
UWOPS05-227.2	Scer_UWOPS05_227_2	Saccharomyces cerevisiae	S. cer. (Malaysian)	Isocitric acid	0	0.529	0.227231	0.136439
IFO1815	Smik_IFO1815	Saccharomyces mikatae	S. mikatae	Isocitric acid	NA	0.406	0.172069	0.0194222
21-4-103	Scer_21_4_103	Saccharomyces cerevisiae	S. cer. (Mixed origin)	Isocitric acid	1	0.488	0.0878839	-0.0235262
UWOPS05-227.2	Scer_UWOPS05_227_2	Saccharomyces cerevisiae	S. cer. (Malaysian)	Isocitric acid	0	0.45	0.286271	0.155751
A-9	Scer_A_9	Saccharomyces cerevisiae	S. cer. (Wine/European)	Isocitric acid	1	0.278	-0.048027	-0.265043
DJ74	Scer_DJ74	Saccharomyces cerevisiae	S. cer. (African palm wine)	Isocitric acid	1	0.527	0.124538	0.0327406
YJM1418	Scer_YJM1418	Saccharomyces cerevisiae	S. cer. (Far East Asia)	Isocitric acid	0	0.454	0.118805	-0.00970355
EN14S01	Scer_EN14S01	Saccharomyces cerevisiae	S. cer. (Taiwanese)	Isocitric acid	0	0.469	0.0583614	-0.0626036
DJ74	Scer_DJ74	Saccharomyces cerevisiae	S. cer. (African palm wine)	Isocitric acid	1	0.542	0.00832479	-0.0759296
Ksc40-8A	Scer_Ksc40_8A	Saccharomyces cerevisiae	S. cer. (Far East Asia)	Isocitric acid	0	0.491	0.213763	0.103861
Q74.4	Spar_Q74_4	Saccharomyces paradoxus	S. par. (European)	Isocitric acid	NA	0.452	0.184675	0.0551612
DJ74	Scer_DJ74	Saccharomyces cerevisiae	S. cer. (African palm wine)	Isocitric acid	1	0.457	0.192819	0.0658198
YJM1418	Scer_YJM1418	Saccharomyces cerevisiae	S. cer. (Far East Asia)	Isocitric acid	0	0.377	0.409013	0.241783
IFO1803	Skud_IFO1803	Saccharomyces kudriavzevii	S. kudriavzevii	Isocitric acid	NA	0.279	0.436485	0.219972
D5088	Sjur_D5088	Saccharomyces jurei	S. jurei	Isocitric acid	NA	0.37	0.291284	0.120533
CBS14374T	Ksau_CBS14374T	Kazachstania saulgeensis	K. saulgeensis	Isocitric acid	NA	0.497	-0.319482	-0.426366
YPS154	Scer_YPS154	Saccharomyces cerevisiae	S. cer. (North American oak)	Isocitric acid	0	0.409	0.207197	0.0560592
UWOPS05-227.2	Scer_UWOPS05_227_2	Saccharomyces cerevisiae	S. cer. (Malaysian)	Isocitric acid	0	0.492	0.269583	0.160184
YPS154	Scer_YPS154	Saccharomyces cerevisiae	S. cer. (North American oak)	Isocitric acid	0	0.598	0.0108962	-0.0451965
RIB0005	Scer_RIB0005	Saccharomyces cerevisiae	S. cer. (Sake)	Isocitric acid	1	0.388	-0.0209697	-0.182668
N-43	Spar_N43	Saccharomyces paradoxus	S. par. (Asian)	Isocitric acid	NA	0.391	0.126658	-0.0335317
CEY649	Scer_CEY649	Saccharomyces cerevisiae	S. cer. (French Guiana human)	Isocitric acid	NA	0.331	0.0503802	-0.139983
YJM1418	Scer_YJM1418	Saccharomyces cerevisiae	S. cer. (Far East Asia)	Isocitric acid	0	0.445	0.285123	0.152089
IFO1804	Spar_IFO1804	Saccharomyces paradoxus	S. par. (Asian)	Isocitric acid	NA	0.489	0.0798257	-0.0310816
CLQCA_20-156	Scer_CLQCA_20_156	Saccharomyces cerevisiae	S. cer. (Ecuadorean)	Isocitric acid	0	0.476	0.38489	0.267445
UWOPS05-227.2	Scer_UWOPS05_227_2	Saccharomyces cerevisiae	S. cer. (Malaysian)	Isocitric acid	0	0.45	0.175535	0.0450156
EXF-6761	Scer_EXF_6761	Saccharomyces cerevisiae	S. cer. (Wine/European)	Isocitric acid	1	0.429	0.0683183	-0.0727621
HN10	Scer_HN10	Saccharomyces cerevisiae	S. cer. (CHNIII)	Isocitric acid	0	0.416	0.257928	0.11031
Lib51	Scer_Lib51	Saccharomyces cerevisiae	S. cer. (Wine/European)	Isocitric acid	1	0.237	0.140394	-0.0972404
M5	Scer_M5	Saccharomyces cerevisiae	S. cer. (Wine/European)	Isocitric acid	1	0.456	-0.0608242	-0.188327
2187	Scer_2187	Saccharomyces cerevisiae	S. cer. (Mediterranean oak)	Isocitric acid	0	0.586	-0.206985	-0.269112
CBS14374T	Ksau_CBS14374T	Kazachstania saulgeensis	K. saulgeensis	Isocitric acid	NA	0.476	-0.129675	-0.24712
VL5	Scer_VL5	Saccharomyces cerevisiae	S. cer. (Asian fermentation)	Isocitric acid	1	0.512	-0.386471	-0.485812
CBS10644	Sarb_CBS10644	Saccharomyces arboricola	S. arboricola	Isocitric acid	NA	0.324	0.241018	0.0471342
IFO1804	Spar_IFO1804	Saccharomyces paradoxus	S. par. (Asian)	Isocitric acid	NA	0.468	0.0205639	-0.100904
PJS - 9	Suva_PJS_9	Saccharomyces uvarum	S. uvarum	Isocitric acid	NA	0.427	-0.14728	-0.289366
HN15	Scer_HN15	Saccharomyces cerevisiae	S. cer. (CHNV)	Isocitric acid	0	0.444	0.142966	0.00942868
YJM1418	Scer_YJM1418	Saccharomyces cerevisiae	S. cer. (Far East Asia)	Isocitric acid	0	0.494	0.281422	0.173029
HN15	Scer_HN15	Saccharomyces cerevisiae	S. cer. (CHNV)	Isocitric acid	0	0.423	0.204407	0.0603096
YPS154	Scer_YPS154	Saccharomyces cerevisiae	S. cer. (North American oak)	Isocitric acid	0	0.454	0.0684447	-0.0600636
N-43	Spar_N43	Saccharomyces paradoxus	S. par. (Asian)	Isocitric acid	NA	0.383	0.198511	0.0342982
YPS128	Scer_YPS128	Saccharomyces cerevisiae	S. cer. (North American oak)	Isocitric acid	0	0.521	0.117993	0.023178
SX1	Scer_SX1	Saccharomyces cerevisiae	S. cer. (CHNII)	Isocitric acid	0	0.55	0.112492	0.0322606
YPS163	Scer_YPS163	Saccharomyces cerevisiae	S. cer. (North American oak)	Isocitric acid	0	0.509	0.0465668	-0.0542828
EN14S01	Scer_EN14S01	Saccharomyces cerevisiae	S. cer. (Taiwanese)	Isocitric acid	0	0.496	0.300208	0.192821
HN16	Scer_HN16	Saccharomyces cerevisiae	S. cer. (CHNV)	Isocitric acid	0	0.475	-0.0263071	-0.144255
CLQCA_20-259	Scer_CLQCA_20_259	Saccharomyces cerevisiae	S. cer. (Ecuadorean)	Isocitric acid	0	0.547	0.274675	0.192935
Lib51	Scer_Lib51	Saccharomyces cerevisiae	S. cer. (Wine/European)	Isocitric acid	1	0.237	0.0378262	-0.199808
HN16	Scer_HN16	Saccharomyces cerevisiae	S. cer. (CHNV)	Isocitric acid	0	0.57	-0.0823551	-0.152529
PJS - 9	Suva_PJS_9	Saccharomyces uvarum	S. uvarum	Isocitric acid	NA	0.421	-0.234886	-0.37999
HN6	Scer_HN6	Saccharomyces cerevisiae	S. cer. (CHNI)	Isocitric acid	0	0.383	0.332578	0.168364
SX1	Scer_SX1	Saccharomyces cerevisiae	S. cer. (CHNII)	Isocitric acid	0	0.472	0.298279	0.178823
21-4-103	Scer_21_4_103	Saccharomyces cerevisiae	S. cer. (Mixed origin)	Isocitric acid	1	0.522	0.107947	0.0136349
N-45	Spar_N45	Saccharomyces paradoxus	S. par. (Asian)	Isocitric acid	NA	0.545	0.145427	0.0626811
A-9	Scer_A_9	Saccharomyces cerevisiae	S. cer. (Wine/European)	Isocitric acid	1	0.278	-0.0607451	-0.277761
CLQCA_20-259	Scer_CLQCA_20_259	Saccharomyces cerevisiae	S. cer. (Ecuadorean)	Isocitric acid	0	0.492	0.270044	0.160646
BJ20	Scer_BJ20	Saccharomyces cerevisiae	S. cer. (Far East Asia)	Isocitric acid	0	0.449	0.019297	-0.111726
A-9	Scer_A_9	Saccharomyces cerevisiae	S. cer. (Wine/European)	Isocitric acid	1	0.36	-0.249396	-0.425176
CBS12357	Seub_CBS12357	Saccharomyces eubayanus	S. eubayanus	Isocitric acid	NA	0.408	-0.075303	-0.226944
ZP_567	Scer_ZP_567	Saccharomyces cerevisiae	S. cer. (Mediterranean oak)	Isocitric acid	0	0.336	0.279081	0.091232
A-9	Scer_A_9	Saccharomyces cerevisiae	S. cer. (Wine/European)	Isocitric acid	1	0.318	-0.0647187	-0.261619
CBS14374T	Ksau_CBS14374T	Kazachstania saulgeensis	K. saulgeensis	Isocitric acid	NA	0.612	-0.552219	-0.601272
UWOPS03-429.1	Scer_UWOPS03_429_1	Saccharomyces cerevisiae	S. cer. (Malaysian)	Isocitric acid	0	0.505	-0.15041	-0.253271
Lib51	Scer_Lib51	Saccharomyces cerevisiae	S. cer. (Wine/European)	Isocitric acid	1	0.232	-0.153633	-0.393782
YPS163	Scer_YPS163	Saccharomyces cerevisiae	S. cer. (North American oak)	Isocitric acid	0	0.455	0.276224	0.148218
HN19	Scer_HN19	Saccharomyces cerevisiae	S. cer. (CHNIII)	Isocitric acid	0	0.447	0.117225	-0.0148036
Q62.5	Spar_Q62_5	Saccharomyces paradoxus	S. par. (European)	Isocitric acid	NA	0.385	-0.0010054	-0.164213
EM14S01-3B	Scer_EM14S01_3B	Saccharomyces cerevisiae	S. cer. (Taiwanese)	Isocitric acid	0	0.455	0.350403	0.222397
B-17	Scer_B_17	Saccharomyces cerevisiae	S. cer. (Wine/European)	Isocitric acid	1	0.252	0.0550183	-0.175073
HN19	Scer_HN19	Saccharomyces cerevisiae	S. cer. (CHNIII)	Isocitric acid	0	0.509	0.0720741	-0.0287755
BJ20	Scer_BJ20	Saccharomyces cerevisiae	S. cer. (Far East Asia)	Isocitric acid	0	0.425	0.23829	0.0951979
SX1	Scer_SX1	Saccharomyces cerevisiae	S. cer. (CHNII)	Isocitric acid	0	0.445	0.13404	0.001006
HN16	Scer_HN16	Saccharomyces cerevisiae	S. cer. (CHNV)	Isocitric acid	0	0.56	0.0646662	-0.0105362
M5	Scer_M5	Saccharomyces cerevisiae	S. cer. (Wine/European)	Isocitric acid	1	0.262	0.146675	-0.078387
IFO1803	Skud_IFO1803	Saccharomyces kudriavzevii	S. kudriavzevii	Isocitric acid	NA	0.429	0.160876	0.0197957
M5	Scer_M5	Saccharomyces cerevisiae	S. cer. (Wine/European)	Isocitric acid	1	0.408	-0.0953493	-0.24699
HN10	Scer_HN10	Saccharomyces cerevisiae	S. cer. (CHNIII)	Isocitric acid	0	0.339	0.348844	0.162503
Q62.5	Spar_Q62_5	Saccharomyces paradoxus	S. par. (European)	Isocitric acid	NA	0.408	0.231622	0.0799814
YPS128	Scer_YPS128	Saccharomyces cerevisiae	S. cer. (North American oak)	Isocitric acid	0	0.427	0.144588	0.00250201
EM14S01-3B	Scer_EM14S01_3B	Saccharomyces cerevisiae	S. cer. (Taiwanese)	Isocitric acid	0	0.336	0.426343	0.238494
CBS12357	Seub_CBS12357	Saccharomyces eubayanus	S. eubayanus	Isocitric acid	NA	0.522	-0.190164	-0.284476
A12	Spar_A12	Saccharomyces paradoxus	S. par. (American)	Isocitric acid	NA	0.378	0.0566946	-0.110033
EXF-7197	Scer_EXF_7197	Saccharomyces cerevisiae	S. cer. (Mediterranean oak)	Isocitric acid	0	0.568	-0.0734198	-0.144599
EXF-6761	Scer_EXF_6761	Saccharomyces cerevisiae	S. cer. (Wine/European)	Isocitric acid	1	0.429	-0.0552747	-0.196355
HN6	Scer_HN6	Saccharomyces cerevisiae	S. cer. (CHNI)	Isocitric acid	0	0.54	0.161008	0.0757475
B-17	Scer_B_17	Saccharomyces cerevisiae	S. cer. (Wine/European)	Isocitric acid	1	0.266	0.0476009	-0.17545
UWOPS03-429.1	Scer_UWOPS03_429_1	Saccharomyces cerevisiae	S. cer. (Malaysian)	Isocitric acid	0	0.55	-0.0858592	-0.16609
BJ20	Scer_BJ20	Saccharomyces cerevisiae	S. cer. (Far East Asia)	Isocitric acid	0	0.517	0.056199	-0.0406275
CBS12357	Seub_CBS12357	Saccharomyces eubayanus	S. eubayanus	Isocitric acid	NA	0.502	-0.277554	-0.381924
21-4-103	Scer_21_4_103	Saccharomyces cerevisiae	S. cer. (Mixed origin)	Isocitric acid	1	0.422	0.147283	0.00268217
CBS12357	Seub_CBS12357	Saccharomyces eubayanus	S. eubayanus	Isocitric acid	NA	0.442	-0.192619	-0.327162
YPS128	Scer_YPS128	Saccharomyces cerevisiae	S. cer. (North American oak)	Isocitric acid	0	0.448	-0.0743943	-0.20592
CBS4309	Scas_CBS4309	Saccharomyces castelli	S. castellii	Isocitric acid	NA	0.474	-0.0487126	-0.167163
2187	Scer_2187	Saccharomyces cerevisiae	S. cer. (Mediterranean oak)	Isocitric acid	0	0.491	-0.0648607	-0.174762
SX3	Scer_SX3	Saccharomyces cerevisiae	S. cer. (CHNII)	Isocitric acid	0	0.363	-0.0968437	-0.271115
Z1.1	Spar_Z1_1	Saccharomyces paradoxus	S. par. (European)	Isocitric acid	NA	0.253	0.214648	-0.0149404
#03	Scer__03	Saccharomyces cerevisiae	S. cer. (Mixed origin)	Isocitric acid	1	0.569	-0.0501497	-0.120826
CEY646	Scer_CEY646	Saccharomyces cerevisiae	S. cer. (French Guiana human)	Isocitric acid	NA	0.234	0.0157288	-0.223414
#03	Scer__03	Saccharomyces cerevisiae	S. cer. (Mixed origin)	Isocitric acid	1	0.456	0.111642	-0.0158602
PJS - 9	Suva_PJS_9	Saccharomyces uvarum	S. uvarum	Isocitric acid	NA	0.276	-0.0156443	-0.233666
CBS12357	Seub_CBS12357	Saccharomyces eubayanus	S. eubayanus	Isocitric acid	NA	0.426	-0.135649	-0.278238
Ksc40-8A	Scer_Ksc40_8A	Saccharomyces cerevisiae	S. cer. (Far East Asia)	Isocitric acid	0	0.558	0.0132706	-0.0629376
#03	Scer__03	Saccharomyces cerevisiae	S. cer. (Mixed origin)	Isocitric acid	1	0.511	0.0311754	-0.0686684
HN19	Scer_HN19	Saccharomyces cerevisiae	S. cer. (CHNIII)	Isocitric acid	0	0.496	0.09426	-0.0131271
RIB0005	Scer_RIB0005	Saccharomyces cerevisiae	S. cer. (Sake)	Isocitric acid	1	0.475	-0.505953	-0.623901
Z1.1	Spar_Z1_1	Saccharomyces paradoxus	S. par. (European)	Isocitric acid	NA	0.224	0.359696	0.115524
A12	Spar_A12	Saccharomyces paradoxus	S. par. (American)	Isocitric acid	NA	0.363	0.10276	-0.0715109
CBS4309	Scas_CBS4309	Saccharomyces castelli	S. castellii	Isocitric acid	NA	0.541	-0.036298	-0.121055
CEY646	Scer_CEY646	Saccharomyces cerevisiae	S. cer. (French Guiana human)	Isocitric acid	NA	0.274	-0.0365881	-0.255616
UWOPS03-461.4	Scer_UWOPS03_461_4	Saccharomyces cerevisiae	S. cer. (Malaysian)	Isocitric acid	0	0.606	-0.217924	-0.269994
SX3	Scer_SX3	Saccharomyces cerevisiae	S. cer. (CHNII)	Isocitric acid	0	0.364	0.031542	-0.142226
UWOPS03-459.1	Scer_UWOPS03_459_1	Saccharomyces cerevisiae	S. cer. (Malaysian)	Isocitric acid	0	0.537	-0.233956	-0.320725
CBS12357	Seub_CBS12357	Saccharomyces eubayanus	S. eubayanus	Isocitric acid	NA	0.408	-0.0512896	-0.202931
UWOPS83-883-2	Scer_UWOPS83_883_2	Saccharomyces cerevisiae	S. cer. (Mixed origin)	Isocitric acid	1	0.414	-0.142418	-0.291041
SX3	Scer_SX3	Saccharomyces cerevisiae	S. cer. (CHNII)	Isocitric acid	0	0.32	0.0872193	-0.108676
2187	Scer_2187	Saccharomyces cerevisiae	S. cer. (Mediterranean oak)	Isocitric acid	0	0.496	-0.0310359	-0.138423
IFO1815	Smik_IFO1815	Saccharomyces mikatae	S. mikatae	Isocitric acid	NA	0.397	0.0374009	-0.119772
2187	Scer_2187	Saccharomyces cerevisiae	S. cer. (Mediterranean oak)	Isocitric acid	0	0.443	0.0465978	-0.0874423
CBS12357	Seub_CBS12357	Saccharomyces eubayanus	S. eubayanus	Isocitric acid	NA	0.418	-0.0580533	-0.204666
Z1.1	Spar_Z1_1	Saccharomyces paradoxus	S. par. (European)	Isocitric acid	NA	0.278	0.222662	0.0056458
K15	Scer_K15	Saccharomyces cerevisiae	S. cer. (Sake)	Isocitric acid	1	0.285	-0.616499	-0.829995
UWOPS03-459.1	Scer_UWOPS03_459_1	Saccharomyces cerevisiae	S. cer. (Malaysian)	Isocitric acid	0	0.379	-0.145388	-0.311612
CBS10644	Sarb_CBS10644	Saccharomyces arboricola	S. arboricola	Isocitric acid	NA	0.249	0.0509466	-0.180653
CBS10644	Sarb_CBS10644	Saccharomyces arboricola	S. arboricola	Isocitric acid	NA	0.291	0.0210683	-0.18941
HE007	Scer_HE007	Saccharomyces cerevisiae	S. cer. (French Guiana human)	Isocitric acid	NA	0.275	-0.167886	-0.38641
EXF-7197	Scer_EXF_7197	Saccharomyces cerevisiae	S. cer. (Mediterranean oak)	Isocitric acid	0	0.471	0.00250362	-0.117456
UWOPS03-461.4	Scer_UWOPS03_461_4	Saccharomyces cerevisiae	S. cer. (Malaysian)	Isocitric acid	0	0.464	-0.153741	-0.277221
CBS4309	Scas_CBS4309	Saccharomyces castelli	S. castellii	Isocitric acid	NA	0.558	-0.131235	-0.207443
UWOPS03-459.1	Scer_UWOPS03_459_1	Saccharomyces cerevisiae	S. cer. (Malaysian)	Isocitric acid	0	0.508	-0.237395	-0.338748
CBS10644	Sarb_CBS10644	Saccharomyces arboricola	S. arboricola	Isocitric acid	NA	0.26	-0.0160153	-0.242083
A12	Spar_A12	Saccharomyces paradoxus	S. par. (American)	Isocitric acid	NA	0.33	0.0944594	-0.0964068
M5	Scer_M5	Saccharomyces cerevisiae	S. cer. (Wine/European)	Isocitric acid	1	0.253	0.13271	-0.0968779
CBS10644	Sarb_CBS10644	Saccharomyces arboricola	S. arboricola	Isocitric acid	NA	0.342	0.158716	-0.0261154
EXF-7197	Scer_EXF_7197	Saccharomyces cerevisiae	S. cer. (Mediterranean oak)	Isocitric acid	0	0.416	-0.026783	-0.174401
#03	Scer__03	Saccharomyces cerevisiae	S. cer. (Mixed origin)	Isocitric acid	1	0.403	-0.00539449	-0.15955
EXF-6761	Scer_EXF_6761	Saccharomyces cerevisiae	S. cer. (Wine/European)	Isocitric acid	1	0.407	-0.239577	-0.391721
HN16	Scer_HN16	Saccharomyces cerevisiae	S. cer. (CHNV)	Isocitric acid	0	0.414	-0.0782596	-0.226883
EXF-7197	Scer_EXF_7197	Saccharomyces cerevisiae	S. cer. (Mediterranean oak)	Isocitric acid	0	0.466	-0.0581267	-0.1806
Lib51	Scer_Lib51	Saccharomyces cerevisiae	S. cer. (Wine/European)	Isocitric acid	1	0.185	-0.144506	-0.408291
CBS14374T	Ksau_CBS14374T	Kazachstania saulgeensis	K. saulgeensis	Isocitric acid	NA	0.498	-0.551429	-0.65781
N51-1A	Scer_N51_1A	Saccharomyces cerevisiae	S. cer. (Far East Asia)	Isocitric acid	0	0.467	-0.00130113	-0.123272
M5	Scer_M5	Saccharomyces cerevisiae	S. cer. (Wine/European)	Isocitric acid	1	0.304	-0.103431	-0.307372
N51-1A	Scer_N51_1A	Saccharomyces cerevisiae	S. cer. (Far East Asia)	Isocitric acid	0	0.516	-0.0910954	-0.188425
HE007	Scer_HE007	Saccharomyces cerevisiae	S. cer. (French Guiana human)	Isocitric acid	NA	0.251	-0.177034	-0.407629
N51-1A	Scer_N51_1A	Saccharomyces cerevisiae	S. cer. (Far East Asia)	Isocitric acid	0	0.494	0.0579934	-0.0503995
UWOPS03-461.4	Scer_UWOPS03_461_4	Saccharomyces cerevisiae	S. cer. (Malaysian)	Isocitric acid	0	0.57	-0.352905	-0.423078
UWOPS03-429.1	Scer_UWOPS03_429_1	Saccharomyces cerevisiae	S. cer. (Malaysian)	Isocitric acid	0	0.417	-0.169742	-0.316857
UWOPS03-459.1	Scer_UWOPS03_459_1	Saccharomyces cerevisiae	S. cer. (Malaysian)	Isocitric acid	0	0.42	-0.218313	-0.36392
M5	Scer_M5	Saccharomyces cerevisiae	S. cer. (Wine/European)	Isocitric acid	1	0.264	-0.0861776	-0.310234
HN19	Scer_HN19	Saccharomyces cerevisiae	S. cer. (CHNIII)	Isocitric acid	0	0.404	-0.0208261	-0.174479
IFO1815	Smik_IFO1815	Saccharomyces mikatae	S. mikatae	Isocitric acid	NA	0.358	-0.00224679	-0.179032
N-45	Spar_N45	Saccharomyces paradoxus	S. par. (Asian)	Isocitric acid	NA	0.361	0.0370196	-0.138257
CBS10644	Sarb_CBS10644	Saccharomyces arboricola	S. arboricola	Isocitric acid	NA	0.239	-0.000894782	-0.237524
PJS - 9	Suva_PJS_9	Saccharomyces uvarum	S. uvarum	Isocitric acid	NA	0.331	-0.257765	-0.448128
[truncated: 689 more rows]

## Sheet: description sheet
Sheet names	description
Strain-level data	Average of replicates
Replicate-level data	Data of individual replicates
column description of Strain-level data
column	description
Strain name	Commonly used strain name or strain name from Peter et al. 2018
Unique strain id used in the study	Strain identifier created to uniquely identify the used strains. The first 4 character specifies the species while the rest is derived from the strain name
Species name	Commonly used species name
Population	Population classification of the given strain based on Peter et al. 2018
Metabolite	Commonly used metabolite name
domesticated	The given S. cerevisiae strain belongs to a domesticated (1) or Wild (0) population
OD	Optical density measured at time of sampling
PQN normalized concentration (ln)	Measured metabolite concentration after PQN normalization and natural logarithmic transformation
OD normalized concentration	Metabolite concentration in the extraction solution after PQN and OD based normalization in natural logarithmic format
column description of Replicate-level data
Strain name	Commonly used strain name or strain name from Peter et al. 2018
Unique strain id used in the study	Strain identifier created to uniquely identify the used strains. The first 4 character specifies the species while the rest is derived from the strain name
Species name	Commonly used species name
Population	Population classification of the given strain based on Peter et al. 2018
Metabolite	Commonly used metabolite name
domesticated	The given S. cerevisiae strain belongs to a domesticated (1) or Wild (0) population
OD	Optical density measured at time of sampling
PQN normalized concentration (ln)	Measured metabolite concentration after PQN normalization and natural logarithmic transformation
OD normalized concentration	Metabolite concentration in the extraction solution after PQN and OD based normalization in natural logarithmic format
