# Supplementary material for: The metabolic domestication syndrome of budding yeast
Source: Proc Natl Acad Sci U S A. 2024 Mar 8;121(11):e2313354121. doi: 10.1073/pnas.2313354121 (PMC10945815; doi:10.1073/pnas.2313354121)
Supplement: Supplementary file 5 — Dataset S04 (GZ) [file pnas.2313354121.sd04.gz]

Archive with 1 entries (1 files):
- SM_Dataset_4_yeast_tree_strains.newick
