# Supplementary material for: The metabolic domestication syndrome of budding yeast
Source: Proc Natl Acad Sci U S A. 2024 Mar 8;121(11):e2313354121. doi: 10.1073/pnas.2313354121 (PMC10945815; doi:10.1073/pnas.2313354121)
Supplement: Supplementary file 5 — Dataset S04 (GZ) [file pnas.2313354121.sd04.gz › SM_Dataset_4_yeast_tree_strains.newick]

((((Scas_CBS4309:0.5514926225,Ksau_CBS14374T:0.7716480879):0.0872051957,(Seub_CBS12357:0.09227777033,(Sarb_CBS10644:0.09775235569,(Skud_CR85:0.09543662869,((((Spar_UFRJ50816:0.001866020725,(Spar_YPS138:0.0009613201336,Spar_A12:0.001515492301):0.0003149051883):0.01673720309,((Spar_Q74_4:0.001058951591,(Spar_Z1_1:0.000425739964,Spar_Q62_5:0.0003922009261):0.0001821394823):0.00512976753,(((Spar_N45:0.0005491204365,Spar_N43:0.0005631875418):0.0002456879461,Spar_IFO1804:0.0009513724835):0.0006128239434,Spar_N44:0.0005034187971):0.005153122481):0.008237508716):0.02842349294,(((Scer_EN14S01:5.169845464e-05,Scer_EM14S01_3B:8.816283972e-05):0.0002025643875,Scer_GE14S01_7B:0.0002128094774):0.008003097893,((Scer_SX1:0.0003169418911,Scer_SX3:0.0003973611218):0.003083373713,(Scer_HN6:0.00515063995,((Scer_Ksc40_8A:0.001634252739,(Scer_BJ20:0.001048272607,(Scer_N51_1A:0.0004837441173,Scer_YJM1418:0.0005068068459):0.0006297544601):0.000905219918):0.0004791001668,(((Scer_HN19:2.673463127e-05,Scer_HN10:1.0000005e-06):0.003637670688,(((((Scer_CLIB1411:0.001038776688,((Scer_SGB1:0.0007216741963,Scer_VL5:0.0007096747699):0.0003042732653,Scer_CLIB415:0.0009971518512):0.0001909408872):0.0003609331857,((Scer_RIB0005:0.0004955945912,Scer_K15:0.0007776391865):0.0002528228275,Scer_K5:0.0004668513536):0.000739195539):0.001100508426,(((Scer_YPS128:4.112983111e-06,Scer_YPS141:1.0000005e-06):4.112977692e-06,Scer_YPS154:4.112976412e-06):1.0000005e-06,Scer_YPS163:1.028133082e-05):0.001177981825):0.0002218175368,((Scer_Dji2_2A_a_:0.0010933924,Scer_DJ74:0.001254475578):0.001069067311,Scer_Y5:0.002046940005):0.0008083144687):0.0001723807167,((Scer_UWOPS03_459_1:6.159643552e-06,(Scer_UWOPS03_461_4:4.111691365e-06,Scer_UWOPS03_429_1:8.228238364e-05):1.0000005e-06):0.003234299305,((Scer_HN16:0.0008525359047,Scer_HN15:0.0009059473048):0.000870581936,(Scer_CLQCA_20_221:6.997771057e-05,(Scer_CLQCA_20_259:1.233385265e-05,Scer_CLQCA_20_156:6.177093267e-06):1.999092415e-06):0.001132998703):0.0004106291745):0.0001651867342):0.0002556268666):0.0001732598673,(((Scer_CLIB553:0.00118718616,(Scer_CLIB561:0.001028371058,Scer_CLIB551:0.001033640751):0.0005258493253):0.0006430398445,Scer_CLIB630:0.00125168989):0.001917616837,((Scer_N34_2_4_a_:0.001693026378,Scer_MAJ_G:0.00188399863):0.00171195421,((Scer_2187:0.000596410704,(Scer_EXF_7197:0.0006209695017,Scer_ZP_567:0.0007498665519):0.0001160479365):0.0002826011335,((Scer_UWOPS83_883_2:0.001458478383,(Scer__03:0.001233718424,Scer_21_4_103:0.00215761589):0.0005767259384):0.0006976954864,((Scer_CBS5155:0.0004693776778,(Scer_A_9:5.715499799e-05,Scer_B_17:4.56025116e-06):0.0003487323777):0.001045384445,((Scer_Lib51:0.0009461009909,Scer_Y4:0.0006411338345):9.452473135e-05,((Scer_L1528:0.0005504850148,Scer_EXF_6761:0.0005551730203):0.0001318174542,Scer_M5:0.001142990612):9.686656215e-05):0.0002782084891):0.0002720915537):0.0004067196047):0.0001437408707):0.0004630505241):0.001513689547):0.0001977124505):0.001092298556):0.000542462289):0.001299267782):0.05377507925):0.03431696441,(Smik_IFO1815:0.03571355131,Sjur_D5088:0.03775088642):0.0584611801):0.03496079234):0.0155404525):0.0261379372):0.4457961065):0.09835185696,Tpha_CBS4417:0.8958728983):0,Tdel_CBS1146:0.5695878168);
