# Supplementary material for: The metabolic domestication syndrome of budding yeast
Source: Proc Natl Acad Sci U S A. 2024 Mar 8;121(11):e2313354121. doi: 10.1073/pnas.2313354121 (PMC10945815; doi:10.1073/pnas.2313354121)
Supplement: Supplementary file 6 — Dataset S05 (GZ) [file pnas.2313354121.sd05.gz › SM_Dataset_5_yeast_tree_lineages.newick]

((((S._castellii:0.5514926225,K._saulgeensis:0.7716480879):0.0872051957,(S._eubayanus:0.09227777033,(S._arboricola:0.09775235569,(S._kudriavzevii:0.09543662869,(((S._par._-American:0.01860322382,(S._par._-European:0.006188719121,S._par._-Asian:0.006560754807):0.008237508716):0.02842349294,(S._cer._-Taiwanese:0.008257360735,(S._cer._-CHNII:0.003400315604,(S._cer._-CHNI:0.00515063995,(S._cer._-Far_East_Asia:0.002113352906,((S._cer._-CHNIII:0.003664405319,((((S._cer._-Asian_fermentation:0.001399709874,S._cer._-Sake:0.001487612958):0.001100508426,S._cer._-North_American_oak:0.001187207786):0.0002218175368,S._cer._-African_palm_wine:0.00297077418):0.0001723807167,(S._cer._-Malaysian:0.003240458949,(S._cer._-CHNV:0.001723117841,S._cer._-Ecuadorean:0.001202976413):0.0004106291745):0.0001651867342):0.0002556268666):0.0001732598673,(S._cer._-French_dairy:0.003747842841,(S._cer._-African_beer:0.003404980588,(S._cer._-Mediterranean_oak:0.0008790118375,(S._cer._-Mixed_origin:0.002156173869,S._cer._-Wine/European:0.001786853677):0.0004067196047):0.0001437408707):0.0004630505241):0.001513689547):0.0001977124505):0.001092298556):0.000542462289):0.001299267782):0.05377507925):0.03431696441,(S._mikatae:0.03571355131,S._jurei:0.03775088642):0.0584611801):0.03496079234):0.0155404525):0.0261379372):0.4457961065):0.09835185696,T._phaffii:0.8958728983):0,T._delbrueckii:0.5695878168);
