# Supplementary material for: The metabolic domestication syndrome of budding yeast
Source: Proc Natl Acad Sci U S A. 2024 Mar 8;121(11):e2313354121. doi: 10.1073/pnas.2313354121 (PMC10945815; doi:10.1073/pnas.2313354121)
Supplement: Supplementary file 7 — Dataset S06 (XLSX) [file pnas.2313354121.sd06.xlsx]

## Sheet: Sheet1
Unique strain id used in the study	Species name	Strain name	Strain id used in Peter et al. 2018	Population	Strain source	Strain source reference	Sequence source	Notes
Ksau_CBS14374T	Kazachstania saulgeensis	CBS14374T			CBS	https://wi.knaw.nl/fungal_table	https://doi.org/10.1016/j.gdata.2017.07.003
Sarb_CBS10644	Saccharomyces arboricola	CBS10644			CBS	https://wi.knaw.nl/fungal_table	https://doi.org/10.1038/ng.3847
Scas_CBS4309	Saccharomyces castelli	CBS4309			CBS	https://wi.knaw.nl/fungal_table	https://doi.org/10.1073/pnas.1112808108
Scer__03	Saccharomyces cerevisiae	#03	BCS	Mixed origin	1011 yeast	https://www.nature.com/articles/s41586-018-0030-5	https://doi.org/10.1038/s41586-018-0030-5
Scer_21_4_103	Saccharomyces cerevisiae	21-4-103	ALN	Mixed origin	1011 yeast	https://www.nature.com/articles/s41586-018-0030-5	https://doi.org/10.1038/s41586-018-0030-5
Scer_2187	Saccharomyces cerevisiae	2187	BBS	Mediterranean oak	1011 yeast	https://www.nature.com/articles/s41586-018-0030-5	https://doi.org/10.1038/s41586-018-0030-5
Scer_A_9	Saccharomyces cerevisiae	A-9	CAR	Wine/European	1011 yeast	https://www.nature.com/articles/s41586-018-0030-5	https://doi.org/10.1038/s41586-018-0030-5
Scer_B_17	Saccharomyces cerevisiae	B-17	CAS	Wine/European	1011 yeast	https://www.nature.com/articles/s41586-018-0030-5	https://doi.org/10.1038/s41586-018-0030-5
Scer_BJ20	Saccharomyces cerevisiae	BJ20	BAK	Far East Asia	1011 yeast	https://www.nature.com/articles/s41586-018-0030-5	https://doi.org/10.1038/s41586-018-0030-5
Scer_CBS5155	Saccharomyces cerevisiae	CBS5155	AQC	Wine/European	1011 yeast	https://www.nature.com/articles/s41586-018-0030-5	https://doi.org/10.1038/s41586-018-0030-5
Scer_CLIB1411	Saccharomyces cerevisiae	CLIB1411	BHP	Asian fermentation	1011 yeast	https://www.nature.com/articles/s41586-018-0030-5	https://doi.org/10.1038/s41586-018-0030-5
Scer_CLIB415	Saccharomyces cerevisiae	CLIB415	BEH	Asian fermentation	1011 yeast	https://www.nature.com/articles/s41586-018-0030-5	https://doi.org/10.1038/s41586-018-0030-5
Scer_CLIB551	Saccharomyces cerevisiae	CLIB551	BGC	French dairy	1011 yeast	https://www.nature.com/articles/s41586-018-0030-5	https://doi.org/10.1038/s41586-018-0030-5
Scer_CLIB553	Saccharomyces cerevisiae	CLIB553	BGE	French dairy	1011 yeast	https://www.nature.com/articles/s41586-018-0030-5	https://doi.org/10.1038/s41586-018-0030-5
Scer_CLIB561	Saccharomyces cerevisiae	CLIB561	BGN	French dairy	1011 yeast	https://www.nature.com/articles/s41586-018-0030-5	https://doi.org/10.1038/s41586-018-0030-5
Scer_CLIB630	Saccharomyces cerevisiae	CLIB630	ASN	French dairy	1011 yeast	https://www.nature.com/articles/s41586-018-0030-5	https://doi.org/10.1038/s41586-018-0030-5
Scer_CLQCA_20_156	Saccharomyces cerevisiae	CLQCA_20-156	CCC	Ecuadorean	1011 yeast	https://www.nature.com/articles/s41586-018-0030-5	https://doi.org/10.1038/s41586-018-0030-5
Scer_CLQCA_20_221	Saccharomyces cerevisiae	CLQCA_20-221	CCE	Ecuadorean	1011 yeast	https://www.nature.com/articles/s41586-018-0030-5	https://doi.org/10.1038/s41586-018-0030-5
Scer_CLQCA_20_259	Saccharomyces cerevisiae	CLQCA_20-259	CCG	Ecuadorean	1011 yeast	https://www.nature.com/articles/s41586-018-0030-5	https://doi.org/10.1038/s41586-018-0030-5
Scer_DJ74	Saccharomyces cerevisiae	DJ74	BAF	African palm wine	1011 yeast	https://www.nature.com/articles/s41586-018-0030-5	https://doi.org/10.1038/s41586-018-0030-5
Scer_Dji2_2A_a_	Saccharomyces cerevisiae	Dji2-2A(a)	CFA	African palm wine	1011 yeast	https://www.nature.com/articles/s41586-018-0030-5	https://doi.org/10.1038/s41586-018-0030-5
Scer_EM14S01_3B	Saccharomyces cerevisiae	EM14S01-3B	CEG	Taiwanese	1011 yeast	https://www.nature.com/articles/s41586-018-0030-5	https://doi.org/10.1038/s41586-018-0030-5
Scer_EN14S01	Saccharomyces cerevisiae	EN14S01	AMH	Taiwanese	1011 yeast	https://www.nature.com/articles/s41586-018-0030-5	https://doi.org/10.1038/s41586-018-0030-5
Scer_EXF_6761	Saccharomyces cerevisiae	EXF-6761	BFK	Wine/European	1011 yeast	https://www.nature.com/articles/s41586-018-0030-5	https://doi.org/10.1038/s41586-018-0030-5
Scer_EXF_7197	Saccharomyces cerevisiae	EXF-7197	BFP	Mediterranean oak	1011 yeast	https://www.nature.com/articles/s41586-018-0030-5	https://doi.org/10.1038/s41586-018-0030-5
Scer_GE14S01_7B	Saccharomyces cerevisiae	GE14S01-7B	CEI	Taiwanese	1011 yeast	https://www.nature.com/articles/s41586-018-0030-5	https://doi.org/10.1038/s41586-018-0030-5
Scer_HN10	Saccharomyces cerevisiae	HN10	BAM	CHNIII	1011 yeast	https://www.nature.com/articles/s41586-018-0030-5	https://doi.org/10.1038/s41586-018-0030-5
Scer_HN15	Saccharomyces cerevisiae	HN15	BAN	CHNV	1011 yeast	https://www.nature.com/articles/s41586-018-0030-5	https://doi.org/10.1038/s41586-018-0030-5
Scer_HN16	Saccharomyces cerevisiae	HN16	BAP	CHNV	1011 yeast	https://www.nature.com/articles/s41586-018-0030-5	https://doi.org/10.1038/s41586-018-0030-5
Scer_HN19	Saccharomyces cerevisiae	HN19	BAQ	CHNIII	1011 yeast	https://www.nature.com/articles/s41586-018-0030-5	https://doi.org/10.1038/s41586-018-0030-5
Scer_HN6	Saccharomyces cerevisiae	HN6	BAL	CHNI	1011 yeast	https://www.nature.com/articles/s41586-018-0030-5	https://doi.org/10.1038/s41586-018-0030-5
Scer_K15	Saccharomyces cerevisiae	K15	CLP	Sake	1011 yeast	https://www.nature.com/articles/s41586-018-0030-5	https://doi.org/10.1038/s41586-018-0030-5
Scer_K5	Saccharomyces cerevisiae	K5	CLI	Sake	1011 yeast	https://www.nature.com/articles/s41586-018-0030-5	https://doi.org/10.1038/s41586-018-0030-5
Scer_Ksc40_8A	Saccharomyces cerevisiae	Ksc40-8A	CCR	Far East Asia	1011 yeast	https://www.nature.com/articles/s41586-018-0030-5	https://doi.org/10.1038/s41586-018-0030-5
Scer_L1528	Saccharomyces cerevisiae	L-1528	SACE_GAP	Wine/European	1011 yeast	https://www.nature.com/articles/s41586-018-0030-5	https://doi.org/10.1038/s41586-018-0030-5
Scer_Lib51	Saccharomyces cerevisiae	Lib51	CGV	Wine/European	1011 yeast	https://www.nature.com/articles/s41586-018-0030-5	https://doi.org/10.1038/s41586-018-0030-5
Scer_M5	Saccharomyces cerevisiae	M5	ASS	Wine/European	1011 yeast	https://www.nature.com/articles/s41586-018-0030-5	https://doi.org/10.1038/s41586-018-0030-5
Scer_MAJ_G	Saccharomyces cerevisiae	MAJ_G	BDN	African beer	1011 yeast	https://www.nature.com/articles/s41586-018-0030-5	https://doi.org/10.1038/s41586-018-0030-5
Scer_N34_2_4_a_	Saccharomyces cerevisiae	N34:2-4(a)	CER	African beer	1011 yeast	https://www.nature.com/articles/s41586-018-0030-5	https://doi.org/10.1038/s41586-018-0030-5
Scer_N51_1A	Saccharomyces cerevisiae	N51-1A	CDL	Far East Asia	1011 yeast	https://www.nature.com/articles/s41586-018-0030-5	https://doi.org/10.1038/s41586-018-0030-5
Scer_RIB0005	Saccharomyces cerevisiae	RIB0005	APA	Sake	1011 yeast	https://www.nature.com/articles/s41586-018-0030-5	https://doi.org/10.1038/s41586-018-0030-5
Scer_SGB1	Saccharomyces cerevisiae	SGB1	CGN	Asian fermentation	1011 yeast	https://www.nature.com/articles/s41586-018-0030-5	https://doi.org/10.1038/s41586-018-0030-5
Scer_SX1	Saccharomyces cerevisiae	SX1	BAG	CHNII	1011 yeast	https://www.nature.com/articles/s41586-018-0030-5	https://doi.org/10.1038/s41586-018-0030-5
Scer_SX3	Saccharomyces cerevisiae	SX3	BAH	CHNII	1011 yeast	https://www.nature.com/articles/s41586-018-0030-5	https://doi.org/10.1038/s41586-018-0030-5
Scer_UWOPS03_429_1	Saccharomyces cerevisiae	UWOPS03-429.1	BMA	Malaysian	1011 yeast	https://www.nature.com/articles/s41586-018-0030-5	https://doi.org/10.1038/s41586-018-0030-5
Scer_UWOPS03_459_1	Saccharomyces cerevisiae	UWOPS03-459.1	BMC	Malaysian	1011 yeast	https://www.nature.com/articles/s41586-018-0030-5	https://doi.org/10.1038/s41586-018-0030-5
Scer_UWOPS03_461_4	Saccharomyces cerevisiae	UWOPS03-461.4	AKM	Malaysian	1011 yeast	https://www.nature.com/articles/s41586-018-0030-5	https://doi.org/10.1038/s41586-018-0030-5
Scer_UWOPS83_883_2	Saccharomyces cerevisiae	UWOPS83-883-2	ANP	Mixed origin	1011 yeast	https://www.nature.com/articles/s41586-018-0030-5	https://doi.org/10.1038/s41586-018-0030-5
Scer_VL5	Saccharomyces cerevisiae	VL5	CGR	Asian fermentation	1011 yeast	https://www.nature.com/articles/s41586-018-0030-5	https://doi.org/10.1038/s41586-018-0030-5
Scer_Y4	Saccharomyces cerevisiae	Y4	ATN	Wine/European	1011 yeast	https://www.nature.com/articles/s41586-018-0030-5	https://doi.org/10.1038/s41586-018-0030-5
Scer_Y5	Saccharomyces cerevisiae	Y5	ATP	African palm wine	1011 yeast	https://www.nature.com/articles/s41586-018-0030-5	https://doi.org/10.1038/s41586-018-0030-5
Scer_YJM1418	Saccharomyces cerevisiae	YJM1418	SACE_YCR	Far East Asia	1011 yeast	https://www.nature.com/articles/s41586-018-0030-5	https://doi.org/10.1038/s41586-018-0030-5
Scer_YPS128	Saccharomyces cerevisiae	YPS128	AKN	North American oak	1011 yeast	https://www.nature.com/articles/s41586-018-0030-5	https://doi.org/10.1038/s41586-018-0030-5
Scer_YPS141	Saccharomyces cerevisiae	YPS141	ANG	North American oak	1011 yeast	https://www.nature.com/articles/s41586-018-0030-5	https://doi.org/10.1038/s41586-018-0030-5
Scer_YPS154	Saccharomyces cerevisiae	YPS154	ANK	North American oak	1011 yeast	https://www.nature.com/articles/s41586-018-0030-5	https://doi.org/10.1038/s41586-018-0030-5
Scer_YPS163	Saccharomyces cerevisiae	YPS163	AVI	North American oak	1011 yeast	https://www.nature.com/articles/s41586-018-0030-5	https://doi.org/10.1038/s41586-018-0030-5
Scer_ZP_567	Saccharomyces cerevisiae	ZP_567	BTG	Mediterranean oak	1011 yeast	https://www.nature.com/articles/s41586-018-0030-5	https://doi.org/10.1038/s41586-018-0030-5
Seub_CBS12357	Saccharomyces eubayanus	CBS12357			CBS	https://wi.knaw.nl/fungal_table	http://doi.org/10.1093/molbev/msv168
Sjur_D5088	Saccharomyces jurei	D5088			Daniela Delneri	https://www.microbiologyresearch.org/content/journal/ijsem/10.1099/ijsem.0.002013	https://doi.org/10.1534/g3.118.200476
Skud_IFO1803	Saccharomyces kudriavzevii	IFO1803			Liti 2009	https://www.nature.com/articles/nature07743
Skud_CR85	Saccharomyces kudriavzevii	CR85					https://doi.org/10.3389/fgene.2019.00187	For S. kudriavzevii the genome sequence of strain CR85 was used instead of IFO1803 to build the phylogenetic tree because there was no high-quality genome sequence available for IFO1803.
Smik_IFO1815	Saccharomyces mikatae	IFO1815			Liti 2009	https://www.nature.com/articles/nature07743	https://doi.org/10.1534/g3.111.000273
Spar_A12	Saccharomyces paradoxus	A12		American	Liti 2009	https://www.nature.com/articles/nature07743	https://doi.org/10.1038/nature07743
Spar_IFO1804	Saccharomyces paradoxus	IFO1804		Asian	Liti 2009	https://www.nature.com/articles/nature07743	https://doi.org/10.1038/nature07743
Spar_N43	Saccharomyces paradoxus	N-43		Asian	Liti 2009	https://www.nature.com/articles/nature07743	https://doi.org/10.1038/nature07743
Spar_N44	Saccharomyces paradoxus	N-44		Asian	Liti 2009	https://www.nature.com/articles/nature07743	https://doi.org/10.1038/ng.3847
Spar_N45	Saccharomyces paradoxus	N-45		Asian	Liti 2009	https://www.nature.com/articles/nature07743	https://doi.org/10.1038/nature07743
Spar_Q62_5	Saccharomyces paradoxus	Q62.5		European	Liti 2009	https://www.nature.com/articles/nature07743	https://doi.org/10.1038/nature07743
Spar_Q74_4	Saccharomyces paradoxus	Q74.4		European	Liti 2009	https://www.nature.com/articles/nature07743	https://doi.org/10.1038/nature07743
Spar_UFRJ50816	Saccharomyces paradoxus	UFRJ50816		American	Liti 2009	https://www.nature.com/articles/nature07743	https://doi.org/10.1038/ng.3847
Spar_YPS138	Saccharomyces paradoxus	YPS138		American	Liti 2009	https://www.nature.com/articles/nature07743	https://doi.org/10.1038/ng.3847
Spar_Z1_1	Saccharomyces paradoxus	Z1.1		European	Liti 2009	https://www.nature.com/articles/nature07743	https://doi.org/10.1038/nature07743
Tdel_CBS1146	Torulaspora delbrueckii	CBS1146					https://doi.org/10.1073/pnas.1112808108, ftp.ncbi.nlm.nih.gov/genomes/all/GCA/000/243/375/GCA_000243375.1_ASM24337v1	Used as outgroup for the reconstruction of the phylogenetic tree
Tpha_CBS4417	Tetrapisispora phaffii	CBS4417					https://doi.org/10.1073/pnas.1112808108, ftp.ncbi.nlm.nih.gov/genomes/all/GCA/000/236/905/GCA_000236905.1_ASM23690v1/	Used as outgroup for the reconstruction of the phylogenetic tree
