# Supplementary material for: The metabolic domestication syndrome of budding yeast
Source: Proc Natl Acad Sci U S A. 2024 Mar 8;121(11):e2313354121. doi: 10.1073/pnas.2313354121 (PMC10945815; doi:10.1073/pnas.2313354121)
Supplement: Supplementary file 8 — Dataset S07 (XLSX) [file pnas.2313354121.sd07.xlsx]

## Sheet: Sheet1
Metabolite	White_adjusted_ANOVA_FDR
(2E)-3-(methoxycarbonyl)pent-2-enedioic acid|but-1-ene-1,2,4-tricarboxylic acid	4.05859e-12
(2R,3R)-2,3-dihydroxy-3-methylpentanoate|(R)-mevalonate|(R)-pantoate	3.39153e-17
(2R,3S)-3-isopropylmalate|2-isopropylmalate	4.68349e-08
(2S)-2-isopropyl-3-oxosuccinate|shikimate	5.28718e-10
(2S,3R)-3-hydroxybutane-1,2,3-tricarboxylic acid|2-methylcitrate|homocitrate|homoisocitrate	2.18072e-09
(N(omega)-L-arginino)succinic acid	0.00286365
(R)-2,3-dihydroxy-3-methylbutanoate|2-deoxy-D-ribose	2.37307e-11
(R)-acetoin|ethyl acetate|butyrate	7.38819e-20
(S)-3-methyl-2-oxopentanoate|4-methyl-2-oxopentanoate	2.1912e-08
(S)-malate	0.00792563
1-(sn-glycero-3-phospho)-1D-myo-inositol	9.12871e-13
1-pyrroline-3-hydroxy-5-carboxylic acid|5-oxo-L-proline	0.066365
1D-myo-inositol 1-phosphate|1D-myo-inositol 3-phosphate|alpha-D-galactose 1-phosphate|D-fructose 1-phosphate|D-fructose 6-phosphate|D-glucose 1-phosphate|D-glucose 6-phosphate|D-mannose 1-phosphate|D-mannose 6-phosphate|beta-D-Fructose 6-phosphate|beta-D-Glucose 6-phosphate|alpha-D-Glucose 6-phosphate|D-tagatofuranose 6-phosphate	6.82146e-07
2-acetamido-5-oxopentanoate	3.60376e-06
2-acetyllactic acid|3-hydroxy-3-methyl-2-oxobutanoate|(2S)-2-acetolactate	0.000501665
2-deoxy-D-ribose 5-phosphate	0.191079
2-isopropylmaleic acid	1.54995e-07
2-oxoadipic acid	0.00200148
2-oxobutanoate|succinic semialdehyde|(S)-Methylmalonate semialdehyde|acetoacetate	0.000372515
2-oxoglutarate|dehydro-D-arabinono-1,4-lactone	8.23589e-08
2-phospho-D-glyceric acid|3-phosphonato-D-glycerate(3-)	0.0017178
3-(4-hydroxyphenyl)pyruvate	0.000312208
3-methyl-2-oxobutanoate	5.98364e-07
3-phospho-serine|O-phosphonatooxy-D-serine(2-)	0.00671291
4-aminobenzoate|anthranilate	7.96525e-07
5-aminolevulinate|L-glutamic 5-semialdehyde	0.00029623
6-phospho-D-gluconate	0.00552068
adenosine 2'-phosphate|AMP|dGMP|3'-AMP	0.0305628
adenosine 3',5'-bismonophosphate|ADP|dGDP	0.0152694
alpha-D-glucosamine 1-phosphate|alpha-D-glucosamine 6-phosphate	2.88485e-20
alpha-D-ribose 1-phosphate(2-)|D-ribulose 5-phosphate|D-xylulose 5-phosphate|ribose-5-phosphate|aldehydo-D-ribose 5-phosphate	0.177051
beta-D-fructose 2,6-bisphosphate|D-fructose 1,6-bisphosphate	0.000171567
cis-aconitate|trans-aconitate|dehydroascorbate	5.89504e-06
citrate|isocitrate	0.00181455
D-arabinono-1,4-lactone|2-hydroxyglutarate|(2R,3S)-3-methylmalate	5.98364e-07
D-arabinose|D-ribose|D-xylose|D-xylulose|L-arabinose|L-xylulose	0.000501665
D-erythro-1-(imidazol-4-yl)glycerol 3-phosphate	1.39819e-05
D-erythrose 4-phosphate	0.359727
D-fructose|D-galactose|D-glucose|D-mannose|L-sorbose|myo-inositol|alpha-D-Galactose|alpha-D-mannopyranose|beta-D-Glucose|alpha-D-Glucose|beta-D-Fructose|D-tagatose	8.56797e-08
D-gluconate	0.00952029
D-Glycerate	1.59999e-20
diacetyl	0.00129333
dihydroxyacetone phosphate|glyceraldehyde 3-phosphate	1.05232e-06
erythro-4-hydroxy-L-glutamic acid	7.00847e-13
fumarate	0.0111803
gamma-aminobutyrate	0.000354074
glutathione	0.864224
glycerol 3-phosphate|glycerol 1-phosphate|glycerol 2-phosphate(2-)	1.20038e-07
hexanoate	0.0806644
Imidazole-4-acetate	3.40573e-08
itaconate	0.00693653
L-2-amino-3-oxobutanoate|L-aspartate 4-semialdehyde	1.21093e-08
L-2-aminoadipate|O-acetyl-L-homoserine	9.51971e-08
L-allysine|4-Acetamidobutanoate	3.91623e-07
L-citrulline	1.25358e-06
L-cystathionine	0.000501665
L-gamma-glutamyl-L-alanine|Ala-Glu	9.88945e-13
L-gamma-glutamyl-L-cysteine	0.00015241
L-saccharopine	0.000729053
maltose|sucrose|trehalose|melibiose|Isomaltose|6-O-alpha-D-glucopyranosyl-D-fructofuranose|turanose	1.23624e-12
N-acetyl-alpha-D-glucosamine 1-phosphate|N-acetyl-D-glucosamine 6-phosphate	4.6904e-05
N-acetyl-L-glutamate	0.000368774
N-carbamoyl-L-aspartate	1.86332e-05
N(2)-acetyl-L-ornithine	1.95434e-06
O-phospho-L-homoserine|O-phospho-L-threonine	1.58547e-09
octanoate	4.12143e-05
ornithine	1.0289e-05
palmitoleate	2.18986e-33
phosphoenolpyruvate	0.00128822
pseudouridine 5'-phosphate|UMP|uridine 2'-phosphate|3'-UMP	0.0644983
pyruvate|3-oxopropanoate	7.98432e-10
S-adenosyl-L-homocysteine	2.94372e-17
sedoheptulose 7-phosphate	4.70309e-05
sn-glycero-3-phosphoethanolamine	4.42411e-17
succinate|Methylmalonate	1.28604e-09
UDP	0.00190212
uracil	0.0142463
uridine	3.55487e-19
