# Supplementary material for: The metabolic domestication syndrome of budding yeast
Source: Proc Natl Acad Sci U S A. 2024 Mar 8;121(11):e2313354121. doi: 10.1073/pnas.2313354121 (PMC10945815; doi:10.1073/pnas.2313354121)
Supplement: Supplementary file 9 — Dataset S08 (XLSX) [file pnas.2313354121.sd08.xlsx]

## Sheet: Sheet1
Lineage 1	Lineage 2	Yield distance
S. cer. (African beer)	S. cer. (African palm wine)	0.385499
S. cer. (African beer)	S. cer. (Asian fermentation)	0.385499
S. cer. (African beer)	S. cer. (CHNI)	0.385499
S. cer. (African beer)	S. cer. (CHNII)	0.385499
S. cer. (African beer)	S. cer. (CHNIII)	0.385499
S. cer. (African beer)	S. cer. (CHNV)	0.384658
S. cer. (African beer)	S. cer. (Ecuadorean)	0.385499
S. cer. (African beer)	S. cer. (Far East Asia)	0.385499
S. cer. (African beer)	S. cer. (French dairy)	0.385499
S. cer. (African beer)	S. cer. (Malaysian)	0.385499
S. cer. (African beer)	S. cer. (Mediterranean oak)	0.385499
S. cer. (African beer)	S. cer. (Mixed origin)	0.385499
S. cer. (African beer)	S. cer. (North American oak)	0.385499
S. cer. (African beer)	S. cer. (Sake)	0.385499
S. cer. (African beer)	S. cer. (Taiwanese)	0.385499
S. cer. (African beer)	S. cer. (Wine/European)	0.385499
S. cer. (African palm wine)	S. cer. (Asian fermentation)	0
S. cer. (African palm wine)	S. cer. (CHNI)	0
S. cer. (African palm wine)	S. cer. (CHNII)	0
S. cer. (African palm wine)	S. cer. (CHNIII)	0
S. cer. (African palm wine)	S. cer. (CHNV)	0.383802
S. cer. (African palm wine)	S. cer. (Ecuadorean)	0
S. cer. (African palm wine)	S. cer. (Far East Asia)	0
S. cer. (African palm wine)	S. cer. (French dairy)	0
S. cer. (African palm wine)	S. cer. (Malaysian)	0
S. cer. (African palm wine)	S. cer. (Mediterranean oak)	0
S. cer. (African palm wine)	S. cer. (Mixed origin)	0
S. cer. (African palm wine)	S. cer. (North American oak)	0
S. cer. (African palm wine)	S. cer. (Sake)	0
S. cer. (African palm wine)	S. cer. (Taiwanese)	0
S. cer. (African palm wine)	S. cer. (Wine/European)	0.0963747
S. cer. (Asian fermentation)	S. cer. (CHNI)	0
S. cer. (Asian fermentation)	S. cer. (CHNII)	0
S. cer. (Asian fermentation)	S. cer. (CHNIII)	0
S. cer. (Asian fermentation)	S. cer. (CHNV)	0.383802
S. cer. (Asian fermentation)	S. cer. (Ecuadorean)	0
S. cer. (Asian fermentation)	S. cer. (Far East Asia)	0
S. cer. (Asian fermentation)	S. cer. (French dairy)	0
S. cer. (Asian fermentation)	S. cer. (Malaysian)	0
S. cer. (Asian fermentation)	S. cer. (Mediterranean oak)	0
S. cer. (Asian fermentation)	S. cer. (Mixed origin)	0
S. cer. (Asian fermentation)	S. cer. (North American oak)	0
S. cer. (Asian fermentation)	S. cer. (Sake)	0
S. cer. (Asian fermentation)	S. cer. (Taiwanese)	0
S. cer. (Asian fermentation)	S. cer. (Wine/European)	0.0963747
S. cer. (CHNI)	S. cer. (CHNII)	0
S. cer. (CHNI)	S. cer. (CHNIII)	0
S. cer. (CHNI)	S. cer. (CHNV)	0.383802
S. cer. (CHNI)	S. cer. (Ecuadorean)	0
S. cer. (CHNI)	S. cer. (Far East Asia)	0
S. cer. (CHNI)	S. cer. (French dairy)	0
S. cer. (CHNI)	S. cer. (Malaysian)	0
S. cer. (CHNI)	S. cer. (Mediterranean oak)	0
S. cer. (CHNI)	S. cer. (Mixed origin)	0
S. cer. (CHNI)	S. cer. (North American oak)	0
S. cer. (CHNI)	S. cer. (Sake)	0
S. cer. (CHNI)	S. cer. (Taiwanese)	0
S. cer. (CHNI)	S. cer. (Wine/European)	0.0963747
S. cer. (CHNII)	S. cer. (CHNIII)	0
S. cer. (CHNII)	S. cer. (CHNV)	0.383802
S. cer. (CHNII)	S. cer. (Ecuadorean)	0
S. cer. (CHNII)	S. cer. (Far East Asia)	0
S. cer. (CHNII)	S. cer. (French dairy)	0
S. cer. (CHNII)	S. cer. (Malaysian)	0
S. cer. (CHNII)	S. cer. (Mediterranean oak)	0
S. cer. (CHNII)	S. cer. (Mixed origin)	0
S. cer. (CHNII)	S. cer. (North American oak)	0
S. cer. (CHNII)	S. cer. (Sake)	0
S. cer. (CHNII)	S. cer. (Taiwanese)	0
S. cer. (CHNII)	S. cer. (Wine/European)	0.0963747
S. cer. (CHNIII)	S. cer. (CHNV)	0.383802
S. cer. (CHNIII)	S. cer. (Ecuadorean)	0
S. cer. (CHNIII)	S. cer. (Far East Asia)	0
S. cer. (CHNIII)	S. cer. (French dairy)	0
S. cer. (CHNIII)	S. cer. (Malaysian)	0
S. cer. (CHNIII)	S. cer. (Mediterranean oak)	0
S. cer. (CHNIII)	S. cer. (Mixed origin)	0
S. cer. (CHNIII)	S. cer. (North American oak)	0
S. cer. (CHNIII)	S. cer. (Sake)	0
S. cer. (CHNIII)	S. cer. (Taiwanese)	0
S. cer. (CHNIII)	S. cer. (Wine/European)	0.0963747
S. cer. (CHNV)	S. cer. (Ecuadorean)	0.383802
S. cer. (CHNV)	S. cer. (Far East Asia)	0.383802
S. cer. (CHNV)	S. cer. (French dairy)	0.383802
S. cer. (CHNV)	S. cer. (Malaysian)	0.383802
S. cer. (CHNV)	S. cer. (Mediterranean oak)	0.383802
S. cer. (CHNV)	S. cer. (Mixed origin)	0.383802
S. cer. (CHNV)	S. cer. (North American oak)	0.383802
S. cer. (CHNV)	S. cer. (Sake)	0.383802
S. cer. (CHNV)	S. cer. (Taiwanese)	0.383802
S. cer. (CHNV)	S. cer. (Wine/European)	0.384016
S. cer. (Ecuadorean)	S. cer. (Far East Asia)	0
S. cer. (Ecuadorean)	S. cer. (French dairy)	0
S. cer. (Ecuadorean)	S. cer. (Malaysian)	0
S. cer. (Ecuadorean)	S. cer. (Mediterranean oak)	0
S. cer. (Ecuadorean)	S. cer. (Mixed origin)	0
S. cer. (Ecuadorean)	S. cer. (North American oak)	0
S. cer. (Ecuadorean)	S. cer. (Sake)	0
S. cer. (Ecuadorean)	S. cer. (Taiwanese)	0
S. cer. (Ecuadorean)	S. cer. (Wine/European)	0.0963747
S. cer. (Far East Asia)	S. cer. (French dairy)	0
S. cer. (Far East Asia)	S. cer. (Malaysian)	0
S. cer. (Far East Asia)	S. cer. (Mediterranean oak)	0
S. cer. (Far East Asia)	S. cer. (Mixed origin)	0
S. cer. (Far East Asia)	S. cer. (North American oak)	0
S. cer. (Far East Asia)	S. cer. (Sake)	0
S. cer. (Far East Asia)	S. cer. (Taiwanese)	0
S. cer. (Far East Asia)	S. cer. (Wine/European)	0.0963747
S. cer. (French dairy)	S. cer. (Malaysian)	0
S. cer. (French dairy)	S. cer. (Mediterranean oak)	0
S. cer. (French dairy)	S. cer. (Mixed origin)	0
S. cer. (French dairy)	S. cer. (North American oak)	0
S. cer. (French dairy)	S. cer. (Sake)	0
S. cer. (French dairy)	S. cer. (Taiwanese)	0
S. cer. (French dairy)	S. cer. (Wine/European)	0.0963747
S. cer. (Malaysian)	S. cer. (Mediterranean oak)	0
S. cer. (Malaysian)	S. cer. (Mixed origin)	0
S. cer. (Malaysian)	S. cer. (North American oak)	0
S. cer. (Malaysian)	S. cer. (Sake)	0
S. cer. (Malaysian)	S. cer. (Taiwanese)	0
S. cer. (Malaysian)	S. cer. (Wine/European)	0.0963747
S. cer. (Mediterranean oak)	S. cer. (Mixed origin)	0
S. cer. (Mediterranean oak)	S. cer. (North American oak)	0
S. cer. (Mediterranean oak)	S. cer. (Sake)	0
S. cer. (Mediterranean oak)	S. cer. (Taiwanese)	0
S. cer. (Mediterranean oak)	S. cer. (Wine/European)	0.0963747
S. cer. (Mixed origin)	S. cer. (North American oak)	0
S. cer. (Mixed origin)	S. cer. (Sake)	0
S. cer. (Mixed origin)	S. cer. (Taiwanese)	0
S. cer. (Mixed origin)	S. cer. (Wine/European)	0.0963747
S. cer. (North American oak)	S. cer. (Sake)	0
S. cer. (North American oak)	S. cer. (Taiwanese)	0
S. cer. (North American oak)	S. cer. (Wine/European)	0.0963747
S. cer. (Sake)	S. cer. (Taiwanese)	0
S. cer. (Sake)	S. cer. (Wine/European)	0.0963747
S. cer. (Taiwanese)	S. cer. (Wine/European)	0.0963747
