# Supplementary material for: The metabolic domestication syndrome of budding yeast
Source: Proc Natl Acad Sci U S A. 2024 Mar 8;121(11):e2313354121. doi: 10.1073/pnas.2313354121 (PMC10945815; doi:10.1073/pnas.2313354121)
Supplement: Supplementary file 10 — Dataset S09 (XLSX) [file pnas.2313354121.sd09.xlsx]

## Sheet: Sheet1
Strain 1	Population 1	Strain 2	Population 2	Number of significant metabolite differences
Scer_2187	S. cer. (Mediterranean oak)	Scer_A_9	S. cer. (Wine/European)	13
Scer_2187	S. cer. (Mediterranean oak)	Scer_BJ20	S. cer. (Far East Asia)	5
Scer_2187	S. cer. (Mediterranean oak)	Scer_B_17	S. cer. (Wine/European)	11
Scer_2187	S. cer. (Mediterranean oak)	Scer_CBS5155	S. cer. (Wine/European)	11
Scer_2187	S. cer. (Mediterranean oak)	Scer_CLIB1411	S. cer. (Asian fermentation)	6
Scer_2187	S. cer. (Mediterranean oak)	Scer_CLIB415	S. cer. (Asian fermentation)	11
Scer_2187	S. cer. (Mediterranean oak)	Scer_CLIB551	S. cer. (French dairy)	8
Scer_2187	S. cer. (Mediterranean oak)	Scer_CLIB553	S. cer. (French dairy)	12
Scer_2187	S. cer. (Mediterranean oak)	Scer_CLIB561	S. cer. (French dairy)	12
Scer_2187	S. cer. (Mediterranean oak)	Scer_CLIB630	S. cer. (French dairy)	12
Scer_2187	S. cer. (Mediterranean oak)	Scer_CLQCA_20_156	S. cer. (Ecuadorean)	3
Scer_2187	S. cer. (Mediterranean oak)	Scer_CLQCA_20_221	S. cer. (Ecuadorean)	0
Scer_2187	S. cer. (Mediterranean oak)	Scer_CLQCA_20_259	S. cer. (Ecuadorean)	5
Scer_2187	S. cer. (Mediterranean oak)	Scer_DJ74	S. cer. (African palm wine)	13
Scer_2187	S. cer. (Mediterranean oak)	Scer_Dji2_2A_a_	S. cer. (African palm wine)	7
Scer_2187	S. cer. (Mediterranean oak)	Scer_EM14S01_3B	S. cer. (Taiwanese)	13
Scer_2187	S. cer. (Mediterranean oak)	Scer_EN14S01	S. cer. (Taiwanese)	1
Scer_2187	S. cer. (Mediterranean oak)	Scer_EXF_6761	S. cer. (Wine/European)	9
Scer_2187	S. cer. (Mediterranean oak)	Scer_EXF_7197	S. cer. (Mediterranean oak)	5
Scer_2187	S. cer. (Mediterranean oak)	Scer_GE14S01_7B	S. cer. (Taiwanese)	10
Scer_2187	S. cer. (Mediterranean oak)	Scer_HN10	S. cer. (CHNIII)	6
Scer_2187	S. cer. (Mediterranean oak)	Scer_HN15	S. cer. (CHNV)	3
Scer_2187	S. cer. (Mediterranean oak)	Scer_HN19	S. cer. (CHNIII)	8
Scer_2187	S. cer. (Mediterranean oak)	Scer_HN6	S. cer. (CHNI)	6
Scer_2187	S. cer. (Mediterranean oak)	Scer_K15	S. cer. (Sake)	10
Scer_2187	S. cer. (Mediterranean oak)	Scer_K5	S. cer. (Sake)	5
Scer_2187	S. cer. (Mediterranean oak)	Scer_Ksc40_8A	S. cer. (Far East Asia)	5
Scer_2187	S. cer. (Mediterranean oak)	Scer_L1528	S. cer. (Wine/European)	10
Scer_2187	S. cer. (Mediterranean oak)	Scer_Lib51	S. cer. (Wine/European)	9
Scer_2187	S. cer. (Mediterranean oak)	Scer_M5	S. cer. (Wine/European)	11
Scer_2187	S. cer. (Mediterranean oak)	Scer_N34_2_4_a_	S. cer. (African beer)	11
Scer_2187	S. cer. (Mediterranean oak)	Scer_N51_1A	S. cer. (Far East Asia)	3
Scer_2187	S. cer. (Mediterranean oak)	Scer_RIB0005	S. cer. (Sake)	10
Scer_2187	S. cer. (Mediterranean oak)	Scer_SGB1	S. cer. (Asian fermentation)	10
Scer_2187	S. cer. (Mediterranean oak)	Scer_SX1	S. cer. (CHNII)	6
Scer_2187	S. cer. (Mediterranean oak)	Scer_SX3	S. cer. (CHNII)	10
Scer_2187	S. cer. (Mediterranean oak)	Scer_UWOPS03_429_1	S. cer. (Malaysian)	6
Scer_2187	S. cer. (Mediterranean oak)	Scer_UWOPS03_459_1	S. cer. (Malaysian)	6
Scer_2187	S. cer. (Mediterranean oak)	Scer_UWOPS03_461_4	S. cer. (Malaysian)	7
Scer_2187	S. cer. (Mediterranean oak)	Scer_UWOPS83_883_2	S. cer. (Mixed origin)	9
Scer_2187	S. cer. (Mediterranean oak)	Scer_VL5	S. cer. (Asian fermentation)	9
Scer_2187	S. cer. (Mediterranean oak)	Scer_Y5	S. cer. (African palm wine)	8
Scer_2187	S. cer. (Mediterranean oak)	Scer_YJM1418	S. cer. (Far East Asia)	8
Scer_2187	S. cer. (Mediterranean oak)	Scer_YPS128	S. cer. (North American oak)	3
Scer_2187	S. cer. (Mediterranean oak)	Scer_YPS141	S. cer. (North American oak)	1
Scer_2187	S. cer. (Mediterranean oak)	Scer_YPS154	S. cer. (North American oak)	2
Scer_2187	S. cer. (Mediterranean oak)	Scer_YPS163	S. cer. (North American oak)	4
Scer_2187	S. cer. (Mediterranean oak)	Scer_ZP_567	S. cer. (Mediterranean oak)	9
Scer_21_4_103	S. cer. (Mixed origin)	Scer_2187	S. cer. (Mediterranean oak)	4
Scer_21_4_103	S. cer. (Mixed origin)	Scer_A_9	S. cer. (Wine/European)	14
Scer_21_4_103	S. cer. (Mixed origin)	Scer_BJ20	S. cer. (Far East Asia)	6
Scer_21_4_103	S. cer. (Mixed origin)	Scer_B_17	S. cer. (Wine/European)	9
Scer_21_4_103	S. cer. (Mixed origin)	Scer_CBS5155	S. cer. (Wine/European)	13
Scer_21_4_103	S. cer. (Mixed origin)	Scer_CLIB1411	S. cer. (Asian fermentation)	8
Scer_21_4_103	S. cer. (Mixed origin)	Scer_CLIB415	S. cer. (Asian fermentation)	11
Scer_21_4_103	S. cer. (Mixed origin)	Scer_CLIB551	S. cer. (French dairy)	7
Scer_21_4_103	S. cer. (Mixed origin)	Scer_CLIB553	S. cer. (French dairy)	12
Scer_21_4_103	S. cer. (Mixed origin)	Scer_CLIB561	S. cer. (French dairy)	12
Scer_21_4_103	S. cer. (Mixed origin)	Scer_CLIB630	S. cer. (French dairy)	11
Scer_21_4_103	S. cer. (Mixed origin)	Scer_CLQCA_20_156	S. cer. (Ecuadorean)	5
Scer_21_4_103	S. cer. (Mixed origin)	Scer_CLQCA_20_221	S. cer. (Ecuadorean)	4
Scer_21_4_103	S. cer. (Mixed origin)	Scer_CLQCA_20_259	S. cer. (Ecuadorean)	7
Scer_21_4_103	S. cer. (Mixed origin)	Scer_DJ74	S. cer. (African palm wine)	16
Scer_21_4_103	S. cer. (Mixed origin)	Scer_Dji2_2A_a_	S. cer. (African palm wine)	7
Scer_21_4_103	S. cer. (Mixed origin)	Scer_EM14S01_3B	S. cer. (Taiwanese)	11
Scer_21_4_103	S. cer. (Mixed origin)	Scer_EN14S01	S. cer. (Taiwanese)	1
Scer_21_4_103	S. cer. (Mixed origin)	Scer_EXF_6761	S. cer. (Wine/European)	10
Scer_21_4_103	S. cer. (Mixed origin)	Scer_EXF_7197	S. cer. (Mediterranean oak)	1
Scer_21_4_103	S. cer. (Mixed origin)	Scer_GE14S01_7B	S. cer. (Taiwanese)	8
Scer_21_4_103	S. cer. (Mixed origin)	Scer_HN10	S. cer. (CHNIII)	5
Scer_21_4_103	S. cer. (Mixed origin)	Scer_HN15	S. cer. (CHNV)	7
Scer_21_4_103	S. cer. (Mixed origin)	Scer_HN19	S. cer. (CHNIII)	4
Scer_21_4_103	S. cer. (Mixed origin)	Scer_HN6	S. cer. (CHNI)	8
Scer_21_4_103	S. cer. (Mixed origin)	Scer_K15	S. cer. (Sake)	8
Scer_21_4_103	S. cer. (Mixed origin)	Scer_K5	S. cer. (Sake)	7
Scer_21_4_103	S. cer. (Mixed origin)	Scer_Ksc40_8A	S. cer. (Far East Asia)	7
Scer_21_4_103	S. cer. (Mixed origin)	Scer_L1528	S. cer. (Wine/European)	12
Scer_21_4_103	S. cer. (Mixed origin)	Scer_Lib51	S. cer. (Wine/European)	5
Scer_21_4_103	S. cer. (Mixed origin)	Scer_M5	S. cer. (Wine/European)	14
Scer_21_4_103	S. cer. (Mixed origin)	Scer_N34_2_4_a_	S. cer. (African beer)	13
Scer_21_4_103	S. cer. (Mixed origin)	Scer_N51_1A	S. cer. (Far East Asia)	5
Scer_21_4_103	S. cer. (Mixed origin)	Scer_RIB0005	S. cer. (Sake)	11
Scer_21_4_103	S. cer. (Mixed origin)	Scer_SGB1	S. cer. (Asian fermentation)	8
Scer_21_4_103	S. cer. (Mixed origin)	Scer_SX1	S. cer. (CHNII)	8
Scer_21_4_103	S. cer. (Mixed origin)	Scer_SX3	S. cer. (CHNII)	10
Scer_21_4_103	S. cer. (Mixed origin)	Scer_UWOPS03_429_1	S. cer. (Malaysian)	6
Scer_21_4_103	S. cer. (Mixed origin)	Scer_UWOPS03_459_1	S. cer. (Malaysian)	8
Scer_21_4_103	S. cer. (Mixed origin)	Scer_UWOPS03_461_4	S. cer. (Malaysian)	7
Scer_21_4_103	S. cer. (Mixed origin)	Scer_UWOPS83_883_2	S. cer. (Mixed origin)	13
Scer_21_4_103	S. cer. (Mixed origin)	Scer_VL5	S. cer. (Asian fermentation)	8
Scer_21_4_103	S. cer. (Mixed origin)	Scer_Y5	S. cer. (African palm wine)	9
Scer_21_4_103	S. cer. (Mixed origin)	Scer_YJM1418	S. cer. (Far East Asia)	5
Scer_21_4_103	S. cer. (Mixed origin)	Scer_YPS128	S. cer. (North American oak)	4
Scer_21_4_103	S. cer. (Mixed origin)	Scer_YPS141	S. cer. (North American oak)	4
Scer_21_4_103	S. cer. (Mixed origin)	Scer_YPS154	S. cer. (North American oak)	3
Scer_21_4_103	S. cer. (Mixed origin)	Scer_YPS163	S. cer. (North American oak)	2
Scer_21_4_103	S. cer. (Mixed origin)	Scer_ZP_567	S. cer. (Mediterranean oak)	10
Scer_A_9	S. cer. (Wine/European)	Scer_BJ20	S. cer. (Far East Asia)	14
Scer_A_9	S. cer. (Wine/European)	Scer_B_17	S. cer. (Wine/European)	7
Scer_A_9	S. cer. (Wine/European)	Scer_CBS5155	S. cer. (Wine/European)	8
Scer_A_9	S. cer. (Wine/European)	Scer_CLIB1411	S. cer. (Asian fermentation)	8
Scer_A_9	S. cer. (Wine/European)	Scer_CLIB415	S. cer. (Asian fermentation)	12
Scer_A_9	S. cer. (Wine/European)	Scer_CLIB551	S. cer. (French dairy)	10
Scer_A_9	S. cer. (Wine/European)	Scer_CLIB553	S. cer. (French dairy)	9
Scer_A_9	S. cer. (Wine/European)	Scer_CLIB561	S. cer. (French dairy)	11
Scer_A_9	S. cer. (Wine/European)	Scer_CLIB630	S. cer. (French dairy)	13
Scer_A_9	S. cer. (Wine/European)	Scer_CLQCA_20_156	S. cer. (Ecuadorean)	12
Scer_A_9	S. cer. (Wine/European)	Scer_CLQCA_20_221	S. cer. (Ecuadorean)	8
Scer_A_9	S. cer. (Wine/European)	Scer_CLQCA_20_259	S. cer. (Ecuadorean)	11
Scer_A_9	S. cer. (Wine/European)	Scer_DJ74	S. cer. (African palm wine)	8
Scer_A_9	S. cer. (Wine/European)	Scer_Dji2_2A_a_	S. cer. (African palm wine)	11
Scer_A_9	S. cer. (Wine/European)	Scer_EM14S01_3B	S. cer. (Taiwanese)	9
Scer_A_9	S. cer. (Wine/European)	Scer_EN14S01	S. cer. (Taiwanese)	11
Scer_A_9	S. cer. (Wine/European)	Scer_EXF_6761	S. cer. (Wine/European)	6
Scer_A_9	S. cer. (Wine/European)	Scer_EXF_7197	S. cer. (Mediterranean oak)	12
Scer_A_9	S. cer. (Wine/European)	Scer_GE14S01_7B	S. cer. (Taiwanese)	7
Scer_A_9	S. cer. (Wine/European)	Scer_HN10	S. cer. (CHNIII)	7
Scer_A_9	S. cer. (Wine/European)	Scer_HN15	S. cer. (CHNV)	14
Scer_A_9	S. cer. (Wine/European)	Scer_HN19	S. cer. (CHNIII)	9
Scer_A_9	S. cer. (Wine/European)	Scer_HN6	S. cer. (CHNI)	12
Scer_A_9	S. cer. (Wine/European)	Scer_K15	S. cer. (Sake)	9
Scer_A_9	S. cer. (Wine/European)	Scer_K5	S. cer. (Sake)	13
Scer_A_9	S. cer. (Wine/European)	Scer_Ksc40_8A	S. cer. (Far East Asia)	17
Scer_A_9	S. cer. (Wine/European)	Scer_L1528	S. cer. (Wine/European)	9
Scer_A_9	S. cer. (Wine/European)	Scer_Lib51	S. cer. (Wine/European)	2
Scer_A_9	S. cer. (Wine/European)	Scer_M5	S. cer. (Wine/European)	8
Scer_A_9	S. cer. (Wine/European)	Scer_N34_2_4_a_	S. cer. (African beer)	10
Scer_A_9	S. cer. (Wine/European)	Scer_N51_1A	S. cer. (Far East Asia)	11
Scer_A_9	S. cer. (Wine/European)	Scer_RIB0005	S. cer. (Sake)	10
Scer_A_9	S. cer. (Wine/European)	Scer_SGB1	S. cer. (Asian fermentation)	10
Scer_A_9	S. cer. (Wine/European)	Scer_SX1	S. cer. (CHNII)	9
Scer_A_9	S. cer. (Wine/European)	Scer_SX3	S. cer. (CHNII)	13
Scer_A_9	S. cer. (Wine/European)	Scer_UWOPS03_429_1	S. cer. (Malaysian)	11
Scer_A_9	S. cer. (Wine/European)	Scer_UWOPS03_459_1	S. cer. (Malaysian)	10
Scer_A_9	S. cer. (Wine/European)	Scer_UWOPS03_461_4	S. cer. (Malaysian)	12
Scer_A_9	S. cer. (Wine/European)	Scer_UWOPS83_883_2	S. cer. (Mixed origin)	8
Scer_A_9	S. cer. (Wine/European)	Scer_VL5	S. cer. (Asian fermentation)	10
Scer_A_9	S. cer. (Wine/European)	Scer_Y5	S. cer. (African palm wine)	9
Scer_A_9	S. cer. (Wine/European)	Scer_YJM1418	S. cer. (Far East Asia)	9
Scer_A_9	S. cer. (Wine/European)	Scer_YPS128	S. cer. (North American oak)	13
Scer_A_9	S. cer. (Wine/European)	Scer_YPS141	S. cer. (North American oak)	12
Scer_A_9	S. cer. (Wine/European)	Scer_YPS154	S. cer. (North American oak)	11
Scer_A_9	S. cer. (Wine/European)	Scer_YPS163	S. cer. (North American oak)	11
Scer_A_9	S. cer. (Wine/European)	Scer_ZP_567	S. cer. (Mediterranean oak)	14
Scer_BJ20	S. cer. (Far East Asia)	Scer_CBS5155	S. cer. (Wine/European)	11
Scer_BJ20	S. cer. (Far East Asia)	Scer_CLIB1411	S. cer. (Asian fermentation)	9
Scer_BJ20	S. cer. (Far East Asia)	Scer_CLIB415	S. cer. (Asian fermentation)	14
Scer_BJ20	S. cer. (Far East Asia)	Scer_CLIB551	S. cer. (French dairy)	11
Scer_BJ20	S. cer. (Far East Asia)	Scer_CLIB553	S. cer. (French dairy)	12
Scer_BJ20	S. cer. (Far East Asia)	Scer_CLIB561	S. cer. (French dairy)	11
Scer_BJ20	S. cer. (Far East Asia)	Scer_CLIB630	S. cer. (French dairy)	14
Scer_BJ20	S. cer. (Far East Asia)	Scer_CLQCA_20_156	S. cer. (Ecuadorean)	7
Scer_BJ20	S. cer. (Far East Asia)	Scer_CLQCA_20_221	S. cer. (Ecuadorean)	3
Scer_BJ20	S. cer. (Far East Asia)	Scer_CLQCA_20_259	S. cer. (Ecuadorean)	6
Scer_BJ20	S. cer. (Far East Asia)	Scer_DJ74	S. cer. (African palm wine)	15
Scer_BJ20	S. cer. (Far East Asia)	Scer_Dji2_2A_a_	S. cer. (African palm wine)	9
Scer_BJ20	S. cer. (Far East Asia)	Scer_EM14S01_3B	S. cer. (Taiwanese)	11
Scer_BJ20	S. cer. (Far East Asia)	Scer_EN14S01	S. cer. (Taiwanese)	3
Scer_BJ20	S. cer. (Far East Asia)	Scer_EXF_6761	S. cer. (Wine/European)	15
Scer_BJ20	S. cer. (Far East Asia)	Scer_EXF_7197	S. cer. (Mediterranean oak)	6
Scer_BJ20	S. cer. (Far East Asia)	Scer_GE14S01_7B	S. cer. (Taiwanese)	8
Scer_BJ20	S. cer. (Far East Asia)	Scer_HN10	S. cer. (CHNIII)	9
Scer_BJ20	S. cer. (Far East Asia)	Scer_HN15	S. cer. (CHNV)	6
Scer_BJ20	S. cer. (Far East Asia)	Scer_HN19	S. cer. (CHNIII)	6
Scer_BJ20	S. cer. (Far East Asia)	Scer_HN6	S. cer. (CHNI)	11
Scer_BJ20	S. cer. (Far East Asia)	Scer_K15	S. cer. (Sake)	9
Scer_BJ20	S. cer. (Far East Asia)	Scer_K5	S. cer. (Sake)	9
Scer_BJ20	S. cer. (Far East Asia)	Scer_Ksc40_8A	S. cer. (Far East Asia)	9
Scer_BJ20	S. cer. (Far East Asia)	Scer_L1528	S. cer. (Wine/European)	14
Scer_BJ20	S. cer. (Far East Asia)	Scer_Lib51	S. cer. (Wine/European)	9
Scer_BJ20	S. cer. (Far East Asia)	Scer_M5	S. cer. (Wine/European)	13
Scer_BJ20	S. cer. (Far East Asia)	Scer_N34_2_4_a_	S. cer. (African beer)	11
Scer_BJ20	S. cer. (Far East Asia)	Scer_N51_1A	S. cer. (Far East Asia)	1
Scer_BJ20	S. cer. (Far East Asia)	Scer_RIB0005	S. cer. (Sake)	10
Scer_BJ20	S. cer. (Far East Asia)	Scer_SGB1	S. cer. (Asian fermentation)	12
Scer_BJ20	S. cer. (Far East Asia)	Scer_SX1	S. cer. (CHNII)	5
Scer_BJ20	S. cer. (Far East Asia)	Scer_SX3	S. cer. (CHNII)	10
Scer_BJ20	S. cer. (Far East Asia)	Scer_UWOPS03_429_1	S. cer. (Malaysian)	10
Scer_BJ20	S. cer. (Far East Asia)	Scer_UWOPS03_459_1	S. cer. (Malaysian)	11
Scer_BJ20	S. cer. (Far East Asia)	Scer_UWOPS03_461_4	S. cer. (Malaysian)	10
Scer_BJ20	S. cer. (Far East Asia)	Scer_UWOPS83_883_2	S. cer. (Mixed origin)	11
Scer_BJ20	S. cer. (Far East Asia)	Scer_VL5	S. cer. (Asian fermentation)	8
Scer_BJ20	S. cer. (Far East Asia)	Scer_Y5	S. cer. (African palm wine)	8
Scer_BJ20	S. cer. (Far East Asia)	Scer_YJM1418	S. cer. (Far East Asia)	5
Scer_BJ20	S. cer. (Far East Asia)	Scer_YPS128	S. cer. (North American oak)	6
Scer_BJ20	S. cer. (Far East Asia)	Scer_YPS141	S. cer. (North American oak)	6
Scer_BJ20	S. cer. (Far East Asia)	Scer_YPS154	S. cer. (North American oak)	2
Scer_BJ20	S. cer. (Far East Asia)	Scer_YPS163	S. cer. (North American oak)	4
Scer_BJ20	S. cer. (Far East Asia)	Scer_ZP_567	S. cer. (Mediterranean oak)	10
Scer_B_17	S. cer. (Wine/European)	Scer_BJ20	S. cer. (Far East Asia)	12
Scer_B_17	S. cer. (Wine/European)	Scer_CBS5155	S. cer. (Wine/European)	7
Scer_B_17	S. cer. (Wine/European)	Scer_CLIB1411	S. cer. (Asian fermentation)	9
Scer_B_17	S. cer. (Wine/European)	Scer_CLIB415	S. cer. (Asian fermentation)	10
Scer_B_17	S. cer. (Wine/European)	Scer_CLIB551	S. cer. (French dairy)	8
Scer_B_17	S. cer. (Wine/European)	Scer_CLIB553	S. cer. (French dairy)	10
Scer_B_17	S. cer. (Wine/European)	Scer_CLIB561	S. cer. (French dairy)	6
Scer_B_17	S. cer. (Wine/European)	Scer_CLIB630	S. cer. (French dairy)	10
Scer_B_17	S. cer. (Wine/European)	Scer_CLQCA_20_156	S. cer. (Ecuadorean)	11
Scer_B_17	S. cer. (Wine/European)	Scer_CLQCA_20_221	S. cer. (Ecuadorean)	8
Scer_B_17	S. cer. (Wine/European)	Scer_CLQCA_20_259	S. cer. (Ecuadorean)	10
Scer_B_17	S. cer. (Wine/European)	Scer_DJ74	S. cer. (African palm wine)	9
Scer_B_17	S. cer. (Wine/European)	Scer_Dji2_2A_a_	S. cer. (African palm wine)	6
Scer_B_17	S. cer. (Wine/European)	Scer_EM14S01_3B	S. cer. (Taiwanese)	8
Scer_B_17	S. cer. (Wine/European)	Scer_EN14S01	S. cer. (Taiwanese)	9
Scer_B_17	S. cer. (Wine/European)	Scer_EXF_6761	S. cer. (Wine/European)	7
Scer_B_17	S. cer. (Wine/European)	Scer_EXF_7197	S. cer. (Mediterranean oak)	7
Scer_B_17	S. cer. (Wine/European)	Scer_GE14S01_7B	S. cer. (Taiwanese)	10
Scer_B_17	S. cer. (Wine/European)	Scer_HN10	S. cer. (CHNIII)	5
Scer_B_17	S. cer. (Wine/European)	Scer_HN15	S. cer. (CHNV)	11
Scer_B_17	S. cer. (Wine/European)	Scer_HN19	S. cer. (CHNIII)	10
Scer_B_17	S. cer. (Wine/European)	Scer_HN6	S. cer. (CHNI)	10
Scer_B_17	S. cer. (Wine/European)	Scer_K15	S. cer. (Sake)	7
Scer_B_17	S. cer. (Wine/European)	Scer_K5	S. cer. (Sake)	9
Scer_B_17	S. cer. (Wine/European)	Scer_Ksc40_8A	S. cer. (Far East Asia)	11
Scer_B_17	S. cer. (Wine/European)	Scer_L1528	S. cer. (Wine/European)	9
Scer_B_17	S. cer. (Wine/European)	Scer_Lib51	S. cer. (Wine/European)	0
Scer_B_17	S. cer. (Wine/European)	Scer_M5	S. cer. (Wine/European)	9
Scer_B_17	S. cer. (Wine/European)	Scer_N34_2_4_a_	S. cer. (African beer)	10
Scer_B_17	S. cer. (Wine/European)	Scer_N51_1A	S. cer. (Far East Asia)	12
Scer_B_17	S. cer. (Wine/European)	Scer_RIB0005	S. cer. (Sake)	5
Scer_B_17	S. cer. (Wine/European)	Scer_SGB1	S. cer. (Asian fermentation)	12
Scer_B_17	S. cer. (Wine/European)	Scer_SX1	S. cer. (CHNII)	9
Scer_B_17	S. cer. (Wine/European)	Scer_SX3	S. cer. (CHNII)	11
Scer_B_17	S. cer. (Wine/European)	Scer_UWOPS03_429_1	S. cer. (Malaysian)	9
Scer_B_17	S. cer. (Wine/European)	Scer_UWOPS03_459_1	S. cer. (Malaysian)	8
Scer_B_17	S. cer. (Wine/European)	Scer_UWOPS03_461_4	S. cer. (Malaysian)	11
Scer_B_17	S. cer. (Wine/European)	Scer_UWOPS83_883_2	S. cer. (Mixed origin)	7
Scer_B_17	S. cer. (Wine/European)	Scer_VL5	S. cer. (Asian fermentation)	8
Scer_B_17	S. cer. (Wine/European)	Scer_Y5	S. cer. (African palm wine)	6
Scer_B_17	S. cer. (Wine/European)	Scer_YJM1418	S. cer. (Far East Asia)	7
Scer_B_17	S. cer. (Wine/European)	Scer_YPS128	S. cer. (North American oak)	10
Scer_B_17	S. cer. (Wine/European)	Scer_YPS141	S. cer. (North American oak)	8
Scer_B_17	S. cer. (Wine/European)	Scer_YPS154	S. cer. (North American oak)	11
Scer_B_17	S. cer. (Wine/European)	Scer_YPS163	S. cer. (North American oak)	9
Scer_B_17	S. cer. (Wine/European)	Scer_ZP_567	S. cer. (Mediterranean oak)	11
Scer_CBS5155	S. cer. (Wine/European)	Scer_CLIB1411	S. cer. (Asian fermentation)	11
Scer_CBS5155	S. cer. (Wine/European)	Scer_CLIB415	S. cer. (Asian fermentation)	10
Scer_CBS5155	S. cer. (Wine/European)	Scer_CLIB551	S. cer. (French dairy)	13
Scer_CBS5155	S. cer. (Wine/European)	Scer_CLIB553	S. cer. (French dairy)	8
Scer_CBS5155	S. cer. (Wine/European)	Scer_CLIB561	S. cer. (French dairy)	10
Scer_CBS5155	S. cer. (Wine/European)	Scer_CLIB630	S. cer. (French dairy)	10
Scer_CBS5155	S. cer. (Wine/European)	Scer_CLQCA_20_156	S. cer. (Ecuadorean)	13
Scer_CBS5155	S. cer. (Wine/European)	Scer_CLQCA_20_221	S. cer. (Ecuadorean)	9
Scer_CBS5155	S. cer. (Wine/European)	Scer_CLQCA_20_259	S. cer. (Ecuadorean)	11
Scer_CBS5155	S. cer. (Wine/European)	Scer_DJ74	S. cer. (African palm wine)	12
Scer_CBS5155	S. cer. (Wine/European)	Scer_Dji2_2A_a_	S. cer. (African palm wine)	11
Scer_CBS5155	S. cer. (Wine/European)	Scer_EM14S01_3B	S. cer. (Taiwanese)	10
Scer_CBS5155	S. cer. (Wine/European)	Scer_EN14S01	S. cer. (Taiwanese)	8
Scer_CBS5155	S. cer. (Wine/European)	Scer_EXF_6761	S. cer. (Wine/European)	11
Scer_CBS5155	S. cer. (Wine/European)	Scer_EXF_7197	S. cer. (Mediterranean oak)	10
Scer_CBS5155	S. cer. (Wine/European)	Scer_GE14S01_7B	S. cer. (Taiwanese)	11
Scer_CBS5155	S. cer. (Wine/European)	Scer_HN10	S. cer. (CHNIII)	6
Scer_CBS5155	S. cer. (Wine/European)	Scer_HN15	S. cer. (CHNV)	12
Scer_CBS5155	S. cer. (Wine/European)	Scer_HN19	S. cer. (CHNIII)	12
Scer_CBS5155	S. cer. (Wine/European)	Scer_HN6	S. cer. (CHNI)	15
Scer_CBS5155	S. cer. (Wine/European)	Scer_K15	S. cer. (Sake)	12
Scer_CBS5155	S. cer. (Wine/European)	Scer_K5	S. cer. (Sake)	10
Scer_CBS5155	S. cer. (Wine/European)	Scer_Ksc40_8A	S. cer. (Far East Asia)	14
Scer_CBS5155	S. cer. (Wine/European)	Scer_L1528	S. cer. (Wine/European)	9
Scer_CBS5155	S. cer. (Wine/European)	Scer_Lib51	S. cer. (Wine/European)	5
Scer_CBS5155	S. cer. (Wine/European)	Scer_M5	S. cer. (Wine/European)	11
Scer_CBS5155	S. cer. (Wine/European)	Scer_N34_2_4_a_	S. cer. (African beer)	11
Scer_CBS5155	S. cer. (Wine/European)	Scer_N51_1A	S. cer. (Far East Asia)	11
Scer_CBS5155	S. cer. (Wine/European)	Scer_RIB0005	S. cer. (Sake)	9
Scer_CBS5155	S. cer. (Wine/European)	Scer_SGB1	S. cer. (Asian fermentation)	12
Scer_CBS5155	S. cer. (Wine/European)	Scer_SX1	S. cer. (CHNII)	11
Scer_CBS5155	S. cer. (Wine/European)	Scer_SX3	S. cer. (CHNII)	11
Scer_CBS5155	S. cer. (Wine/European)	Scer_UWOPS03_429_1	S. cer. (Malaysian)	8
Scer_CBS5155	S. cer. (Wine/European)	Scer_UWOPS03_459_1	S. cer. (Malaysian)	8
Scer_CBS5155	S. cer. (Wine/European)	Scer_UWOPS03_461_4	S. cer. (Malaysian)	8
Scer_CBS5155	S. cer. (Wine/European)	Scer_UWOPS83_883_2	S. cer. (Mixed origin)	7
Scer_CBS5155	S. cer. (Wine/European)	Scer_VL5	S. cer. (Asian fermentation)	15
Scer_CBS5155	S. cer. (Wine/European)	Scer_Y5	S. cer. (African palm wine)	10
Scer_CBS5155	S. cer. (Wine/European)	Scer_YJM1418	S. cer. (Far East Asia)	10
Scer_CBS5155	S. cer. (Wine/European)	Scer_YPS128	S. cer. (North American oak)	9
Scer_CBS5155	S. cer. (Wine/European)	Scer_YPS141	S. cer. (North American oak)	11
Scer_CBS5155	S. cer. (Wine/European)	Scer_YPS154	S. cer. (North American oak)	11
Scer_CBS5155	S. cer. (Wine/European)	Scer_YPS163	S. cer. (North American oak)	10
Scer_CBS5155	S. cer. (Wine/European)	Scer_ZP_567	S. cer. (Mediterranean oak)	10
Scer_CLIB1411	S. cer. (Asian fermentation)	Scer_CLIB415	S. cer. (Asian fermentation)	6
Scer_CLIB1411	S. cer. (Asian fermentation)	Scer_CLIB551	S. cer. (French dairy)	6
Scer_CLIB1411	S. cer. (Asian fermentation)	Scer_CLIB553	S. cer. (French dairy)	8
Scer_CLIB1411	S. cer. (Asian fermentation)	Scer_CLIB561	S. cer. (French dairy)	10
Scer_CLIB1411	S. cer. (Asian fermentation)	Scer_CLIB630	S. cer. (French dairy)	7
Scer_CLIB1411	S. cer. (Asian fermentation)	Scer_CLQCA_20_156	S. cer. (Ecuadorean)	7
Scer_CLIB1411	S. cer. (Asian fermentation)	Scer_CLQCA_20_221	S. cer. (Ecuadorean)	4
Scer_CLIB1411	S. cer. (Asian fermentation)	Scer_CLQCA_20_259	S. cer. (Ecuadorean)	8
Scer_CLIB1411	S. cer. (Asian fermentation)	Scer_DJ74	S. cer. (African palm wine)	10
Scer_CLIB1411	S. cer. (Asian fermentation)	Scer_Dji2_2A_a_	S. cer. (African palm wine)	7
Scer_CLIB1411	S. cer. (Asian fermentation)	Scer_EM14S01_3B	S. cer. (Taiwanese)	6
Scer_CLIB1411	S. cer. (Asian fermentation)	Scer_EN14S01	S. cer. (Taiwanese)	5
Scer_CLIB1411	S. cer. (Asian fermentation)	Scer_EXF_6761	S. cer. (Wine/European)	9
Scer_CLIB1411	S. cer. (Asian fermentation)	Scer_EXF_7197	S. cer. (Mediterranean oak)	6
Scer_CLIB1411	S. cer. (Asian fermentation)	Scer_GE14S01_7B	S. cer. (Taiwanese)	7
Scer_CLIB1411	S. cer. (Asian fermentation)	Scer_HN10	S. cer. (CHNIII)	6
Scer_CLIB1411	S. cer. (Asian fermentation)	Scer_HN15	S. cer. (CHNV)	7
Scer_CLIB1411	S. cer. (Asian fermentation)	Scer_HN19	S. cer. (CHNIII)	8
Scer_CLIB1411	S. cer. (Asian fermentation)	Scer_HN6	S. cer. (CHNI)	7
Scer_CLIB1411	S. cer. (Asian fermentation)	Scer_K15	S. cer. (Sake)	7
Scer_CLIB1411	S. cer. (Asian fermentation)	Scer_K5	S. cer. (Sake)	8
Scer_CLIB1411	S. cer. (Asian fermentation)	Scer_Ksc40_8A	S. cer. (Far East Asia)	8
Scer_CLIB1411	S. cer. (Asian fermentation)	Scer_L1528	S. cer. (Wine/European)	9
Scer_CLIB1411	S. cer. (Asian fermentation)	Scer_Lib51	S. cer. (Wine/European)	5
Scer_CLIB1411	S. cer. (Asian fermentation)	Scer_M5	S. cer. (Wine/European)	8
Scer_CLIB1411	S. cer. (Asian fermentation)	Scer_N34_2_4_a_	S. cer. (African beer)	8
Scer_CLIB1411	S. cer. (Asian fermentation)	Scer_N51_1A	S. cer. (Far East Asia)	5
Scer_CLIB1411	S. cer. (Asian fermentation)	Scer_RIB0005	S. cer. (Sake)	6
Scer_CLIB1411	S. cer. (Asian fermentation)	Scer_SGB1	S. cer. (Asian fermentation)	4
Scer_CLIB1411	S. cer. (Asian fermentation)	Scer_SX1	S. cer. (CHNII)	8
Scer_CLIB1411	S. cer. (Asian fermentation)	Scer_SX3	S. cer. (CHNII)	11
Scer_CLIB1411	S. cer. (Asian fermentation)	Scer_UWOPS03_429_1	S. cer. (Malaysian)	3
Scer_CLIB1411	S. cer. (Asian fermentation)	Scer_UWOPS03_459_1	S. cer. (Malaysian)	4
Scer_CLIB1411	S. cer. (Asian fermentation)	Scer_UWOPS03_461_4	S. cer. (Malaysian)	4
Scer_CLIB1411	S. cer. (Asian fermentation)	Scer_UWOPS83_883_2	S. cer. (Mixed origin)	6
Scer_CLIB1411	S. cer. (Asian fermentation)	Scer_VL5	S. cer. (Asian fermentation)	7
Scer_CLIB1411	S. cer. (Asian fermentation)	Scer_Y5	S. cer. (African palm wine)	8
Scer_CLIB1411	S. cer. (Asian fermentation)	Scer_YJM1418	S. cer. (Far East Asia)	5
Scer_CLIB1411	S. cer. (Asian fermentation)	Scer_YPS128	S. cer. (North American oak)	7
Scer_CLIB1411	S. cer. (Asian fermentation)	Scer_YPS141	S. cer. (North American oak)	4
Scer_CLIB1411	S. cer. (Asian fermentation)	Scer_YPS154	S. cer. (North American oak)	6
Scer_CLIB1411	S. cer. (Asian fermentation)	Scer_YPS163	S. cer. (North American oak)	7
Scer_CLIB1411	S. cer. (Asian fermentation)	Scer_ZP_567	S. cer. (Mediterranean oak)	10
Scer_CLIB415	S. cer. (Asian fermentation)	Scer_CLIB551	S. cer. (French dairy)	11
Scer_CLIB415	S. cer. (Asian fermentation)	Scer_CLIB553	S. cer. (French dairy)	2
Scer_CLIB415	S. cer. (Asian fermentation)	Scer_CLIB561	S. cer. (French dairy)	10
Scer_CLIB415	S. cer. (Asian fermentation)	Scer_CLIB630	S. cer. (French dairy)	8
Scer_CLIB415	S. cer. (Asian fermentation)	Scer_CLQCA_20_156	S. cer. (Ecuadorean)	13
Scer_CLIB415	S. cer. (Asian fermentation)	Scer_CLQCA_20_221	S. cer. (Ecuadorean)	10
Scer_CLIB415	S. cer. (Asian fermentation)	Scer_CLQCA_20_259	S. cer. (Ecuadorean)	14
Scer_CLIB415	S. cer. (Asian fermentation)	Scer_DJ74	S. cer. (African palm wine)	11
Scer_CLIB415	S. cer. (Asian fermentation)	Scer_Dji2_2A_a_	S. cer. (African palm wine)	11
Scer_CLIB415	S. cer. (Asian fermentation)	Scer_EM14S01_3B	S. cer. (Taiwanese)	9
Scer_CLIB415	S. cer. (Asian fermentation)	Scer_EN14S01	S. cer. (Taiwanese)	11
Scer_CLIB415	S. cer. (Asian fermentation)	Scer_EXF_6761	S. cer. (Wine/European)	7
Scer_CLIB415	S. cer. (Asian fermentation)	Scer_EXF_7197	S. cer. (Mediterranean oak)	12
Scer_CLIB415	S. cer. (Asian fermentation)	Scer_GE14S01_7B	S. cer. (Taiwanese)	9
Scer_CLIB415	S. cer. (Asian fermentation)	Scer_HN10	S. cer. (CHNIII)	11
Scer_CLIB415	S. cer. (Asian fermentation)	Scer_HN15	S. cer. (CHNV)	14
Scer_CLIB415	S. cer. (Asian fermentation)	Scer_HN19	S. cer. (CHNIII)	11
Scer_CLIB415	S. cer. (Asian fermentation)	Scer_HN6	S. cer. (CHNI)	15
Scer_CLIB415	S. cer. (Asian fermentation)	Scer_K15	S. cer. (Sake)	12
Scer_CLIB415	S. cer. (Asian fermentation)	Scer_K5	S. cer. (Sake)	13
Scer_CLIB415	S. cer. (Asian fermentation)	Scer_Ksc40_8A	S. cer. (Far East Asia)	16
Scer_CLIB415	S. cer. (Asian fermentation)	Scer_L1528	S. cer. (Wine/European)	9
Scer_CLIB415	S. cer. (Asian fermentation)	Scer_Lib51	S. cer. (Wine/European)	8
Scer_CLIB415	S. cer. (Asian fermentation)	Scer_M5	S. cer. (Wine/European)	13
Scer_CLIB415	S. cer. (Asian fermentation)	Scer_N34_2_4_a_	S. cer. (African beer)	12
Scer_CLIB415	S. cer. (Asian fermentation)	Scer_N51_1A	S. cer. (Far East Asia)	13
Scer_CLIB415	S. cer. (Asian fermentation)	Scer_RIB0005	S. cer. (Sake)	6
Scer_CLIB415	S. cer. (Asian fermentation)	Scer_SGB1	S. cer. (Asian fermentation)	10
Scer_CLIB415	S. cer. (Asian fermentation)	Scer_SX1	S. cer. (CHNII)	12
Scer_CLIB415	S. cer. (Asian fermentation)	Scer_SX3	S. cer. (CHNII)	11
Scer_CLIB415	S. cer. (Asian fermentation)	Scer_UWOPS03_429_1	S. cer. (Malaysian)	11
Scer_CLIB415	S. cer. (Asian fermentation)	Scer_UWOPS03_459_1	S. cer. (Malaysian)	11
Scer_CLIB415	S. cer. (Asian fermentation)	Scer_UWOPS03_461_4	S. cer. (Malaysian)	11
Scer_CLIB415	S. cer. (Asian fermentation)	Scer_UWOPS83_883_2	S. cer. (Mixed origin)	11
Scer_CLIB415	S. cer. (Asian fermentation)	Scer_VL5	S. cer. (Asian fermentation)	10
Scer_CLIB415	S. cer. (Asian fermentation)	Scer_Y5	S. cer. (African palm wine)	12
Scer_CLIB415	S. cer. (Asian fermentation)	Scer_YJM1418	S. cer. (Far East Asia)	12
Scer_CLIB415	S. cer. (Asian fermentation)	Scer_YPS128	S. cer. (North American oak)	13
Scer_CLIB415	S. cer. (Asian fermentation)	Scer_YPS141	S. cer. (North American oak)	10
Scer_CLIB415	S. cer. (Asian fermentation)	Scer_YPS154	S. cer. (North American oak)	11
Scer_CLIB415	S. cer. (Asian fermentation)	Scer_YPS163	S. cer. (North American oak)	11
Scer_CLIB415	S. cer. (Asian fermentation)	Scer_ZP_567	S. cer. (Mediterranean oak)	12
Scer_CLIB551	S. cer. (French dairy)	Scer_CLIB553	S. cer. (French dairy)	10
Scer_CLIB551	S. cer. (French dairy)	Scer_CLIB561	S. cer. (French dairy)	6
Scer_CLIB551	S. cer. (French dairy)	Scer_CLIB630	S. cer. (French dairy)	10
Scer_CLIB551	S. cer. (French dairy)	Scer_CLQCA_20_156	S. cer. (Ecuadorean)	11
Scer_CLIB551	S. cer. (French dairy)	Scer_CLQCA_20_221	S. cer. (Ecuadorean)	8
Scer_CLIB551	S. cer. (French dairy)	Scer_CLQCA_20_259	S. cer. (Ecuadorean)	10
Scer_CLIB551	S. cer. (French dairy)	Scer_DJ74	S. cer. (African palm wine)	12
Scer_CLIB551	S. cer. (French dairy)	Scer_Dji2_2A_a_	S. cer. (African palm wine)	7
Scer_CLIB551	S. cer. (French dairy)	Scer_EM14S01_3B	S. cer. (Taiwanese)	9
Scer_CLIB551	S. cer. (French dairy)	Scer_EN14S01	S. cer. (Taiwanese)	9
Scer_CLIB551	S. cer. (French dairy)	Scer_EXF_6761	S. cer. (Wine/European)	10
Scer_CLIB551	S. cer. (French dairy)	Scer_EXF_7197	S. cer. (Mediterranean oak)	7
Scer_CLIB551	S. cer. (French dairy)	Scer_GE14S01_7B	S. cer. (Taiwanese)	6
Scer_CLIB551	S. cer. (French dairy)	Scer_HN10	S. cer. (CHNIII)	6
Scer_CLIB551	S. cer. (French dairy)	Scer_HN15	S. cer. (CHNV)	13
Scer_CLIB551	S. cer. (French dairy)	Scer_HN19	S. cer. (CHNIII)	6
Scer_CLIB551	S. cer. (French dairy)	Scer_HN6	S. cer. (CHNI)	10
Scer_CLIB551	S. cer. (French dairy)	Scer_K15	S. cer. (Sake)	10
Scer_CLIB551	S. cer. (French dairy)	Scer_K5	S. cer. (Sake)	12
Scer_CLIB551	S. cer. (French dairy)	Scer_Ksc40_8A	S. cer. (Far East Asia)	13
Scer_CLIB551	S. cer. (French dairy)	Scer_L1528	S. cer. (Wine/European)	12
Scer_CLIB551	S. cer. (French dairy)	Scer_Lib51	S. cer. (Wine/European)	8
Scer_CLIB551	S. cer. (French dairy)	Scer_M5	S. cer. (Wine/European)	8
Scer_CLIB551	S. cer. (French dairy)	Scer_N34_2_4_a_	S. cer. (African beer)	12
Scer_CLIB551	S. cer. (French dairy)	Scer_N51_1A	S. cer. (Far East Asia)	11
Scer_CLIB551	S. cer. (French dairy)	Scer_RIB0005	S. cer. (Sake)	11
Scer_CLIB551	S. cer. (French dairy)	Scer_SGB1	S. cer. (Asian fermentation)	7
Scer_CLIB551	S. cer. (French dairy)	Scer_SX1	S. cer. (CHNII)	9
Scer_CLIB551	S. cer. (French dairy)	Scer_SX3	S. cer. (CHNII)	10
Scer_CLIB551	S. cer. (French dairy)	Scer_UWOPS03_429_1	S. cer. (Malaysian)	6
Scer_CLIB551	S. cer. (French dairy)	Scer_UWOPS03_459_1	S. cer. (Malaysian)	6
Scer_CLIB551	S. cer. (French dairy)	Scer_UWOPS03_461_4	S. cer. (Malaysian)	9
Scer_CLIB551	S. cer. (French dairy)	Scer_UWOPS83_883_2	S. cer. (Mixed origin)	7
Scer_CLIB551	S. cer. (French dairy)	Scer_VL5	S. cer. (Asian fermentation)	10
Scer_CLIB551	S. cer. (French dairy)	Scer_Y5	S. cer. (African palm wine)	5
Scer_CLIB551	S. cer. (French dairy)	Scer_YJM1418	S. cer. (Far East Asia)	8
Scer_CLIB551	S. cer. (French dairy)	Scer_YPS128	S. cer. (North American oak)	9
Scer_CLIB551	S. cer. (French dairy)	Scer_YPS141	S. cer. (North American oak)	10
Scer_CLIB551	S. cer. (French dairy)	Scer_YPS154	S. cer. (North American oak)	9
Scer_CLIB551	S. cer. (French dairy)	Scer_YPS163	S. cer. (North American oak)	9
Scer_CLIB551	S. cer. (French dairy)	Scer_ZP_567	S. cer. (Mediterranean oak)	8
Scer_CLIB553	S. cer. (French dairy)	Scer_CLIB561	S. cer. (French dairy)	9
Scer_CLIB553	S. cer. (French dairy)	Scer_CLIB630	S. cer. (French dairy)	10
Scer_CLIB553	S. cer. (French dairy)	Scer_CLQCA_20_156	S. cer. (Ecuadorean)	13
Scer_CLIB553	S. cer. (French dairy)	Scer_CLQCA_20_221	S. cer. (Ecuadorean)	10
Scer_CLIB553	S. cer. (French dairy)	Scer_CLQCA_20_259	S. cer. (Ecuadorean)	14
Scer_CLIB553	S. cer. (French dairy)	Scer_DJ74	S. cer. (African palm wine)	10
Scer_CLIB553	S. cer. (French dairy)	Scer_Dji2_2A_a_	S. cer. (African palm wine)	9
Scer_CLIB553	S. cer. (French dairy)	Scer_EM14S01_3B	S. cer. (Taiwanese)	8
Scer_CLIB553	S. cer. (French dairy)	Scer_EN14S01	S. cer. (Taiwanese)	12
Scer_CLIB553	S. cer. (French dairy)	Scer_EXF_6761	S. cer. (Wine/European)	8
Scer_CLIB553	S. cer. (French dairy)	Scer_EXF_7197	S. cer. (Mediterranean oak)	12
Scer_CLIB553	S. cer. (French dairy)	Scer_GE14S01_7B	S. cer. (Taiwanese)	9
Scer_CLIB553	S. cer. (French dairy)	Scer_HN10	S. cer. (CHNIII)	11
Scer_CLIB553	S. cer. (French dairy)	Scer_HN15	S. cer. (CHNV)	13
Scer_CLIB553	S. cer. (French dairy)	Scer_HN19	S. cer. (CHNIII)	13
Scer_CLIB553	S. cer. (French dairy)	Scer_HN6	S. cer. (CHNI)	12
Scer_CLIB553	S. cer. (French dairy)	Scer_K15	S. cer. (Sake)	10
Scer_CLIB553	S. cer. (French dairy)	Scer_K5	S. cer. (Sake)	12
Scer_CLIB553	S. cer. (French dairy)	Scer_Ksc40_8A	S. cer. (Far East Asia)	16
Scer_CLIB553	S. cer. (French dairy)	Scer_L1528	S. cer. (Wine/European)	6
Scer_CLIB553	S. cer. (French dairy)	Scer_Lib51	S. cer. (Wine/European)	8
Scer_CLIB553	S. cer. (French dairy)	Scer_M5	S. cer. (Wine/European)	10
Scer_CLIB553	S. cer. (French dairy)	Scer_N34_2_4_a_	S. cer. (African beer)	11
Scer_CLIB553	S. cer. (French dairy)	Scer_N51_1A	S. cer. (Far East Asia)	13
Scer_CLIB553	S. cer. (French dairy)	Scer_RIB0005	S. cer. (Sake)	8
Scer_CLIB553	S. cer. (French dairy)	Scer_SGB1	S. cer. (Asian fermentation)	10
Scer_CLIB553	S. cer. (French dairy)	Scer_SX1	S. cer. (CHNII)	12
Scer_CLIB553	S. cer. (French dairy)	Scer_SX3	S. cer. (CHNII)	9
Scer_CLIB553	S. cer. (French dairy)	Scer_UWOPS03_429_1	S. cer. (Malaysian)	12
Scer_CLIB553	S. cer. (French dairy)	Scer_UWOPS03_459_1	S. cer. (Malaysian)	8
Scer_CLIB553	S. cer. (French dairy)	Scer_UWOPS03_461_4	S. cer. (Malaysian)	10
Scer_CLIB553	S. cer. (French dairy)	Scer_UWOPS83_883_2	S. cer. (Mixed origin)	10
Scer_CLIB553	S. cer. (French dairy)	Scer_VL5	S. cer. (Asian fermentation)	10
Scer_CLIB553	S. cer. (French dairy)	Scer_Y5	S. cer. (African palm wine)	9
Scer_CLIB553	S. cer. (French dairy)	Scer_YJM1418	S. cer. (Far East Asia)	11
Scer_CLIB553	S. cer. (French dairy)	Scer_YPS128	S. cer. (North American oak)	13
Scer_CLIB553	S. cer. (French dairy)	Scer_YPS141	S. cer. (North American oak)	12
Scer_CLIB553	S. cer. (French dairy)	Scer_YPS154	S. cer. (North American oak)	12
Scer_CLIB553	S. cer. (French dairy)	Scer_YPS163	S. cer. (North American oak)	12
Scer_CLIB553	S. cer. (French dairy)	Scer_ZP_567	S. cer. (Mediterranean oak)	11
Scer_CLIB561	S. cer. (French dairy)	Scer_CLIB630	S. cer. (French dairy)	12
Scer_CLIB561	S. cer. (French dairy)	Scer_CLQCA_20_156	S. cer. (Ecuadorean)	12
Scer_CLIB561	S. cer. (French dairy)	Scer_CLQCA_20_221	S. cer. (Ecuadorean)	6
Scer_CLIB561	S. cer. (French dairy)	Scer_CLQCA_20_259	S. cer. (Ecuadorean)	11
Scer_CLIB561	S. cer. (French dairy)	Scer_DJ74	S. cer. (African palm wine)	13
Scer_CLIB561	S. cer. (French dairy)	Scer_Dji2_2A_a_	S. cer. (African palm wine)	9
Scer_CLIB561	S. cer. (French dairy)	Scer_EM14S01_3B	S. cer. (Taiwanese)	12
Scer_CLIB561	S. cer. (French dairy)	Scer_EN14S01	S. cer. (Taiwanese)	10
Scer_CLIB561	S. cer. (French dairy)	Scer_EXF_6761	S. cer. (Wine/European)	11
Scer_CLIB561	S. cer. (French dairy)	Scer_EXF_7197	S. cer. (Mediterranean oak)	10
Scer_CLIB561	S. cer. (French dairy)	Scer_GE14S01_7B	S. cer. (Taiwanese)	9
Scer_CLIB561	S. cer. (French dairy)	Scer_HN10	S. cer. (CHNIII)	6
Scer_CLIB561	S. cer. (French dairy)	Scer_HN15	S. cer. (CHNV)	10
Scer_CLIB561	S. cer. (French dairy)	Scer_HN19	S. cer. (CHNIII)	10
Scer_CLIB561	S. cer. (French dairy)	Scer_HN6	S. cer. (CHNI)	11
Scer_CLIB561	S. cer. (French dairy)	Scer_K15	S. cer. (Sake)	9
Scer_CLIB561	S. cer. (French dairy)	Scer_K5	S. cer. (Sake)	15
Scer_CLIB561	S. cer. (French dairy)	Scer_Ksc40_8A	S. cer. (Far East Asia)	13
Scer_CLIB561	S. cer. (French dairy)	Scer_L1528	S. cer. (Wine/European)	11
Scer_CLIB561	S. cer. (French dairy)	Scer_Lib51	S. cer. (Wine/European)	7
Scer_CLIB561	S. cer. (French dairy)	Scer_M5	S. cer. (Wine/European)	11
Scer_CLIB561	S. cer. (French dairy)	Scer_N34_2_4_a_	S. cer. (African beer)	11
Scer_CLIB561	S. cer. (French dairy)	Scer_N51_1A	S. cer. (Far East Asia)	9
Scer_CLIB561	S. cer. (French dairy)	Scer_RIB0005	S. cer. (Sake)	6
Scer_CLIB561	S. cer. (French dairy)	Scer_SGB1	S. cer. (Asian fermentation)	12
Scer_CLIB561	S. cer. (French dairy)	Scer_SX1	S. cer. (CHNII)	9
Scer_CLIB561	S. cer. (French dairy)	Scer_SX3	S. cer. (CHNII)	8
Scer_CLIB561	S. cer. (French dairy)	Scer_UWOPS03_429_1	S. cer. (Malaysian)	7
Scer_CLIB561	S. cer. (French dairy)	Scer_UWOPS03_459_1	S. cer. (Malaysian)	8
Scer_CLIB561	S. cer. (French dairy)	Scer_UWOPS03_461_4	S. cer. (Malaysian)	10
Scer_CLIB561	S. cer. (French dairy)	Scer_UWOPS83_883_2	S. cer. (Mixed origin)	8
Scer_CLIB561	S. cer. (French dairy)	Scer_VL5	S. cer. (Asian fermentation)	11
Scer_CLIB561	S. cer. (French dairy)	Scer_Y5	S. cer. (African palm wine)	8
Scer_CLIB561	S. cer. (French dairy)	Scer_YJM1418	S. cer. (Far East Asia)	9
Scer_CLIB561	S. cer. (French dairy)	Scer_YPS128	S. cer. (North American oak)	10
Scer_CLIB561	S. cer. (French dairy)	Scer_YPS141	S. cer. (North American oak)	10
Scer_CLIB561	S. cer. (French dairy)	Scer_YPS154	S. cer. (North American oak)	10
Scer_CLIB561	S. cer. (French dairy)	Scer_YPS163	S. cer. (North American oak)	12
Scer_CLIB561	S. cer. (French dairy)	Scer_ZP_567	S. cer. (Mediterranean oak)	11
Scer_CLIB630	S. cer. (French dairy)	Scer_CLQCA_20_156	S. cer. (Ecuadorean)	11
Scer_CLIB630	S. cer. (French dairy)	Scer_CLQCA_20_221	S. cer. (Ecuadorean)	8
Scer_CLIB630	S. cer. (French dairy)	Scer_CLQCA_20_259	S. cer. (Ecuadorean)	14
Scer_CLIB630	S. cer. (French dairy)	Scer_DJ74	S. cer. (African palm wine)	12
Scer_CLIB630	S. cer. (French dairy)	Scer_Dji2_2A_a_	S. cer. (African palm wine)	10
Scer_CLIB630	S. cer. (French dairy)	Scer_EM14S01_3B	S. cer. (Taiwanese)	9
Scer_CLIB630	S. cer. (French dairy)	Scer_EN14S01	S. cer. (Taiwanese)	10
Scer_CLIB630	S. cer. (French dairy)	Scer_EXF_6761	S. cer. (Wine/European)	12
Scer_CLIB630	S. cer. (French dairy)	Scer_EXF_7197	S. cer. (Mediterranean oak)	11
Scer_CLIB630	S. cer. (French dairy)	Scer_GE14S01_7B	S. cer. (Taiwanese)	10
Scer_CLIB630	S. cer. (French dairy)	Scer_HN10	S. cer. (CHNIII)	10
Scer_CLIB630	S. cer. (French dairy)	Scer_HN15	S. cer. (CHNV)	13
Scer_CLIB630	S. cer. (French dairy)	Scer_HN19	S. cer. (CHNIII)	11
Scer_CLIB630	S. cer. (French dairy)	Scer_HN6	S. cer. (CHNI)	16
Scer_CLIB630	S. cer. (French dairy)	Scer_K15	S. cer. (Sake)	11
Scer_CLIB630	S. cer. (French dairy)	Scer_K5	S. cer. (Sake)	11
Scer_CLIB630	S. cer. (French dairy)	Scer_Ksc40_8A	S. cer. (Far East Asia)	14
Scer_CLIB630	S. cer. (French dairy)	Scer_L1528	S. cer. (Wine/European)	13
Scer_CLIB630	S. cer. (French dairy)	Scer_Lib51	S. cer. (Wine/European)	9
Scer_CLIB630	S. cer. (French dairy)	Scer_M5	S. cer. (Wine/European)	13
Scer_CLIB630	S. cer. (French dairy)	Scer_N34_2_4_a_	S. cer. (African beer)	10
Scer_CLIB630	S. cer. (French dairy)	Scer_N51_1A	S. cer. (Far East Asia)	13
Scer_CLIB630	S. cer. (French dairy)	Scer_RIB0005	S. cer. (Sake)	10
Scer_CLIB630	S. cer. (French dairy)	Scer_SGB1	S. cer. (Asian fermentation)	12
Scer_CLIB630	S. cer. (French dairy)	Scer_SX1	S. cer. (CHNII)	13
Scer_CLIB630	S. cer. (French dairy)	Scer_SX3	S. cer. (CHNII)	14
Scer_CLIB630	S. cer. (French dairy)	Scer_UWOPS03_429_1	S. cer. (Malaysian)	11
Scer_CLIB630	S. cer. (French dairy)	Scer_UWOPS03_459_1	S. cer. (Malaysian)	9
Scer_CLIB630	S. cer. (French dairy)	Scer_UWOPS03_461_4	S. cer. (Malaysian)	13
Scer_CLIB630	S. cer. (French dairy)	Scer_UWOPS83_883_2	S. cer. (Mixed origin)	11
Scer_CLIB630	S. cer. (French dairy)	Scer_VL5	S. cer. (Asian fermentation)	11
Scer_CLIB630	S. cer. (French dairy)	Scer_Y5	S. cer. (African palm wine)	13
Scer_CLIB630	S. cer. (French dairy)	Scer_YJM1418	S. cer. (Far East Asia)	13
Scer_CLIB630	S. cer. (French dairy)	Scer_YPS128	S. cer. (North American oak)	11
Scer_CLIB630	S. cer. (French dairy)	Scer_YPS141	S. cer. (North American oak)	10
Scer_CLIB630	S. cer. (French dairy)	Scer_YPS154	S. cer. (North American oak)	9
Scer_CLIB630	S. cer. (French dairy)	Scer_YPS163	S. cer. (North American oak)	9
Scer_CLIB630	S. cer. (French dairy)	Scer_ZP_567	S. cer. (Mediterranean oak)	12
Scer_CLQCA_20_156	S. cer. (Ecuadorean)	Scer_CLQCA_20_221	S. cer. (Ecuadorean)	0
Scer_CLQCA_20_156	S. cer. (Ecuadorean)	Scer_CLQCA_20_259	S. cer. (Ecuadorean)	0
Scer_CLQCA_20_156	S. cer. (Ecuadorean)	Scer_DJ74	S. cer. (African palm wine)	12
Scer_CLQCA_20_156	S. cer. (Ecuadorean)	Scer_Dji2_2A_a_	S. cer. (African palm wine)	10
Scer_CLQCA_20_156	S. cer. (Ecuadorean)	Scer_EM14S01_3B	S. cer. (Taiwanese)	10
Scer_CLQCA_20_156	S. cer. (Ecuadorean)	Scer_EN14S01	S. cer. (Taiwanese)	4
Scer_CLQCA_20_156	S. cer. (Ecuadorean)	Scer_EXF_6761	S. cer. (Wine/European)	9
Scer_CLQCA_20_156	S. cer. (Ecuadorean)	Scer_EXF_7197	S. cer. (Mediterranean oak)	6
Scer_CLQCA_20_156	S. cer. (Ecuadorean)	Scer_GE14S01_7B	S. cer. (Taiwanese)	8
Scer_CLQCA_20_156	S. cer. (Ecuadorean)	Scer_HN10	S. cer. (CHNIII)	7
Scer_CLQCA_20_156	S. cer. (Ecuadorean)	Scer_HN15	S. cer. (CHNV)	4
Scer_CLQCA_20_156	S. cer. (Ecuadorean)	Scer_HN19	S. cer. (CHNIII)	7
Scer_CLQCA_20_156	S. cer. (Ecuadorean)	Scer_HN6	S. cer. (CHNI)	7
Scer_CLQCA_20_156	S. cer. (Ecuadorean)	Scer_K15	S. cer. (Sake)	7
Scer_CLQCA_20_156	S. cer. (Ecuadorean)	Scer_K5	S. cer. (Sake)	10
Scer_CLQCA_20_156	S. cer. (Ecuadorean)	Scer_Ksc40_8A	S. cer. (Far East Asia)	8
Scer_CLQCA_20_156	S. cer. (Ecuadorean)	Scer_L1528	S. cer. (Wine/European)	9
Scer_CLQCA_20_156	S. cer. (Ecuadorean)	Scer_Lib51	S. cer. (Wine/European)	9
Scer_CLQCA_20_156	S. cer. (Ecuadorean)	Scer_M5	S. cer. (Wine/European)	13
Scer_CLQCA_20_156	S. cer. (Ecuadorean)	Scer_N34_2_4_a_	S. cer. (African beer)	11
Scer_CLQCA_20_156	S. cer. (Ecuadorean)	Scer_N51_1A	S. cer. (Far East Asia)	6
Scer_CLQCA_20_156	S. cer. (Ecuadorean)	Scer_RIB0005	S. cer. (Sake)	12
Scer_CLQCA_20_156	S. cer. (Ecuadorean)	Scer_SGB1	S. cer. (Asian fermentation)	10
Scer_CLQCA_20_156	S. cer. (Ecuadorean)	Scer_SX1	S. cer. (CHNII)	7
Scer_CLQCA_20_156	S. cer. (Ecuadorean)	Scer_SX3	S. cer. (CHNII)	8
Scer_CLQCA_20_156	S. cer. (Ecuadorean)	Scer_UWOPS03_429_1	S. cer. (Malaysian)	6
Scer_CLQCA_20_156	S. cer. (Ecuadorean)	Scer_UWOPS03_459_1	S. cer. (Malaysian)	8
Scer_CLQCA_20_156	S. cer. (Ecuadorean)	Scer_UWOPS03_461_4	S. cer. (Malaysian)	7
Scer_CLQCA_20_156	S. cer. (Ecuadorean)	Scer_UWOPS83_883_2	S. cer. (Mixed origin)	7
Scer_CLQCA_20_156	S. cer. (Ecuadorean)	Scer_VL5	S. cer. (Asian fermentation)	9
Scer_CLQCA_20_156	S. cer. (Ecuadorean)	Scer_Y5	S. cer. (African palm wine)	10
Scer_CLQCA_20_156	S. cer. (Ecuadorean)	Scer_YJM1418	S. cer. (Far East Asia)	8
Scer_CLQCA_20_156	S. cer. (Ecuadorean)	Scer_YPS128	S. cer. (North American oak)	6
Scer_CLQCA_20_156	S. cer. (Ecuadorean)	Scer_YPS141	S. cer. (North American oak)	4
Scer_CLQCA_20_156	S. cer. (Ecuadorean)	Scer_YPS154	S. cer. (North American oak)	4
Scer_CLQCA_20_156	S. cer. (Ecuadorean)	Scer_YPS163	S. cer. (North American oak)	5
Scer_CLQCA_20_156	S. cer. (Ecuadorean)	Scer_ZP_567	S. cer. (Mediterranean oak)	9
Scer_CLQCA_20_221	S. cer. (Ecuadorean)	Scer_CLQCA_20_259	S. cer. (Ecuadorean)	0
Scer_CLQCA_20_221	S. cer. (Ecuadorean)	Scer_DJ74	S. cer. (African palm wine)	10
Scer_CLQCA_20_221	S. cer. (Ecuadorean)	Scer_Dji2_2A_a_	S. cer. (African palm wine)	5
Scer_CLQCA_20_221	S. cer. (Ecuadorean)	Scer_EM14S01_3B	S. cer. (Taiwanese)	8
Scer_CLQCA_20_221	S. cer. (Ecuadorean)	Scer_EN14S01	S. cer. (Taiwanese)	1
Scer_CLQCA_20_221	S. cer. (Ecuadorean)	Scer_EXF_6761	S. cer. (Wine/European)	8
Scer_CLQCA_20_221	S. cer. (Ecuadorean)	Scer_EXF_7197	S. cer. (Mediterranean oak)	4
Scer_CLQCA_20_221	S. cer. (Ecuadorean)	Scer_GE14S01_7B	S. cer. (Taiwanese)	6
Scer_CLQCA_20_221	S. cer. (Ecuadorean)	Scer_HN10	S. cer. (CHNIII)	8
Scer_CLQCA_20_221	S. cer. (Ecuadorean)	Scer_HN15	S. cer. (CHNV)	3
Scer_CLQCA_20_221	S. cer. (Ecuadorean)	Scer_HN19	S. cer. (CHNIII)	5
Scer_CLQCA_20_221	S. cer. (Ecuadorean)	Scer_HN6	S. cer. (CHNI)	5
Scer_CLQCA_20_221	S. cer. (Ecuadorean)	Scer_K15	S. cer. (Sake)	9
Scer_CLQCA_20_221	S. cer. (Ecuadorean)	Scer_K5	S. cer. (Sake)	5
Scer_CLQCA_20_221	S. cer. (Ecuadorean)	Scer_Ksc40_8A	S. cer. (Far East Asia)	4
Scer_CLQCA_20_221	S. cer. (Ecuadorean)	Scer_L1528	S. cer. (Wine/European)	6
Scer_CLQCA_20_221	S. cer. (Ecuadorean)	Scer_Lib51	S. cer. (Wine/European)	7
Scer_CLQCA_20_221	S. cer. (Ecuadorean)	Scer_M5	S. cer. (Wine/European)	8
Scer_CLQCA_20_221	S. cer. (Ecuadorean)	Scer_N34_2_4_a_	S. cer. (African beer)	8
Scer_CLQCA_20_221	S. cer. (Ecuadorean)	Scer_N51_1A	S. cer. (Far East Asia)	1
Scer_CLQCA_20_221	S. cer. (Ecuadorean)	Scer_RIB0005	S. cer. (Sake)	8
Scer_CLQCA_20_221	S. cer. (Ecuadorean)	Scer_SGB1	S. cer. (Asian fermentation)	6
Scer_CLQCA_20_221	S. cer. (Ecuadorean)	Scer_SX1	S. cer. (CHNII)	2
Scer_CLQCA_20_221	S. cer. (Ecuadorean)	Scer_SX3	S. cer. (CHNII)	4
Scer_CLQCA_20_221	S. cer. (Ecuadorean)	Scer_UWOPS03_429_1	S. cer. (Malaysian)	3
Scer_CLQCA_20_221	S. cer. (Ecuadorean)	Scer_UWOPS03_459_1	S. cer. (Malaysian)	2
Scer_CLQCA_20_221	S. cer. (Ecuadorean)	Scer_UWOPS03_461_4	S. cer. (Malaysian)	4
Scer_CLQCA_20_221	S. cer. (Ecuadorean)	Scer_UWOPS83_883_2	S. cer. (Mixed origin)	5
Scer_CLQCA_20_221	S. cer. (Ecuadorean)	Scer_VL5	S. cer. (Asian fermentation)	6
Scer_CLQCA_20_221	S. cer. (Ecuadorean)	Scer_Y5	S. cer. (African palm wine)	3
Scer_CLQCA_20_221	S. cer. (Ecuadorean)	Scer_YJM1418	S. cer. (Far East Asia)	3
Scer_CLQCA_20_221	S. cer. (Ecuadorean)	Scer_YPS128	S. cer. (North American oak)	1
Scer_CLQCA_20_221	S. cer. (Ecuadorean)	Scer_YPS141	S. cer. (North American oak)	1
Scer_CLQCA_20_221	S. cer. (Ecuadorean)	Scer_YPS154	S. cer. (North American oak)	1
Scer_CLQCA_20_221	S. cer. (Ecuadorean)	Scer_YPS163	S. cer. (North American oak)	4
Scer_CLQCA_20_221	S. cer. (Ecuadorean)	Scer_ZP_567	S. cer. (Mediterranean oak)	6
Scer_CLQCA_20_259	S. cer. (Ecuadorean)	Scer_DJ74	S. cer. (African palm wine)	12
Scer_CLQCA_20_259	S. cer. (Ecuadorean)	Scer_Dji2_2A_a_	S. cer. (African palm wine)	10
Scer_CLQCA_20_259	S. cer. (Ecuadorean)	Scer_EM14S01_3B	S. cer. (Taiwanese)	12
Scer_CLQCA_20_259	S. cer. (Ecuadorean)	Scer_EN14S01	S. cer. (Taiwanese)	5
Scer_CLQCA_20_259	S. cer. (Ecuadorean)	Scer_EXF_6761	S. cer. (Wine/European)	10
Scer_CLQCA_20_259	S. cer. (Ecuadorean)	Scer_EXF_7197	S. cer. (Mediterranean oak)	6
Scer_CLQCA_20_259	S. cer. (Ecuadorean)	Scer_GE14S01_7B	S. cer. (Taiwanese)	10
Scer_CLQCA_20_259	S. cer. (Ecuadorean)	Scer_HN10	S. cer. (CHNIII)	8
Scer_CLQCA_20_259	S. cer. (Ecuadorean)	Scer_HN15	S. cer. (CHNV)	4
Scer_CLQCA_20_259	S. cer. (Ecuadorean)	Scer_HN19	S. cer. (CHNIII)	6
Scer_CLQCA_20_259	S. cer. (Ecuadorean)	Scer_HN6	S. cer. (CHNI)	8
Scer_CLQCA_20_259	S. cer. (Ecuadorean)	Scer_K15	S. cer. (Sake)	12
Scer_CLQCA_20_259	S. cer. (Ecuadorean)	Scer_K5	S. cer. (Sake)	13
Scer_CLQCA_20_259	S. cer. (Ecuadorean)	Scer_Ksc40_8A	S. cer. (Far East Asia)	8
Scer_CLQCA_20_259	S. cer. (Ecuadorean)	Scer_L1528	S. cer. (Wine/European)	11
Scer_CLQCA_20_259	S. cer. (Ecuadorean)	Scer_Lib51	S. cer. (Wine/European)	11
Scer_CLQCA_20_259	S. cer. (Ecuadorean)	Scer_M5	S. cer. (Wine/European)	9
Scer_CLQCA_20_259	S. cer. (Ecuadorean)	Scer_N34_2_4_a_	S. cer. (African beer)	11
Scer_CLQCA_20_259	S. cer. (Ecuadorean)	Scer_N51_1A	S. cer. (Far East Asia)	3
Scer_CLQCA_20_259	S. cer. (Ecuadorean)	Scer_RIB0005	S. cer. (Sake)	14
Scer_CLQCA_20_259	S. cer. (Ecuadorean)	Scer_SGB1	S. cer. (Asian fermentation)	10
Scer_CLQCA_20_259	S. cer. (Ecuadorean)	Scer_SX1	S. cer. (CHNII)	8
Scer_CLQCA_20_259	S. cer. (Ecuadorean)	Scer_SX3	S. cer. (CHNII)	7
Scer_CLQCA_20_259	S. cer. (Ecuadorean)	Scer_UWOPS03_429_1	S. cer. (Malaysian)	7
Scer_CLQCA_20_259	S. cer. (Ecuadorean)	Scer_UWOPS03_459_1	S. cer. (Malaysian)	6
Scer_CLQCA_20_259	S. cer. (Ecuadorean)	Scer_UWOPS03_461_4	S. cer. (Malaysian)	6
Scer_CLQCA_20_259	S. cer. (Ecuadorean)	Scer_UWOPS83_883_2	S. cer. (Mixed origin)	7
Scer_CLQCA_20_259	S. cer. (Ecuadorean)	Scer_VL5	S. cer. (Asian fermentation)	11
Scer_CLQCA_20_259	S. cer. (Ecuadorean)	Scer_Y5	S. cer. (African palm wine)	9
Scer_CLQCA_20_259	S. cer. (Ecuadorean)	Scer_YJM1418	S. cer. (Far East Asia)	7
Scer_CLQCA_20_259	S. cer. (Ecuadorean)	Scer_YPS128	S. cer. (North American oak)	7
Scer_CLQCA_20_259	S. cer. (Ecuadorean)	Scer_YPS141	S. cer. (North American oak)	6
Scer_CLQCA_20_259	S. cer. (Ecuadorean)	Scer_YPS154	S. cer. (North American oak)	6
Scer_CLQCA_20_259	S. cer. (Ecuadorean)	Scer_YPS163	S. cer. (North American oak)	5
Scer_CLQCA_20_259	S. cer. (Ecuadorean)	Scer_ZP_567	S. cer. (Mediterranean oak)	9
Scer_DJ74	S. cer. (African palm wine)	Scer_Dji2_2A_a_	S. cer. (African palm wine)	11
Scer_DJ74	S. cer. (African palm wine)	Scer_EM14S01_3B	S. cer. (Taiwanese)	9
Scer_DJ74	S. cer. (African palm wine)	Scer_EN14S01	S. cer. (Taiwanese)	12
Scer_DJ74	S. cer. (African palm wine)	Scer_EXF_6761	S. cer. (Wine/European)	7
Scer_DJ74	S. cer. (African palm wine)	Scer_EXF_7197	S. cer. (Mediterranean oak)	14
Scer_DJ74	S. cer. (African palm wine)	Scer_GE14S01_7B	S. cer. (Taiwanese)	9
Scer_DJ74	S. cer. (African palm wine)	Scer_HN10	S. cer. (CHNIII)	10
Scer_DJ74	S. cer. (African palm wine)	Scer_HN15	S. cer. (CHNV)	15
Scer_DJ74	S. cer. (African palm wine)	Scer_HN19	S. cer. (CHNIII)	14
Scer_DJ74	S. cer. (African palm wine)	Scer_HN6	S. cer. (CHNI)	14
Scer_DJ74	S. cer. (African palm wine)	Scer_K15	S. cer. (Sake)	12
Scer_DJ74	S. cer. (African palm wine)	Scer_K5	S. cer. (Sake)	14
Scer_DJ74	S. cer. (African palm wine)	Scer_Ksc40_8A	S. cer. (Far East Asia)	16
Scer_DJ74	S. cer. (African palm wine)	Scer_L1528	S. cer. (Wine/European)	11
Scer_DJ74	S. cer. (African palm wine)	Scer_Lib51	S. cer. (Wine/European)	6
Scer_DJ74	S. cer. (African palm wine)	Scer_M5	S. cer. (Wine/European)	13
Scer_DJ74	S. cer. (African palm wine)	Scer_N34_2_4_a_	S. cer. (African beer)	13
Scer_DJ74	S. cer. (African palm wine)	Scer_N51_1A	S. cer. (Far East Asia)	15
Scer_DJ74	S. cer. (African palm wine)	Scer_RIB0005	S. cer. (Sake)	10
Scer_DJ74	S. cer. (African palm wine)	Scer_SGB1	S. cer. (Asian fermentation)	13
Scer_DJ74	S. cer. (African palm wine)	Scer_SX1	S. cer. (CHNII)	14
Scer_DJ74	S. cer. (African palm wine)	Scer_SX3	S. cer. (CHNII)	10
Scer_DJ74	S. cer. (African palm wine)	Scer_UWOPS03_429_1	S. cer. (Malaysian)	10
Scer_DJ74	S. cer. (African palm wine)	Scer_UWOPS03_459_1	S. cer. (Malaysian)	14
Scer_DJ74	S. cer. (African palm wine)	Scer_UWOPS03_461_4	S. cer. (Malaysian)	14
Scer_DJ74	S. cer. (African palm wine)	Scer_UWOPS83_883_2	S. cer. (Mixed origin)	8
Scer_DJ74	S. cer. (African palm wine)	Scer_VL5	S. cer. (Asian fermentation)	10
Scer_DJ74	S. cer. (African palm wine)	Scer_Y5	S. cer. (African palm wine)	11
Scer_DJ74	S. cer. (African palm wine)	Scer_YJM1418	S. cer. (Far East Asia)	13
Scer_DJ74	S. cer. (African palm wine)	Scer_YPS128	S. cer. (North American oak)	13
Scer_DJ74	S. cer. (African palm wine)	Scer_YPS141	S. cer. (North American oak)	12
Scer_DJ74	S. cer. (African palm wine)	Scer_YPS154	S. cer. (North American oak)	13
Scer_DJ74	S. cer. (African palm wine)	Scer_YPS163	S. cer. (North American oak)	13
Scer_DJ74	S. cer. (African palm wine)	Scer_ZP_567	S. cer. (Mediterranean oak)	13
Scer_Dji2_2A_a_	S. cer. (African palm wine)	Scer_EM14S01_3B	S. cer. (Taiwanese)	10
Scer_Dji2_2A_a_	S. cer. (African palm wine)	Scer_EN14S01	S. cer. (Taiwanese)	7
Scer_Dji2_2A_a_	S. cer. (African palm wine)	Scer_EXF_6761	S. cer. (Wine/European)	10
Scer_Dji2_2A_a_	S. cer. (African palm wine)	Scer_EXF_7197	S. cer. (Mediterranean oak)	5
Scer_Dji2_2A_a_	S. cer. (African palm wine)	Scer_GE14S01_7B	S. cer. (Taiwanese)	8
Scer_Dji2_2A_a_	S. cer. (African palm wine)	Scer_HN10	S. cer. (CHNIII)	5
Scer_Dji2_2A_a_	S. cer. (African palm wine)	Scer_HN15	S. cer. (CHNV)	10
Scer_Dji2_2A_a_	S. cer. (African palm wine)	Scer_HN19	S. cer. (CHNIII)	6
Scer_Dji2_2A_a_	S. cer. (African palm wine)	Scer_HN6	S. cer. (CHNI)	10
Scer_Dji2_2A_a_	S. cer. (African palm wine)	Scer_K15	S. cer. (Sake)	11
Scer_Dji2_2A_a_	S. cer. (African palm wine)	Scer_K5	S. cer. (Sake)	10
Scer_Dji2_2A_a_	S. cer. (African palm wine)	Scer_Ksc40_8A	S. cer. (Far East Asia)	12
Scer_Dji2_2A_a_	S. cer. (African palm wine)	Scer_L1528	S. cer. (Wine/European)	11
Scer_Dji2_2A_a_	S. cer. (African palm wine)	Scer_Lib51	S. cer. (Wine/European)	8
Scer_Dji2_2A_a_	S. cer. (African palm wine)	Scer_M5	S. cer. (Wine/European)	12
Scer_Dji2_2A_a_	S. cer. (African palm wine)	Scer_N34_2_4_a_	S. cer. (African beer)	10
Scer_Dji2_2A_a_	S. cer. (African palm wine)	Scer_N51_1A	S. cer. (Far East Asia)	10
Scer_Dji2_2A_a_	S. cer. (African palm wine)	Scer_RIB0005	S. cer. (Sake)	9
Scer_Dji2_2A_a_	S. cer. (African palm wine)	Scer_SGB1	S. cer. (Asian fermentation)	12
Scer_Dji2_2A_a_	S. cer. (African palm wine)	Scer_SX1	S. cer. (CHNII)	8
Scer_Dji2_2A_a_	S. cer. (African palm wine)	Scer_SX3	S. cer. (CHNII)	14
Scer_Dji2_2A_a_	S. cer. (African palm wine)	Scer_UWOPS03_429_1	S. cer. (Malaysian)	6
Scer_Dji2_2A_a_	S. cer. (African palm wine)	Scer_UWOPS03_459_1	S. cer. (Malaysian)	7
Scer_Dji2_2A_a_	S. cer. (African palm wine)	Scer_UWOPS03_461_4	S. cer. (Malaysian)	8
Scer_Dji2_2A_a_	S. cer. (African palm wine)	Scer_UWOPS83_883_2	S. cer. (Mixed origin)	12
Scer_Dji2_2A_a_	S. cer. (African palm wine)	Scer_VL5	S. cer. (Asian fermentation)	12
Scer_Dji2_2A_a_	S. cer. (African palm wine)	Scer_Y5	S. cer. (African palm wine)	8
Scer_Dji2_2A_a_	S. cer. (African palm wine)	Scer_YJM1418	S. cer. (Far East Asia)	7
Scer_Dji2_2A_a_	S. cer. (African palm wine)	Scer_YPS128	S. cer. (North American oak)	7
Scer_Dji2_2A_a_	S. cer. (African palm wine)	Scer_YPS141	S. cer. (North American oak)	7
Scer_Dji2_2A_a_	S. cer. (African palm wine)	Scer_YPS154	S. cer. (North American oak)	7
Scer_Dji2_2A_a_	S. cer. (African palm wine)	Scer_YPS163	S. cer. (North American oak)	7
Scer_Dji2_2A_a_	S. cer. (African palm wine)	Scer_ZP_567	S. cer. (Mediterranean oak)	13
Scer_EM14S01_3B	S. cer. (Taiwanese)	Scer_EN14S01	S. cer. (Taiwanese)	11
Scer_EM14S01_3B	S. cer. (Taiwanese)	Scer_EXF_6761	S. cer. (Wine/European)	8
Scer_EM14S01_3B	S. cer. (Taiwanese)	Scer_EXF_7197	S. cer. (Mediterranean oak)	11
Scer_EM14S01_3B	S. cer. (Taiwanese)	Scer_GE14S01_7B	S. cer. (Taiwanese)	2
Scer_EM14S01_3B	S. cer. (Taiwanese)	Scer_HN10	S. cer. (CHNIII)	8
Scer_EM14S01_3B	S. cer. (Taiwanese)	Scer_HN15	S. cer. (CHNV)	13
Scer_EM14S01_3B	S. cer. (Taiwanese)	Scer_HN19	S. cer. (CHNIII)	7
Scer_EM14S01_3B	S. cer. (Taiwanese)	Scer_HN6	S. cer. (CHNI)	10
Scer_EM14S01_3B	S. cer. (Taiwanese)	Scer_K15	S. cer. (Sake)	12
Scer_EM14S01_3B	S. cer. (Taiwanese)	Scer_K5	S. cer. (Sake)	8
Scer_EM14S01_3B	S. cer. (Taiwanese)	Scer_Ksc40_8A	S. cer. (Far East Asia)	15
Scer_EM14S01_3B	S. cer. (Taiwanese)	Scer_L1528	S. cer. (Wine/European)	11
Scer_EM14S01_3B	S. cer. (Taiwanese)	Scer_Lib51	S. cer. (Wine/European)	6
Scer_EM14S01_3B	S. cer. (Taiwanese)	Scer_M5	S. cer. (Wine/European)	13
Scer_EM14S01_3B	S. cer. (Taiwanese)	Scer_N34_2_4_a_	S. cer. (African beer)	9
Scer_EM14S01_3B	S. cer. (Taiwanese)	Scer_N51_1A	S. cer. (Far East Asia)	10
Scer_EM14S01_3B	S. cer. (Taiwanese)	Scer_RIB0005	S. cer. (Sake)	10
Scer_EM14S01_3B	S. cer. (Taiwanese)	Scer_SGB1	S. cer. (Asian fermentation)	11
Scer_EM14S01_3B	S. cer. (Taiwanese)	Scer_SX1	S. cer. (CHNII)	9
Scer_EM14S01_3B	S. cer. (Taiwanese)	Scer_SX3	S. cer. (CHNII)	12
Scer_EM14S01_3B	S. cer. (Taiwanese)	Scer_UWOPS03_429_1	S. cer. (Malaysian)	6
Scer_EM14S01_3B	S. cer. (Taiwanese)	Scer_UWOPS03_459_1	S. cer. (Malaysian)	8
Scer_EM14S01_3B	S. cer. (Taiwanese)	Scer_UWOPS03_461_4	S. cer. (Malaysian)	10
Scer_EM14S01_3B	S. cer. (Taiwanese)	Scer_UWOPS83_883_2	S. cer. (Mixed origin)	11
Scer_EM14S01_3B	S. cer. (Taiwanese)	Scer_VL5	S. cer. (Asian fermentation)	8
Scer_EM14S01_3B	S. cer. (Taiwanese)	Scer_Y5	S. cer. (African palm wine)	8
Scer_EM14S01_3B	S. cer. (Taiwanese)	Scer_YJM1418	S. cer. (Far East Asia)	9
Scer_EM14S01_3B	S. cer. (Taiwanese)	Scer_YPS128	S. cer. (North American oak)	10
Scer_EM14S01_3B	S. cer. (Taiwanese)	Scer_YPS141	S. cer. (North American oak)	10
Scer_EM14S01_3B	S. cer. (Taiwanese)	Scer_YPS154	S. cer. (North American oak)	12
Scer_EM14S01_3B	S. cer. (Taiwanese)	Scer_YPS163	S. cer. (North American oak)	9
Scer_EM14S01_3B	S. cer. (Taiwanese)	Scer_ZP_567	S. cer. (Mediterranean oak)	14
Scer_EN14S01	S. cer. (Taiwanese)	Scer_EXF_6761	S. cer. (Wine/European)	8
Scer_EN14S01	S. cer. (Taiwanese)	Scer_EXF_7197	S. cer. (Mediterranean oak)	2
Scer_EN14S01	S. cer. (Taiwanese)	Scer_GE14S01_7B	S. cer. (Taiwanese)	8
Scer_EN14S01	S. cer. (Taiwanese)	Scer_HN10	S. cer. (CHNIII)	4
Scer_EN14S01	S. cer. (Taiwanese)	Scer_HN15	S. cer. (CHNV)	5
Scer_EN14S01	S. cer. (Taiwanese)	Scer_HN19	S. cer. (CHNIII)	7
Scer_EN14S01	S. cer. (Taiwanese)	Scer_HN6	S. cer. (CHNI)	10
Scer_EN14S01	S. cer. (Taiwanese)	Scer_K15	S. cer. (Sake)	10
Scer_EN14S01	S. cer. (Taiwanese)	Scer_K5	S. cer. (Sake)	7
Scer_EN14S01	S. cer. (Taiwanese)	Scer_Ksc40_8A	S. cer. (Far East Asia)	4
Scer_EN14S01	S. cer. (Taiwanese)	Scer_L1528	S. cer. (Wine/European)	10
Scer_EN14S01	S. cer. (Taiwanese)	Scer_Lib51	S. cer. (Wine/European)	7
Scer_EN14S01	S. cer. (Taiwanese)	Scer_M5	S. cer. (Wine/European)	10
Scer_EN14S01	S. cer. (Taiwanese)	Scer_N34_2_4_a_	S. cer. (African beer)	10
Scer_EN14S01	S. cer. (Taiwanese)	Scer_N51_1A	S. cer. (Far East Asia)	4
Scer_EN14S01	S. cer. (Taiwanese)	Scer_RIB0005	S. cer. (Sake)	11
Scer_EN14S01	S. cer. (Taiwanese)	Scer_SGB1	S. cer. (Asian fermentation)	9
Scer_EN14S01	S. cer. (Taiwanese)	Scer_SX1	S. cer. (CHNII)	6
Scer_EN14S01	S. cer. (Taiwanese)	Scer_SX3	S. cer. (CHNII)	6
Scer_EN14S01	S. cer. (Taiwanese)	Scer_UWOPS03_429_1	S. cer. (Malaysian)	5
Scer_EN14S01	S. cer. (Taiwanese)	Scer_UWOPS03_459_1	S. cer. (Malaysian)	5
Scer_EN14S01	S. cer. (Taiwanese)	Scer_UWOPS03_461_4	S. cer. (Malaysian)	5
Scer_EN14S01	S. cer. (Taiwanese)	Scer_UWOPS83_883_2	S. cer. (Mixed origin)	6
Scer_EN14S01	S. cer. (Taiwanese)	Scer_VL5	S. cer. (Asian fermentation)	9
Scer_EN14S01	S. cer. (Taiwanese)	Scer_Y5	S. cer. (African palm wine)	8
Scer_EN14S01	S. cer. (Taiwanese)	Scer_YJM1418	S. cer. (Far East Asia)	7
Scer_EN14S01	S. cer. (Taiwanese)	Scer_YPS128	S. cer. (North American oak)	0
Scer_EN14S01	S. cer. (Taiwanese)	Scer_YPS141	S. cer. (North American oak)	1
Scer_EN14S01	S. cer. (Taiwanese)	Scer_YPS154	S. cer. (North American oak)	1
Scer_EN14S01	S. cer. (Taiwanese)	Scer_YPS163	S. cer. (North American oak)	0
Scer_EN14S01	S. cer. (Taiwanese)	Scer_ZP_567	S. cer. (Mediterranean oak)	9
Scer_EXF_6761	S. cer. (Wine/European)	Scer_EXF_7197	S. cer. (Mediterranean oak)	11
Scer_EXF_6761	S. cer. (Wine/European)	Scer_GE14S01_7B	S. cer. (Taiwanese)	7
Scer_EXF_6761	S. cer. (Wine/European)	Scer_HN10	S. cer. (CHNIII)	8
Scer_EXF_6761	S. cer. (Wine/European)	Scer_HN15	S. cer. (CHNV)	13
Scer_EXF_6761	S. cer. (Wine/European)	Scer_HN19	S. cer. (CHNIII)	10
Scer_EXF_6761	S. cer. (Wine/European)	Scer_HN6	S. cer. (CHNI)	12
Scer_EXF_6761	S. cer. (Wine/European)	Scer_K15	S. cer. (Sake)	9
Scer_EXF_6761	S. cer. (Wine/European)	Scer_K5	S. cer. (Sake)	13
Scer_EXF_6761	S. cer. (Wine/European)	Scer_Ksc40_8A	S. cer. (Far East Asia)	15
Scer_EXF_6761	S. cer. (Wine/European)	Scer_L1528	S. cer. (Wine/European)	8
Scer_EXF_6761	S. cer. (Wine/European)	Scer_Lib51	S. cer. (Wine/European)	5
Scer_EXF_6761	S. cer. (Wine/European)	Scer_M5	S. cer. (Wine/European)	8
Scer_EXF_6761	S. cer. (Wine/European)	Scer_N34_2_4_a_	S. cer. (African beer)	12
Scer_EXF_6761	S. cer. (Wine/European)	Scer_N51_1A	S. cer. (Far East Asia)	10
Scer_EXF_6761	S. cer. (Wine/European)	Scer_RIB0005	S. cer. (Sake)	8
Scer_EXF_6761	S. cer. (Wine/European)	Scer_SGB1	S. cer. (Asian fermentation)	9
Scer_EXF_6761	S. cer. (Wine/European)	Scer_SX1	S. cer. (CHNII)	12
Scer_EXF_6761	S. cer. (Wine/European)	Scer_SX3	S. cer. (CHNII)	12
Scer_EXF_6761	S. cer. (Wine/European)	Scer_UWOPS03_429_1	S. cer. (Malaysian)	7
Scer_EXF_6761	S. cer. (Wine/European)	Scer_UWOPS03_459_1	S. cer. (Malaysian)	9
Scer_EXF_6761	S. cer. (Wine/European)	Scer_UWOPS03_461_4	S. cer. (Malaysian)	11
Scer_EXF_6761	S. cer. (Wine/European)	Scer_UWOPS83_883_2	S. cer. (Mixed origin)	5
Scer_EXF_6761	S. cer. (Wine/European)	Scer_VL5	S. cer. (Asian fermentation)	10
Scer_EXF_6761	S. cer. (Wine/European)	Scer_Y5	S. cer. (African palm wine)	11
Scer_EXF_6761	S. cer. (Wine/European)	Scer_YJM1418	S. cer. (Far East Asia)	11
Scer_EXF_6761	S. cer. (Wine/European)	Scer_YPS128	S. cer. (North American oak)	12
Scer_EXF_6761	S. cer. (Wine/European)	Scer_YPS141	S. cer. (North American oak)	10
Scer_EXF_6761	S. cer. (Wine/European)	Scer_YPS154	S. cer. (North American oak)	9
Scer_EXF_6761	S. cer. (Wine/European)	Scer_YPS163	S. cer. (North American oak)	12
Scer_EXF_6761	S. cer. (Wine/European)	Scer_ZP_567	S. cer. (Mediterranean oak)	12
Scer_EXF_7197	S. cer. (Mediterranean oak)	Scer_GE14S01_7B	S. cer. (Taiwanese)	7
Scer_EXF_7197	S. cer. (Mediterranean oak)	Scer_HN10	S. cer. (CHNIII)	3
Scer_EXF_7197	S. cer. (Mediterranean oak)	Scer_HN15	S. cer. (CHNV)	8
Scer_EXF_7197	S. cer. (Mediterranean oak)	Scer_HN19	S. cer. (CHNIII)	2
Scer_EXF_7197	S. cer. (Mediterranean oak)	Scer_HN6	S. cer. (CHNI)	7
Scer_EXF_7197	S. cer. (Mediterranean oak)	Scer_K15	S. cer. (Sake)	8
Scer_EXF_7197	S. cer. (Mediterranean oak)	Scer_K5	S. cer. (Sake)	8
Scer_EXF_7197	S. cer. (Mediterranean oak)	Scer_Ksc40_8A	S. cer. (Far East Asia)	8
Scer_EXF_7197	S. cer. (Mediterranean oak)	Scer_L1528	S. cer. (Wine/European)	13
Scer_EXF_7197	S. cer. (Mediterranean oak)	Scer_Lib51	S. cer. (Wine/European)	7
Scer_EXF_7197	S. cer. (Mediterranean oak)	Scer_M5	S. cer. (Wine/European)	12
Scer_EXF_7197	S. cer. (Mediterranean oak)	Scer_N34_2_4_a_	S. cer. (African beer)	13
Scer_EXF_7197	S. cer. (Mediterranean oak)	Scer_N51_1A	S. cer. (Far East Asia)	4
Scer_EXF_7197	S. cer. (Mediterranean oak)	Scer_RIB0005	S. cer. (Sake)	12
Scer_EXF_7197	S. cer. (Mediterranean oak)	Scer_SGB1	S. cer. (Asian fermentation)	9
Scer_EXF_7197	S. cer. (Mediterranean oak)	Scer_SX1	S. cer. (CHNII)	5
Scer_EXF_7197	S. cer. (Mediterranean oak)	Scer_SX3	S. cer. (CHNII)	11
Scer_EXF_7197	S. cer. (Mediterranean oak)	Scer_UWOPS03_429_1	S. cer. (Malaysian)	5
Scer_EXF_7197	S. cer. (Mediterranean oak)	Scer_UWOPS03_459_1	S. cer. (Malaysian)	6
Scer_EXF_7197	S. cer. (Mediterranean oak)	Scer_UWOPS03_461_4	S. cer. (Malaysian)	6
Scer_EXF_7197	S. cer. (Mediterranean oak)	Scer_UWOPS83_883_2	S. cer. (Mixed origin)	11
Scer_EXF_7197	S. cer. (Mediterranean oak)	Scer_VL5	S. cer. (Asian fermentation)	7
Scer_EXF_7197	S. cer. (Mediterranean oak)	Scer_Y5	S. cer. (African palm wine)	9
Scer_EXF_7197	S. cer. (Mediterranean oak)	Scer_YJM1418	S. cer. (Far East Asia)	4
Scer_EXF_7197	S. cer. (Mediterranean oak)	Scer_YPS128	S. cer. (North American oak)	3
Scer_EXF_7197	S. cer. (Mediterranean oak)	Scer_YPS141	S. cer. (North American oak)	3
Scer_EXF_7197	S. cer. (Mediterranean oak)	Scer_YPS154	S. cer. (North American oak)	3
Scer_EXF_7197	S. cer. (Mediterranean oak)	Scer_YPS163	S. cer. (North American oak)	3
Scer_EXF_7197	S. cer. (Mediterranean oak)	Scer_ZP_567	S. cer. (Mediterranean oak)	9
Scer_GE14S01_7B	S. cer. (Taiwanese)	Scer_HN10	S. cer. (CHNIII)	6
Scer_GE14S01_7B	S. cer. (Taiwanese)	Scer_HN15	S. cer. (CHNV)	11
Scer_GE14S01_7B	S. cer. (Taiwanese)	Scer_HN19	S. cer. (CHNIII)	6
Scer_GE14S01_7B	S. cer. (Taiwanese)	Scer_HN6	S. cer. (CHNI)	11
Scer_GE14S01_7B	S. cer. (Taiwanese)	Scer_K15	S. cer. (Sake)	9
Scer_GE14S01_7B	S. cer. (Taiwanese)	Scer_K5	S. cer. (Sake)	11
Scer_GE14S01_7B	S. cer. (Taiwanese)	Scer_Ksc40_8A	S. cer. (Far East Asia)	13
Scer_GE14S01_7B	S. cer. (Taiwanese)	Scer_L1528	S. cer. (Wine/European)	9
Scer_GE14S01_7B	S. cer. (Taiwanese)	Scer_Lib51	S. cer. (Wine/European)	7
Scer_GE14S01_7B	S. cer. (Taiwanese)	Scer_M5	S. cer. (Wine/European)	9
Scer_GE14S01_7B	S. cer. (Taiwanese)	Scer_N34_2_4_a_	S. cer. (African beer)	10
Scer_GE14S01_7B	S. cer. (Taiwanese)	Scer_N51_1A	S. cer. (Far East Asia)	8
Scer_GE14S01_7B	S. cer. (Taiwanese)	Scer_RIB0005	S. cer. (Sake)	9
Scer_GE14S01_7B	S. cer. (Taiwanese)	Scer_SGB1	S. cer. (Asian fermentation)	7
Scer_GE14S01_7B	S. cer. (Taiwanese)	Scer_SX1	S. cer. (CHNII)	6
Scer_GE14S01_7B	S. cer. (Taiwanese)	Scer_SX3	S. cer. (CHNII)	10
Scer_GE14S01_7B	S. cer. (Taiwanese)	Scer_UWOPS03_429_1	S. cer. (Malaysian)	8
Scer_GE14S01_7B	S. cer. (Taiwanese)	Scer_UWOPS03_459_1	S. cer. (Malaysian)	6
Scer_GE14S01_7B	S. cer. (Taiwanese)	Scer_UWOPS03_461_4	S. cer. (Malaysian)	7
Scer_GE14S01_7B	S. cer. (Taiwanese)	Scer_UWOPS83_883_2	S. cer. (Mixed origin)	7
Scer_GE14S01_7B	S. cer. (Taiwanese)	Scer_VL5	S. cer. (Asian fermentation)	7
Scer_GE14S01_7B	S. cer. (Taiwanese)	Scer_Y5	S. cer. (African palm wine)	7
Scer_GE14S01_7B	S. cer. (Taiwanese)	Scer_YJM1418	S. cer. (Far East Asia)	5
Scer_GE14S01_7B	S. cer. (Taiwanese)	Scer_YPS128	S. cer. (North American oak)	11
Scer_GE14S01_7B	S. cer. (Taiwanese)	Scer_YPS141	S. cer. (North American oak)	9
Scer_GE14S01_7B	S. cer. (Taiwanese)	Scer_YPS154	S. cer. (North American oak)	9
Scer_GE14S01_7B	S. cer. (Taiwanese)	Scer_YPS163	S. cer. (North American oak)	10
Scer_GE14S01_7B	S. cer. (Taiwanese)	Scer_ZP_567	S. cer. (Mediterranean oak)	9
Scer_HN10	S. cer. (CHNIII)	Scer_HN15	S. cer. (CHNV)	7
Scer_HN10	S. cer. (CHNIII)	Scer_HN19	S. cer. (CHNIII)	4
Scer_HN10	S. cer. (CHNIII)	Scer_HN6	S. cer. (CHNI)	5
Scer_HN10	S. cer. (CHNIII)	Scer_K15	S. cer. (Sake)	7
Scer_HN10	S. cer. (CHNIII)	Scer_K5	S. cer. (Sake)	11
Scer_HN10	S. cer. (CHNIII)	Scer_Ksc40_8A	S. cer. (Far East Asia)	8
Scer_HN10	S. cer. (CHNIII)	Scer_L1528	S. cer. (Wine/European)	10
Scer_HN10	S. cer. (CHNIII)	Scer_Lib51	S. cer. (Wine/European)	6
Scer_HN10	S. cer. (CHNIII)	Scer_M5	S. cer. (Wine/European)	8
Scer_HN10	S. cer. (CHNIII)	Scer_N34_2_4_a_	S. cer. (African beer)	10
Scer_HN10	S. cer. (CHNIII)	Scer_N51_1A	S. cer. (Far East Asia)	7
Scer_HN10	S. cer. (CHNIII)	Scer_RIB0005	S. cer. (Sake)	8
Scer_HN10	S. cer. (CHNIII)	Scer_SGB1	S. cer. (Asian fermentation)	9
Scer_HN10	S. cer. (CHNIII)	Scer_SX1	S. cer. (CHNII)	5
Scer_HN10	S. cer. (CHNIII)	Scer_SX3	S. cer. (CHNII)	7
Scer_HN10	S. cer. (CHNIII)	Scer_UWOPS03_429_1	S. cer. (Malaysian)	3
Scer_HN10	S. cer. (CHNIII)	Scer_UWOPS03_459_1	S. cer. (Malaysian)	6
Scer_HN10	S. cer. (CHNIII)	Scer_UWOPS03_461_4	S. cer. (Malaysian)	5
Scer_HN10	S. cer. (CHNIII)	Scer_UWOPS83_883_2	S. cer. (Mixed origin)	9
Scer_HN10	S. cer. (CHNIII)	Scer_VL5	S. cer. (Asian fermentation)	8
Scer_HN10	S. cer. (CHNIII)	Scer_Y5	S. cer. (African palm wine)	7
Scer_HN10	S. cer. (CHNIII)	Scer_YJM1418	S. cer. (Far East Asia)	3
Scer_HN10	S. cer. (CHNIII)	Scer_YPS128	S. cer. (North American oak)	3
Scer_HN10	S. cer. (CHNIII)	Scer_YPS141	S. cer. (North American oak)	5
Scer_HN10	S. cer. (CHNIII)	Scer_YPS154	S. cer. (North American oak)	4
Scer_HN10	S. cer. (CHNIII)	Scer_YPS163	S. cer. (North American oak)	7
Scer_HN10	S. cer. (CHNIII)	Scer_ZP_567	S. cer. (Mediterranean oak)	10
Scer_HN15	S. cer. (CHNV)	Scer_HN19	S. cer. (CHNIII)	9
Scer_HN15	S. cer. (CHNV)	Scer_HN6	S. cer. (CHNI)	12
Scer_HN15	S. cer. (CHNV)	Scer_K15	S. cer. (Sake)	12
Scer_HN15	S. cer. (CHNV)	Scer_K5	S. cer. (Sake)	9
Scer_HN15	S. cer. (CHNV)	Scer_Ksc40_8A	S. cer. (Far East Asia)	6
Scer_HN15	S. cer. (CHNV)	Scer_L1528	S. cer. (Wine/European)	13
Scer_HN15	S. cer. (CHNV)	Scer_Lib51	S. cer. (Wine/European)	9
Scer_HN15	S. cer. (CHNV)	Scer_M5	S. cer. (Wine/European)	12
Scer_HN15	S. cer. (CHNV)	Scer_N34_2_4_a_	S. cer. (African beer)	12
Scer_HN15	S. cer. (CHNV)	Scer_N51_1A	S. cer. (Far East Asia)	4
Scer_HN15	S. cer. (CHNV)	Scer_RIB0005	S. cer. (Sake)	14
Scer_HN15	S. cer. (CHNV)	Scer_SGB1	S. cer. (Asian fermentation)	11
Scer_HN15	S. cer. (CHNV)	Scer_SX1	S. cer. (CHNII)	8
Scer_HN15	S. cer. (CHNV)	Scer_SX3	S. cer. (CHNII)	11
Scer_HN15	S. cer. (CHNV)	Scer_UWOPS03_429_1	S. cer. (Malaysian)	9
Scer_HN15	S. cer. (CHNV)	Scer_UWOPS03_459_1	S. cer. (Malaysian)	9
Scer_HN15	S. cer. (CHNV)	Scer_UWOPS03_461_4	S. cer. (Malaysian)	9
Scer_HN15	S. cer. (CHNV)	Scer_UWOPS83_883_2	S. cer. (Mixed origin)	10
Scer_HN15	S. cer. (CHNV)	Scer_VL5	S. cer. (Asian fermentation)	12
Scer_HN15	S. cer. (CHNV)	Scer_Y5	S. cer. (African palm wine)	11
Scer_HN15	S. cer. (CHNV)	Scer_YJM1418	S. cer. (Far East Asia)	11
Scer_HN15	S. cer. (CHNV)	Scer_YPS128	S. cer. (North American oak)	9
Scer_HN15	S. cer. (CHNV)	Scer_YPS141	S. cer. (North American oak)	4
Scer_HN15	S. cer. (CHNV)	Scer_YPS154	S. cer. (North American oak)	5
Scer_HN15	S. cer. (CHNV)	Scer_YPS163	S. cer. (North American oak)	5
Scer_HN15	S. cer. (CHNV)	Scer_ZP_567	S. cer. (Mediterranean oak)	12
Scer_HN16	S. cer. (CHNV)	Scer_MAJ_G	S. cer. (African beer)	4
Scer_HN16	S. cer. (CHNV)	Scer_Y4	S. cer. (Wine/European)	13
Scer_HN19	S. cer. (CHNIII)	Scer_HN6	S. cer. (CHNI)	9
Scer_HN19	S. cer. (CHNIII)	Scer_K15	S. cer. (Sake)	9
Scer_HN19	S. cer. (CHNIII)	Scer_K5	S. cer. (Sake)	11
Scer_HN19	S. cer. (CHNIII)	Scer_Ksc40_8A	S. cer. (Far East Asia)	9
Scer_HN19	S. cer. (CHNIII)	Scer_L1528	S. cer. (Wine/European)	12
Scer_HN19	S. cer. (CHNIII)	Scer_Lib51	S. cer. (Wine/European)	7
Scer_HN19	S. cer. (CHNIII)	Scer_M5	S. cer. (Wine/European)	13
Scer_HN19	S. cer. (CHNIII)	Scer_N34_2_4_a_	S. cer. (African beer)	13
Scer_HN19	S. cer. (CHNIII)	Scer_N51_1A	S. cer. (Far East Asia)	5
Scer_HN19	S. cer. (CHNIII)	Scer_RIB0005	S. cer. (Sake)	10
Scer_HN19	S. cer. (CHNIII)	Scer_SGB1	S. cer. (Asian fermentation)	9
Scer_HN19	S. cer. (CHNIII)	Scer_SX1	S. cer. (CHNII)	2
Scer_HN19	S. cer. (CHNIII)	Scer_SX3	S. cer. (CHNII)	9
Scer_HN19	S. cer. (CHNIII)	Scer_UWOPS03_429_1	S. cer. (Malaysian)	7
Scer_HN19	S. cer. (CHNIII)	Scer_UWOPS03_459_1	S. cer. (Malaysian)	8
Scer_HN19	S. cer. (CHNIII)	Scer_UWOPS03_461_4	S. cer. (Malaysian)	8
Scer_HN19	S. cer. (CHNIII)	Scer_UWOPS83_883_2	S. cer. (Mixed origin)	9
Scer_HN19	S. cer. (CHNIII)	Scer_VL5	S. cer. (Asian fermentation)	13
Scer_HN19	S. cer. (CHNIII)	Scer_Y5	S. cer. (African palm wine)	5
Scer_HN19	S. cer. (CHNIII)	Scer_YJM1418	S. cer. (Far East Asia)	3
Scer_HN19	S. cer. (CHNIII)	Scer_YPS128	S. cer. (North American oak)	6
Scer_HN19	S. cer. (CHNIII)	Scer_YPS141	S. cer. (North American oak)	6
Scer_HN19	S. cer. (CHNIII)	Scer_YPS154	S. cer. (North American oak)	4
Scer_HN19	S. cer. (CHNIII)	Scer_YPS163	S. cer. (North American oak)	7
Scer_HN19	S. cer. (CHNIII)	Scer_ZP_567	S. cer. (Mediterranean oak)	11
Scer_HN6	S. cer. (CHNI)	Scer_K15	S. cer. (Sake)	9
Scer_HN6	S. cer. (CHNI)	Scer_K5	S. cer. (Sake)	7
Scer_HN6	S. cer. (CHNI)	Scer_Ksc40_8A	S. cer. (Far East Asia)	10
Scer_HN6	S. cer. (CHNI)	Scer_L1528	S. cer. (Wine/European)	14
Scer_HN6	S. cer. (CHNI)	Scer_Lib51	S. cer. (Wine/European)	6
Scer_HN6	S. cer. (CHNI)	Scer_M5	S. cer. (Wine/European)	12
Scer_HN6	S. cer. (CHNI)	Scer_N34_2_4_a_	S. cer. (African beer)	16
Scer_HN6	S. cer. (CHNI)	Scer_N51_1A	S. cer. (Far East Asia)	7
Scer_HN6	S. cer. (CHNI)	Scer_RIB0005	S. cer. (Sake)	12
Scer_HN6	S. cer. (CHNI)	Scer_SGB1	S. cer. (Asian fermentation)	14
Scer_HN6	S. cer. (CHNI)	Scer_SX1	S. cer. (CHNII)	7
Scer_HN6	S. cer. (CHNI)	Scer_SX3	S. cer. (CHNII)	10
Scer_HN6	S. cer. (CHNI)	Scer_UWOPS03_429_1	S. cer. (Malaysian)	6
Scer_HN6	S. cer. (CHNI)	Scer_UWOPS03_459_1	S. cer. (Malaysian)	7
Scer_HN6	S. cer. (CHNI)	Scer_UWOPS03_461_4	S. cer. (Malaysian)	6
Scer_HN6	S. cer. (CHNI)	Scer_UWOPS83_883_2	S. cer. (Mixed origin)	9
Scer_HN6	S. cer. (CHNI)	Scer_VL5	S. cer. (Asian fermentation)	15
Scer_HN6	S. cer. (CHNI)	Scer_Y5	S. cer. (African palm wine)	10
Scer_HN6	S. cer. (CHNI)	Scer_YJM1418	S. cer. (Far East Asia)	5
Scer_HN6	S. cer. (CHNI)	Scer_YPS128	S. cer. (North American oak)	7
Scer_HN6	S. cer. (CHNI)	Scer_YPS141	S. cer. (North American oak)	8
Scer_HN6	S. cer. (CHNI)	Scer_YPS154	S. cer. (North American oak)	10
Scer_HN6	S. cer. (CHNI)	Scer_YPS163	S. cer. (North American oak)	9
Scer_HN6	S. cer. (CHNI)	Scer_ZP_567	S. cer. (Mediterranean oak)	6
Scer_K15	S. cer. (Sake)	Scer_K5	S. cer. (Sake)	10
Scer_K15	S. cer. (Sake)	Scer_Ksc40_8A	S. cer. (Far East Asia)	8
Scer_K15	S. cer. (Sake)	Scer_L1528	S. cer. (Wine/European)	12
Scer_K15	S. cer. (Sake)	Scer_Lib51	S. cer. (Wine/European)	6
Scer_K15	S. cer. (Sake)	Scer_M5	S. cer. (Wine/European)	8
Scer_K15	S. cer. (Sake)	Scer_N34_2_4_a_	S. cer. (African beer)	14
Scer_K15	S. cer. (Sake)	Scer_N51_1A	S. cer. (Far East Asia)	9
Scer_K15	S. cer. (Sake)	Scer_RIB0005	S. cer. (Sake)	9
Scer_K15	S. cer. (Sake)	Scer_SGB1	S. cer. (Asian fermentation)	4
Scer_K15	S. cer. (Sake)	Scer_SX1	S. cer. (CHNII)	10
Scer_K15	S. cer. (Sake)	Scer_SX3	S. cer. (CHNII)	10
Scer_K15	S. cer. (Sake)	Scer_UWOPS03_429_1	S. cer. (Malaysian)	8
Scer_K15	S. cer. (Sake)	Scer_UWOPS03_459_1	S. cer. (Malaysian)	11
Scer_K15	S. cer. (Sake)	Scer_UWOPS03_461_4	S. cer. (Malaysian)	10
Scer_K15	S. cer. (Sake)	Scer_UWOPS83_883_2	S. cer. (Mixed origin)	10
Scer_K15	S. cer. (Sake)	Scer_VL5	S. cer. (Asian fermentation)	7
Scer_K15	S. cer. (Sake)	Scer_Y5	S. cer. (African palm wine)	5
Scer_K15	S. cer. (Sake)	Scer_YJM1418	S. cer. (Far East Asia)	10
Scer_K15	S. cer. (Sake)	Scer_YPS128	S. cer. (North American oak)	9
Scer_K15	S. cer. (Sake)	Scer_YPS141	S. cer. (North American oak)	7
Scer_K15	S. cer. (Sake)	Scer_YPS154	S. cer. (North American oak)	8
Scer_K15	S. cer. (Sake)	Scer_YPS163	S. cer. (North American oak)	8
Scer_K15	S. cer. (Sake)	Scer_ZP_567	S. cer. (Mediterranean oak)	13
Scer_K5	S. cer. (Sake)	Scer_Ksc40_8A	S. cer. (Far East Asia)	8
Scer_K5	S. cer. (Sake)	Scer_L1528	S. cer. (Wine/European)	13
Scer_K5	S. cer. (Sake)	Scer_Lib51	S. cer. (Wine/European)	7
Scer_K5	S. cer. (Sake)	Scer_M5	S. cer. (Wine/European)	13
Scer_K5	S. cer. (Sake)	Scer_N34_2_4_a_	S. cer. (African beer)	11
Scer_K5	S. cer. (Sake)	Scer_N51_1A	S. cer. (Far East Asia)	6
Scer_K5	S. cer. (Sake)	Scer_RIB0005	S. cer. (Sake)	12
Scer_K5	S. cer. (Sake)	Scer_SGB1	S. cer. (Asian fermentation)	12
Scer_K5	S. cer. (Sake)	Scer_SX1	S. cer. (CHNII)	9
Scer_K5	S. cer. (Sake)	Scer_SX3	S. cer. (CHNII)	14
Scer_K5	S. cer. (Sake)	Scer_UWOPS03_429_1	S. cer. (Malaysian)	8
Scer_K5	S. cer. (Sake)	Scer_UWOPS03_459_1	S. cer. (Malaysian)	9
Scer_K5	S. cer. (Sake)	Scer_UWOPS03_461_4	S. cer. (Malaysian)	10
Scer_K5	S. cer. (Sake)	Scer_UWOPS83_883_2	S. cer. (Mixed origin)	12
Scer_K5	S. cer. (Sake)	Scer_VL5	S. cer. (Asian fermentation)	10
Scer_K5	S. cer. (Sake)	Scer_Y5	S. cer. (African palm wine)	11
Scer_K5	S. cer. (Sake)	Scer_YJM1418	S. cer. (Far East Asia)	9
Scer_K5	S. cer. (Sake)	Scer_YPS128	S. cer. (North American oak)	7
Scer_K5	S. cer. (Sake)	Scer_YPS141	S. cer. (North American oak)	7
Scer_K5	S. cer. (Sake)	Scer_YPS154	S. cer. (North American oak)	7
Scer_K5	S. cer. (Sake)	Scer_YPS163	S. cer. (North American oak)	10
Scer_K5	S. cer. (Sake)	Scer_ZP_567	S. cer. (Mediterranean oak)	11
Scer_Ksc40_8A	S. cer. (Far East Asia)	Scer_L1528	S. cer. (Wine/European)	14
Scer_Ksc40_8A	S. cer. (Far East Asia)	Scer_Lib51	S. cer. (Wine/European)	10
Scer_Ksc40_8A	S. cer. (Far East Asia)	Scer_M5	S. cer. (Wine/European)	14
Scer_Ksc40_8A	S. cer. (Far East Asia)	Scer_N34_2_4_a_	S. cer. (African beer)	12
Scer_Ksc40_8A	S. cer. (Far East Asia)	Scer_N51_1A	S. cer. (Far East Asia)	5
Scer_Ksc40_8A	S. cer. (Far East Asia)	Scer_RIB0005	S. cer. (Sake)	12
Scer_Ksc40_8A	S. cer. (Far East Asia)	Scer_SGB1	S. cer. (Asian fermentation)	12
Scer_Ksc40_8A	S. cer. (Far East Asia)	Scer_SX1	S. cer. (CHNII)	10
Scer_Ksc40_8A	S. cer. (Far East Asia)	Scer_SX3	S. cer. (CHNII)	11
Scer_Ksc40_8A	S. cer. (Far East Asia)	Scer_UWOPS03_429_1	S. cer. (Malaysian)	9
Scer_Ksc40_8A	S. cer. (Far East Asia)	Scer_UWOPS03_459_1	S. cer. (Malaysian)	10
Scer_Ksc40_8A	S. cer. (Far East Asia)	Scer_UWOPS03_461_4	S. cer. (Malaysian)	10
Scer_Ksc40_8A	S. cer. (Far East Asia)	Scer_UWOPS83_883_2	S. cer. (Mixed origin)	10
Scer_Ksc40_8A	S. cer. (Far East Asia)	Scer_VL5	S. cer. (Asian fermentation)	11
Scer_Ksc40_8A	S. cer. (Far East Asia)	Scer_Y5	S. cer. (African palm wine)	11
Scer_Ksc40_8A	S. cer. (Far East Asia)	Scer_YJM1418	S. cer. (Far East Asia)	11
Scer_Ksc40_8A	S. cer. (Far East Asia)	Scer_YPS128	S. cer. (North American oak)	7
Scer_Ksc40_8A	S. cer. (Far East Asia)	Scer_YPS141	S. cer. (North American oak)	6
Scer_Ksc40_8A	S. cer. (Far East Asia)	Scer_YPS154	S. cer. (North American oak)	5
Scer_Ksc40_8A	S. cer. (Far East Asia)	Scer_YPS163	S. cer. (North American oak)	7
Scer_Ksc40_8A	S. cer. (Far East Asia)	Scer_ZP_567	S. cer. (Mediterranean oak)	10
Scer_L1528	S. cer. (Wine/European)	Scer_Lib51	S. cer. (Wine/European)	5
Scer_L1528	S. cer. (Wine/European)	Scer_M5	S. cer. (Wine/European)	11
Scer_L1528	S. cer. (Wine/European)	Scer_N34_2_4_a_	S. cer. (African beer)	12
Scer_L1528	S. cer. (Wine/European)	Scer_N51_1A	S. cer. (Far East Asia)	11
Scer_L1528	S. cer. (Wine/European)	Scer_RIB0005	S. cer. (Sake)	10
Scer_L1528	S. cer. (Wine/European)	Scer_SGB1	S. cer. (Asian fermentation)	10
Scer_L1528	S. cer. (Wine/European)	Scer_SX1	S. cer. (CHNII)	10
Scer_L1528	S. cer. (Wine/European)	Scer_SX3	S. cer. (CHNII)	8
Scer_L1528	S. cer. (Wine/European)	Scer_UWOPS03_429_1	S. cer. (Malaysian)	8
Scer_L1528	S. cer. (Wine/European)	Scer_UWOPS03_459_1	S. cer. (Malaysian)	10
Scer_L1528	S. cer. (Wine/European)	Scer_UWOPS03_461_4	S. cer. (Malaysian)	8
Scer_L1528	S. cer. (Wine/European)	Scer_UWOPS83_883_2	S. cer. (Mixed origin)	7
Scer_L1528	S. cer. (Wine/European)	Scer_VL5	S. cer. (Asian fermentation)	13
Scer_L1528	S. cer. (Wine/European)	Scer_Y5	S. cer. (African palm wine)	10
Scer_L1528	S. cer. (Wine/European)	Scer_YJM1418	S. cer. (Far East Asia)	12
Scer_L1528	S. cer. (Wine/European)	Scer_YPS128	S. cer. (North American oak)	11
Scer_L1528	S. cer. (Wine/European)	Scer_YPS141	S. cer. (North American oak)	11
Scer_L1528	S. cer. (Wine/European)	Scer_YPS154	S. cer. (North American oak)	9
Scer_L1528	S. cer. (Wine/European)	Scer_YPS163	S. cer. (North American oak)	11
Scer_L1528	S. cer. (Wine/European)	Scer_ZP_567	S. cer. (Mediterranean oak)	10
Scer_Lib51	S. cer. (Wine/European)	Scer_M5	S. cer. (Wine/European)	6
Scer_Lib51	S. cer. (Wine/European)	Scer_N34_2_4_a_	S. cer. (African beer)	11
Scer_Lib51	S. cer. (Wine/European)	Scer_N51_1A	S. cer. (Far East Asia)	8
Scer_Lib51	S. cer. (Wine/European)	Scer_RIB0005	S. cer. (Sake)	4
Scer_Lib51	S. cer. (Wine/European)	Scer_SGB1	S. cer. (Asian fermentation)	5
Scer_Lib51	S. cer. (Wine/European)	Scer_SX1	S. cer. (CHNII)	7
Scer_Lib51	S. cer. (Wine/European)	Scer_SX3	S. cer. (CHNII)	8
Scer_Lib51	S. cer. (Wine/European)	Scer_UWOPS03_429_1	S. cer. (Malaysian)	5
Scer_Lib51	S. cer. (Wine/European)	Scer_UWOPS03_459_1	S. cer. (Malaysian)	6
Scer_Lib51	S. cer. (Wine/European)	Scer_UWOPS03_461_4	S. cer. (Malaysian)	7
Scer_Lib51	S. cer. (Wine/European)	Scer_UWOPS83_883_2	S. cer. (Mixed origin)	6
Scer_Lib51	S. cer. (Wine/European)	Scer_VL5	S. cer. (Asian fermentation)	4
Scer_Lib51	S. cer. (Wine/European)	Scer_Y5	S. cer. (African palm wine)	5
Scer_Lib51	S. cer. (Wine/European)	Scer_YJM1418	S. cer. (Far East Asia)	6
Scer_Lib51	S. cer. (Wine/European)	Scer_YPS128	S. cer. (North American oak)	6
Scer_Lib51	S. cer. (Wine/European)	Scer_YPS141	S. cer. (North American oak)	8
Scer_Lib51	S. cer. (Wine/European)	Scer_YPS154	S. cer. (North American oak)	9
Scer_Lib51	S. cer. (Wine/European)	Scer_YPS163	S. cer. (North American oak)	8
Scer_Lib51	S. cer. (Wine/European)	Scer_ZP_567	S. cer. (Mediterranean oak)	10
Scer_M5	S. cer. (Wine/European)	Scer_N34_2_4_a_	S. cer. (African beer)	14
Scer_M5	S. cer. (Wine/European)	Scer_N51_1A	S. cer. (Far East Asia)	9
Scer_M5	S. cer. (Wine/European)	Scer_RIB0005	S. cer. (Sake)	9
Scer_M5	S. cer. (Wine/European)	Scer_SGB1	S. cer. (Asian fermentation)	10
Scer_M5	S. cer. (Wine/European)	Scer_SX1	S. cer. (CHNII)	12
Scer_M5	S. cer. (Wine/European)	Scer_SX3	S. cer. (CHNII)	8
Scer_M5	S. cer. (Wine/European)	Scer_UWOPS03_429_1	S. cer. (Malaysian)	10
Scer_M5	S. cer. (Wine/European)	Scer_UWOPS03_459_1	S. cer. (Malaysian)	12
Scer_M5	S. cer. (Wine/European)	Scer_UWOPS03_461_4	S. cer. (Malaysian)	10
Scer_M5	S. cer. (Wine/European)	Scer_UWOPS83_883_2	S. cer. (Mixed origin)	2
Scer_M5	S. cer. (Wine/European)	Scer_VL5	S. cer. (Asian fermentation)	12
Scer_M5	S. cer. (Wine/European)	Scer_Y5	S. cer. (African palm wine)	10
Scer_M5	S. cer. (Wine/European)	Scer_YJM1418	S. cer. (Far East Asia)	12
Scer_M5	S. cer. (Wine/European)	Scer_YPS128	S. cer. (North American oak)	13
Scer_M5	S. cer. (Wine/European)	Scer_YPS141	S. cer. (North American oak)	12
Scer_M5	S. cer. (Wine/European)	Scer_YPS154	S. cer. (North American oak)	13
Scer_M5	S. cer. (Wine/European)	Scer_YPS163	S. cer. (North American oak)	14
Scer_M5	S. cer. (Wine/European)	Scer_ZP_567	S. cer. (Mediterranean oak)	13
Scer_MAJ_G	S. cer. (African beer)	Scer_Y4	S. cer. (Wine/European)	14
Scer_N34_2_4_a_	S. cer. (African beer)	Scer_N51_1A	S. cer. (Far East Asia)	12
Scer_N34_2_4_a_	S. cer. (African beer)	Scer_RIB0005	S. cer. (Sake)	12
Scer_N34_2_4_a_	S. cer. (African beer)	Scer_SGB1	S. cer. (Asian fermentation)	11
Scer_N34_2_4_a_	S. cer. (African beer)	Scer_SX1	S. cer. (CHNII)	12
Scer_N34_2_4_a_	S. cer. (African beer)	Scer_SX3	S. cer. (CHNII)	12
Scer_N34_2_4_a_	S. cer. (African beer)	Scer_UWOPS03_429_1	S. cer. (Malaysian)	10
Scer_N34_2_4_a_	S. cer. (African beer)	Scer_UWOPS03_459_1	S. cer. (Malaysian)	10
Scer_N34_2_4_a_	S. cer. (African beer)	Scer_UWOPS03_461_4	S. cer. (Malaysian)	12
Scer_N34_2_4_a_	S. cer. (African beer)	Scer_UWOPS83_883_2	S. cer. (Mixed origin)	11
Scer_N34_2_4_a_	S. cer. (African beer)	Scer_VL5	S. cer. (Asian fermentation)	12
Scer_N34_2_4_a_	S. cer. (African beer)	Scer_Y5	S. cer. (African palm wine)	9
Scer_N34_2_4_a_	S. cer. (African beer)	Scer_YJM1418	S. cer. (Far East Asia)	13
Scer_N34_2_4_a_	S. cer. (African beer)	Scer_YPS128	S. cer. (North American oak)	11
Scer_N34_2_4_a_	S. cer. (African beer)	Scer_YPS141	S. cer. (North American oak)	9
Scer_N34_2_4_a_	S. cer. (African beer)	Scer_YPS154	S. cer. (North American oak)	11
Scer_N34_2_4_a_	S. cer. (African beer)	Scer_YPS163	S. cer. (North American oak)	10
Scer_N34_2_4_a_	S. cer. (African beer)	Scer_ZP_567	S. cer. (Mediterranean oak)	11
Scer_N51_1A	S. cer. (Far East Asia)	Scer_RIB0005	S. cer. (Sake)	11
Scer_N51_1A	S. cer. (Far East Asia)	Scer_SGB1	S. cer. (Asian fermentation)	7
Scer_N51_1A	S. cer. (Far East Asia)	Scer_SX1	S. cer. (CHNII)	5
Scer_N51_1A	S. cer. (Far East Asia)	Scer_SX3	S. cer. (CHNII)	5
Scer_N51_1A	S. cer. (Far East Asia)	Scer_UWOPS03_429_1	S. cer. (Malaysian)	8
Scer_N51_1A	S. cer. (Far East Asia)	Scer_UWOPS03_459_1	S. cer. (Malaysian)	8
Scer_N51_1A	S. cer. (Far East Asia)	Scer_UWOPS03_461_4	S. cer. (Malaysian)	6
Scer_N51_1A	S. cer. (Far East Asia)	Scer_UWOPS83_883_2	S. cer. (Mixed origin)	7
Scer_N51_1A	S. cer. (Far East Asia)	Scer_VL5	S. cer. (Asian fermentation)	8
Scer_N51_1A	S. cer. (Far East Asia)	Scer_Y5	S. cer. (African palm wine)	6
Scer_N51_1A	S. cer. (Far East Asia)	Scer_YJM1418	S. cer. (Far East Asia)	4
Scer_N51_1A	S. cer. (Far East Asia)	Scer_YPS128	S. cer. (North American oak)	4
Scer_N51_1A	S. cer. (Far East Asia)	Scer_YPS141	S. cer. (North American oak)	5
Scer_N51_1A	S. cer. (Far East Asia)	Scer_YPS154	S. cer. (North American oak)	4
Scer_N51_1A	S. cer. (Far East Asia)	Scer_YPS163	S. cer. (North American oak)	6
Scer_N51_1A	S. cer. (Far East Asia)	Scer_ZP_567	S. cer. (Mediterranean oak)	7
Scer_RIB0005	S. cer. (Sake)	Scer_SGB1	S. cer. (Asian fermentation)	12
Scer_RIB0005	S. cer. (Sake)	Scer_SX1	S. cer. (CHNII)	10
Scer_RIB0005	S. cer. (Sake)	Scer_SX3	S. cer. (CHNII)	10
Scer_RIB0005	S. cer. (Sake)	Scer_UWOPS03_429_1	S. cer. (Malaysian)	11
Scer_RIB0005	S. cer. (Sake)	Scer_UWOPS03_459_1	S. cer. (Malaysian)	12
Scer_RIB0005	S. cer. (Sake)	Scer_UWOPS03_461_4	S. cer. (Malaysian)	11
Scer_RIB0005	S. cer. (Sake)	Scer_UWOPS83_883_2	S. cer. (Mixed origin)	10
Scer_RIB0005	S. cer. (Sake)	Scer_VL5	S. cer. (Asian fermentation)	9
Scer_RIB0005	S. cer. (Sake)	Scer_Y5	S. cer. (African palm wine)	9
Scer_RIB0005	S. cer. (Sake)	Scer_YJM1418	S. cer. (Far East Asia)	12
Scer_RIB0005	S. cer. (Sake)	Scer_YPS128	S. cer. (North American oak)	10
Scer_RIB0005	S. cer. (Sake)	Scer_YPS141	S. cer. (North American oak)	10
Scer_RIB0005	S. cer. (Sake)	Scer_YPS154	S. cer. (North American oak)	9
Scer_RIB0005	S. cer. (Sake)	Scer_YPS163	S. cer. (North American oak)	11
Scer_RIB0005	S. cer. (Sake)	Scer_ZP_567	S. cer. (Mediterranean oak)	11
Scer_SGB1	S. cer. (Asian fermentation)	Scer_SX1	S. cer. (CHNII)	8
Scer_SGB1	S. cer. (Asian fermentation)	Scer_SX3	S. cer. (CHNII)	11
Scer_SGB1	S. cer. (Asian fermentation)	Scer_UWOPS03_429_1	S. cer. (Malaysian)	7
Scer_SGB1	S. cer. (Asian fermentation)	Scer_UWOPS03_459_1	S. cer. (Malaysian)	8
Scer_SGB1	S. cer. (Asian fermentation)	Scer_UWOPS03_461_4	S. cer. (Malaysian)	8
Scer_SGB1	S. cer. (Asian fermentation)	Scer_UWOPS83_883_2	S. cer. (Mixed origin)	6
Scer_SGB1	S. cer. (Asian fermentation)	Scer_VL5	S. cer. (Asian fermentation)	5
Scer_SGB1	S. cer. (Asian fermentation)	Scer_Y5	S. cer. (African palm wine)	9
Scer_SGB1	S. cer. (Asian fermentation)	Scer_YJM1418	S. cer. (Far East Asia)	10
Scer_SGB1	S. cer. (Asian fermentation)	Scer_YPS128	S. cer. (North American oak)	11
Scer_SGB1	S. cer. (Asian fermentation)	Scer_YPS141	S. cer. (North American oak)	7
Scer_SGB1	S. cer. (Asian fermentation)	Scer_YPS154	S. cer. (North American oak)	8
Scer_SGB1	S. cer. (Asian fermentation)	Scer_YPS163	S. cer. (North American oak)	9
Scer_SGB1	S. cer. (Asian fermentation)	Scer_ZP_567	S. cer. (Mediterranean oak)	11
Scer_SX1	S. cer. (CHNII)	Scer_SX3	S. cer. (CHNII)	8
Scer_SX1	S. cer. (CHNII)	Scer_UWOPS03_429_1	S. cer. (Malaysian)	8
Scer_SX1	S. cer. (CHNII)	Scer_UWOPS03_459_1	S. cer. (Malaysian)	7
Scer_SX1	S. cer. (CHNII)	Scer_UWOPS03_461_4	S. cer. (Malaysian)	6
Scer_SX1	S. cer. (CHNII)	Scer_UWOPS83_883_2	S. cer. (Mixed origin)	9
Scer_SX1	S. cer. (CHNII)	Scer_VL5	S. cer. (Asian fermentation)	10
Scer_SX1	S. cer. (CHNII)	Scer_Y5	S. cer. (African palm wine)	7
Scer_SX1	S. cer. (CHNII)	Scer_YJM1418	S. cer. (Far East Asia)	6
Scer_SX1	S. cer. (CHNII)	Scer_YPS128	S. cer. (North American oak)	5
Scer_SX1	S. cer. (CHNII)	Scer_YPS141	S. cer. (North American oak)	5
Scer_SX1	S. cer. (CHNII)	Scer_YPS154	S. cer. (North American oak)	5
Scer_SX1	S. cer. (CHNII)	Scer_YPS163	S. cer. (North American oak)	6
Scer_SX1	S. cer. (CHNII)	Scer_ZP_567	S. cer. (Mediterranean oak)	9
Scer_SX3	S. cer. (CHNII)	Scer_UWOPS03_429_1	S. cer. (Malaysian)	7
Scer_SX3	S. cer. (CHNII)	Scer_UWOPS03_459_1	S. cer. (Malaysian)	10
Scer_SX3	S. cer. (CHNII)	Scer_UWOPS03_461_4	S. cer. (Malaysian)	9
Scer_SX3	S. cer. (CHNII)	Scer_UWOPS83_883_2	S. cer. (Mixed origin)	7
Scer_SX3	S. cer. (CHNII)	Scer_VL5	S. cer. (Asian fermentation)	12
Scer_SX3	S. cer. (CHNII)	Scer_Y5	S. cer. (African palm wine)	7
Scer_SX3	S. cer. (CHNII)	Scer_YJM1418	S. cer. (Far East Asia)	7
Scer_SX3	S. cer. (CHNII)	Scer_YPS128	S. cer. (North American oak)	10
Scer_SX3	S. cer. (CHNII)	Scer_YPS141	S. cer. (North American oak)	8
Scer_SX3	S. cer. (CHNII)	Scer_YPS154	S. cer. (North American oak)	7
Scer_SX3	S. cer. (CHNII)	Scer_YPS163	S. cer. (North American oak)	10
Scer_SX3	S. cer. (CHNII)	Scer_ZP_567	S. cer. (Mediterranean oak)	6
Scer_UWOPS03_429_1	S. cer. (Malaysian)	Scer_UWOPS03_459_1	S. cer. (Malaysian)	0
Scer_UWOPS03_429_1	S. cer. (Malaysian)	Scer_UWOPS03_461_4	S. cer. (Malaysian)	2
Scer_UWOPS03_429_1	S. cer. (Malaysian)	Scer_UWOPS83_883_2	S. cer. (Mixed origin)	6
Scer_UWOPS03_429_1	S. cer. (Malaysian)	Scer_VL5	S. cer. (Asian fermentation)	8
Scer_UWOPS03_429_1	S. cer. (Malaysian)	Scer_Y5	S. cer. (African palm wine)	6
Scer_UWOPS03_429_1	S. cer. (Malaysian)	Scer_YJM1418	S. cer. (Far East Asia)	5
Scer_UWOPS03_429_1	S. cer. (Malaysian)	Scer_YPS128	S. cer. (North American oak)	5
Scer_UWOPS03_429_1	S. cer. (Malaysian)	Scer_YPS141	S. cer. (North American oak)	3
Scer_UWOPS03_429_1	S. cer. (Malaysian)	Scer_YPS154	S. cer. (North American oak)	5
Scer_UWOPS03_429_1	S. cer. (Malaysian)	Scer_YPS163	S. cer. (North American oak)	6
Scer_UWOPS03_429_1	S. cer. (Malaysian)	Scer_ZP_567	S. cer. (Mediterranean oak)	9
Scer_UWOPS03_459_1	S. cer. (Malaysian)	Scer_UWOPS03_461_4	S. cer. (Malaysian)	3
Scer_UWOPS03_459_1	S. cer. (Malaysian)	Scer_UWOPS83_883_2	S. cer. (Mixed origin)	6
Scer_UWOPS03_459_1	S. cer. (Malaysian)	Scer_VL5	S. cer. (Asian fermentation)	9
Scer_UWOPS03_459_1	S. cer. (Malaysian)	Scer_Y5	S. cer. (African palm wine)	6
Scer_UWOPS03_459_1	S. cer. (Malaysian)	Scer_YJM1418	S. cer. (Far East Asia)	6
Scer_UWOPS03_459_1	S. cer. (Malaysian)	Scer_YPS128	S. cer. (North American oak)	4
Scer_UWOPS03_459_1	S. cer. (Malaysian)	Scer_YPS141	S. cer. (North American oak)	5
Scer_UWOPS03_459_1	S. cer. (Malaysian)	Scer_YPS154	S. cer. (North American oak)	7
Scer_UWOPS03_459_1	S. cer. (Malaysian)	Scer_YPS163	S. cer. (North American oak)	7
Scer_UWOPS03_459_1	S. cer. (Malaysian)	Scer_ZP_567	S. cer. (Mediterranean oak)	10
Scer_UWOPS03_461_4	S. cer. (Malaysian)	Scer_UWOPS83_883_2	S. cer. (Mixed origin)	6
Scer_UWOPS03_461_4	S. cer. (Malaysian)	Scer_VL5	S. cer. (Asian fermentation)	8
Scer_UWOPS03_461_4	S. cer. (Malaysian)	Scer_Y5	S. cer. (African palm wine)	6
Scer_UWOPS03_461_4	S. cer. (Malaysian)	Scer_YJM1418	S. cer. (Far East Asia)	7
Scer_UWOPS03_461_4	S. cer. (Malaysian)	Scer_YPS128	S. cer. (North American oak)	5
Scer_UWOPS03_461_4	S. cer. (Malaysian)	Scer_YPS141	S. cer. (North American oak)	5
Scer_UWOPS03_461_4	S. cer. (Malaysian)	Scer_YPS154	S. cer. (North American oak)	6
Scer_UWOPS03_461_4	S. cer. (Malaysian)	Scer_YPS163	S. cer. (North American oak)	6
Scer_UWOPS03_461_4	S. cer. (Malaysian)	Scer_ZP_567	S. cer. (Mediterranean oak)	9
Scer_UWOPS83_883_2	S. cer. (Mixed origin)	Scer_VL5	S. cer. (Asian fermentation)	10
Scer_UWOPS83_883_2	S. cer. (Mixed origin)	Scer_Y5	S. cer. (African palm wine)	4
Scer_UWOPS83_883_2	S. cer. (Mixed origin)	Scer_YJM1418	S. cer. (Far East Asia)	8
Scer_UWOPS83_883_2	S. cer. (Mixed origin)	Scer_YPS128	S. cer. (North American oak)	10
Scer_UWOPS83_883_2	S. cer. (Mixed origin)	Scer_YPS141	S. cer. (North American oak)	7
Scer_UWOPS83_883_2	S. cer. (Mixed origin)	Scer_YPS154	S. cer. (North American oak)	9
Scer_UWOPS83_883_2	S. cer. (Mixed origin)	Scer_YPS163	S. cer. (North American oak)	11
Scer_UWOPS83_883_2	S. cer. (Mixed origin)	Scer_ZP_567	S. cer. (Mediterranean oak)	6
Scer_VL5	S. cer. (Asian fermentation)	Scer_Y5	S. cer. (African palm wine)	9
Scer_VL5	S. cer. (Asian fermentation)	Scer_YJM1418	S. cer. (Far East Asia)	13
Scer_VL5	S. cer. (Asian fermentation)	Scer_YPS128	S. cer. (North American oak)	10
Scer_VL5	S. cer. (Asian fermentation)	Scer_YPS141	S. cer. (North American oak)	7
Scer_VL5	S. cer. (Asian fermentation)	Scer_YPS154	S. cer. (North American oak)	7
Scer_VL5	S. cer. (Asian fermentation)	Scer_YPS163	S. cer. (North American oak)	10
Scer_VL5	S. cer. (Asian fermentation)	Scer_ZP_567	S. cer. (Mediterranean oak)	13
Scer_Y5	S. cer. (African palm wine)	Scer_YJM1418	S. cer. (Far East Asia)	5
Scer_Y5	S. cer. (African palm wine)	Scer_YPS128	S. cer. (North American oak)	7
Scer_Y5	S. cer. (African palm wine)	Scer_YPS141	S. cer. (North American oak)	8
Scer_Y5	S. cer. (African palm wine)	Scer_YPS154	S. cer. (North American oak)	8
Scer_Y5	S. cer. (African palm wine)	Scer_YPS163	S. cer. (North American oak)	12
Scer_Y5	S. cer. (African palm wine)	Scer_ZP_567	S. cer. (Mediterranean oak)	6
Scer_YJM1418	S. cer. (Far East Asia)	Scer_YPS128	S. cer. (North American oak)	6
Scer_YJM1418	S. cer. (Far East Asia)	Scer_YPS141	S. cer. (North American oak)	6
Scer_YJM1418	S. cer. (Far East Asia)	Scer_YPS154	S. cer. (North American oak)	6
Scer_YJM1418	S. cer. (Far East Asia)	Scer_YPS163	S. cer. (North American oak)	7
Scer_YJM1418	S. cer. (Far East Asia)	Scer_ZP_567	S. cer. (Mediterranean oak)	9
Scer_YPS128	S. cer. (North American oak)	Scer_YPS141	S. cer. (North American oak)	1
Scer_YPS128	S. cer. (North American oak)	Scer_YPS154	S. cer. (North American oak)	3
Scer_YPS128	S. cer. (North American oak)	Scer_YPS163	S. cer. (North American oak)	2
Scer_YPS128	S. cer. (North American oak)	Scer_ZP_567	S. cer. (Mediterranean oak)	9
Scer_YPS141	S. cer. (North American oak)	Scer_YPS154	S. cer. (North American oak)	0
Scer_YPS141	S. cer. (North American oak)	Scer_YPS163	S. cer. (North American oak)	0
Scer_YPS141	S. cer. (North American oak)	Scer_ZP_567	S. cer. (Mediterranean oak)	11
Scer_YPS154	S. cer. (North American oak)	Scer_YPS163	S. cer. (North American oak)	1
Scer_YPS154	S. cer. (North American oak)	Scer_ZP_567	S. cer. (Mediterranean oak)	8
Scer_YPS163	S. cer. (North American oak)	Scer_ZP_567	S. cer. (Mediterranean oak)	13
Scer__03	S. cer. (Mixed origin)	Scer_2187	S. cer. (Mediterranean oak)	9
Scer__03	S. cer. (Mixed origin)	Scer_21_4_103	S. cer. (Mixed origin)	9
Scer__03	S. cer. (Mixed origin)	Scer_A_9	S. cer. (Wine/European)	11
Scer__03	S. cer. (Mixed origin)	Scer_BJ20	S. cer. (Far East Asia)	9
Scer__03	S. cer. (Mixed origin)	Scer_B_17	S. cer. (Wine/European)	7
Scer__03	S. cer. (Mixed origin)	Scer_CBS5155	S. cer. (Wine/European)	12
Scer__03	S. cer. (Mixed origin)	Scer_CLIB1411	S. cer. (Asian fermentation)	8
Scer__03	S. cer. (Mixed origin)	Scer_CLIB415	S. cer. (Asian fermentation)	10
Scer__03	S. cer. (Mixed origin)	Scer_CLIB551	S. cer. (French dairy)	9
Scer__03	S. cer. (Mixed origin)	Scer_CLIB553	S. cer. (French dairy)	11
Scer__03	S. cer. (Mixed origin)	Scer_CLIB561	S. cer. (French dairy)	11
Scer__03	S. cer. (Mixed origin)	Scer_CLIB630	S. cer. (French dairy)	11
Scer__03	S. cer. (Mixed origin)	Scer_CLQCA_20_156	S. cer. (Ecuadorean)	6
Scer__03	S. cer. (Mixed origin)	Scer_CLQCA_20_221	S. cer. (Ecuadorean)	7
Scer__03	S. cer. (Mixed origin)	Scer_CLQCA_20_259	S. cer. (Ecuadorean)	9
Scer__03	S. cer. (Mixed origin)	Scer_DJ74	S. cer. (African palm wine)	10
Scer__03	S. cer. (Mixed origin)	Scer_Dji2_2A_a_	S. cer. (African palm wine)	9
Scer__03	S. cer. (Mixed origin)	Scer_EM14S01_3B	S. cer. (Taiwanese)	11
Scer__03	S. cer. (Mixed origin)	Scer_EN14S01	S. cer. (Taiwanese)	5
Scer__03	S. cer. (Mixed origin)	Scer_EXF_6761	S. cer. (Wine/European)	8
Scer__03	S. cer. (Mixed origin)	Scer_EXF_7197	S. cer. (Mediterranean oak)	9
Scer__03	S. cer. (Mixed origin)	Scer_GE14S01_7B	S. cer. (Taiwanese)	10
Scer__03	S. cer. (Mixed origin)	Scer_HN10	S. cer. (CHNIII)	10
Scer__03	S. cer. (Mixed origin)	Scer_HN15	S. cer. (CHNV)	9
Scer__03	S. cer. (Mixed origin)	Scer_HN19	S. cer. (CHNIII)	9
Scer__03	S. cer. (Mixed origin)	Scer_HN6	S. cer. (CHNI)	15
Scer__03	S. cer. (Mixed origin)	Scer_K15	S. cer. (Sake)	10
Scer__03	S. cer. (Mixed origin)	Scer_K5	S. cer. (Sake)	11
Scer__03	S. cer. (Mixed origin)	Scer_Ksc40_8A	S. cer. (Far East Asia)	12
Scer__03	S. cer. (Mixed origin)	Scer_L1528	S. cer. (Wine/European)	11
Scer__03	S. cer. (Mixed origin)	Scer_Lib51	S. cer. (Wine/European)	8
Scer__03	S. cer. (Mixed origin)	Scer_M5	S. cer. (Wine/European)	12
Scer__03	S. cer. (Mixed origin)	Scer_N34_2_4_a_	S. cer. (African beer)	13
Scer__03	S. cer. (Mixed origin)	Scer_N51_1A	S. cer. (Far East Asia)	9
Scer__03	S. cer. (Mixed origin)	Scer_RIB0005	S. cer. (Sake)	10
Scer__03	S. cer. (Mixed origin)	Scer_SGB1	S. cer. (Asian fermentation)	10
Scer__03	S. cer. (Mixed origin)	Scer_SX1	S. cer. (CHNII)	9
Scer__03	S. cer. (Mixed origin)	Scer_SX3	S. cer. (CHNII)	11
Scer__03	S. cer. (Mixed origin)	Scer_UWOPS03_429_1	S. cer. (Malaysian)	11
Scer__03	S. cer. (Mixed origin)	Scer_UWOPS03_459_1	S. cer. (Malaysian)	10
Scer__03	S. cer. (Mixed origin)	Scer_UWOPS03_461_4	S. cer. (Malaysian)	12
Scer__03	S. cer. (Mixed origin)	Scer_UWOPS83_883_2	S. cer. (Mixed origin)	10
Scer__03	S. cer. (Mixed origin)	Scer_VL5	S. cer. (Asian fermentation)	9
Scer__03	S. cer. (Mixed origin)	Scer_Y5	S. cer. (African palm wine)	8
Scer__03	S. cer. (Mixed origin)	Scer_YJM1418	S. cer. (Far East Asia)	10
Scer__03	S. cer. (Mixed origin)	Scer_YPS128	S. cer. (North American oak)	10
Scer__03	S. cer. (Mixed origin)	Scer_YPS141	S. cer. (North American oak)	5
Scer__03	S. cer. (Mixed origin)	Scer_YPS154	S. cer. (North American oak)	5
Scer__03	S. cer. (Mixed origin)	Scer_YPS163	S. cer. (North American oak)	7
Scer__03	S. cer. (Mixed origin)	Scer_ZP_567	S. cer. (Mediterranean oak)	13
