# Supplementary material for: The metabolic domestication syndrome of budding yeast
Source: Proc Natl Acad Sci U S A. 2024 Mar 8;121(11):e2313354121. doi: 10.1073/pnas.2313354121 (PMC10945815; doi:10.1073/pnas.2313354121)
Supplement: Supplementary file 11 — Dataset S10 (XLSX) [file pnas.2313354121.sd10.xlsx]

## Sheet: Sheet1
Metabolite	Population 1	Population 2	P value	FDR value
Alanine	African beer	Wine/European	5.06027e-06	0.000106266
Aspartic acid	French dairy	Wine/European	0.000274871	0.00577229
Proline	African beer	Wine/European	0.00203241	0.0426806
Alanine	Sake	Wine/European	0.00264529	0.0277755
Aspartic acid	Asian fermentation	Wine/European	0.00341669	0.0358752
Aspartic acid	French dairy	Sake	0.00601893	0.0421325
Leucine	African beer	Asian fermentation	0.00910726	0.140001
Proline	Asian fermentation	Wine/European	0.0110219	0.11573
Serine	African beer	Mixed origin	0.0113008	0.237318
Alanine	African beer	Sake	0.0186125	0.130288
Tryptophan	Sake	Wine/European	0.0210105	0.288342
Aspartic acid	French dairy	Mixed origin	0.0248188	0.130299
Proline	African beer	French dairy	0.0253948	0.177764
Leucine	French dairy	Wine/European	0.0319038	0.140001
Aspartic acid	African beer	French dairy	0.0333437	0.140044
Phenylalanine	Mixed origin	Wine/European	0.0338882	0.491407
Leucine	African palm wine	Wine/European	0.0366765	0.140001
Leucine	French dairy	Sake	0.037062	0.140001
Leucine	Asian fermentation	French dairy	0.0380911	0.140001
Leucine	African beer	Wine/European	0.0404516	0.140001
Glycine	African beer	African palm wine	0.041279	0.39443
Proline	African beer	Sake	0.0443365	0.232767
Tryptophan	French dairy	Sake	0.0460012	0.288342
Threonine	Mixed origin	Wine/European	0.0465075	0.499832
Leucine	African palm wine	Asian fermentation	0.0466668	0.140001
Aspartic acid	African beer	Asian fermentation	0.0467927	0.150472
Tryptophan	Asian fermentation	Sake	0.0498195	0.288342
Aspartic acid	Asian fermentation	Sake	0.050247	0.150472
Serine	Mixed origin	Sake	0.0523756	0.388977
Tryptophan	Mixed origin	Sake	0.0549223	0.288342
Glycine	African palm wine	Wine/European	0.0562531	0.39443
Methionine	African palm wine	Sake	0.0564713	0.384802
Aspartic acid	Asian fermentation	Mixed origin	0.0573228	0.150472
Asparagine	Asian fermentation	Sake	0.0603147	0.974833
Lysine	Sake	Wine/European	0.0627506	0.678955
Glutamine	French dairy	Sake	0.0630167	0.688552
Serine	Asian fermentation	Sake	0.0630679	0.388977
Glutamic acid	Mixed origin	Wine/European	0.0651508	0.694568
Methionine	African palm wine	Asian fermentation	0.0653318	0.384802
Glutamic acid	Asian fermentation	Wine/European	0.0661493	0.694568
Phenylalanine	Asian fermentation	Mixed origin	0.0683576	0.491407
Alanine	African beer	African palm wine	0.0694795	0.364768
Leucine	African palm wine	Sake	0.0696883	0.182932
Methionine	Sake	Wine/European	0.0699353	0.384802
Threonine	Asian fermentation	Wine/European	0.0701358	0.499832
Phenylalanine	French dairy	Wine/European	0.072246	0.491407
Glutamine	Mixed origin	Sake	0.0732645	0.688552
Methionine	Asian fermentation	Wine/European	0.0732957	0.384802
Aspartic acid	African beer	African palm wine	0.077448	0.180712
Proline	Asian fermentation	French dairy	0.0824715	0.312844
Threonine	Sake	Wine/European	0.0840402	0.499832
Glycine	French dairy	Sake	0.0865471	0.39443
Aspartic acid	Asian fermentation	French dairy	0.0910277	0.185225
Alanine	African beer	Asian fermentation	0.0913099	0.383501
Serine	African beer	Asian fermentation	0.0923621	0.388977
Serine	French dairy	Mixed origin	0.0926136	0.388977
Phenylalanine	African beer	Wine/European	0.0936013	0.491407
Isoleucine	African beer	Wine/European	0.094613	0.758347
Proline	African beer	Asian fermentation	0.0949143	0.312844
Aspartic acid	African beer	Sake	0.0970226	0.185225
Glycine	African beer	Sake	0.0972214	0.39443
Threonine	French dairy	Mixed origin	0.098394	0.499832
Proline	African beer	African palm wine	0.104281	0.312844
Glycine	African palm wine	French dairy	0.105822	0.39443
Tryptophan	African beer	Sake	0.107198	0.450233
Glutamine	French dairy	Wine/European	0.107655	0.688552
Aspartic acid	Sake	Wine/European	0.109078	0.190886
Alanine	Mixed origin	Wine/European	0.112102	0.392357
Glycine	French dairy	Mixed origin	0.112694	0.39443
Histidine	African palm wine	French dairy	0.117313	0.505078
Serine	African palm wine	Sake	0.118894	0.392124
Proline	Sake	Wine/European	0.122752	0.322224
Histidine	African palm wine	Sake	0.1247	0.505078
Isoleucine	African beer	French dairy	0.125569	0.758347
Histidine	Sake	Wine/European	0.126445	0.505078
Asparagine	Sake	Wine/European	0.126767	0.974833
Threonine	African beer	Wine/European	0.127225	0.499832
Arginine	African beer	African palm wine	0.128082	0.893879
Serine	Sake	Wine/European	0.130708	0.392124
Histidine	French dairy	Wine/European	0.131335	0.505078
Glycine	Sake	Wine/European	0.132897	0.39869
Glutamic acid	Sake	Wine/European	0.132995	0.75372
Phenylalanine	African beer	Asian fermentation	0.138046	0.494762
Phenylalanine	French dairy	Mixed origin	0.141361	0.494762
Leucine	French dairy	Mixed origin	0.145409	0.315657
Methionine	African palm wine	French dairy	0.148298	0.534922
Leucine	African beer	Sake	0.150313	0.315657
Arginine	African beer	Wine/European	0.152588	0.893879
Proline	African beer	Mixed origin	0.152819	0.356577
Threonine	Asian fermentation	French dairy	0.154109	0.499832
Lysine	Asian fermentation	Sake	0.154731	0.678955
Lysine	French dairy	Sake	0.155844	0.678955
Histidine	African palm wine	Asian fermentation	0.157655	0.505078
Isoleucine	Asian fermentation	Wine/European	0.15833	0.758347
Glutamine	Asian fermentation	French dairy	0.159154	0.688552
Methionine	Mixed origin	Sake	0.161139	0.534922
Threonine	French dairy	Sake	0.166611	0.499832
Leucine	African beer	French dairy	0.168294	0.321288
Serine	Asian fermentation	French dairy	0.169954	0.446128
Glycine	African beer	Mixed origin	0.177396	0.465665
Alanine	French dairy	Wine/European	0.184424	0.535086
Aspartic acid	African palm wine	Wine/European	0.1847	0.282743
Valine	Sake	Wine/European	0.1871	0.962776
Proline	Asian fermentation	Sake	0.187952	0.394699
Aspartic acid	African palm wine	Mixed origin	0.188495	0.282743
Histidine	Asian fermentation	Wine/European	0.188558	0.505078
Glutamine	Mixed origin	Wine/European	0.188591	0.688552
Tryptophan	African beer	Wine/European	0.18887	0.618947
Histidine	French dairy	Mixed origin	0.194385	0.505078
Glutamine	Asian fermentation	Sake	0.196729	0.688552
Methionine	Asian fermentation	Mixed origin	0.19724	0.534922
Glutamic acid	African beer	Wine/European	0.201631	0.75372
Aspartic acid	African beer	Wine/European	0.205589	0.287825
Threonine	African palm wine	Mixed origin	0.206744	0.542702
Lysine	Mixed origin	Wine/European	0.208926	0.678955
Lysine	Asian fermentation	Mixed origin	0.210838	0.678955
Histidine	Mixed origin	Sake	0.216197	0.505078
Histidine	Asian fermentation	Mixed origin	0.216462	0.505078
Glycine	French dairy	Wine/European	0.217355	0.480824
Alanine	African beer	French dairy	0.218299	0.535086
Proline	African palm wine	Asian fermentation	0.218618	0.417361
Lysine	French dairy	Mixed origin	0.224516	0.678955
Tryptophan	African beer	Asian fermentation	0.22507	0.618947
Glutamic acid	African palm wine	Asian fermentation	0.225309	0.75372
Methionine	French dairy	Wine/European	0.226187	0.534922
Glycine	African beer	Wine/European	0.228964	0.480824
Methionine	African palm wine	Mixed origin	0.229252	0.534922
Phenylalanine	African beer	French dairy	0.230205	0.655357
Alanine	African palm wine	Mixed origin	0.234878	0.535086
Threonine	African beer	French dairy	0.235568	0.549658
Tryptophan	African palm wine	Sake	0.235789	0.618947
Asparagine	Mixed origin	Sake	0.236537	0.974833
Glutamic acid	African palm wine	Mixed origin	0.244395	0.75372
Isoleucine	Sake	Wine/European	0.244582	0.758347
Arginine	African beer	Asian fermentation	0.245152	0.893879
Aspartic acid	Mixed origin	Sake	0.249873	0.327959
Isoleucine	African beer	Mixed origin	0.251245	0.758347
Tyrosine	Asian fermentation	Sake	0.256375	0.851566
Valine	Mixed origin	Wine/European	0.266251	0.962776
Serine	African beer	African palm wine	0.268437	0.520883
Alanine	African palm wine	Sake	0.268862	0.535086
Isoleucine	African beer	Asian fermentation	0.269157	0.758347
Glycine	Mixed origin	Wine/European	0.270367	0.484685
Glutamine	African palm wine	French dairy	0.271172	0.763852
Aspartic acid	African beer	Mixed origin	0.271766	0.33571
Serine	Mixed origin	Wine/European	0.275502	0.520883
Glycine	African beer	French dairy	0.276963	0.484685
Glutamic acid	African palm wine	Sake	0.279114	0.75372
Histidine	African beer	Mixed origin	0.279912	0.587815
Alanine	Asian fermentation	Wine/European	0.280283	0.535086
Tryptophan	African beer	Mixed origin	0.284343	0.663467
Lysine	African beer	Asian fermentation	0.284838	0.678955
Valine	African palm wine	Wine/European	0.287669	0.962776
Serine	African beer	Wine/European	0.289426	0.520883
Glutamine	Asian fermentation	Mixed origin	0.290991	0.763852
Valine	Asian fermentation	Sake	0.291321	0.962776
Arginine	African palm wine	Wine/European	0.297514	0.893879
Serine	African palm wine	French dairy	0.29934	0.520883
Glutamic acid	African beer	African palm wine	0.302911	0.75372
Valine	African palm wine	Asian fermentation	0.304335	0.962776
Lysine	African beer	French dairy	0.307237	0.678955
Leucine	African palm wine	Mixed origin	0.307747	0.504391
Proline	Asian fermentation	Mixed origin	0.310538	0.543442
Arginine	African beer	Mixed origin	0.315757	0.893879
Methionine	Mixed origin	Wine/European	0.316817	0.61744
Lysine	African beer	Wine/European	0.321857	0.678955
Isoleucine	Asian fermentation	French dairy	0.322104	0.758347
Serine	African beer	Sake	0.322451	0.520883
Glutamic acid	French dairy	Wine/European	0.323023	0.75372
Methionine	African beer	African palm wine	0.323421	0.61744
Phenylalanine	Sake	Wine/European	0.324333	0.655357
Leucine	Mixed origin	Sake	0.326365	0.504391
Threonine	African palm wine	Wine/European	0.33058	0.625545
Threonine	African palm wine	Asian fermentation	0.331688	0.625545
Tyrosine	Sake	Wine/European	0.334756	0.851566
Isoleucine	African beer	African palm wine	0.337849	0.758347
Valine	Asian fermentation	Mixed origin	0.339314	0.962776
Leucine	African beer	African palm wine	0.339948	0.504391
Lysine	African palm wine	Asian fermentation	0.341524	0.678955
Phenylalanine	African palm wine	Mixed origin	0.34529	0.655357
Tyrosine	African palm wine	Sake	0.347611	0.851566
Isoleucine	Mixed origin	Wine/European	0.35083	0.758347
Arginine	African beer	French dairy	0.356481	0.893879
Phenylalanine	Asian fermentation	Wine/European	0.35696	0.655357
Leucine	Asian fermentation	Mixed origin	0.36028	0.504391
Arginine	African palm wine	French dairy	0.360402	0.893879
Isoleucine	French dairy	Sake	0.361118	0.758347
Glycine	Asian fermentation	Sake	0.363208	0.586721
Phenylalanine	Asian fermentation	French dairy	0.364824	0.655357
Threonine	African palm wine	Sake	0.364837	0.625545
Serine	French dairy	Wine/European	0.365263	0.547894
Proline	French dairy	Sake	0.367933	0.594353
Lysine	African palm wine	French dairy	0.371001	0.678955
Phenylalanine	African beer	African palm wine	0.37449	0.655357
Valine	African beer	Asian fermentation	0.37603	0.962776
Tyrosine	French dairy	Sake	0.376348	0.851566
Valine	African beer	Wine/European	0.378407	0.962776
Tryptophan	African beer	French dairy	0.379398	0.796736
Methionine	French dairy	Sake	0.379581	0.65944
Alanine	African beer	Mixed origin	0.381445	0.649976
Glutamine	African beer	French dairy	0.384231	0.813316
Histidine	African beer	African palm wine	0.386957	0.738736
Threonine	African beer	Mixed origin	0.387242	0.625545
Lysine	African palm wine	Wine/European	0.387974	0.678955
Leucine	Mixed origin	Wine/European	0.390057	0.51195
Serine	African palm wine	Mixed origin	0.391371	0.547919
Tyrosine	Asian fermentation	Mixed origin	0.391847	0.851566
Glutamine	French dairy	Mixed origin	0.393441	0.813316
Aspartic acid	African palm wine	French dairy	0.395225	0.461095
Asparagine	Mixed origin	Wine/European	0.39855	0.974833
Alanine	Asian fermentation	Mixed origin	0.40717	0.649976
Methionine	African beer	Wine/European	0.408225	0.65944
Arginine	African palm wine	Sake	0.410486	0.893879
Glycine	African palm wine	Asian fermentation	0.424457	0.605419
Asparagine	French dairy	Mixed origin	0.425059	0.974833
Glutamine	African palm wine	Sake	0.426023	0.813316
Asparagine	Asian fermentation	Mixed origin	0.428406	0.974833
Leucine	African palm wine	French dairy	0.431664	0.533232
Alanine	African palm wine	French dairy	0.433317	0.649976
Histidine	African beer	Wine/European	0.436971	0.764699
Tyrosine	African beer	Asian fermentation	0.452056	0.851566
Aspartic acid	African palm wine	Sake	0.454239	0.502053
Glycine	Asian fermentation	French dairy	0.456807	0.605419
Tyrosine	Asian fermentation	French dairy	0.457761	0.851566
Glycine	Asian fermentation	Mixed origin	0.461271	0.605419
Phenylalanine	Asian fermentation	Sake	0.468021	0.720206
Isoleucine	African beer	Sake	0.468526	0.831586
Tyrosine	African beer	African palm wine	0.47553	0.851566
Phenylalanine	African palm wine	Wine/European	0.480137	0.720206
Alanine	African palm wine	Wine/European	0.480198	0.672277
Threonine	Asian fermentation	Mixed origin	0.481706	0.657439
Tyrosine	African beer	Wine/European	0.488723	0.851566
Asparagine	African beer	Sake	0.489547	0.974833
Tyrosine	African beer	French dairy	0.508318	0.851566
Tryptophan	Mixed origin	Wine/European	0.508394	0.916046
Methionine	African beer	Mixed origin	0.50899	0.677807
Isoleucine	African palm wine	Wine/European	0.510062	0.831586
Threonine	African beer	African palm wine	0.512063	0.657439
Proline	African palm wine	Sake	0.513019	0.755431
Methionine	African palm wine	Wine/European	0.516087	0.677807
Threonine	Mixed origin	Sake	0.520357	0.657439
Methionine	Asian fermentation	French dairy	0.52323	0.677807
Tryptophan	French dairy	Wine/European	0.523455	0.916046
Histidine	Mixed origin	Wine/European	0.528118	0.853114
Threonine	African palm wine	French dairy	0.532212	0.657439
Arginine	African palm wine	Asian fermentation	0.532469	0.893879
Serine	French dairy	Sake	0.536593	0.683778
Alanine	Asian fermentation	Sake	0.536846	0.70461
Glutamine	African beer	Mixed origin	0.543572	0.820497
Asparagine	African palm wine	Mixed origin	0.544958	0.974833
Glutamine	Sake	Wine/European	0.545526	0.820497
Isoleucine	French dairy	Wine/European	0.546938	0.831586
Methionine	French dairy	Mixed origin	0.548701	0.677807
Isoleucine	French dairy	Mixed origin	0.554391	0.831586
Valine	Asian fermentation	French dairy	0.555313	0.962776
Arginine	African palm wine	Mixed origin	0.561085	0.893879
Tyrosine	Mixed origin	Wine/European	0.563908	0.851566
Serine	Asian fermentation	Mixed origin	0.569036	0.683778
Proline	French dairy	Wine/European	0.570527	0.755431
Tyrosine	African beer	Mixed origin	0.570731	0.851566
Glutamic acid	Asian fermentation	French dairy	0.571404	0.883136
Glutamic acid	African beer	French dairy	0.574202	0.883136
Proline	Mixed origin	Wine/European	0.575566	0.755431
Glutamic acid	African palm wine	French dairy	0.579073	0.883136
Glutamine	African palm wine	Mixed origin	0.585445	0.820497
Serine	Asian fermentation	Wine/European	0.586095	0.683778
Tyrosine	African palm wine	Mixed origin	0.58916	0.851566
Glutamine	Asian fermentation	Wine/European	0.592983	0.820497
Tyrosine	Mixed origin	Sake	0.593829	0.851566
Asparagine	French dairy	Sake	0.596075	0.974833
Glutamic acid	French dairy	Sake	0.608486	0.883136
Tryptophan	Asian fermentation	Wine/European	0.611505	0.976992
Methionine	African beer	French dairy	0.615572	0.718168
Glutamic acid	French dairy	Mixed origin	0.620914	0.883136
Leucine	African beer	Mixed origin	0.624472	0.728551
Asparagine	African beer	French dairy	0.627359	0.974833
Alanine	Mixed origin	Sake	0.62984	0.724979
Glutamic acid	African palm wine	Wine/European	0.630812	0.883136
Tyrosine	Asian fermentation	Wine/European	0.636364	0.851566
Histidine	African palm wine	Mixed origin	0.644832	0.936359
Proline	African palm wine	Wine/European	0.645492	0.768536
Asparagine	African beer	Wine/European	0.647045	0.974833
Tyrosine	French dairy	Mixed origin	0.648812	0.851566
Asparagine	African beer	African palm wine	0.658042	0.974833
Proline	Mixed origin	Sake	0.658745	0.768536
Arginine	Asian fermentation	Sake	0.665837	0.893879
Phenylalanine	French dairy	Sake	0.667166	0.808123
Phenylalanine	Mixed origin	Sake	0.671302	0.808123
Threonine	African beer	Asian fermentation	0.671549	0.774901
Arginine	Mixed origin	Sake	0.67258	0.893879
Asparagine	African beer	Asian fermentation	0.674422	0.974833
Alanine	African palm wine	Asian fermentation	0.679864	0.724979
Tryptophan	African beer	African palm wine	0.680022	0.976992
Glutamine	African beer	African palm wine	0.682507	0.820497
Valine	French dairy	Wine/European	0.683499	0.962776
Alanine	Asian fermentation	French dairy	0.68586	0.724979
Glutamine	African palm wine	Wine/European	0.686081	0.820497
Isoleucine	African palm wine	French dairy	0.688462	0.890367
Lysine	African palm wine	Sake	0.688878	0.954546
Glycine	Mixed origin	Sake	0.689714	0.816826
Alanine	French dairy	Mixed origin	0.690457	0.724979
Isoleucine	Mixed origin	Sake	0.691571	0.890367
Phenylalanine	African palm wine	Sake	0.695366	0.808123
Arginine	Asian fermentation	Wine/European	0.695797	0.893879
Valine	Asian fermentation	Wine/European	0.699377	0.962776
Glycine	African palm wine	Sake	0.700137	0.816826
Glutamine	African beer	Asian fermentation	0.703283	0.820497
Threonine	French dairy	Wine/European	0.705207	0.774901
Serine	African palm wine	Asian fermentation	0.705715	0.780001
Phenylalanine	African beer	Sake	0.707819	0.808123
Tryptophan	Asian fermentation	Mixed origin	0.713328	0.976992
Lysine	African beer	Sake	0.716496	0.954546
Tyrosine	African beer	Sake	0.719968	0.865704
Isoleucine	African palm wine	Sake	0.721844	0.890367
Histidine	African palm wine	Wine/European	0.72881	0.936359
Arginine	Mixed origin	Wine/European	0.729341	0.893879
Phenylalanine	African palm wine	Asian fermentation	0.731159	0.808123
Threonine	African beer	Sake	0.738001	0.774901
Lysine	Asian fermentation	Wine/European	0.74062	0.954546
Leucine	Asian fermentation	Sake	0.745895	0.799991
Tryptophan	Asian fermentation	French dairy	0.75744	0.976992
Arginine	Asian fermentation	French dairy	0.760381	0.893879
Lysine	African palm wine	Mixed origin	0.760664	0.954546
Leucine	Sake	Wine/European	0.761897	0.799991
Histidine	African beer	Sake	0.773556	0.936359
Methionine	Asian fermentation	Sake	0.773879	0.840966
Valine	African beer	African palm wine	0.775355	0.962776
Arginine	French dairy	Mixed origin	0.776236	0.893879
Valine	African beer	Sake	0.776472	0.962776
Glycine	Asian fermentation	Wine/European	0.780356	0.862499
Histidine	African beer	Asian fermentation	0.780783	0.936359
Asparagine	African palm wine	Sake	0.794509	0.974833
Arginine	African beer	Sake	0.795709	0.893879
Lysine	African beer	Mixed origin	0.796542	0.954546
Methionine	African beer	Asian fermentation	0.80092	0.840966
Tyrosine	African palm wine	Asian fermentation	0.802257	0.865704
Tryptophan	African palm wine	Wine/European	0.803615	0.976992
Isoleucine	Asian fermentation	Sake	0.805491	0.890367
Arginine	Sake	Wine/European	0.805746	0.893879
Glutamine	African beer	Wine/European	0.806856	0.891788
Arginine	French dairy	Sake	0.808748	0.893879
Serine	African beer	French dairy	0.813213	0.853874
Asparagine	Asian fermentation	Wine/European	0.813866	0.974833
Tyrosine	French dairy	Wine/European	0.815398	0.865704
Tyrosine	African palm wine	French dairy	0.82448	0.865704
Lysine	French dairy	Wine/European	0.824552	0.954546
Isoleucine	Asian fermentation	Mixed origin	0.831292	0.890367
Histidine	African beer	French dairy	0.831715	0.936359
Valine	African palm wine	French dairy	0.834507	0.962776
Valine	African palm wine	Mixed origin	0.843423	0.962776
Isoleucine	African palm wine	Asian fermentation	0.847968	0.890367
Valine	French dairy	Sake	0.84867	0.962776
Glutamic acid	African beer	Mixed origin	0.851473	0.975948
Valine	Mixed origin	Sake	0.854979	0.962776
Asparagine	Asian fermentation	French dairy	0.86146	0.974833
Aspartic acid	African palm wine	Asian fermentation	0.863083	0.906237
Histidine	French dairy	Sake	0.865813	0.936359
Proline	French dairy	Mixed origin	0.869584	0.938723
Serine	African palm wine	Wine/European	0.870985	0.870985
Histidine	Asian fermentation	French dairy	0.89177	0.936359
Proline	African palm wine	Mixed origin	0.894022	0.938723
Asparagine	African palm wine	Asian fermentation	0.896736	0.974833
Methionine	African beer	Sake	0.897367	0.897367
Glutamic acid	Asian fermentation	Mixed origin	0.900369	0.975948
Glycine	African palm wine	Mixed origin	0.907575	0.923856
Valine	African beer	Mixed origin	0.913845	0.962776
Lysine	Asian fermentation	French dairy	0.916913	0.954546
Valine	French dairy	Mixed origin	0.918539	0.962776
Glutamic acid	Mixed origin	Sake	0.922928	0.975948
Glycine	African beer	Asian fermentation	0.923856	0.923856
Asparagine	African beer	Mixed origin	0.927258	0.974833
Glutamic acid	African beer	Sake	0.927707	0.975948
Glutamine	African palm wine	Asian fermentation	0.928529	0.944696
Glutamic acid	African beer	Asian fermentation	0.929474	0.975948
Phenylalanine	African beer	Mixed origin	0.931965	0.962893
Asparagine	French dairy	Wine/European	0.932117	0.974833
Tryptophan	French dairy	Mixed origin	0.934545	0.976992
Asparagine	African palm wine	Wine/European	0.935	0.974833
Lysine	African beer	African palm wine	0.940954	0.954546
Tryptophan	African palm wine	French dairy	0.942614	0.976992
Tyrosine	African palm wine	Wine/European	0.94459	0.94459
Glutamine	African beer	Sake	0.944696	0.944696
Threonine	Asian fermentation	Sake	0.953919	0.953919
Lysine	Mixed origin	Sake	0.954546	0.954546
Alanine	French dairy	Sake	0.96039	0.96039
Valine	African palm wine	Sake	0.962343	0.962776
Aspartic acid	Mixed origin	Wine/European	0.962404	0.962404
Valine	African beer	French dairy	0.962776	0.962776
Phenylalanine	African palm wine	French dairy	0.962893	0.962893
Tryptophan	African palm wine	Mixed origin	0.963135	0.976992
Asparagine	African palm wine	French dairy	0.974833	0.974833
Isoleucine	African palm wine	Mixed origin	0.9767	0.9767
Tryptophan	African palm wine	Asian fermentation	0.976992	0.976992
Arginine	French dairy	Wine/European	0.983018	0.998246
Leucine	Asian fermentation	Wine/European	0.984094	0.984094
Proline	African palm wine	French dairy	0.986996	0.986996
Histidine	Asian fermentation	Sake	0.989568	0.989568
Glutamic acid	Asian fermentation	Sake	0.991911	0.991911
Arginine	Asian fermentation	Mixed origin	0.998246	0.998246
