# Supplementary material for: The metabolic domestication syndrome of budding yeast
Source: Proc Natl Acad Sci U S A. 2024 Mar 8;121(11):e2313354121. doi: 10.1073/pnas.2313354121 (PMC10945815; doi:10.1073/pnas.2313354121)
Supplement: Supplementary file 12 — Dataset S11 (XLSX) [file pnas.2313354121.sd11.xlsx]

## Sheet: Amino_acids
Metabolite	Phylogenetic ANOVA p	Phylogenetic ANOVA FDR	Associated with aroma production	Without Asian Fermentation, phylogenetic ANOVA p	Without Asian Fermentation, phylogenetic ANOVA FDR	Controlling to growth state, phylogenetic ANOVA p	Controlling to growth state, phylogenetic ANOVA FDR
Asparagine	1.01461e-05	0.000192776	No	1.54966e-05	0.000294435	3.81016e-05	0.00024131
Arginine	2.41889e-05	0.000229794	No	3.46264e-05	0.000328951	1.27698e-05	0.000187279
Histidine	4.46003e-05	0.000282468	No	0.000118326	0.000749397	1.97136e-05	0.000187279
Isoleucine	0.00252637	0.00960019	Yes	0.00474311	0.0180238	0.00342502	0.0130151
Leucine	0.00207544	0.00960019	Yes	0.00408418	0.0180238	0.00258186	0.0122639
Phenylalanine	0.00509361	0.0161298	Yes	0.0101677	0.0321978	0.00863587	0.0273469
Threonine	0.0167979	0.0455942	Yes	0.0177795	0.0482587	0.0210594	0.0571613
Glutamine	0.135208	0.321119	No	0.10184	0.241871	0.0283382	0.0673033
Glycine	0.152361	0.321651	No	0.255229	0.484935	0.227877	0.481074
Lysine	0.248923	0.472953	No	0.441339	0.645034	0.389894	0.626183
Glutamic acid	0.381915	0.659672	No	0.396546	0.627865	0.395484	0.626183
Alanine	0.523484	0.80376	No	0.63204	0.845129	0.606294	0.822827
Serine	0.549941	0.80376	No	0.205305	0.433421	0.30477	0.579062
Aspartic acid	0.745811	0.943769	No	0.961993	0.961993	0.771579	0.948698
Proline	0.794753	0.943769	No	0.667207	0.845129	0.989205	0.989205
Tryptophan	0.777709	0.943769	No	0.876047	0.961993	0.832721	0.948698
Tyrosine	0.855629	0.956291	No	0.907497	0.961993	0.898766	0.948698
Methionine	0.981558	0.986925	No	0.956279	0.961993	0.853425	0.948698
Valine	0.986925	0.986925	Yes	0.290335	0.501488	0.578208	0.822827

## Sheet: TCA_cycle_metabolites
Metabolite	Phylogenetic ANOVA p	Phylogenetic ANOVA FDR	Without Asian Fermentation, Phylogenetic ANOVA p	Without Asian Fermentation, Phylogenetic ANOVA FDR	Controlling to growth state, phylogenetic ANOVA p	Controlling to growth state, phylogenetic ANOVA FDR
Cis aconitate	4.80413e-06	1.92165e-05	1.05984e-05	4.23938e-05	7.95883e-06	6.36707e-05
Citric acid	0.0350284	0.0560455	0.0225802	0.0361284	0.0164391	0.0263026
Fumaric acid	0.228635	0.304847	0.246818	0.329091	0.225558	0.300745
Isocitric acid	0.64499	0.64499	0.681461	0.778812	0.755966	0.863961
Malic acid	0.00337244	0.00674488	0.00641644	0.0128329	0.00250354	0.00667611
Pyruvate	1.26167e-06	1.00934e-05	1.71556e-06	1.37245e-05	6.2557e-05	0.000250228
apha ketoglutaricacid	0.616893	0.64499	0.85501	0.85501	0.866386	0.866386
succinate	0.00299774	0.00674488	0.0017597	0.00469252	0.00371143	0.00742286

## Sheet: non_amino_acids
Metabolite annotation	Phylogenetic ANOVA p	Phylogenetic ANOVA FDR
cis-aconitate|trans-aconitate|dehydroascorbate	6.41761e-05	0.00250287
L-2-aminoadipate|O-acetyl-L-homoserine	3.69467e-05	0.00250287
palmitoleate	0.000122504	0.0031851
(2S,3R)-3-hydroxybutane-1,2,3-tricarboxylic acid|2-methylcitrate|homocitrate|homoisocitrate	0.000733546	0.0143041
(2E)-3-(methoxycarbonyl)pent-2-enedioic acid|but-1-ene-1,2,4-tricarboxylic acid	0.00114843	0.0179155
2-isopropylmaleic acid	0.00182656	0.0203531
N-acetyl-L-glutamate	0.0016097	0.0203531
(R)-acetoin|ethyl acetate|butyrate	0.00347668	0.0236706
citrate|isocitrate	0.0030552	0.0236706
D-Glycerate	0.00326792	0.0236706
L-2-amino-3-oxobutanoate|L-aspartate 4-semialdehyde	0.00364163	0.0236706
L-allysine|4-Acetamidobutanoate	0.00304503	0.0236706
L-gamma-glutamyl-L-alanine|Ala-Glu	0.00592574	0.0355544
(2R,3S)-3-isopropylmalate|2-isopropylmalate	0.00883003	0.0396219
(N(omega)-L-arginino)succinic acid	0.00910477	0.0396219
3-methyl-2-oxobutanoate	0.00929814	0.0396219
beta-D-fructose 2,6-bisphosphate|D-fructose 1,6-bisphosphate	0.00765538	0.0396219
dihydroxyacetone phosphate|glyceraldehyde 3-phosphate	0.0077194	0.0396219
sedoheptulose 7-phosphate	0.00965149	0.0396219
1D-myo-inositol 1-phosphate|1D-myo-inositol 3-phosphate|alpha-D-galactose 1-phosphate|D-fructose 1-phosphate|D-fructose 6-phosphate|D-glucose 1-phosphate|D-glucose 6-phosphate|D-mannose 1-phosphate|D-mannose 6-phosphate|beta-D-Fructose 6-phosphate|beta-D-Glucose 6-phosphate|alpha-D-Glucose 6-phosphate|D-tagatofuranose 6-phosphate	0.0115504	0.0450465
hexanoate	0.0130175	0.0483508
2-phospho-D-glyceric acid|3-phosphonato-D-glycerate(3-)	0.0163064	0.0578135
erythro-4-hydroxy-L-glutamic acid	0.0175637	0.0595638
octanoate	0.0195089	0.0634039
(S)-malate	0.0214151	0.0659068
succinate|Methylmalonate	0.0219689	0.0659068
L-saccharopine	0.0345553	0.0998263
S-adenosyl-L-homocysteine	0.0359356	0.100106
(2S)-2-isopropyl-3-oxosuccinate|shikimate	0.0380168	0.102252
2-oxoglutarate|dehydro-D-arabinono-1,4-lactone	0.041423	0.1077
2-acetyllactic acid|3-hydroxy-3-methyl-2-oxobutanoate|(2S)-2-acetolactate	0.0447259	0.112536
maltose|sucrose|trehalose|melibiose|Isomaltose|6-O-alpha-D-glucopyranosyl-D-fructofuranose|turanose	0.048164	0.1174
(2R,3R)-2,3-dihydroxy-3-methylpentanoate|(R)-mevalonate|(R)-pantoate	0.0504443	0.119232
pseudouridine 5'-phosphate|UMP|uridine 2'-phosphate|3'-UMP	0.0568527	0.130427
sn-glycero-3-phosphoethanolamine	0.062721	0.139778
D-fructose|D-galactose|D-glucose|D-mannose|L-sorbose|myo-inositol|alpha-D-Galactose|alpha-D-mannopyranose|beta-D-Glucose|alpha-D-Glucose|beta-D-Fructose|D-tagatose	0.0682972	0.147977
diacetyl	0.0734596	0.151253
UDP	0.0736875	0.151253
1-(sn-glycero-3-phospho)-1D-myo-inositol	0.0906356	0.168894
6-phospho-D-gluconate	0.0909427	0.168894
N(2)-acetyl-L-ornithine	0.0882117	0.168894
pyruvate|3-oxopropanoate	0.0848858	0.168894
D-gluconate	0.102337	0.185634
glycerol 3-phosphate|glycerol 1-phosphate|glycerol 2-phosphate(2-)	0.110244	0.195432
(R)-2,3-dihydroxy-3-methylbutanoate|2-deoxy-D-ribose	0.116307	0.201598
D-arabinose|D-ribose|D-xylose|D-xylulose|L-arabinose|L-xylulose	0.121461	0.205955
adenosine 3',5'-bismonophosphate|ADP|dGDP	0.133008	0.220737
(S)-3-methyl-2-oxopentanoate|4-methyl-2-oxopentanoate	0.148395	0.241142
2-oxobutanoate|succinic semialdehyde|(S)-Methylmalonate semialdehyde|acetoacetate	0.171358	0.272774
N-acetyl-alpha-D-glucosamine 1-phosphate|N-acetyl-D-glucosamine 6-phosphate	0.198078	0.309002
uracil	0.204876	0.31334
D-erythrose 4-phosphate	0.266216	0.399324
3-phospho-serine|O-phosphonatooxy-D-serine(2-)	0.275399	0.405304
1-pyrroline-3-hydroxy-5-carboxylic acid|5-oxo-L-proline	0.325846	0.470666
5-aminolevulinate|L-glutamic 5-semialdehyde	0.340557	0.482972
fumarate	0.393609	0.538623
O-phospho-L-homoserine|O-phospho-L-threonine	0.389385	0.538623
glutathione	0.43999	0.59171
N-carbamoyl-L-aspartate	0.45084	0.596026
alpha-D-glucosamine 1-phosphate|alpha-D-glucosamine 6-phosphate	0.468822	0.600058
L-gamma-glutamyl-L-cysteine	0.469276	0.600058
Imidazole-4-acetate	0.498895	0.627642
2-acetamido-5-oxopentanoate	0.575287	0.690345
adenosine 2'-phosphate|AMP|dGMP|3'-AMP	0.559306	0.690345
D-erythro-1-(imidazol-4-yl)glycerol 3-phosphate	0.569029	0.690345
2-oxoadipic acid	0.597611	0.695726
phosphoenolpyruvate	0.596251	0.695726
alpha-D-ribose 1-phosphate(2-)|D-ribulose 5-phosphate|D-xylulose 5-phosphate|ribose-5-phosphate|aldehydo-D-ribose 5-phosphate	0.612322	0.702369
uridine	0.654386	0.739741
4-aminobenzoate|anthranilate	0.679147	0.756764
itaconate	0.705988	0.775592
3-(4-hydroxyphenyl)pyruvate	0.757542	0.82067
ornithine	0.803985	0.859052
L-cystathionine	0.868347	0.915284
D-arabinono-1,4-lactone|2-hydroxyglutarate|(2R,3S)-3-methylmalate	0.8833	0.918632
2-deoxy-D-ribose 5-phosphate	0.948234	0.969066
gamma-aminobutyrate	0.967274	0.969066
L-citrulline	0.969066	0.969066
