# Supplementary material for: The metabolic domestication syndrome of budding yeast
Source: Proc Natl Acad Sci U S A. 2024 Mar 8;121(11):e2313354121. doi: 10.1073/pnas.2313354121 (PMC10945815; doi:10.1073/pnas.2313354121)
Supplement: Supplementary file 13 — Dataset S12 (XLSX) [file pnas.2313354121.sd12.xlsx]

## Sheet: Amino_acids
Metabolite	Phylogenetic ANOVA p	Phylogenetic ANOVA FDR
Alanine	0.628288	0.990446
Aspartic acid	0.568303	0.990446
Serine	0.955486	0.990446
Leucine	0.633341	0.990446
Proline	0.964693	0.990446
Glycine	0.444303	0.990446
Phenylalanine	0.784702	0.990446
Tryptophan	0.723681	0.990446
Methionine	0.84201	0.990446
Glutamic acid	0.987462	0.990446
Glutamine	0.677243	0.990446
Histidine	0.92885	0.990446
Isoleucine	0.880325	0.990446
Threonine	0.719592	0.990446
Lysine	0.86775	0.990446
Asparagine	0.412788	0.990446
Arginine	0.463099	0.990446
Valine	0.990446	0.990446
Tyrosine	0.703324	0.990446

## Sheet: Non_amino_acids
Metabolite	Phylogenetic ANOVA p	Phylogenetic ANOVA FDR
maltose|sucrose|trehalose|melibiose|Isomaltose|6-O-alpha-D-glucopyranosyl-D-fructofuranose|turanose	0.905929	0.99701
1-(sn-glycero-3-phospho)-1D-myo-inositol	0.559412	0.99701
(2R,3S)-3-isopropylmalate|2-isopropylmalate	0.340294	0.99701
(R)-2,3-dihydroxy-3-methylbutanoate|2-deoxy-D-ribose	0.634907	0.99701
2-isopropylmaleic acid	0.393373	0.99701
3-(4-hydroxyphenyl)pyruvate	0.327045	0.99701
D-fructose|D-galactose|D-glucose|D-mannose|L-sorbose|myo-inositol|alpha-D-Galactose|alpha-D-mannopyranose|beta-D-Glucose|alpha-D-Glucose|beta-D-Fructose|D-tagatose	0.505222	0.99701
diacetyl	0.521448	0.99701
ornithine	0.297334	0.99701
2-oxobutanoate|succinic semialdehyde|(S)-Methylmalonate semialdehyde|acetoacetate	0.536972	0.99701
D-arabinose|D-ribose|D-xylose|D-xylulose|L-arabinose|L-xylulose	0.514971	0.99701
erythro-4-hydroxy-L-glutamic acid	0.078131	0.99701
N-acetyl-L-glutamate	0.751364	0.99701
(2E)-3-(methoxycarbonyl)pent-2-enedioic acid|but-1-ene-1,2,4-tricarboxylic acid	0.960486	0.99701
(2R,3R)-2,3-dihydroxy-3-methylpentanoate|(R)-mevalonate|(R)-pantoate	0.687086	0.99701
(S)-3-methyl-2-oxopentanoate|4-methyl-2-oxopentanoate	0.622126	0.99701
2-phospho-D-glyceric acid|3-phosphonato-D-glycerate(3-)	0.806136	0.99701
6-phospho-D-gluconate	0.567516	0.99701
D-Glycerate	0.829607	0.99701
itaconate	0.956806	0.99701
L-2-amino-3-oxobutanoate|L-aspartate 4-semialdehyde	0.843962	0.99701
O-phospho-L-homoserine|O-phospho-L-threonine	0.213852	0.99701
sedoheptulose 7-phosphate	0.496151	0.99701
succinate|Methylmalonate	0.466398	0.99701
L-citrulline	0.560229	0.99701
L-gamma-glutamyl-L-alanine|Ala-Glu	0.730983	0.99701
4-aminobenzoate|anthranilate	0.885817	0.99701
D-gluconate	0.731766	0.99701
L-allysine|4-Acetamidobutanoate	0.898014	0.99701
pyruvate|3-oxopropanoate	0.241906	0.99701
S-adenosyl-L-homocysteine	0.570936	0.99701
(2S,3R)-3-hydroxybutane-1,2,3-tricarboxylic acid|2-methylcitrate|homocitrate|homoisocitrate	0.991454	0.99701
D-arabinono-1,4-lactone|2-hydroxyglutarate|(2R,3S)-3-methylmalate	0.934787	0.99701
N-carbamoyl-L-aspartate	0.51815	0.99701
1D-myo-inositol 1-phosphate|1D-myo-inositol 3-phosphate|alpha-D-galactose 1-phosphate|D-fructose 1-phosphate|D-fructose 6-phosphate|D-glucose 1-phosphate|D-glucose 6-phosphate|D-mannose 1-phosphate|D-mannose 6-phosphate|beta-D-Fructose 6-phosphate|beta-D-Glucose 6-phosphate|alpha-D-Glucose 6-phosphate|D-tagatofuranose 6-phosphate	0.82092	0.99701
octanoate	0.987546	0.99701
D-erythrose 4-phosphate	0.825373	0.99701
fumarate	0.802948	0.99701
N-acetyl-alpha-D-glucosamine 1-phosphate|N-acetyl-D-glucosamine 6-phosphate	0.906803	0.99701
2-acetyllactic acid|3-hydroxy-3-methyl-2-oxobutanoate|(2S)-2-acetolactate	0.652702	0.99701
3-methyl-2-oxobutanoate	0.715452	0.99701
N(2)-acetyl-L-ornithine	0.823286	0.99701
sn-glycero-3-phosphoethanolamine	0.717578	0.99701
2-oxoadipic acid	0.473599	0.99701
UDP	0.954165	0.99701
glycerol 3-phosphate|glycerol 1-phosphate|glycerol 2-phosphate(2-)	0.570907	0.99701
dihydroxyacetone phosphate|glyceraldehyde 3-phosphate	0.954107	0.99701
pseudouridine 5'-phosphate|UMP|uridine 2'-phosphate|3'-UMP	0.78032	0.99701
2-acetamido-5-oxopentanoate	0.67718	0.99701
alpha-D-ribose 1-phosphate(2-)|D-ribulose 5-phosphate|D-xylulose 5-phosphate|ribose-5-phosphate|aldehydo-D-ribose 5-phosphate	0.846191	0.99701
citrate|isocitrate	0.94155	0.99701
Imidazole-4-acetate	0.937903	0.99701
adenosine 2'-phosphate|AMP|dGMP|3'-AMP	0.839606	0.99701
L-cystathionine	0.286429	0.99701
cis-aconitate|trans-aconitate|dehydroascorbate	0.907466	0.99701
L-saccharopine	0.60296	0.99701
(R)-acetoin|ethyl acetate|butyrate	0.49665	0.99701
adenosine 3',5'-bismonophosphate|ADP|dGDP	0.721587	0.99701
L-2-aminoadipate|O-acetyl-L-homoserine	0.904022	0.99701
phosphoenolpyruvate	0.893519	0.99701
beta-D-fructose 2,6-bisphosphate|D-fructose 1,6-bisphosphate	0.99701	0.99701
gamma-aminobutyrate	0.961114	0.99701
L-gamma-glutamyl-L-cysteine	0.593616	0.99701
palmitoleate	0.836864	0.99701
uracil	0.96151	0.99701
2-oxoglutarate|dehydro-D-arabinono-1,4-lactone	0.93893	0.99701
5-aminolevulinate|L-glutamic 5-semialdehyde	0.619454	0.99701
(2S)-2-isopropyl-3-oxosuccinate|shikimate	0.29728	0.99701
D-erythro-1-(imidazol-4-yl)glycerol 3-phosphate	0.509486	0.99701
2-deoxy-D-ribose 5-phosphate	0.232989	0.99701
uridine	0.992322	0.99701
(N(omega)-L-arginino)succinic acid	0.622739	0.99701
(S)-malate	0.940113	0.99701
alpha-D-glucosamine 1-phosphate|alpha-D-glucosamine 6-phosphate	0.889313	0.99701
3-phospho-serine|O-phosphonatooxy-D-serine(2-)	0.623309	0.99701
1-pyrroline-3-hydroxy-5-carboxylic acid|5-oxo-L-proline	0.700665	0.99701
glutathione	0.0490935	0.99701
hexanoate	0.575776	0.99701
